# Supplementary material for: A genome-wide collection of barcoded single-gene deletion mutants in Salmonella enterica serovar Typhimurium
Source: PLoS One. 2024 Mar 7;19(3):e0298419. doi: 10.1371/journal.pone.0298419 (PMC10919679; doi:10.1371/journal.pone.0298419)
Supplement: S1 Table — (XLSX) [file pone.0298419.s001.xlsx]

## Sheet: ST1
Supplementary Table S1: Random and ordered transposon libraries produced in our lab.
Serovar	Strain	Strain source	Antibiotic Resistance	Library size	Strain NCBI Accession	Reference
Random barcoded transposon libraries
Typhimurium	14028S	human	Kanamycin	200,000 insertions	CP001363.1/ CP001362.2	(10)
Enteritidis	PT4 P125109	chicken	Kanamycin	140,000 insertions	CP063700.1/ CP063701.1	(11)
Newport	MZ1838 (C4.2)	tomato	Kanamycin	80,000 insertions	Ongoing	(11)
Choleraesuis	MZ2730	2015 foodborne outbreak	Kanamycin	29,000 insertions	SRR13399484	unpublished*
Derby	MZ2736	2014 foodborne outbreak	Kanamycin	Ongoing	Ongoing	unpublished*
Tennessee	MZ2718	2015 foodborne outbreak	Kanamycin	>10,000 insertions. Ongoing	SRR5863017	unpublished*
Poona	MZ2723	2015 foodborne outbreak	Kanamycin	>10,000 insertions. Ongoing	SRR5863027	unpublished*
München	MZ2731	2020 foodborne outbreak	Kanamycin	>10,000 insertions. Ongoing	Ongoing	unpublished*
E. coli	Nissle 1917	1917 human feces	Kanamycin	40,000 insertions	NZ_CP022686.1/ NZ_CP022687.1/ CP023342.1	unpublished
Ordered barcoded transposon libraries
Enteritidis	PT4 P125109	chicken	Kanamycin	2886 genes + 808 intergens with insertions	CP063700.1/ CP063701.1	unpublished
Choleraesuis	MZ2730	2015 foodborne outbreak	Kanamycin	2838 genes + 807 intergens with insertions	SRR13399484	unpublished*
E. coli	Nissle 1917	1917 human feces (probiotic?)	Kanamycin	1824 genes + 324 intergens with insertions	NZ_CP022686.1/ NZ_CP022687.1/ CP023342.1	unpublished
* Irene Esteban Cuesta, Claudia Guldimann (Ludwig-Maximilians-University Munich, Germany); Weiping Chu, Steffen Porwollik, Michael McClelland (UC Irvine, CA, USA)
