# Supplementary material for: A genome-wide collection of barcoded single-gene deletion mutants in Salmonella enterica serovar Typhimurium
Source: PLoS One. 2024 Mar 7;19(3):e0298419. doi: 10.1371/journal.pone.0298419 (PMC10919679; doi:10.1371/journal.pone.0298419)
Supplement: S2 Table — (XLSX) [file pone.0298419.s002.xlsx]

## Sheet: ST2
Supplementary Table S2: All annotated features of the STM14028s genome and corresponding barcoded clones.
The genome annotation was downloaded from GenBank (https://www.ncbi.nlm.nih.gov/datasets/genome/GCF_000022165.1/) on Sep 7, 2023.
Running_No	Genome	Type1	Type2	Gene_number	Gene_start	Gene_end	Strand	Gene_abbrev	Gene_function	Note	Protein_ID	Transl_exception	Conversions_from_SGDK	Conversions_from_SGDC	Barcode 1	Genome_location	Barcode_Strand_PD	primary_plate/well_location 1	Expected_plate_well_location 1	secondary plate/well_location(s) 1	>1 barcode in well?	Barcode 2	Genome_location	Barcode_Strand_PD	primary_plate/well_location 2	Expected_plate_well_location 2	secondary plate/well_location(s) 2	>1 barcode in well?	Barcode 3	Genome_location	Barcode_Strand_PD	primary_plate/well_location 3	Expected_plate_well_location 3	secondary plate/well_location(s) 3	>1 barcode in well?	Barcode 4	Genome_location	Barcode_Strand_PD	primary_plate/well_location 4	Expected_plate_well_location 4	secondary plate/well_location(s) 4	Barcode 5	Genome_location	Barcode_Strand_PD	primary_plate/well_location 5	Expected_plate_well_location 5	secondary plate/well_location(s) 5
1	CP001363	Intergen	Intergen	Intergen_pre_STM14_0001	0	189							0	0
2	CP001363	CDS	CDS	STM14_0001	190	255	+	thrL	thr operon leader peptide	similar to Escherichia coli thr operon leader peptide (AAC73112.1)	ACY86538.1		1	0	CCCTGGACCAAGGTGAGCACT	207	-	SGDKT_MS30_F07	SGDKT_MS30_F07
3	CP001363	Intergen	Intergen	Intergen_STM14_0001_STM14_0002	256	336							0	0
4	CP001363	CDS	CDS	STM14_0002	337	2799	+	thrA	bifunctional aspartokinase I/homeserine dehydrogenase I	multifunctional homotetrameric enzyme that catalyzes the phosphorylation of aspartate to form aspartyl-4-phosphate as well as conversion of aspartate semialdehyde to homoserine: functions in a number of amino acid biosynthetic pathways	ACY86539.1		1	1	AATGTAAACCTACAGAGCTGT	366	-	SGDCT_MS14_F09	SGDCT_MS14_F09			TCCATGAGCCACCATTTATCC	366	-	SGDKT_MS33_G05	SGDKT_MS33_G05
5	CP001363	CDS	CDS	STM14_0003	2801	3730	+	thrB	homoserine kinase	catalyzes the formation of O-phospho-L-homoserine from L-homoserine in threonine biosynthesis from asparate	ACY86540.1		1	1	CTTAGTAGCCTTAACGTTCCT	2830	-	SGDCT_MS18_G03	SGDCT_MS18_G03			GCCGGCTCGGCATCCCGCCGT	2830	-	SGDKT_MS26_G05	SGDKT_MS26_G05
6	CP001363	Intergen	Intergen	Intergen_STM14_0003_STM14_0004	3731	3733							0	0
7	CP001363	CDS	CDS	STM14_0004	3734	5020	+	thrC	threonine synthase	catalyzes the formation of L-threonine from O-phospho-L-homoserine	ACY86541.1		0	0
8	CP001363	Intergen	Intergen	Intergen_STM14_0004_STM14_0005	5021	5113							0	0
9	CP001363	CDS	CDS	STM14_0005	5114	5887	-	yaaA	hypothetical protein		ACY86542.1		1	1	ATCAAACTGGGGCCCGATGAC	5858	+	SGDCT_MS04_D10	SGDCT_MS04_D10			TCTCAGTTTTGTACCATCCTA	5858	+	SGDKT_MS24_A09	SGDKT_MS24_A09
10	CP001363	Intergen	Intergen	Intergen_STM14_0005_STM14_0006	5888	5965							0	0
11	CP001363	CDS	CDS	STM14_0006	5966	7396	-	yaaJ	putative alanine/glycine transport protein	similar to Escherichia coli inner membrane transport protein (AAC73118.1): AGCS family	ACY86543.1		0	0
12	CP001363	Intergen	Intergen	Intergen_STM14_0006_STM14_0007	7397	7664							1	1	AGAATCATCTTCTCTCTAGCG	7625	-	SGDCT_MS08_E08	SGDCT_MS08_E08			CGAATCCAGAACGGAATGCAA	7625	-	SGDKT_MS33_E11	SGDKT_MS33_E11
13	CP001363	CDS	CDS	STM14_0007	7665	8618	+	talB	transaldolase B	Maintains the balance of metabolites in the pentose-phosphate pathway	ACY86544.1		0	0
14	CP001363	Intergen	Intergen	Intergen_STM14_0007_STM14_0008	8619	8728							0	0
15	CP001363	CDS	CDS	STM14_0008	8729	9319	+	mogA	molybdenum cofactor biosynthesis protein	forms a trimer: related to eukaryotic protein gephyrin: functions during molybdenum cofactor biosynthesis	ACY86545.1		1	1	CCCTTCCGCTCCTCATCTATC	8758	-	SGDCT_MS14_A04	SGDCT_MS14_A04			AAGTTCGATTCCAATGATGTG	8758	-	SGDKT_MS24_D03	SGDKT_MS24_D03
16	CP001363	Intergen	Intergen	Intergen_STM14_0008_STM14_0009	9320	9375							0	0
17	CP001363	CDS	CDS	STM14_0009	9376	9942	-	yaaH	hypothetical protein		ACY86546.1		1	1	CGTCCGCCCGTGTCTGGACTA	9913	+	SGDCT_MS14_H10	SGDCT_MS14_H10			CATTTTCTACAAATTCTATTC	9913	+	SGDKT_MS23_C02	SGDKT_MS23_C02
18	CP001363	Intergen	Intergen	Intergen_STM14_0009_STM14_0010	9943	10091							0	0
19	CP001363	CDS	CDS	STM14_0010	10092	10805	-	htgA	hypothetical protein	similar to Escherichia coli putative oxidoreductase (AAC73122.1): regulator for sigma H promoters/sigma 32 promoters permitting growth at high temperature	ACY86547.1		1	1	TCTGAATAACCATGGATGTGA	10776	+	SGDCT_MS01_D09	SGDCT_MS01_D09			TATCATAATTACGAAGTACCA	10776	+	SGDKT_MS30_D02	SGDKT_MS30_D02
20	CP001363	Intergen	Intergen	Intergen_STM14_0010_STM14_0011	10806	10840							0	0
21	CP001363	CDS	CDS	STM14_0011	10841	11245	-	yaaI	hypothetical protein		ACY86548.1		1	1	GTAACTAATAACTGGACTGCA	11216	+	SGDCT_MS25_B01	SGDCT_MS25_B01			GGGTAACGTATTTGACATTAT	11216	+	SGDKT_MS08_D07	SGDKT_MS08_D07
22	CP001363	Intergen	Intergen	Intergen_STM14_0011_STM14_0012	11246	11256							0	0
23	CP001363	CDS	CDS	STM14_0012	11257	11424	+		hypothetical protein		ACY86549.1		0	0
24	CP001363	Intergen	Intergen	Intergen_STM14_0012_STM14_0013	11425	11592							0	0
25	CP001363	CDS	CDS	STM14_0013	11593	13509	+	dnaK	molecular chaperone DnaK	heat shock protein 70: assists in folding of nascent polypeptide chains: refolding of misfolded proteins: utilizes ATPase activity to help fold: co-chaperones are DnaJ and GrpE: multiple copies in some bacteria	ACY86550.1		0	0
26	CP001363	Intergen	Intergen	Intergen_STM14_0013_STM14_0014	13510	13594							0	0
27	CP001363	CDS	CDS	STM14_0014	13595	14734	+	dnaJ	chaperone protein DnaJ	chaperone Hsp40: co-chaperone with DnaK: Participates actively in the response to hyperosmotic and heat shock by preventing the aggregation of stress-denatured proteins and by disaggregating proteins%2C also in an autonomous%2C dnaK-independent fashion	ACY86551.1		0	0
28	CP001363	Intergen	Intergen	Intergen_STM14_0014_STM14_0015	14735	14844							0	0
29	CP001363	CDS	CDS	STM14_0015	14845	14958	+		hypothetical protein		ACY86552.1		0	0
30	CP001363	Intergen	Intergen	Intergen_STM14_0015_STM14_0016	14959	15013							0	0
31	CP001363	CDS	CDS	STM14_0016	15014	15961	+		putative transcriptional regulator	similar to Escherichia coli putative transcriptional regulator LysR-type (AAC73704.1): LysR family	ACY86553.1		1	1	CCCCGTATCCCATATCACTCC	15043	-	SGDCT_MS27_B10	SGDCT_MS27_B10			CACTTGCCTGGCCACGCCTTC	15043	-	SGDKT_MS15_A02	SGDKT_MS15_A02
32	CP001363	Intergen	Intergen	Intergen_STM14_0016_STM14_0017	15962	16087							0	0
33	CP001363	CDS	CDS	STM14_0017	16088	16432	+		putative bacteriophage protein		ACY86554.1		1	1	GCTAGACCACCTTCTTTTGAC	16117	-	SGDCT_MS14_G05	SGDCT_MS14_G05			TACGTCAGATGTCACATACCC	16117	-	SGDKT_MS07_D03	SGDKT_MS07_D03
34	CP001363	Intergen	Intergen	Intergen_STM14_0017_STM14_0018	16433	16492							0	0
35	CP001363	CDS	CDS	STM14_0018	16493	17026	-		hypothetical protein		ACY86555.1		1	1	ACGGCCGCCATTCTGACGCGA	16997	+	SGDCT_MS31_B11	SGDCT_MS31_B11			GAATTTAGTCCCATTATTAAA	16997	+	SGDKT_MS07_G07	SGDKT_MS07_G07
36	CP001363	Intergen	Intergen	Intergen_STM14_0018_STM14_0019	17027	17042							0	0
37	CP001363	CDS	CDS	STM14_0019	17043	17486	-		hypothetical protein	similar to Escherichia coli putative sensory transducer (AAC75886.1)	ACY86556.1		1	1	ACTACCCAGCCCGGACACACG	17457	+	SGDCT_MS25_E03	SGDCT_MS25_E03			AACCCATTACCTCGCTAGACG	17457	+	SGDKT_MS14_H06	SGDKT_MS14_H06
38	CP001363	Intergen	Intergen	Intergen_STM14_0019_STM14_0020	17487	17612							0	0
39	CP001363	CDS	CDS	STM14_0020	17613	17741	-		hypothetical protein		ACY86557.1		0	0
40	CP001363	CDS	CDS	STM14_0021	17665	17787	+		hypothetical protein		ACY86558.1		0	0
41	CP001363	Intergen	Intergen	Intergen_STM14_0021_STM14_0022	17788	17866							0	0
42	CP001363	CDS	CDS	STM14_0022	17867	19966	+		putative exochitinase		ACY86559.1		1	1	TTTCCCTAGTTCCCAGCGGAT	17896	-	SGDCT_MS22_C09	SGDCT_MS22_C09			CAACTGGATGACCTTGTATCG	17896	-	SGDKT_MS02_H06	SGDKT_MS02_H06
43	CP001363	Intergen	Intergen	Intergen_STM14_0022_STM14_0023	19967	20057							0	0
44	CP001363	CDS	CDS	STM14_0023	20058	23054	+		putative hydroxymethyltransferase		ACY86560.1		1	1	TGGTATAGGAAATCCGCTCTC	20087	-	SGDCT_MS29_G08	SGDCT_MS29_G08			CATCCCAACGCCTACCCGTCT	20087	-	SGDKT_MS23_C01	SGDKT_MS23_C01
45	CP001363	Intergen	Intergen	Intergen_STM14_0023_STM14_0024	23055	23090							0	0
46	CP001363	CDS	CDS	STM14_0024	23091	23240	+		hypothetical protein		ACY86561.1		0	0
47	CP001363	Intergen	Intergen	Intergen_STM14_0024_STM14_0025	23241	23334							0	0
48	CP001363	CDS	CDS	STM14_0025	23335	24039	+		putative cytoplasmic protein		ACY86562.1		1	1	CCCCTAAACTCTCGCCAATAG	23364	-	SGDCT_MS15_G10	SGDCT_MS15_G10			CCTTTTTACCAACCACAACAA	23364	-	SGDKT_MS08_D09	SGDKT_MS08_D09
49	CP001363	Intergen	Intergen	Intergen_STM14_0025_STM14_0026	24040	24093							0	0
50	CP001363	CDS	CDS	STM14_0026	24094	24198	-		hypothetical protein		ACY86563.1		0	0
51	CP001363	Intergen	Intergen	Intergen_STM14_0026_STM14_0027	24199	24315							0	0
52	CP001363	CDS	CDS	STM14_0027	24316	24426	+		hypothetical protein		ACY86564.1		0	0
53	CP001363	Intergen	Intergen	Intergen_STM14_0027_STM14_0028	24427	24468							0	0
54	CP001363	CDS	CDS	STM14_0028	24469	25011	+	bcfA	fimbrial subunit	fimbrial subunit (gi|4959511)	ACY86565.1		1	1	CTGGGTTTTCTCACATACGTA	24498	-	SGDCT_MS27_B09	SGDCT_MS27_B09			CAATCGCACTTAAATTTCGTT	24498	-	SGDKT_MS08_F12	SGDKT_MS08_F12
55	CP001363	CDS	CDS	STM14_0029	24971	25798	+	bcfB	fimbrial chaparone	fimbrial chaperone (gi|4959512)	ACY86566.1		1	1	ACCCCTCAACCTTGACAACAT	25141	-	SGDCT_MS05_H01	SGDCT_MS05_H01			GACTAACCCGTACGCCGTCGG	25141	-	SGDKT_MS23_D03	SGDKT_MS23_D03
56	CP001363	Intergen	Intergen	Intergen_STM14_0029_STM14_0030	25799	25802							0	0
57	CP001363	CDS	CDS	STM14_0030	25803	28424	+	bcfC	fimbrial usher	bovine colonization factor BcfC (gi|4530570)	ACY86567.1		1	1	CTGGGTTCGCCCCGACGGACC	25832	-	SGDCT_MS04_A08	SGDCT_MS04_A08			TACACCAGCTCCATTGAGTTT	25832	-	SGDKT_MS05_C02	SGDKT_MS05_C02
58	CP001363	CDS	CDS	STM14_0031	28425	29432	+	bcfD	fimbrial subunit	fimbrial subunit (gi|4959514)	ACY86568.1		1	1	ACCCTAAAAGAGCAAAGTGTC	28454	-	SGDCT_MS06_E01	SGDCT_MS06_E01			TTATGTCCAAATTCACCCAAC	28454	-	SGDKT_MS16_C10	SGDKT_MS16_C10
59	CP001363	CDS	CDS	STM14_0032	29433	29978	+	bcfE	fimbrial subunit	fimbrial subunit (gi|4959515)	ACY86569.1		1	1	GTATTGCACAAAAAAGTCGTC	29462	-	SGDCT_MS01_A01	SGDCT_MS01_A01			TCGGGCTTAATCATGCAGCCT	29462	-	SGDKT_MS08_C08	SGDKT_MS08_C08
60	CP001363	Intergen	Intergen	Intergen_STM14_0032_STM14_0033	29979	29993							0	0
61	CP001363	CDS	CDS	STM14_0033	29994	30512	+	bcfF	fimbrial subunit	fimbrial subunit (gi|4959516)	ACY86570.1		1	1	CACATTGATGCACCCGCATAC	30023	-	SGDCT_MS20_F07	SGDCT_MS20_F07			CCACAATCACTCACCGCATTA	30023	-	SGDKT_MS02_C11	SGDKT_MS02_C11
62	CP001363	CDS	CDS	STM14_0034	30478	31209	+	bcfG	fimbrial chaparone	fimbrial chaperone (gi|4959517)	ACY86571.1		1	1	ACCGCAATTCAACAGCTGTGG	30507	-	SGDCT_MS17_F02	SGDCT_MS17_F02			GCCTCCATAACGGCATCGATA	30507	-	SGDKT_MS16_E02	SGDKT_MS16_E02
63	CP001363	Intergen	Intergen	Intergen_STM14_0034_STM14_0035	31210	31273							0	0
64	CP001363	CDS	CDS	STM14_0035	31274	32119	+	bcfH	putative thiol-disulfide isomerase		ACY86572.1		1	1	AACTAATGCACCCGTCGGAAC	31303	-	SGDCT_MS18_A02	SGDCT_MS18_A02			AACCGTCAATAGTCTTCATAA	31303	-	SGDKT_MS23_G01	SGDKT_MS23_G01
65	CP001363	CDS	CDS	STM14_0036	32116	32445	+		hypothetical protein		ACY86573.1		1	1	TCTATCTCGAAAAACTCAGAA	32145	-	SGDCT_MS02_A05	SGDCT_MS02_A05			CTTAATCGGCCCTCACCTGAT	32145	-	SGDKT_MS20_H08	SGDKT_MS20_H08	SGDKT_MS22_H08
66	CP001363	Intergen	Intergen	Intergen_STM14_0036_STM14_0037	32446	32544							0	0
67	CP001363	CDS	CDS	STM14_0037	32545	32994	-		putative transcriptional regulator	putative transcriptional regulator MarT (gi|4324612)	ACY86574.1		1	1	CAACCACCCGCAGACGGCTCC	32965	+	SGDCT_MS30_F02	SGDCT_MS30_F02			TCAACTTCGTTACTGAGCCCT	32965	+	SGDKT_MS26_B05	SGDKT_MS26_B05
68	CP001363	Intergen	Intergen	Intergen_STM14_0037_STM14_0038	32995	33363							0	0
69	CP001363	CDS	CDS	STM14_0038	33364	34368	+		putative transcriptional regulator	similar to LeuO (gi|6650098): LysR family	ACY86575.1		1	1	ACCTTCCAGCAGACTATAACA	33393	-	SGDCT_MS30_B10	SGDCT_MS30_B10			CGTTCTAGAATGCCATCTGAC	33393	-	SGDKT_MS07_C03	SGDKT_MS07_C03
70	CP001363	Intergen	Intergen	Intergen_STM14_0038_STM14_0039	34369	34375							0	0
71	CP001363	CDS	CDS	STM14_0039	34376	34816	-		putative transcriptional regulator	putative transcriptional regulator MarT (gi|4324612)	ACY86576.1		1	0	ACCTCATCCCCCTAACCATAA	34787	+	SGDKT_MS08_F04	SGDKT_MS08_F04
72	CP001363	Intergen	Intergen	Intergen_STM14_0039_STM14_0040	34817	34827							0	0
73	CP001363	CDS	CDS	STM14_0040	34828	34974	+		hypothetical protein		ACY86577.1		0	0
74	CP001363	Intergen	Intergen	Intergen_STM14_0040_STM14_0041	34975	35338							0	0
75	CP001363	CDS	CDS	STM14_0041	35339	37057	+		putative arylsulfatase		ACY86578.1		2	1	GATCTGTACTAGCCCCTCACC	35368	-	SGDCT_MS13_E04	SGDCT_MS13_E04			ACTGTTAGCGAACGAGGTCGG	35373	-	SGDKT_MS26_G02	SGDKT_MS26_G02			AGTAAAATCCTGTCAAGACTT	35368	-	SGDKT_MS32_G12	SGDKT_MS32_G12
76	CP001363	Intergen	Intergen	Intergen_STM14_0041_STM14_0042	37058	37102							0	0
77	CP001363	CDS	CDS	STM14_0042	37103	38674	-		putative 5'-nucleotidase	similar to Escherichia coli UDP-sugar hydrolase (5'-nucleotidase) (AAC73582.1)	ACY86579.1		1	1	AGGATCATCCTCTGTGTTTCC	38645	+	SGDCT_MS11_E05	SGDCT_MS11_E05			GTATGACGGCAGAGGACTATT	38645	+	SGDKT_MS11_A02	SGDKT_MS11_A02
78	CP001363	Intergen	Intergen	Intergen_STM14_0042_STM14_0043	38675	38772							0	0
79	CP001363	CDS	CDS	STM14_0043	38773	39534	-		putative outer membrane/exported protein	similar to Escherichia coli putative sugar hydrolase (AAC75461.1)	ACY86580.1		1	0	CCTTCACATCAATGCATATTA	39505	+	SGDKT_MS10_D04	SGDKT_MS10_D04
80	CP001363	Intergen	Intergen	Intergen_STM14_0043_STM14_0044	39535	40130							0	0
81	CP001363	CDS	CDS	STM14_0044	40131	41624	+		putative arylsulfatase	similar to Escherichia coli putative sulfatase (AAC76701.1)	ACY86581.1		1	0	CAAGTCTGTATGCCGGACCCC	40160	-	SGDKT_MS01_H04	SGDKT_MS01_H04
82	CP001363	Intergen	Intergen	Intergen_STM14_0044_STM14_0045	41625	41722							0	0
83	CP001363	CDS	CDS	STM14_0045	41723	42913	+		putative arylsulfatase regulator	similar to Escherichia coli putative arylsulfatase regulator (AAC76803.1)	ACY86582.1		1	0	CAGACGTCCAGCACATACCTC	41752	-	SGDKT_MS06_B10	SGDKT_MS06_B10
84	CP001363	Intergen	Intergen	Intergen_STM14_0045_STM14_0046	42914	42931							0	0
85	CP001363	CDS	CDS	STM14_0046	42932	44185	+		putative cytoplasmic protein		ACY86583.1		1	1	GCTACGCCTAATAGAGCCGCA	42967	-	SGDCT_MS12_H02	SGDCT_MS12_H02			TTCCGGGTCTCCGTCAGGATA	42967	-	SGDKT_MS26_G10	SGDKT_MS26_G10
86	CP001363	Intergen	Intergen	Intergen_STM14_0046_STM14_0047	44186	44311							0	0
87	CP001363	CDS	CDS	STM14_0047	44312	46027	+		putative arylsulfatase		ACY86584.1		1	1	AACATCTGTGTGTAACTCTCA	44341	-	SGDCT_MS25_E05	SGDCT_MS25_E05			GAAAGCGCACAAGTCTCCAAC	44341	-	SGDKT_MS01_F08	SGDKT_MS01_F08
88	CP001363	Intergen	Intergen	Intergen_STM14_0047_STM14_0048	46028	46189							0	0
89	CP001363	CDS	CDS	STM14_0048	46190	47356	+	nhaA	pH-dependent sodium/proton antiporter	exports sodium by using the electrochemical proton gradient to allow protons into the cell: functions in adaptation to high salinity and alkaline pH: activity increases at higher pH: downregulated at acidic pH	ACY86585.1		0	1	GCTTAAATGAGCCCAGCCTCG	46219	-	SGDCT_MS24_C05	SGDCT_MS24_C05
90	CP001363	Intergen	Intergen	Intergen_STM14_0048_STM14_0049	47357	47417							0	0
91	CP001363	CDS	CDS	STM14_0049	47418	48317	+	nhaR	transcriptional activator NhaR	Na+/H+ antiporter regulatory protein: activates the genes nhaA and osmC	ACY86586.1		1	1	CATTCTCCCGGACCTAAGAGA	47447	-	SGDCT_MS05_D01	SGDCT_MS05_D01		>1 barcode	GGTCCGCGAAAAGTCCTTATT	47447	-	SGDKT_MS15_B02	SGDKT_MS15_B02
92	CP001363	Intergen	Intergen	Intergen_STM14_0049_STM14_0050	48318	48371							0	0
93	CP001363	CDS	CDS	STM14_0050	48372	50411	-		putative glycosyl hydrolase		ACY86587.1		1	1	TCACCACCCATCATACTCGCA	50382	+	SGDCT_MS01_D07	SGDCT_MS01_D07			GACACTATGCATACATCAACA	50382	+	SGDKT_MS08_B01	SGDKT_MS08_B01
94	CP001363	Intergen	Intergen	Intergen_STM14_0050_STM14_0051	50412	50450							0	0
95	CP001363	CDS	CDS	STM14_0051	50451	51824	-		putative sodium galactoside symporter	similar to Escherichia coli putative permease (AAC76681.1)	ACY86588.1		1	1	TGACTATAGCTACCGGGCCAA	51795	+	SGDCT_MS10_A01	SGDCT_MS10_A01			GGAATATTTTAGATATGATAG	51795	+	SGDKT_MS08_F08	SGDKT_MS08_F08
96	CP001363	Intergen	Intergen	Intergen_STM14_0051_STM14_0052	51825	52279							0	0
97	CP001363	CDS	CDS	STM14_0052	52280	52543	-	rpsT	30S ribosomal protein S20	binds directly to the 16S rRNA and is involved in post-translational inhibition of arginine and ornithine decarboxylase	ACY86589.1		0	0
98	CP001363	Intergen	Intergen	Intergen_STM14_0052_STM14_0053	52544	52648							0	0
99	CP001363	CDS	CDS	STM14_0053	52649	52864	+	yaaY	putative cytoplasmic protein		ACY86590.1		1	0	TCTTTAGGATACTTGTTTTAG	52678	-	SGDKT_MS08_H10	SGDKT_MS08_H10
100	CP001363	Intergen	Intergen	Intergen_STM14_0053_STM14_0054	52865	52871							0	0
101	CP001363	CDS	CDS	STM14_0054	52872	53810	+	ribF	bifunctional riboflavin kinase/FMN adenylyltransferase	catalyzes the formation of FMN from riboflavin and the formation of FAD from FMN: in Bacillus the ribC gene has both flavokinase and FAD synthetase activities	ACY86591.1		0	0
102	CP001363	Intergen	Intergen	Intergen_STM14_0054_STM14_0055	53811	53854							0	0
103	CP001363	CDS	CDS	STM14_0055	53855	56689	+	ileS	isoleucyl-tRNA synthetase	IleRS: catalyzes the formation of isoleucyl-tRNA(Ile) from isoleucine and tRNA(Ile): since isoleucine and other amino acids such as valine are similar%2C there are additional editing function in this enzyme: one is involved in hydrolysis of activated valine-AMP and the other is involved in deacylation of mischarged Val-tRNA(Ile): there are two active sites%2C one for aminoacylation and one for ed…	ACY86592.1		0	0
104	CP001363	CDS	CDS	STM14_0056	56689	57189	+	lspA	lipoprotein signal peptidase	lipoprotein signal peptidase: integral membrane protein that removes signal peptides from prolipoproteins during lipoprotein biosynthesis	ACY86593.1		0	0
105	CP001363	Intergen	Intergen	Intergen_STM14_0056_STM14_0057	57190	57202							0	0
106	CP001363	CDS	CDS	STM14_0057	57203	57334	+		hypothetical protein		ACY86594.1		0	0
107	CP001363	Intergen	Intergen	Intergen_STM14_0057_STM14_0058	57335	57343							0	0
108	CP001363	CDS	CDS	STM14_0058	57344	57793	+	slpA	FKBP-type peptidyl-prolyl cis-trans isomerase	similar to Escherichia coli FKBX-type 16KD peptidyl-prolyl cis-trans isomerase: rotamase (AAC73139.1)	ACY86595.1		1	0	GTCACCAATTGCAAAAGAACC	57373	-	SGDKT_MS06_C08	SGDKT_MS06_C08
109	CP001363	Intergen	Intergen	Intergen_STM14_0058_STM14_0059	57794	57795							0	0
110	CP001363	CDS	CDS	STM14_0059	57796	58746	+	ispH	4-hydroxy-3-methylbut-2-enyl diphosphate reductase	catalyzes the conversion of 1-hydroxy-2-methyl-2-(E)-butenyl 4-diphosphate into isopentenyl diphosphate (IPP) and dimethylallyl diphosphate (DMAPP): functions in the nonmevalonate isoprenoid biosynthesis pathway	ACY86596.1		0	0
111	CP001363	Intergen	Intergen	Intergen_STM14_0059_STM14_0060	58747	58945							0	0
112	CP001363	CDS	CDS	STM14_0060	58946	60148	+		putative nitrite reductase		ACY86597.1		1	0	CCCCACTCAAGCACACCTTCA	58975	-	SGDKT_MS16_A12	SGDKT_MS16_A12
113	CP001363	Intergen	Intergen	Intergen_STM14_0060_STM14_0061	60149	60163							0	0
114	CP001363	CDS	CDS	STM14_0061	60164	61084	+	rihC	ribonucleoside hydrolase RihC	catalyzes the hydrolysis of both purine and pyrimidine ribonucleosides	ACY86598.1		0	0
115	CP001363	Intergen	Intergen	Intergen_STM14_0061_STM14_0062	61085	61105							0	0
116	CP001363	CDS	CDS	STM14_0062	61106	61792	-		putative transcriptional regulator	similar to Escherichia coli sequence similarity to Shigella regulator (AAC73721.1): sensor for citrate	ACY86599.1		0	0
117	CP001363	CDS	CDS	STM14_0063	61794	63413	-		putative transcriptional regulator	similar to Escherichia coli putative sensor-type protein (AAC73720.1): histidine kinase for citrate	ACY86600.1		1	1	CGCCCCCTGTTAAACGTACAC	63384	+	SGDCT_MS07_F05	SGDCT_MS07_F05			CTTTACGCGAAGTCACGGATG	63384	+	SGDKT_MS26_F06	SGDKT_MS26_F06
118	CP001363	Intergen	Intergen	Intergen_STM14_0063_STM14_0064	63414	63547							0	0
119	CP001363	CDS	CDS	STM14_0064	63548	64849	-		putative oxalacetate decarboxylase subunit beta	oxaloacetate decarboxylase beta chain (SW:DCOB_SALTY)	ACY86601.1		1	1	CGCTAAGACCGACTCCGCCCA	64820	+	SGDCT_MS12_C09	SGDCT_MS12_C09			ACCCGCGTTCGGGCACCTTCA	64820	+	SGDKT_MS20_F12	SGDKT_MS20_F12	SGDKT_MS22_F12
120	CP001363	Intergen	Intergen	Intergen_STM14_0064_STM14_0065	64850	64861							0	0
121	CP001363	CDS	CDS	STM14_0065	64862	66637	-		pyruvate carboxylase subunit B	catalyzes the formation of oxaloacetate from pyruvate	ACY86602.1		0	0
122	CP001363	Intergen	Intergen	Intergen_STM14_0065_STM14_0066	66638	66653							0	0
123	CP001363	CDS	CDS	STM14_0066	66654	66893	-		oxaloacetate decarboxylase subunit gamma	catalyzes the decarboxylation of oxaloacetate to form pyruvate and carbon dioxide	ACY86603.1		0	1	CCACTGCACCGTAGAAGTCTT	66864	+	SGDCT_MS14_H03	SGDCT_MS14_H03
124	CP001363	Intergen	Intergen	Intergen_STM14_0066_STM14_0067	66894	67051							0	0
125	CP001363	CDS	CDS	STM14_0067	67052	68392	-		putative citrate-sodium symporter		ACY86604.1		0	0
126	CP001363	Intergen	Intergen	Intergen_STM14_0067_STM14_0068	68393	68512							0	0
127	CP001363	CDS	CDS	STM14_0068	68513	68671	-		hypothetical protein		ACY86605.1		0	0
128	CP001363	CDS	CDS	STM14_0069	68637	69680	+	citC2	putative citrate lyase synthetase	similar to Escherichia coli citrate lyase synthetase: citrate (pro-3S)-lyase ligase (AAC73719.1)	ACY86606.1		1	1	CAATATACGTTCCAAAACTCT	68666	-	SGDCT_MS28_G05	SGDCT_MS28_G05			ACATATTTCAGCCCAAGGAGC	68666	-	SGDKT_MS14_H04	SGDKT_MS14_H04
129	CP001363	Intergen	Intergen	Intergen_STM14_0069_STM14_0070	69681	69709							0	0
130	CP001363	CDS	CDS	STM14_0070	69710	70003	+	citD2	citrate lyase subunit gamma	acyl carrier protein: with CitE and CitF catalyzes the formation of oxaloacetate from citrate	ACY86607.1		1	1	GAGCCTCTTTAACACTACCCA	69739	-	SGDCT_MS22_F04	SGDCT_MS22_F04			CACTTGCCGGGAAAAACAAAG	69739	-	SGDKT_MS05_D10	SGDKT_MS05_D10
131	CP001363	CDS	CDS	STM14_0071	70000	70869	+	citE2	putative citrate lyase beta chain	similar to Escherichia coli citrate lyase beta chain: acyl lyase subunit (AAC73717.1)	ACY86608.1		0	0
132	CP001363	Intergen	Intergen	Intergen_STM14_0071_STM14_0072	70870	70879							0	0
133	CP001363	CDS	CDS	STM14_0072	70880	72400	+	citF2	putative citrate lyase alpha chain/citrate-ACP transferase	similar to Escherichia coli citrate lyase alpha chain (AAC73716.1)	ACY86609.1		1	1	CCTAGCCGACGACTTGTTCCG	70909	-	SGDCT_MS05_B08	SGDCT_MS05_B08			CTCCGATTTCACTGGCTGATG	70909	-	SGDKT_MS06_C12	SGDKT_MS06_C12
134	CP001363	CDS	CDS	STM14_0073	72400	72951	+	citX2	putative cytoplasmic protein		ACY86610.1		1	1	AGAGTTTTGCCCTCTTGTACA	72429	-	SGDCT_MS22_G04	SGDCT_MS22_G04			ACGTACAGACAGGTCTACAAA	72430	-	SGDKT_MS18_B04	SGDKT_MS18_B04
135	CP001363	CDS	CDS	STM14_0074	72929	73837	+	citG2	triphosphoribosyl-dephospho-CoA synthase	putative modifier of citrate lyase protein	ACY86611.1		1	0	CGCACACAGACAATCCACATG	72958	-	SGDKT_MS13_D09	SGDKT_MS13_D09
136	CP001363	Intergen	Intergen	Intergen_STM14_0074_STM14_0075	73838	74016							0	0
137	CP001363	CDS	CDS	STM14_0075	74017	74838	+	dapB	dihydrodipicolinate reductase	catalyzes the reduction of 2%2C3-dihydrodipicolinate to 2%2C3%2C4%2C5-tetrahydrodipicolinate in lysine and diaminopimelate biosynthesis	ACY86612.1		0	0
138	CP001363	Intergen	Intergen	Intergen_STM14_0075_STM14_0076	74839	74963							0	0
139	CP001363	CDS	CDS	STM14_0076	74964	75239	-		hypothetical protein		ACY86613.1		1	1	ACAAATCTGGCGTCAAAACCA	75117	-	SGDCT_MS17_E11	SGDCT_MS17_E11			CCAACCCCCACACTATAGTAC	75117	-	SGDKT_MS17_B03	SGDKT_MS17_B03
140	CP001363	Intergen	Intergen	Intergen_STM14_0076_STM14_0077	75240	75880							0	0
141	CP001363	CDS	CDS	STM14_0077	75881	77029	+	carA	carbamoyl phosphate synthase small subunit	catalyzes production of carbamoyl phosphate from bicarbonate and glutamine in pyrimidine and arginine biosynthesis pathways: forms an octamer composed of four CarAB dimers	ACY86614.1		1	1	ACTGAGACCTCAACCAACGCA	75910	-	SGDCT_MS31_E01	SGDCT_MS31_E01			CCTCACCGTTATGGGCACCTA	75910	-	SGDKT_MS21_A07	SGDKT_MS21_A07	SGDKT_MS22_A07
142	CP001363	Intergen	Intergen	Intergen_STM14_0077_STM14_0078	77030	77047							0	0
143	CP001363	CDS	CDS	STM14_0078	77048	80275	+	carB	carbamoyl phosphate synthase large subunit	four CarB-CarA dimers form the carbamoyl phosphate synthetase holoenzyme that catalyzes the production of carbamoyl phosphate: CarB is responsible for the amidotransferase activity	ACY86615.1		1	0	CACCCCGCCAGCCCCAACCCG	77077	-	SGDKT_MS04_E07	SGDKT_MS04_E07
144	CP001363	Intergen	Intergen	Intergen_STM14_0078_STM14_0079	80276	80353							0	0
145	CP001363	CDS	CDS	STM14_0079	80354	80542	+		hypothetical protein		ACY86616.1		0	0
146	CP001363	CDS	CDS	STM14_0080	80499	80957	+	tnpA_1	transposase	transposase for insertion sequence element IS200 (SW:T200_SALTY)	ACY86617.1		1	1	ACAAGCAGCAACCCTCCGAAA	80528	-	SGDCT_MS23_H03	SGDCT_MS23_H03			CCTGACATGCAAACCTAATCC	80528	-	SGDKT_MS07_H10	SGDKT_MS07_H10
147	CP001363	Intergen	Intergen	Intergen_STM14_0080_STM14_0081	80958	81259							0	0
148	CP001363	CDS	CDS	STM14_0081	81260	81655	+	caiF	DNA-binding transcriptional activator CaiF	regulator of carnitine metabolism: induces the caiTABCDE and fixABCX operons	ACY86618.1		1	1	AGACCTACCTTAGACTTGAAC	81289	-	SGDCT_MS08_G02	SGDCT_MS08_G02			CCACCGTCGCACCCGTAACTT	81289	-	SGDKT_MS02_F01	SGDKT_MS02_F01
149	CP001363	Intergen	Intergen	Intergen_STM14_0081_STM14_0082	81656	81731							0	0
150	CP001363	CDS	CDS	STM14_0082	81732	82328	-	caiE	carnitine operon protein CaiE	involved in the synthesis of a cofactor required for carnitine dehydratase and carnitine racemase activities	ACY86619.1		1	1	TGCGTTGACCGTATCCCAATC	82299	+	SGDCT_MS07_G02	SGDCT_MS07_G02			TTTACGCAGACGCACTTACAG	82299	+	SGDKT_MS14_F01	SGDKT_MS14_F01
151	CP001363	Intergen	Intergen	Intergen_STM14_0082_STM14_0083	82329	82436							0	0
152	CP001363	CDS	CDS	STM14_0083	82437	83222	-	caiD	carnitinyl-CoA dehydratase	catalyzes the dehydration of L-carnitinyl-CoA to crotonobetainyl-CoA	ACY86620.1		1	1	CTCCAACAGTCGTATTGCGCG	83193	+	SGDCT_MS16_F12	SGDCT_MS16_F12			TATAAGGAGACTATAGTATCA	83193	+	SGDKT_MS16_B08	SGDKT_MS16_B08
153	CP001363	Intergen	Intergen	Intergen_STM14_0083_STM14_0084	83223	83275							0	0
154	CP001363	CDS	CDS	STM14_0084	83276	84829	-	caiC	putative crotonobetaine/carnitine-CoA ligase	similar to Escherichia coli probable crotonobetaine/carnitine-CoA ligase (AAC73148.1)	ACY86621.1		0	1	ACATTTCCGTACACTCACCCC	84800	+	SGDCT_MS23_G08	SGDCT_MS23_G08
155	CP001363	Intergen	Intergen	Intergen_STM14_0084_STM14_0085	84830	84891							0	0
156	CP001363	CDS	CDS	STM14_0085	84892	86109	-	caiB	crotonobetainyl-CoA:carnitine CoA-transferase	catalyzes formation of L-carnitinyl-CoA by transfering the CoA moiety from gamma-butyrobetainyl-CoA%2C also catalyzes the formation of crotonobetainyl-CoA by transfer of CoA from gamma-butyrobetainyl-CoA or L-carnitinyl-CoA to crotonobetaine	ACY86622.1		0	1	TAGGAGCTAGTAAAACTTCAC	86080	+	SGDCT_MS05_F11	SGDCT_MS05_F11		>1 barcode
157	CP001363	CDS	CDS	STM14_0086	86109	86246	-		hypothetical protein		ACY86623.1		1	1	GCCATCGGAGACCTCTCATAA	86134	+	SGDCT_MS07_B04	SGDCT_MS07_B04			GCACCCCCTACCGCCCCGGGA	86134	+	SGDKT_MS02_C03	SGDKT_MS02_C03
158	CP001363	CDS	CDS	STM14_0087	86221	87363	-	caiA	crotonobetainyl-CoA dehydrogenase	catalyzes the reduction of crotonobetainyl-CoA to gamma-butyrobetainyl-CoA	ACY86624.1		0	0
159	CP001363	Intergen	Intergen	Intergen_STM14_0087_STM14_0088	87364	87397							0	0
160	CP001363	CDS	CDS	STM14_0088	87398	88915	-	caiT	L-carnitine/gamma-butyrobetaine antiporter	catalyzes the exchange of L-carnitine for gamma-butyrobetaine in carnitine metabolism	ACY86625.1		1	1	CGTTTGGCCCTATGCAGCGGG	88886	+	SGDCT_MS04_H11	SGDCT_MS04_H11			TATATTGCAGTACGTACAGCC	88886	+	SGDKT_MS34_A12	SGDKT_MS34_A12
161	CP001363	Intergen	Intergen	Intergen_STM14_0088_STM14_0089	88916	89118							0	0
162	CP001363	CDS	CDS	STM14_0089	89119	89328	+		conserved hypothetical protein		ACY86626.1		0	0
163	CP001363	Intergen	Intergen	Intergen_STM14_0089_STM14_0090	89329	89395							0	0
164	CP001363	CDS	CDS	STM14_0090	89396	90166	+	fixA	putative electron transfer flavoprotein FixA	required for anaerobic carnitine reduction%2C may act to transfer electrons to crotonobetaine reductase	ACY86627.1		1	1	GCTAGAGTGAACGATTCACAA	89425	-	SGDCT_MS07_F10	SGDCT_MS07_F10			TACCACCATAACCTCTACCCC	89425	-	SGDKT_MS06_C11	SGDKT_MS06_C11
165	CP001363	Intergen	Intergen	Intergen_STM14_0090_STM14_0091	90167	90181							0	0
166	CP001363	CDS	CDS	STM14_0091	90182	91123	+	fixB	putative electron transfer flavoprotein FixB	involved in electron transfer during carnitine metabolism	ACY86628.1		1	1	AATAAATGATACTTCTACCAC	90211	-	SGDCT_MS13_B11	SGDCT_MS13_B11			ACATGGCCGAATTCAGGACTT	90211	-	SGDKT_MS27_F01	SGDKT_MS27_F01
167	CP001363	Intergen	Intergen	Intergen_STM14_0091_STM14_0092	91124	91172							0	0
168	CP001363	CDS	CDS	STM14_0092	91173	92459	+	fixC	putative oxidoreductase FixC	FAD/NAD(P)-binding domain: possibly part of an electron transfer system required for anaerobic carnitine reduction	ACY86629.1		0	0
169	CP001363	CDS	CDS	STM14_0093	92456	92743	+	fixX	putative ferredoxin	similar to Escherichia coli putative ferredoxin (AAC73155.1): carnitine metabolism	ACY86630.1		0	0
170	CP001363	Intergen	Intergen	Intergen_STM14_0093_STM14_0094	92744	92889							0	0
171	CP001363	CDS	CDS	STM14_0094	92890	94230	+	yaaU	putative transport protein	similar to Escherichia coli putative transport protein (AAC73156.1): MFS family	ACY86631.1		1	1	ATTAAATATCGCTTGCAAAGG	92919	-	SGDCT_MS12_D09	SGDCT_MS12_D09			GACCCGCGTCAGCTTGTACCT	92919	-	SGDKT_MS05_G12	SGDKT_MS05_G12
172	CP001363	Intergen	Intergen	Intergen_STM14_0094_STM14_0095	94231	94318							0	0
173	CP001363	CDS	CDS	STM14_0095	94319	94549	+		putative outer membrane lipoprotein		ACY86632.1		1	1	CCATAACTACTGTAATTTAAA	94348	-	SGDCT_MS27_D06	SGDCT_MS27_D06			ACATACCATCTAAACAGTACC	94348	-	SGDKT_MS23_A04	SGDKT_MS23_A04
174	CP001363	Intergen	Intergen	Intergen_STM14_0095_STM14_0096	94550	94842							0	0
175	CP001363	CDS	CDS	STM14_0096	94843	95259	+		putative secreted protein		ACY86633.1		1	1	CTCCCCTGTGCGTACACGCAT	94872	-	SGDCT_MS01_F01	SGDCT_MS01_F01			GAAGCCATCGCTCGTAAATGT	94872	-	SGDKT_MS14_B03	SGDKT_MS14_B03
176	CP001363	Intergen	Intergen	Intergen_STM14_0096_STM14_0097	95260	95262							0	0
177	CP001363	CDS	CDS	STM14_0097	95263	95379	-		hypothetical protein		ACY86634.1		0	0
178	CP001363	Intergen	Intergen	Intergen_STM14_0097_STM14_0098	95380	95482							0	0
179	CP001363	CDS	CDS	STM14_0098	95483	95773	-		putative secreted protein		ACY86635.1		1	1	AAAACCTTCCCACTCACCTTG	95744	+	SGDCT_MS17_B04	SGDCT_MS17_B04			GGTGAAGTCTGAACCCAAAGT	95744	+	SGDKT_MS05_G02	SGDKT_MS05_G02
180	CP001363	Intergen	Intergen	Intergen_STM14_0098_STM14_0099	95774	95982							0	0
181	CP001363	CDS	CDS	STM14_0099	95983	96177	+		putative inner membrane protein		ACY86636.1		1	1	GAATACACGCTGGGCCTCGTA	96012	-	SGDCT_MS15_C03	SGDCT_MS15_C03			ACTGCTGCTTGCAAAACCTTA	96012	-	SGDKT_MS16_B10	SGDKT_MS16_B10
182	CP001363	Intergen	Intergen	Intergen_STM14_0099_STM14_0100	96178	96670							0	0
183	CP001363	CDS	CDS	STM14_0100	96671	98560	+		putative sulfatase	similar to Escherichia coli putative sulfatase (AAC76701.1)	ACY86637.1		1	1	GAAGAGCTCCTGTGCTAAACA	96700	-	SGDCT_MS12_C07	SGDCT_MS12_C07			AATTCTTGAAGCATATATCAA	96700	-	SGDKT_MS04_D01	SGDKT_MS04_D01
184	CP001363	Intergen	Intergen	Intergen_STM14_0100_STM14_0101	98561	98643							0	0
185	CP001363	CDS	CDS	STM14_0101	98644	98802	-		hypothetical protein		ACY86638.1		0	0
186	CP001363	CDS	CDS	STM14_0102	98738	99019	+		hypothetical protein		ACY86639.1		0	0
187	CP001363	CDS	CDS	STM14_0103	98967	99497	+	yabF	glutathione-regulated potassium-efflux system ancillary protein KefF	Required for full activity of KefC%2C a potassium-proton antiporter	ACY86640.1		1	1	GAAACAGACATGAGGTGCCGG	98996	-	SGDCT_MS04_F04	SGDCT_MS04_F04			ATTTACCACGATCAAACTGCT	98996	-	SGDKT_MS14_C08	SGDKT_MS14_C08
188	CP001363	CDS	CDS	STM14_0104	99490	101352	+	kefC	glutathione-regulated potassium-efflux system protein KefC	transport system that facilitates potassium-efflux	ACY86641.1		1	1	TCAACTTCAGGTGGGACAACA	99519	-	SGDCT_MS23_A08	SGDCT_MS23_A08			GCTGAGCCCCACACTTCTTAT	99519	-	SGDKT_MS16_C06	SGDKT_MS16_C06
189	CP001363	CDS	CDS	STM14_0105	101349	101474	-		hypothetical protein		ACY86642.1		0	0
190	CP001363	Intergen	Intergen	Intergen_STM14_0105_STM14_0106	101475	101550							0	0
191	CP001363	CDS	CDS	STM14_0106	101551	102030	+	folA	dihydrofolate reductase	catalyzes the reduction of dihydrofolate to tetrahydrofolate	ACY86643.1		0	0
192	CP001363	Intergen	Intergen	Intergen_STM14_0106_STM14_0107	102031	102135							0	0
193	CP001363	CDS	CDS	STM14_0107	102136	102984	-	apaH	diadenosine tetraphosphatase	hydrolyzes P(1)%2CP(4)-bis(5'-adenosyl) tetraphosphate to form 2 ADP	ACY86644.1		0	0
194	CP001363	Intergen	Intergen	Intergen_STM14_0107_STM14_0108	102985	102994							0	0
195	CP001363	CDS	CDS	STM14_0108	102995	103372	-	apaG	ApaG	protein associated with Co2+ and Mg2+ efflux	ACY86645.1		1	0	AGTGACAAACCACAGAAAATA	103343	+	SGDKT_MS16_G09	SGDKT_MS16_G09
196	CP001363	Intergen	Intergen	Intergen_STM14_0108_STM14_0109	103373	103374							0	0
197	CP001363	CDS	CDS	STM14_0109	103375	104196	-	ksgA	dimethyladenosine transferase	catalyzes the transfer of a total of four methyl groups from S-adenosyl-l-methionine (S-AdoMet) to two adjacent adenosine bases A1518 and A1519 in 16S rRNA: mutations in ksgA causes resistance to the translation initiation inhibitor kasugamycin	ACY86646.1		1	0	AAAACCGTCGGATATTCTGTG	104167	+	SGDKT_MS35_A12	SGDKT_MS35_A12
198	CP001363	CDS	CDS	STM14_0110	104193	105182	-	pdxA_1	4-hydroxythreonine-4-phosphate dehydrogenase	NAD-dependent: catalyzes the oxidation of 4-(phosphohydroxy)-L-threonine into 2-amino-3-oxo-4-(phosphohydroxy)butyric acid which then decarboxylates to form 1-amino-3-(phosphohydroxy)propan-2-one (3-amino-2-oxopropyl phosphate)	ACY86647.1		1	1	CATTGGTGCAAGGTACTTTAT	105153	+	SGDCT_MS14_G08	SGDCT_MS14_G08			GCCTAGAGAATAAACCTCGGT	105153	+	SGDKT_MS24_A10	SGDKT_MS24_A10
199	CP001363	CDS	CDS	STM14_0111	105182	106468	-	surA	peptidyl-prolyl cis-trans isomerase SurA	Chaperone involved in the folding of extracytoplasmic proteins%2C especially OmpA%2C OmpF and LamB	ACY86648.1		0	1	AAACTCGGGTATTCAAGGCCA	106439	+	SGDCT_MS13_A05	SGDCT_MS13_A05
200	CP001363	Intergen	Intergen	Intergen_STM14_0111_STM14_0112	106469	106521							0	0
201	CP001363	CDS	CDS	STM14_0112	106522	108882	-	imp	organic solvent tolerance protein	determines N-hexane tolerance and is involved in outer membrane permeability	ACY86649.1		0	0
202	CP001363	Intergen	Intergen	Intergen_STM14_0112_STM14_0113	108883	108891							0	0
203	CP001363	CDS	CDS	STM14_0113	108892	109053	-		hypothetical protein		ACY86650.1		0	0
204	CP001363	Intergen	Intergen	Intergen_STM14_0113_STM14_0114	109054	109135							0	0
205	CP001363	CDS	CDS	STM14_0114	109136	109948	+	djlA	DNA-J like membrane chaperone protein	functions as a co-chaperone with DnaK: involved in regulation of colanic acid capsule: inner membrane protein: dimerized via transmembrane domain: J-like domain is cytoplasmic and can functionally substitute for DnaJ: stimulates synthesis of colanic acid mucoid capsule through the RcsB/C signal transduction system	ACY86651.1		1	1	CAGCTGAACCCCCGTAAATAC	109165	-	SGDCT_MS06_E08	SGDCT_MS06_E08			TCATACGAAAACTGAGAATTT	109165	-	SGDKT_MS06_B05	SGDKT_MS06_B05
206	CP001363	Intergen	Intergen	Intergen_STM14_0114_STM14_0115	109949	110042							0	0
207	CP001363	CDS	CDS	STM14_0115	110043	110702	-	rluA	23S rRNA/tRNA pseudouridine synthase A	catalyzes the synthesis of pseudouridine from uracil-746 in 23S ribosomal RNA and from uracil-32 in the anticodon stem and loop of transfer RNAs	ACY86652.1		1	1	TGTTACCTGCACTCTCCTAAC	110673	+	SGDCT_MS07_D05	SGDCT_MS07_D05			CATACCCATACACGACCATAA	110673	+	SGDKT_MS12_H09	SGDKT_MS12_H09
208	CP001363	Intergen	Intergen	Intergen_STM14_0115_STM14_0116	110703	110713							0	0
209	CP001363	CDS	CDS	STM14_0116	110714	113620	-	hepA	ATP-dependent helicase HepA	transcription regulator that activates transcription by stimulating RNA polymerase (RNAP) recycling in case of stress conditions such as supercoiled DNA or high salt concentrations. Probably acts by releasing the RNAP%2C when it is trapped or immobilized on tightly supercoiled DNA	ACY86653.1		1	1	ACACGGATTCAAACGAAACAC	113591	+	SGDCT_MS04_D12	SGDCT_MS04_D12			CACGCCCCCATGAGATATACG	113591	+	SGDKT_MS08_G05	SGDKT_MS08_G05
210	CP001363	Intergen	Intergen	Intergen_STM14_0116_STM14_0117	113621	113793							0	0
211	CP001363	CDS	CDS	STM14_0117	113794	116145	-	polB	DNA polymerase II	Has polymerase%2C DNA-binding and 3'-5' exonuclease activities. In Aeropyrum pernix this protein is sensitive to aphidicolin and stable at 95#C	ACY86654.1		1	1	ATCCCATACCTCCAGACCGCA	116116	+	SGDCT_MS05_H09	SGDCT_MS05_H09			ACATGTCTACAGTTCCCCTCA	116116	+	SGDKT_MS02_D02	SGDKT_MS02_D02
212	CP001363	Intergen	Intergen	Intergen_STM14_0117_STM14_0118	116146	116188							0	0
213	CP001363	CDS	CDS	STM14_0118	116189	116941	-		putative secreted protein		ACY86655.1		1	1	CACCAGAGACCCGAAACCGCT	116780	+	SGDCT_MS26_E02	SGDCT_MS26_E02			CACACTCATCCCAATAATATC	116780	+	SGDKT_MS07_B12	SGDKT_MS07_B12
214	CP001363	Intergen	Intergen	Intergen_STM14_0118_STM14_0119	116942	117527							1	1	AGCGCAGACCAGCAAGCAGTG	117082	-	SGDCT_MS23_D05	SGDCT_MS23_D05			AATTACCCTTTGAGCCTCCGT	117082	-	SGDKT_MS15_G01	SGDKT_MS15_G01
215	CP001363	CDS	CDS	STM14_0119	117528	117947	+		putative cytoplasmic protein		ACY86656.1		1	0	CCGCTCCCAACCAAAGTGTAT	117557	-	SGDKT_MS02_C10	SGDKT_MS02_C10
216	CP001363	Intergen	Intergen	Intergen_STM14_0119_STM14_0120	117948	117952							0	0
217	CP001363	CDS	CDS	STM14_0120	117953	118648	-	araD	L-ribulose-5-phosphate 4-epimerase	catalyzes the isomerization of L-ribulose 5-phosphate to D-xylulose 5-phosphate in the anaerobic catabolism of L-ascorbate: links the arabinose metabolic pathway to the pentose phosphate pathway and allows the bacteria to use arabinose as an energy source	ACY86657.1		0	0
218	CP001363	Intergen	Intergen	Intergen_STM14_0120_STM14_0121	118649	118788							0	0
219	CP001363	CDS	CDS	STM14_0121	118789	120291	-	araA	L-arabinose isomerase	catalyzes the formation of L-ribulose from L-arabinose in L-arabinose catabolism	ACY86658.1		0	1	GGAAAAATCTGTCCAAACTTA	120262	+	SGDCT_MS09_G05	SGDCT_MS09_G05
220	CP001363	Intergen	Intergen	Intergen_STM14_0121_STM14_0122	120292	120301							0	0
221	CP001363	CDS	CDS	STM14_0122	120302	122011	-	araB	ribulokinase	catalyzes the phosphorylation of ribulose to ribulose 5-phosphate	ACY86659.1		1	1	AAATCACACCCATGATCACGC	121981	+	SGDCT_MS19_B07	SGDCT_MS19_B07			GCGAGCACAGTCCACCGAAAT	121982	+	SGDKT_MS21_H02	SGDKT_MS21_H02	SGDKT_MS22_H02
222	CP001363	Intergen	Intergen	Intergen_STM14_0122_STM14_0123	122012	122351							0	0
223	CP001363	CDS	CDS	STM14_0123	122352	123197	+	araC	DNA-binding transcriptional regulator AraC	positive and negative regulator: regulates the araBAD and araFGH operons and other genes involved in the transport and catabolism of L-arabinose	ACY86660.1		1	1	TCTCTCATGGGGGGACAACTC	122381	-	SGDCT_MS16_G04	SGDCT_MS16_G04			ACTCGCGCGATCCCCGACCCT	122381	-	SGDKT_MS03_G01	SGDKT_MS03_G01
224	CP001363	Intergen	Intergen	Intergen_STM14_0123_STM14_0124	123198	123315							0	0
225	CP001363	CDS	CDS	STM14_0124	123316	124083	+	yabI	hypothetical protein	DedA family	ACY86661.1		1	1	ACACTTGGACGATGTGTGGAC	123345	-	SGDCT_MS08_F07	SGDCT_MS08_F07			AGGTCGTCATAGCGAGACCGA	123345	-	SGDKT_MS21_A11	SGDKT_MS21_A11	SGDKT_MS22_A11
226	CP001363	Intergen	Intergen	Intergen_STM14_0124_STM14_0125	124084	124121							0	0
227	CP001363	CDS	CDS	STM14_0125	124122	124829	-	thiQ	thiamine transporter ATP-binding subunit	with TbpA and ThiP is part of the thiamine and TPP transport system	ACY86662.1		1	1	GCCCCGCCGCCTATTAACGAT	124800	+	SGDCT_MS04_B11	SGDCT_MS04_B11			GTAAAGACAAGTGCTGATGTA	124800	+	SGDKT_MS30_D09	SGDKT_MS30_D09
228	CP001363	CDS	CDS	STM14_0126	124813	126423	-	thiP	thiamine transporter membrane protein	permease: with TbpA and ThiQ functions in transport of thiamine and thiamine pyrophosphate into the cell: repressed in presence of exogenous thiamine	ACY86663.1		1	1	ACCCCCGAGCTGCATTATAAC	126394	+	SGDCT_MS04_G01	SGDCT_MS04_G01			CATCCTCAGTTACTCCCTGCT	126394	+	SGDKT_MS03_D12	SGDKT_MS03_D12
229	CP001363	CDS	CDS	STM14_0127	126399	127382	-	tbpA	thiamine transporter substrate binding subunit	part of the thiamine and TPP transport system tbpA-thiPQ	ACY86664.1		1	1	ATCGTAACGAACAGCGCACCA	127353	+	SGDCT_MS02_H11	SGDCT_MS02_H11			TTACCCTGCCTTCCGCGCATC	127353	+	SGDKT_MS06_E01	SGDKT_MS06_E01
230	CP001363	Intergen	Intergen	Intergen_STM14_0127_STM14_0128	127383	127426							0	0
231	CP001363	CDS	CDS	STM14_0128	127427	127546	-		putative lipoprotein		ACY86665.1		0	1	ACCCGATACCCGTAAGGCCAC	127453	-	SGDCT_MS05_A06	SGDCT_MS05_A06
232	CP001363	Intergen	Intergen	Intergen_STM14_0128_STM14_0129	127547	127559							0	0
233	CP001363	CDS	CDS	STM14_0129	127560	129218	-	yabN	transcriptional regulator SgrR	activates sgrS under glucose-phosphate stress conditions	ACY86666.1		0	0
234	CP001363	CDS	CDS	STM14_0130	129166	129492	-		hypothetical protein		ACY86667.1		1	1	ACGTCCCTCCCTGATCGCCAA	129189	+	SGDCT_MS03_B05	SGDCT_MS03_B05			CATCCTAGACCGCAAAGATAT	129285	-	SGDKT_MS11_E04	SGDKT_MS11_E04
235	CP001363	Intergen	Intergen	Intergen_STM14_0130_STM14_0131	129493	129768							0	0
236	CP001363	CDS	CDS	STM14_0131	129769	130374	-	leuD	isopropylmalate isomerase small subunit	catalyzes the isomerization between 2-isopropylmalate and 3-isopropylmalate in leucine biosynthesis: forms a heterodimer of LeuC/D	ACY86668.1		1	0	TCTAGCTTCCCCCCGAACTTG	130345	+	SGDKT_MS03_G02	SGDKT_MS03_G02
237	CP001363	Intergen	Intergen	Intergen_STM14_0131_STM14_0132	130375	130384							0	0
238	CP001363	CDS	CDS	STM14_0132	130385	131785	-	leuC	isopropylmalate isomerase large subunit	dehydratase component%2C catalyzes the isomerization between 2-isopropylmalate and 3-isopropylmalate	ACY86669.1		1	0	CTTTTGTTTTGGCAAAACCCC	131756	+	SGDKT_MS14_B05	SGDKT_MS14_B05
239	CP001363	Intergen	Intergen	Intergen_STM14_0132_STM14_0133	131786	131787							0	0
240	CP001363	CDS	CDS	STM14_0133	131788	132879	-	leuB	3-isopropylmalate dehydrogenase	catalyzes the oxidation of 3-isopropylmalate to 3-carboxy-4-methyl-2-oxopentanoate in leucine biosynthesis	ACY86670.1		1	1	CTCCCCCCACAGTAGGTCTCT	132850	+	SGDCT_MS14_B10	SGDCT_MS14_B10			TTAGGCTAGAAACATCTCGAG	132850	+	SGDKT_MS18_F08	SGDKT_MS18_F08
241	CP001363	CDS	CDS	STM14_0134	132879	134450	-	leuA	2-isopropylmalate synthase	catalyzes the formation of 2-isopropylmalate from acetyl-CoA and 2-oxoisovalerate in leucine biosynthesis	ACY86671.1		1	1	CCCGCACTACGATGTAAAATT	134421	+	SGDCT_MS15_B01	SGDCT_MS15_B01			TCCAACTAGACCACTTTTACC	134421	+	SGDKT_MS28_F11	SGDKT_MS28_F11
242	CP001363	Intergen	Intergen	Intergen_STM14_0134_STM14_0135	134451	134537							0	0
243	CP001363	CDS	CDS	STM14_0135	134538	134624	-	leuL	leu operon leader peptide	leu operon leader peptide (SW:LPL_SALTY)	ACY86672.1		0	1	CTTGCCTTCATGCACAAGACG	134598	+	SGDCT_MS14_A06	SGDCT_MS14_A06
244	CP001363	Intergen	Intergen	Intergen_STM14_0135_STM14_0136	134625	134688							0	0
245	CP001363	CDS	CDS	STM14_0136	134689	134793	-		hypothetical protein		ACY86673.1		0	0
246	CP001363	Intergen	Intergen	Intergen_STM14_0136_STM14_0137	134794	135066							0	0
247	CP001363	CDS	CDS	STM14_0137	135067	135210	+		hypothetical protein		ACY86674.1		0	0
248	CP001363	Intergen	Intergen	Intergen_STM14_0137_STM14_0138	135211	135280							0	0
249	CP001363	CDS	CDS	STM14_0138	135281	136225	+	leuO	leucine transcriptional activator	activator for leuABCD operon: member of LysR family of transcriptional activators	ACY86675.1		1	0	GTACACAAGCGCACCTGCAAC	135310	-	SGDKT_MS21_B03	SGDKT_MS21_B03	SGDKT_MS22_B03
250	CP001363	Intergen	Intergen	Intergen_STM14_0138_STM14_0139	136226	136609							1	1	GCATTACCGATAGCACCCCGT	136600	-	SGDCT_MS06_G11	SGDCT_MS06_G11			AATATGTGGTAGTACGACCAC	136600	-	SGDKT_MS06_D06	SGDKT_MS06_D06
251	CP001363	CDS	CDS	STM14_0139	136610	138271	+	ilvI	acetolactate synthase 3 catalytic subunit	catalyzes the formation of 2-acetolactate from pyruvate%2C leucine sensitive	ACY86676.1		0	0
252	CP001363	Intergen	Intergen	Intergen_STM14_0139_STM14_0140	138272	138273							0	0
253	CP001363	CDS	CDS	STM14_0140	138274	138765	+	ilvH	acetolactate synthase 3 regulatory subunit	with IlvI catalyzes the formation of 2-acetolactate from pyruvate%2C the small subunit is required for full activity and valine sensitivity: E.coli produces 3 isoenzymes of acetolactate synthase which differ in specificity to substrates%2C valine sensitivity and affinity for cofactors: also known as acetolactate synthase 3 small subunit	ACY86677.1		0	1	ACACACATCGCAGGCATGATG	138300	-	SGDCT_MS24_D11	SGDCT_MS24_D11
254	CP001363	CDS	CDS	STM14_0141	138755	138877	-		hypothetical protein		ACY86678.1		0	0
255	CP001363	Intergen	Intergen	Intergen_STM14_0141_STM14_0142	138878	139048							0	0
256	CP001363	CDS	CDS	STM14_0142	139049	140053	+	fruR	DNA-binding transcriptional regulator FruR	binds D-fructose as an inducer: involved in regulation of operons for central pathways of carbon metabolism	ACY86679.1		1	1	GAATTAGCGCAGCTTTCACAA	139078	-	SGDCT_MS28_B05	SGDCT_MS28_B05			CCCTCACCTATTCGACACAGC	139078	-	SGDKT_MS02_D04	SGDKT_MS02_D04		>1 barcode
257	CP001363	Intergen	Intergen	Intergen_STM14_0142_STM14_0143	140054	140203							0	0
258	CP001363	CDS	CDS	STM14_0143	140204	140338	-		hypothetical protein		ACY86680.1		0	0
259	CP001363	Intergen	Intergen	Intergen_STM14_0143_STM14_0144	140339	140495							0	0
260	CP001363	CDS	CDS	STM14_0144	140496	140633	+		hypothetical protein		ACY86681.1		0	0
261	CP001363	Intergen	Intergen	Intergen_STM14_0144_STM14_0145	140634	140658							0	0
262	CP001363	CDS	CDS	STM14_0145	140659	141117	+	yabB	cell division protein MraZ	MraZ: UPF0040: crystal structure shows similarity to AbrB	ACY86682.1		1	0	CTTCAAGCTCGCGAACCCCGG	140688	-	SGDKT_MS14_A04	SGDKT_MS14_A04
263	CP001363	CDS	CDS	STM14_0146	141119	142060	+	mraW	S-adenosyl-methyltransferase MraW	similar to Escherichia coli putative apolipoprotein (AAC73193.1)	ACY86683.1		0	0
264	CP001363	CDS	CDS	STM14_0147	142057	142422	+	ftsL	cell division protein FtsL	membrane bound cell division protein at septum containing leucine zipper motif	ACY86684.1		0	0
265	CP001363	Intergen	Intergen	Intergen_STM14_0147_STM14_0148	142423	142437							0	0
266	CP001363	CDS	CDS	STM14_0148	142438	144204	+	ftsI	division specific transpeptidase	similar to Escherichia coli septum formation: penicillin-binding protein 3: peptidoglycan synthetase (AAC73195.1)	ACY86685.1		0	0
267	CP001363	CDS	CDS	STM14_0149	144191	145678	+	murE	UDP-N-acetylmuramoylalanyl-D-glutamate--2%2C 6-diaminopimelate ligase	involved in cell wall formation: peptidoglycan synthesis: cytoplasmic enzyme: catalyzes the addition of meso-diaminopimelic acid to the nucleotide precursor UDP-N-aceylmuramoyl-l-alanyl-d-glutamate	ACY86686.1		0	0
268	CP001363	CDS	CDS	STM14_0150	145675	147033	+	murF	UDP-N-acetylmuramoyl-tripeptide--D-alanyl-D- alanine ligase	similar to Escherichia coli D-alanine-D-alanine-adding enzyme (AAC73197.1)	ACY86687.1		0	0
269	CP001363	CDS	CDS	STM14_0151	147027	148109	+	mraY	phospho-N-acetylmuramoyl-pentapeptide- transferase	First step of the lipid cycle reactions in the biosynthesis of the cell wall peptidoglycan	ACY86688.1		0	0
270	CP001363	Intergen	Intergen	Intergen_STM14_0151_STM14_0152	148110	148111							0	0
271	CP001363	CDS	CDS	STM14_0152	148112	149428	+	murD	UDP-N-acetylmuramoyl-L-alanyl-D-glutamate synthetase	UDP-N-acetylmuramoylalanine--D-glutamate ligase: involved in peptidoglycan biosynthesis: cytoplasmic: catalyzes the addition of glutamate to the nucleotide precursor UDP-N-acetylmuramoyl-L-alanine during cell wall formation	ACY86689.1		0	0
272	CP001363	CDS	CDS	STM14_0153	149428	150672	+	ftsW	cell division protein FtsW	integral membrane protein involved in stabilizing FstZ ring during cell division	ACY86690.1		0	0
273	CP001363	CDS	CDS	STM14_0154	150669	151736	+	murG	N-acetylglucosaminyl transferase	UDP-N-acetylglucosamine--N-acetylmuramyl- (pentapeptide) pyrophosphoryl-undecaprenol N-acetylglucosamine transferase: involved in cell wall formation: inner membrane-associated: last step of peptidoglycan synthesis	ACY86691.1		0	0
274	CP001363	Intergen	Intergen	Intergen_STM14_0154_STM14_0155	151737	151854							0	0
275	CP001363	CDS	CDS	STM14_0155	151855	153330	+	murC	UDP-N-acetylmuramate--L-alanine ligase	Catalyzes the formation of UDP-N-acetylmuramoyl-L-alanine from UDP-N-acetylmuramate and L-alanine in peptidoglycan synthesis	ACY86692.1		0	0
276	CP001363	CDS	CDS	STM14_0156	153323	154243	+	ddl_2	D-alanine--D-alanine ligase	D-alanine--D-alanine ligase: DdlA: DdlB: cytoplasmic: catalyzes the formation of D-alanyl-D-alanine from two D-alanines in peptidoglycan synthesis: there are two forms of this enzyme in Escherichia coli	ACY86693.1		1	0	GGCGATCTGCCGCGTTGGCAA	153352	-	SGDKT_MS09_D04	SGDKT_MS09_D04
277	CP001363	CDS	CDS	STM14_0157	154245	155075	+	ftsQ	cell division protein FtsQ	involved in septum formation	ACY86694.1		0	0
278	CP001363	CDS	CDS	STM14_0158	155072	156334	+	ftsA	cell division protein FtsA	ATP-binding involved in recruitment of FtsK to Z ring: essential cell division protein: colocalizes with FtsZ through direct interaction to the septal ring structure: structurally similar to eukaryotic actin: binds directly to the cell membrane	ACY86695.1		0	0
279	CP001363	Intergen	Intergen	Intergen_STM14_0158_STM14_0159	156335	156394							0	0
280	CP001363	CDS	CDS	STM14_0159	156395	157546	+	ftsZ	cell division protein FtsZ	GTPase: similar structure to tubulin: forms ring-shaped polymers at the site of cell division: other proteins such as FtsA%2C ZipA%2C and ZapA%2C interact with and regulate FtsZ function	ACY86696.1		0	0
281	CP001363	Intergen	Intergen	Intergen_STM14_0159_STM14_0160	157547	157646							0	0
282	CP001363	CDS	CDS	STM14_0160	157647	158564	+	lpxC	UDP-3-O-[3-hydroxymyristoyl] N-acetylglucosamine deacetylase	zinc-dependent: catalyzes the deacetylation of UDP-(3-O-acyl)-N-acetylglucosamine to UDP-3-O-(3-hydroxytetradecanoyl)-glucosamine in the second step of lipid A biosynthesis	ACY86697.1		0	0
283	CP001363	Intergen	Intergen	Intergen_STM14_0160_STM14_0161	158565	158842							0	0
284	CP001363	CDS	CDS	STM14_0161	158843	159340	+	yacA	SecA regulator SecM	secM translational pause allows for the initiation of secA translation	ACY86698.1		1	0	ACTCGCGAGGCGGATGGTACA	158941	-	SGDKT_MS20_F07	SGDKT_MS20_F07	SGDKT_MS22_F07
285	CP001363	Intergen	Intergen	Intergen_STM14_0161_STM14_0162	159341	159401							0	0
286	CP001363	CDS	CDS	STM14_0162	159402	162107	+	secA	preprotein translocase subunit SecA	functions in protein export: can interact with acidic membrane phospholipids and the SecYEG protein complex: binds to preproteins: binds to ATP and undergoes a conformational change to promote membrane insertion of SecA/bound preprotein: ATP hydrolysis appears to drive release of the preprotein from SecA and deinsertion of SecA from the membrane: additional proteins SecD/F/YajC aid SecA recycling…	ACY86699.1		0	0
287	CP001363	Intergen	Intergen	Intergen_STM14_0162_STM14_0163	162108	162258							0	0
288	CP001363	CDS	CDS	STM14_0163	162259	162654	+	mutT	nucleoside triphosphate pyrophosphohydrolase	similar to Escherichia coli 7%2C8-dihydro-8-oxoguanine-triphosphatase: prefers dGTP: causes AT-GC transversions (AAC73210.1)	ACY86700.1		0	1	CCTCCCCGTTACCCGGGCAAA	162288	-	SGDCT_MS17_C03	SGDCT_MS17_C03
289	CP001363	Intergen	Intergen	Intergen_STM14_0163_STM14_0164	162655	162687							0	0
290	CP001363	CDS	CDS	STM14_0164	162688	162822	-				pseudo=true		0	0
291	CP001363	Intergen	Intergen	Intergen_STM14_0164_STM14_0165	162823	162874							0	0
292	CP001363	CDS	CDS	STM14_0165	162875	162979	+		putative transcriptional regulator%2C LysR family		ACY86701.1		0	0
293	CP001363	CDS	CDS	STM14_0166	162976	163167	-	yacG	zinc-binding protein		ACY86702.1		0	0
294	CP001363	Intergen	Intergen	Intergen_STM14_0166_STM14_0167	163168	163176							0	0
295	CP001363	CDS	CDS	STM14_0167	163177	163920	-	yacF	hypothetical protein		ACY86703.1		1	1	CGTCCGTAGACAAAGTACGGG	163891	+	SGDCT_MS08_C12	SGDCT_MS08_C12			AACCACATAGAACCTTTGCAT	163891	+	SGDKT_MS12_D05	SGDKT_MS12_D05
296	CP001363	CDS	CDS	STM14_0168	163920	164540	-	coaE	dephospho-CoA kinase	catalyzes the phosphorylation of the 3'-hydroxyl group of dephosphocoenzyme A to form coenzyme A: involved in coenzyme A biosynthesis	ACY86704.1		0	0
297	CP001363	Intergen	Intergen	Intergen_STM14_0168_STM14_0169	164541	164765							0	0
298	CP001363	CDS	CDS	STM14_0169	164766	165809	+	guaC	guanosine 5'-monophosphate oxidoreductase	catalyzes the NADPH-dependent deamination of GMP to inosine monophosphate	ACY86705.1		0	1	CATGGAGCTCCTGTGGACCAT	164795	-	SGDCT_MS23_F10	SGDCT_MS23_F10
299	CP001363	Intergen	Intergen	Intergen_STM14_0169_STM14_0170	165810	165839							0	0
300	CP001363	CDS	CDS	STM14_0170	165840	167042	-	hofC	type IV pilin biogenesis protein	similar to Escherichia coli putative integral membrane protein involved in biogenesis of fimbriae%2C protein transport%2C DNA uptake (AAC73217.1)	ACY86706.1		1	0	ATACGGAGCACAAGAAGCCGC	167013	+	SGDKT_MS25_D04	SGDKT_MS25_D04
301	CP001363	CDS	CDS	STM14_0171	167032	168417	-	hofB	hypothetical protein	similar to Escherichia coli putative integral membrane protein involved in biogenesis of fimbriae%2C protein transport%2C DNA uptake (AAC73218.1)	ACY86707.1		1	1	CGAACTTCCGTACGCGCATTA	168388	+	SGDCT_MS15_H11	SGDCT_MS15_H11			TGCGCGAGCGGGCTATGCCCC	168388	+	SGDKT_MS17_C08	SGDKT_MS17_C08
302	CP001363	Intergen	Intergen	Intergen_STM14_0171_STM14_0172	168418	168426							0	0
303	CP001363	CDS	CDS	STM14_0172	168427	168864	-	ppdD	putative major pilin subunit	similar to Escherichia coli prepilin peptidase dependent protein (AAC73219.1)	ACY86708.1		0	1	TCGCTCGTTACTAAATCTAAG	168835	+	SGDCT_MS15_E01	SGDCT_MS15_E01
304	CP001363	Intergen	Intergen	Intergen_STM14_0172_STM14_0173	168865	168889							0	0
305	CP001363	CDS	CDS	STM14_0173	168890	169072	-		hypothetical protein		ACY86709.1		0	0
306	CP001363	Intergen	Intergen	Intergen_STM14_0173_STM14_0174	169073	169085							0	0
307	CP001363	CDS	CDS	STM14_0174	169086	169979	-	nadC	quinolinate phosphoribosyltransferase	catalyzes the formation of pyridine-2%2C3-dicarboxylate and 5-phospho-alpha-D-ribose 1-diphosphate from nictinate D-ribonucleotide	ACY86710.1		1	1	TCGACTCCGTTCCGTATCATC	169950	+	SGDCT_MS14_B09	SGDCT_MS14_B09			ACGACCAGACCGGACATTGAT	169950	+	SGDKT_MS07_G09	SGDKT_MS07_G09		>1 barcode
308	CP001363	Intergen	Intergen	Intergen_STM14_0174_STM14_0175	169980	170066							0	0
309	CP001363	CDS	CDS	STM14_0175	170067	170630	+	ampD	N-acetyl-anhydromuranmyl-L-alanine amidase	AMPD protein (SW:AMPD_SALTY)	ACY86711.1		1	1	CAAGAGCATGGAAACTGATGA	170096	-	SGDCT_MS27_A07	SGDCT_MS27_A07			GTGTTCCCTACAAGGTCCCCC	170096	-	SGDKT_MS26_E04	SGDKT_MS26_E04
310	CP001363	CDS	CDS	STM14_0176	170627	171481	+	ampE	regulatory protein AmpE	involved in regulation of beta-lactamase: putative signaling protein	ACY86712.1		0	0
311	CP001363	Intergen	Intergen	Intergen_STM14_0176_STM14_0177	171482	171572							0	0
312	CP001363	CDS	CDS	STM14_0177	171573	172523	-		putative cytoplasmic protein		ACY86713.1		1	1	TTTCACCGTAGGCCTTAACTG	172494	+	SGDCT_MS05_H06	SGDCT_MS05_H06			AAGTACTAAATCAGGAATTGG	172494	+	SGDKT_MS02_H07	SGDKT_MS02_H07
313	CP001363	CDS	CDS	STM14_0178	172523	173929	-		Na+/galactoside symporter		ACY86714.1		0	0
314	CP001363	Intergen	Intergen	Intergen_STM14_0178_STM14_0179	173930	173961							0	0
315	CP001363	CDS	CDS	STM14_0179	173962	174090	-		hypothetical protein		ACY86715.1		0	0
316	CP001363	Intergen	Intergen	Intergen_STM14_0179_STM14_0180	174091	174092							0	0
317	CP001363	CDS	CDS	STM14_0180	174093	175466	-	aroP	aromatic amino acid transporter	similar to Escherichia coli aromatic amino acid transport protein (AAC73223.1): APC family	ACY86716.1		0	1	CAACGGTGAAAGACTACCGCC	175437	+	SGDCT_MS08_B06	SGDCT_MS08_B06
318	CP001363	Intergen	Intergen	Intergen_STM14_0180_STM14_0181	175467	175671							0	0
319	CP001363	CDS	CDS	STM14_0181	175672	175794	+		hypothetical protein		ACY86717.1		0	0
320	CP001363	Intergen	Intergen	Intergen_STM14_0181_STM14_0182	175795	176028							0	0
321	CP001363	CDS	CDS	STM14_0182	176029	176793	+	pdhR	transcriptional regulator PdhR	activates lctPRD operon: autoregulates itself through repression of pdhR-aceEF-lpdA operon: regulates pyruvate dehydrogenase complex	ACY86718.1		1	0	CAGCCAAGGAACGATTCGCAA	176058	-	SGDKT_MS08_F05	SGDKT_MS08_F05
322	CP001363	Intergen	Intergen	Intergen_STM14_0182_STM14_0183	176794	176952							0	0
323	CP001363	CDS	CDS	STM14_0183	176953	179616	+	aceE	pyruvate dehydrogenase subunit E1	E1 component: part of pyruvate dehydrogenase: forms a complex with DlaT and LpdC	ACY86719.1		0	0
324	CP001363	Intergen	Intergen	Intergen_STM14_0183_STM14_0184	179617	179630							0	0
325	CP001363	CDS	CDS	STM14_0184	179631	181520	+	aceF	dihydrolipoamide acetyltransferase	E2 component of pyruvate dehydrogenase multienzyme complex: in Escherichia coli AceF contains three N-terminal lipoyl domains	ACY86720.1		0	0
326	CP001363	Intergen	Intergen	Intergen_STM14_0184_STM14_0185	181521	181719							0	0
327	CP001363	CDS	CDS	STM14_0185	181720	183144	+	lpdA	dihydrolipoamide dehydrogenase	E3 component of pyruvate and 2-oxoglutarate dehydrogenase complex: catalyzes the oxidation of dihydrolipoamide to lipoamide	ACY86721.1		0	0
328	CP001363	Intergen	Intergen	Intergen_STM14_0185_STM14_0186	183145	183221							0	0
329	CP001363	CDS	CDS	STM14_0186	183222	183350	+		hypothetical protein		ACY86722.1		0	0
330	CP001363	Intergen	Intergen	Intergen_STM14_0186_STM14_0187	183351	183432							0	0
331	CP001363	CDS	CDS	STM14_0187	183433	183717	+		putative outer membrane protein		ACY86723.1		2	1	GCAACTTGCCCCGCACCTCCA	183462	-	SGDCT_MS03_E01	SGDCT_MS03_E01			CTAATCACCATGCAACTGAGC	183462	-	SGDKT_MS17_A09	SGDKT_MS17_A09			GAATACGGCAACGCGGCTCTC	183462	-	SGDKT_MS18_G04	_		>1 barcode
332	CP001363	Intergen	Intergen	Intergen_STM14_0187_STM14_0188	183718	183754							0	0
333	CP001363	CDS	CDS	STM14_0188	183755	184546	-		putative periplasmic protein		ACY86724.1		1	1	ACCATCAATATACGCTGCCAA	184517	+	SGDCT_MS06_E07	SGDCT_MS06_E07			TGCCGCCTAAATCCGCTCGTC	184518	+	SGDKT_MS15_D11	SGDKT_MS15_D11
334	CP001363	Intergen	Intergen	Intergen_STM14_0188_STM14_0189	184547	184558							0	0
335	CP001363	CDS	CDS	STM14_0189	184559	186173	-	yacH		similar to Escherichia coli putative membrane protein (AAC73228.1)~disrupted by frameshift	pseudo=true		1	1	CACCCAAAACAGAACATTTCC	186144	+	SGDCT_MS10_C04	SGDCT_MS10_C04			AACCACCTCGAAGACCGGCGA	186144	+	SGDKT_MS15_H04	SGDKT_MS15_H04
336	CP001363	Intergen	Intergen	Intergen_STM14_0189_STM14_0190	186174	186561							0	0
337	CP001363	CDS	CDS	STM14_0190	186562	189159	+	acnB	bifunctional aconitate hydratase 2/2-methylisocitrate dehydratase	catalyzes the conversion of citrate to isocitrate and the conversion of 2-methylaconitate to 2-methylisocitrate	ACY86725.1		1	1	TGACTATATTATTTGGACCAC	186591	-	SGDCT_MS07_D10	SGDCT_MS07_D10			CCCGTGCTCACATCCGCCGCG	186591	-	SGDKT_MS28_A03	SGDKT_MS28_A03
338	CP001363	Intergen	Intergen	Intergen_STM14_0190_STM14_0191	189160	189219							0	0
339	CP001363	CDS	CDS	STM14_0191	189220	190062	-		putative restriction endonuclease		ACY86726.1		1	2	CCGGACCAGGCTTCTACAACA	190033	+	SGDCT_MS09_C07	_		>1 barcode	ACCCCATCCGACGTCGCCCCG	190033	+	SGDCT_MS09_D07	SGDCT_MS09_D07			TGGCCCAGGCTTACACTAACC	190033	+	SGDKT_MS20_D07	SGDKT_MS20_D07	SGDKT_MS22_D07
340	CP001363	Intergen	Intergen	Intergen_STM14_0191_STM14_0192	190063	190307							0	0
341	CP001363	CDS	CDS	STM14_0192	190308	190670	+	yacL	hypothetical protein		ACY86727.1		1	1	GATTGCGCAAGGATAAATTCC	190337	-	SGDCT_MS02_D11	SGDCT_MS02_D11			GGACATAGACCATTCACCACC	190337	-	SGDKT_MS13_A04	SGDKT_MS13_A04
342	CP001363	Intergen	Intergen	Intergen_STM14_0192_STM14_0193	190671	190904							0	0
343	CP001363	CDS	CDS	STM14_0193	190905	191858	+	kdgT	2-keto-3-deoxygluconate permease	transports degraded pectin products into the bacterial cell	ACY86728.1		1	1	AGCTACCTGCATTAGTCGATG	190934	-	SGDCT_MS21_E09	SGDCT_MS21_E09			GTCCCACTCCCCTTGTAAGCT	190934	-	SGDKT_MS03_D02	SGDKT_MS03_D02
344	CP001363	CDS	CDS	STM14_0194	191855	193126	+		putative inner membrane protein		ACY86729.1		1	1	ACCGAAATCCAGGTTCCAGTC	191884	-	SGDCT_MS05_H02	SGDCT_MS05_H02			TTACCCGATGCCGAACCCAGA	191884	-	SGDKT_MS24_E05	SGDKT_MS24_E05
345	CP001363	CDS	CDS	STM14_0195	193116	194099	+	pdxA_2	4-hydroxythreonine-4-phosphate dehydrogenase 2	catalyzes oxidation of 4-(phosphohydroxy)-L-threonine into 2-amino-3-oxo-4-(phosphohydroxy)butyric acid which decarboxylates to form 1-amino-3-(phosphohydroxy)propan-2-one (3-amino-2-oxopropyl phosphate)	ACY86730.1		1	1	GAAGCATGCTGGGCCATGAAA	193172	-	SGDCT_MS17_B06	SGDCT_MS17_B06			TTTGACCACTCCCTACAACCA	193172	-	SGDKT_MS11_C10	SGDKT_MS11_C10
346	CP001363	Intergen	Intergen	Intergen_STM14_0195_STM14_0196	194100	194108							0	0
347	CP001363	CDS	CDS	STM14_0196	194109	194876	+		putative transcriptional regulator	similar to Escherichia coli putative DeoR-type transcriptional regulator (AAC75777.1): LysR family	ACY86731.1		1	1	CACTACACGAGAGACCCAAAT	194138	-	SGDCT_MS25_F07	SGDCT_MS25_F07			AGCGCCGGGCGTCTCGCTAAG	194138	-	SGDKT_MS01_G04	SGDKT_MS01_G04
348	CP001363	Intergen	Intergen	Intergen_STM14_0196_STM14_0197	194877	194905							0	0
349	CP001363	CDS	CDS	STM14_0197	194906	195700	-	speD	S-adenosylmethionine decarboxylase	S-adenosylmethionine provides the aminopropyl moiety required for spermidine biosynthesis from putrescine	ACY86732.1		0	0
350	CP001363	Intergen	Intergen	Intergen_STM14_0197_STM14_0198	195701	195720							0	0
351	CP001363	CDS	CDS	STM14_0198	195721	196581	-	speE	spermidine synthase	catalyzes the formation of spermidine from putrescine and S-adenosylmethioninamine	ACY86733.1		1	1	TACTATTTACAAAAGTTACTT	196552	+	SGDCT_MS03_B04	SGDCT_MS03_B04			GAAGTGCTTAATCCACGAAAA	196552	+	SGDKT_MS03_C01	_		>1 barcode
352	CP001363	Intergen	Intergen	Intergen_STM14_0198_STM14_0199	196582	196687							0	0
353	CP001363	CDS	CDS	STM14_0199	196688	197035	-	yacC	putative periplasmic protein		ACY86734.1		1	1	CCGTGCCTTGACCCAACGACG	197006	+	SGDCT_MS02_E05	SGDCT_MS02_E05			ATCCCGGATGACTGGTCCTTC	197006	+	SGDKT_MS26_H08	SGDKT_MS26_H08
354	CP001363	Intergen	Intergen	Intergen_STM14_0199_STM14_0200	197036	197236							0	0
355	CP001363	CDS	CDS	STM14_0200	197237	198847	+	cueO	multicopper oxidase	laccase: copper-stimulated phenoloxidase and ferroxidase which may be involved in copper detoxification	ACY86735.1		1	1	GTCAGGTGGTCGACGTTAGGA	197266	-	SGDCT_MS21_D06	SGDCT_MS21_D06			CCGGCGTTGGGCGCGACGCAA	197266	-	SGDKT_MS17_F06	SGDKT_MS17_F06
356	CP001363	Intergen	Intergen	Intergen_STM14_0200_STM14_0201	198848	198924							0	0
357	CP001363	CDS	CDS	STM14_0201	198925	201315	-	gcd	glucose dehydrogenase	similar to Escherichia coli glucose dehydrogenase (AAC73235.1)	ACY86736.1		1	1	CGGAGCCTGTATCCATTTTTC	201286	+	SGDCT_MS06_H09	SGDCT_MS06_H09			CAAAATGAATCCTTCTCCGCA	201286	+	SGDKT_MS01_G06	SGDKT_MS01_G06
358	CP001363	Intergen	Intergen	Intergen_STM14_0201_STM14_0202	201316	201520							0	0
359	CP001363	CDS	CDS	STM14_0202	201521	202057	+	hpt	hypoxanthine-guanine phosphoribosyltransferase	Catalyzes the salvage synthesis of inosine-5'-monophosphate (IMP) and guanosine-5'-monophosphate (GMP) from the purine bases hypoxanthine and guanine%2C respectively	ACY86737.1		1	0	GACTACATGGATATCTGTTCA	201550	-	SGDKT_MS21_A01	SGDKT_MS21_A01	SGDKT_MS22_A01
360	CP001363	Intergen	Intergen	Intergen_STM14_0202_STM14_0203	202058	202114							0	0
361	CP001363	CDS	CDS	STM14_0203	202115	202777	-	yadF	carbonic anhydrase	catalyzes the interconversion of bicarbonate and carbon dioxide	ACY86738.1		0	0
362	CP001363	Intergen	Intergen	Intergen_STM14_0203_STM14_0204	202778	202885							0	0
363	CP001363	CDS	CDS	STM14_0204	202886	203812	+	yadG	putative ABC-type multidrug transport system ATPase component	similar to Escherichia coli putative ATP-binding component of a transport system (AAC73238.1)	ACY86739.1		1	1	GCTTAATTTTCAACTTCGCTG	202915	-	SGDCT_MS05_D04	SGDCT_MS05_D04			GCCATCAGCAGTATACGCAAC	202915	-	SGDKT_MS06_F07	SGDKT_MS06_F07
364	CP001363	CDS	CDS	STM14_0205	203809	204579	+	yadH	putative transport protein	putative ABC superfamily membrane protein	ACY86740.1		0	0
365	CP001363	Intergen	Intergen	Intergen_STM14_0205_STM14_0206	204580	204695							0	0
366	CP001363	CDS	CDS	STM14_0206	204696	205775	-	stiH	putative fimbrial protein precurosr	LpfD protein precursor (SW:LPFD_SALTY)	ACY86741.1		0	1	GTACAAATGGCTTATTTCTCC	205746	+	SGDCT_MS21_C11	SGDCT_MS21_C11
367	CP001363	Intergen	Intergen	Intergen_STM14_0206_STM14_0207	205776	205783							0	0
368	CP001363	CDS	CDS	STM14_0207	205784	208330	-	stiC	putative fimbrial usher	similar to Escherichia coli putative outer membrane protein (AAC76178.1)	ACY86742.1		0	1	GCCAAGTTATCGCCATCGACA	208301	+	SGDCT_MS23_D12	SGDCT_MS23_D12
369	CP001363	Intergen	Intergen	Intergen_STM14_0207_STM14_0208	208331	208356							0	0
370	CP001363	CDS	CDS	STM14_0208	208357	209040	-	stiB	putative fimbrial chaparone	similar to Escherichia coli periplasmic chaperone%2C required for type 1 fimbriae (AAC77272.1)	ACY86743.1		1	1	TTCCTGAATCCCAGATTTATC	209011	+	SGDCT_MS24_B04	SGDCT_MS24_B04			ACACTGAAACGCCTTGTCTCA	209011	+	SGDKT_MS09_A12	SGDKT_MS09_A12
371	CP001363	Intergen	Intergen	Intergen_STM14_0208_STM14_0209	209041	209087							0	0
372	CP001363	CDS	CDS	STM14_0209	209088	209627	-	stiA	putative fimbrial subunit	similar to Escherichia coli major type 1 subunit fimbrin: pilin (AAC77270.1)	ACY86744.1		1	0	CAAACTTAACTATCATTTATG	209598	+	SGDKT_MS02_F06	SGDKT_MS02_F06
373	CP001363	Intergen	Intergen	Intergen_STM14_0209_STM14_0210	209628	209795							0	0
374	CP001363	CDS	CDS	STM14_0210	209796	209966	-		hypothetical protein		ACY86745.1		0	0
375	CP001363	Intergen	Intergen	Intergen_STM14_0210_STM14_0211	209967	209996							0	0
376	CP001363	CDS	CDS	STM14_0211	209997	210437	+	yadI	putative PTS enzyme	similar to Escherichia coli putative PTS enzyme II B component (AAC73240.1)	ACY86746.1		1	1	AGGCAACAACACGGATATCTC	210026	-	SGDCT_MS08_F03	SGDCT_MS08_F03			GCAGGTTCACCACGTGGAATT	210026	-	SGDKT_MS22_E04	SGDKT_MS22_E04	SGDKT_MS23_E04
377	CP001363	Intergen	Intergen	Intergen_STM14_0211_STM14_0212	210438	210498							0	0
378	CP001363	CDS	CDS	STM14_0212	210499	211728	+	yadE	putative xylanase/chitin deacetylase		ACY86747.1		1	1	GACATTCTCATCTCGAACACC	210528	-	SGDCT_MS25_A10	SGDCT_MS25_A10			CAGTGTATCTATGCTTGCAGG	210528	-	SGDKT_MS07_C08	SGDKT_MS07_C08
379	CP001363	Intergen	Intergen	Intergen_STM14_0212_STM14_0213	211729	211734							0	0
380	CP001363	CDS	CDS	STM14_0213	211735	212115	-	panD	aspartate alpha-decarboxylase	Converts L-aspartate to beta-alanine and provides the major route of beta-alanine production in bacteria. Beta-alanine is essential for the biosynthesis of pantothenate (vitamin B5)	ACY86748.1		1	1	CCCTAAACTATGGACGCTGAT	212086	+	SGDCT_MS24_F09	SGDCT_MS24_F09			CCACCCCTATAACCACACATC	212086	+	SGDKT_MS04_E08	SGDKT_MS04_E08
381	CP001363	Intergen	Intergen	Intergen_STM14_0213_STM14_0214	212116	212209							0	0
382	CP001363	CDS	CDS	STM14_0214	212210	213064	-	panC	pantoate--beta-alanine ligase	catalyzes the formation of (R)-pantothenate from pantoate and beta-alanine	ACY86749.1		0	1	AGCCCAAATCCACCTGTATAC	213035	+	SGDCT_MS29_H09	SGDCT_MS29_H09
383	CP001363	CDS	CDS	STM14_0215	213058	213171	-		hypothetical protein		ACY86750.1		0	0
384	CP001363	Intergen	Intergen	Intergen_STM14_0215_STM14_0216	213172	213189							0	0
385	CP001363	CDS	CDS	STM14_0216	213190	213981	-	panB	3-methyl-2-oxobutanoate hydroxymethyltransferase	catalyzes the formation of tetrahydrofolate and 2-dehydropantoate from 5%2C10-methylenetetrahydrofolate and 3-methyl-2-oxobutanoate	ACY86751.1		1	1	CTCTATCTGCAAAGATGCATT	213952	+	SGDCT_MS12_H04	SGDCT_MS12_H04			AGTAGAAATCCTTCAAGCGCA	213952	+	SGDKT_MS24_D11	SGDKT_MS24_D11
386	CP001363	Intergen	Intergen	Intergen_STM14_0216_STM14_0217	213982	214101							0	0
387	CP001363	CDS	CDS	STM14_0217	214102	214581	-	folK	2-amino-4-hydroxy-6-hydroxymethyldihyropteridine pyrophosphokinase	catalyzes the formation of 2-amino-4-hydroxy-6-hydroxymethyl-7%2C8-dihydropteridine diphosphate from 2-amino-4-hydroxy-6-hydroxymethyl-7%2C8-dihydropteridine and ATP	ACY86752.1		0	0
388	CP001363	CDS	CDS	STM14_0218	214578	215996	-	pcnB	poly(A) polymerase I	Polymerase that creates the 3' poly(A) tail found in some mRNA's	ACY86753.1		0	0
389	CP001363	Intergen	Intergen	Intergen_STM14_0218_STM14_0219	215997	216136							0	0
390	CP001363	CDS	CDS	STM14_0219	216137	217033	-	yadB	glutamyl-Q tRNA(Asp) synthetase	this tRNA synthetase lacks the tRNA anticodon interaction domain: instead this enzyme modifies tRNA(Asp) with glutamate by esterifying glutamate to the 2-amino-5-(4%2C5-dihydroxy-2-cyclopenten-1-yl) moiety of queosine generating a modified nucleoside at the first anticodon position of tRNAAsp: the modified tRNA does not bind elongation factor Tu	ACY86754.1		0	0
391	CP001363	Intergen	Intergen	Intergen_STM14_0219_STM14_0220	217034	217101							1	0	GTACTGACCGTCTTAAAGCCA	217049	+	SGDKT_MS24_E04	SGDKT_MS24_E04
392	CP001363	CDS	CDS	STM14_0220	217102	217557	-	dksA	DnaK transcriptional regulator DksA	dnaK suppressor protein (SW:DKSA_SALTY): suppresses dnaK deletion	ACY86755.1		1	0	TTCGGCTCCACCGAAAGAGCC	217528	+	SGDKT_MS07_H05	SGDKT_MS07_H05
393	CP001363	Intergen	Intergen	Intergen_STM14_0220_STM14_0221	217558	217733							0	0
394	CP001363	CDS	CDS	STM14_0221	217734	218438	-	sfsA	sugar fermentation stimulation protein A	Regulatory factor involved in maltose metabolism	ACY86756.1		1	1	ACCCAATTCTCCGGTCAACTG	218409	+	SGDCT_MS08_C08	SGDCT_MS08_C08			GAATCGATCCTTACCAACTTA	218409	+	SGDKT_MS21_C10	SGDKT_MS21_C10	SGDKT_MS22_C10
395	CP001363	Intergen	Intergen	Intergen_STM14_0221_STM14_0222	218439	218454							0	0
396	CP001363	CDS	CDS	STM14_0222	218455	218985	-	ligT	2'-5' RNA ligase		ACY86757.1		1	0	TATATGTCGTTTGCCCCAATT	218956	+	SGDKT_MS24_B12	SGDKT_MS24_B12
397	CP001363	Intergen	Intergen	Intergen_STM14_0222_STM14_0223	218986	219012							0	0
398	CP001363	CDS	CDS	STM14_0223	219013	221487	+	hrpB	ATP-dependent RNA helicase HrpB	similar in sequence to the ATP-dependent RNA helicase HrpA	ACY86758.1		0	1	TGGAGTCCAAACACGGAAAGA	219042	-	SGDCT_MS12_F05	SGDCT_MS12_F05
399	CP001363	CDS	CDS	STM14_0224	221426	221587	+		hypothetical protein		ACY86759.1		0	0
400	CP001363	CDS	CDS	STM14_0225	221522	221629	-		hypothetical protein		ACY86760.1		0	0
401	CP001363	CDS	CDS	STM14_0226	221628	224150	+	mrcB	penicillin-binding protein 1b	bifunctional periplasmic enzyme: contains transglycosylase and transpeptidase activity: major enzyme for peptidoglycan biosynthesis in Escherichia coli: transmembrane protein: forms dimers: three variants%2C one of which may be a degradation product%2C while the other appears to result from an alternative initiation site%2C are found within the cell	ACY86761.1		1	1	CGATAAATCGACCGGATTCAT	221657	-	SGDCT_MS26_C11	SGDCT_MS26_C11			TTTATCGAACTTAATCCTTGA	221657	-	SGDKT_MS09_G01	SGDKT_MS09_G01
402	CP001363	Intergen	Intergen	Intergen_STM14_0226_STM14_0227	224151	224288							0	0
403	CP001363	CDS	CDS	STM14_0227	224289	224429	-		hypothetical protein		ACY86762.1		0	0
404	CP001363	Intergen	Intergen	Intergen_STM14_0227_STM14_0228	224430	224442							0	0
405	CP001363	CDS	CDS	STM14_0228	224443	226632	+	fhuA	ferrichrome outer membrane transporter	involved with the transport of ferrichrome across the outer membrane: binds the ferrichrome-iron ligand and interacts with the TonB protein	ACY86763.1		1	1	CCAACCCCCAACAGCCCCAAA	224472	-	SGDCT_MS02_G02	SGDCT_MS02_G02			GCCACGCAGTCAGCGCGCTCA	224472	-	SGDKT_MS11_E07	SGDKT_MS11_E07
406	CP001363	Intergen	Intergen	Intergen_STM14_0228_STM14_0229	226633	226680							0	0
407	CP001363	CDS	CDS	STM14_0229	226681	227478	+	fhuC	iron-hydroxamate transporter ATP-binding subunit	part of the FhuBCD ATP-dependent iron (III) hydroxamate transporter	ACY86764.1		1	0	CATCATAAACCCAGCGGCTTT	226710	-	SGDKT_MS02_D07	SGDKT_MS02_D07
408	CP001363	CDS	CDS	STM14_0230	227478	228368	+	fhuD	iron-hydroxamate transporter substrate-binding subunit	Part of the FhuBCD ATP-dependent iron (III) hydroxamate transporter: binds to all hydroxamate siderophores	ACY86765.1		1	1	CATTTCTAGCGCCCAAGTCTA	227507	-	SGDCT_MS16_D04	SGDCT_MS16_D04			CAATACATCCTGCCTAACGTT	227507	-	SGDKT_MS13_H01	SGDKT_MS13_H01
409	CP001363	CDS	CDS	STM14_0231	228365	230422	+	fhuB	iron-hydroxamate transporter permease subunit	part of the FhuBCD ATP-dependent iron (III) hydroxamate transporter involved in the high-affinity transport of Fe(3+)-ferrichrome	ACY86766.1		0	0
410	CP001363	Intergen	Intergen	Intergen_STM14_0231_STM14_0232	230423	230458							0	0
411	CP001363	CDS	CDS	STM14_0232	230459	230665	+		hypothetical protein		ACY86767.1		0	0
412	CP001363	Intergen	Intergen	Intergen_STM14_0232_STM14_0233	230666	231000							0	0
413	CP001363	CDS	CDS	STM14_0233	231001	231144	+		hypothetical protein		ACY86768.1		0	0
414	CP001363	Intergen	Intergen	Intergen_STM14_0233_STM14_0234	231145	231360							0	0
415	CP001363	CDS	CDS	STM14_0234	231361	231921	+	stfA	putative fimbrial subunit	major fimbrial subunit StfA (gi|3747029)	ACY86769.1		1	1	GCCGACAATACCTCGCCGAAC	231390	-	SGDCT_MS10_G04	SGDCT_MS10_G04			CAAGACGGCCCGGATACGGAG	231390	-	SGDKT_MS15_G08	SGDKT_MS15_G08
416	CP001363	Intergen	Intergen	Intergen_STM14_0234_STM14_0235	231922	232006							0	0
417	CP001363	CDS	CDS	STM14_0235	232007	234664	+	stfC	putative fimbrial outer membrane usher	outer membrane usher protein StfC (gi|3747030)	ACY86770.1		1	1	CCCGTGAAGCCTCAAGACAGG	232036	-	SGDCT_MS02_A09	SGDCT_MS02_A09			CAGGACGCCTACCAGACCCAC	232036	-	SGDKT_MS02_D06	SGDKT_MS02_D06
418	CP001363	Intergen	Intergen	Intergen_STM14_0235_STM14_0236	234665	234681							0	0
419	CP001363	CDS	CDS	STM14_0236	234682	235434	+	stfD	putative periplasmic fimbrial chaperone	periplasmic fimbrial chaperone StfD (gi|3747031)	ACY86771.1		1	1	CTTAGTGGTTTAATTGACCGA	234711	-	SGDCT_MS21_G07	SGDCT_MS21_G07			GCATCCGCGAGATGACTTCTA	234711	-	SGDKT_MS15_A10	SGDKT_MS15_A10
420	CP001363	Intergen	Intergen	Intergen_STM14_0236_STM14_0237	235435	235452							0	0
421	CP001363	CDS	CDS	STM14_0237	235453	235965	+	stfE	putative minor fimbrial subunit	minor fimbrial subunit StfE (gi|3747032)	ACY86772.1		1	1	CCCTGACGTTGAGACGCCTTG	235482	-	SGDCT_MS12_E01	SGDCT_MS12_E01			AGCGCCAGCACGACACGTGGG	235482	-	SGDKT_MS02_E11	SGDKT_MS02_E11
422	CP001363	CDS	CDS	STM14_0238	235962	236438	+	stfF	putative minor fimbrial subunit	minor fimbrial subunit StfF (gi|3747033)	ACY86773.1		1	1	GTGAATAACCCGCCAACGTAG	235991	-	SGDCT_MS06_C06	SGDCT_MS06_C06			GGGCCGTTGCTCGAAAGCTTC	235991	-	SGDKT_MS09_B04	SGDKT_MS09_B04
423	CP001363	CDS	CDS	STM14_0239	236438	236968	+	stfG	putative minor fimbrial subunit	minor fimbrial subunit StfG (gi|3747034): putative adhesin	ACY86774.1		1	1	GAACCGACTTACGCCTAACCA	236467	-	SGDCT_MS16_H07	SGDCT_MS16_H07			CACTCGACCCACACCCCCATA	236467	-	SGDKT_MS07_B06	SGDKT_MS07_B06
424	CP001363	CDS	CDS	STM14_0240	236968	237807	+		putative outer membrane protein	hypothetical 30.2 da protein in stfG 3'region precursor (SW:YADU_SALTY)	ACY86775.1		1	1	TAAAGTATCAACGTAACGAAC	236997	-	SGDCT_MS22_G06	SGDCT_MS22_G06			AACACATTTAGACTCCAGCCA	236997	-	SGDKT_MS06_F04	SGDKT_MS06_F04
425	CP001363	Intergen	Intergen	Intergen_STM14_0240_STM14_0241	237808	237914							0	0
426	CP001363	CDS	CDS	STM14_0241	237915	239195	-	hemL	glutamate-1-semialdehyde aminotransferase	Converts (S)-4-amino-5-oxopentanoate to 5-aminolevulinate during the porphyrin biosynthesis pathway	ACY86776.1		0	0
427	CP001363	Intergen	Intergen	Intergen_STM14_0241_STM14_0242	239196	239221							0	0
428	CP001363	CDS	CDS	STM14_0242	239222	239365	+		hypothetical protein		ACY86777.1		0	0
429	CP001363	CDS	CDS	STM14_0243	239365	240786	+	yadQ	chloride channel protein	Acts as an electrical shunt for an outwardly-directed proton pump that is linked to amino acid decarboxylation	ACY86778.1		1	0	TTTGTCATGCCACTTCGCACT	239394	-	SGDKT_MS02_F09	SGDKT_MS02_F09
430	CP001363	Intergen	Intergen	Intergen_STM14_0243_STM14_0244	240787	240867							0	0
431	CP001363	CDS	CDS	STM14_0244	240868	241212	+	yadR	iron-sulfur cluster insertion protein ErpA	essential respiratory protein A: may be involved in the transfer of iron-sulfur clusters: essential for growth using oxygen or alternate electron acceptors	ACY86779.1		0	0
432	CP001363	Intergen	Intergen	Intergen_STM14_0244_STM14_0245	241213	241312							0	0
433	CP001363	CDS	CDS	STM14_0245	241313	241936	-	yadS	hypothetical protein		ACY86780.1		1	1	TGCTCCGGAGCACTTCGGGTA	241907	+	SGDCT_MS14_C08	SGDCT_MS14_C08			AGCCCGAGCCATCATCCCTAC	241907	+	SGDKT_MS14_D07	SGDKT_MS14_D07
434	CP001363	Intergen	Intergen	Intergen_STM14_0245_STM14_0246	241937	241972							0	0
435	CP001363	CDS	CDS	STM14_0246	241973	242773	-	btuF	vitamin B12-transporter protein BtuF	solute binding component of the vitamin B12 transport system BtuCDF	ACY86781.1		1	1	CACTCCTACACCAGGTTTCCT	242744	+	SGDCT_MS16_G10	SGDCT_MS16_G10			TCCTACCCGCTCCGGCCATTC	242744	+	SGDKT_MS30_G01	SGDKT_MS30_G01
436	CP001363	CDS	CDS	STM14_0247	242766	243464	-	pfs	5'-methylthioadenosine/S-adenosylhomocysteine nucleosidase	enables the cleavage of the glycosidic bond in both 5'-methylthioadenosine and S-adenosylhomocysteine	ACY86782.1		0	0
437	CP001363	Intergen	Intergen	Intergen_STM14_0247_STM14_0248	243465	243548							0	0
438	CP001363	CDS	CDS	STM14_0248	243549	245066	+	dgt	deoxyguanosinetriphosphate triphosphohydrolase	forms a homotetramer: requires magnesium for activity: catalyzes the hydrolysis of dGTP to form deoxyguanosine and triphosphate	ACY86783.1		1	1	CTTTGCCCACGTAACCCTGGT	243578	-	SGDCT_MS05_C05	SGDCT_MS05_C05			GGTTAAACTAATGACACGACT	243578	-	SGDKT_MS15_C09	SGDKT_MS15_C09
439	CP001363	Intergen	Intergen	Intergen_STM14_0248_STM14_0249	245067	245195							0	0
440	CP001363	CDS	CDS	STM14_0249	245196	246623	+	htrA	serine endoprotease	protease Do: required at high temperature: degrades damaged proteins	ACY86784.1		0	0
441	CP001363	Intergen	Intergen	Intergen_STM14_0249_STM14_0250	246624	246775							0	0
442	CP001363	CDS	CDS	STM14_0250	246776	247933	+	cdaR	carbohydrate diacid transcriptional activator CdaR	regulates the expression of the operons for the enzymes involved in galactarate%2C glucarate and glycerate utilization	ACY86785.1		0	1	CGAGCCGCCTAGAACCAAGGA	246805	-	SGDCT_MS06_A05	SGDCT_MS06_A05
443	CP001363	Intergen	Intergen	Intergen_STM14_0250_STM14_0251	247934	248021							0	0
444	CP001363	CDS	CDS	STM14_0251	248022	248408	-	yaeH	hypothetical protein	similar to Escherichia coli putative structural protein (AAC73274.1)	ACY86786.1		1	1	ATTACACCCCCACCACCGCCG	248379	+	SGDCT_MS27_E12	SGDCT_MS27_E12			CTCATTTGGGGTAGTTGTAGC	248379	+	SGDKT_MS20_F01	SGDKT_MS20_F01	SGDKT_MS22_F01
445	CP001363	Intergen	Intergen	Intergen_STM14_0251_STM14_0252	248409	248654							0	0
446	CP001363	CDS	CDS	STM14_0252	248655	249957	+			similar to Escherichia coli putative transport protein: shikimate (AAC75045.1)~disrupted by frameshift	pseudo=true		1	0	ATTCCAGAGTTGGGTCCGATT	248684	-	SGDKT_MS04_C03	SGDKT_MS04_C03
447	CP001363	Intergen	Intergen	Intergen_STM14_0252_STM14_0253	249958	249993							0	0
448	CP001363	CDS	CDS	STM14_0253	249994	250818	-	dapD	2%2C3%2C4%2C5-tetrahydropyridine-2-carboxylate N-succinyltransferase	catalyzes the formation of N-succinyl-2-amino-6-ketopimelate from succinyl-CoA and tetrahydrodipicolinate in the lysine biosynthetic pathway	ACY86787.1		0	0
449	CP001363	Intergen	Intergen	Intergen_STM14_0253_STM14_0254	250819	250847							0	0
450	CP001363	CDS	CDS	STM14_0254	250848	253520	-	glnD	PII uridylyl-transferase	catalyzes the uridylylation or deuridylylation of the PII nitrogen regulatory protein	ACY86788.1		1	0	AATCACCCATCTTACCGCAAA	253491	+	SGDKT_MS06_F05	SGDKT_MS06_F05
451	CP001363	Intergen	Intergen	Intergen_STM14_0254_STM14_0255	253521	253756							0	0
452	CP001363	CDS	CDS	STM14_0255	253757	254551	-	map	methionine aminopeptidase	catalyzes the removal of N-terminal amino acids from peptides and arylamides: generally Co(II) however activity has been shown for some methionine aminopeptidases with Zn%2C Fe%2C or Mn	ACY86789.1		0	0
453	CP001363	Intergen	Intergen	Intergen_STM14_0255_STM14_0256	254552	254798							0	0
454	CP001363	CDS	CDS	STM14_0256	254799	255083	+		30S ribosomal protein S2		ACY86790.1		0	0
455	CP001363	CDS	CDS	STM14_0257	255002	255727	+	rpsB	30S ribosomal protein S2	one of the last subunits in the assembly of the 30S subunit: absence of S2 does not inhibit assembly but results in an inactive subunit	ACY86791.1		0	0
456	CP001363	Intergen	Intergen	Intergen_STM14_0257_STM14_0258	255728	255984							0	0
457	CP001363	CDS	CDS	STM14_0258	255985	256836	+	tsf	elongation factor Ts	EF-Ts: functions during elongation stage of protein translation: forms a dimer: associates with EF-Tu-GDP complex and promotes exchange of GDP to GTP resulting in regeneration of the active form of EF-Tu	ACY86792.1		0	0
458	CP001363	Intergen	Intergen	Intergen_STM14_0258_STM14_0259	256837	256980							0	0
459	CP001363	CDS	CDS	STM14_0259	256981	257706	+	pyrH	uridylate kinase	Catalyzes the phosphorylation of UMP to UDP	ACY86793.1		0	0
460	CP001363	Intergen	Intergen	Intergen_STM14_0259_STM14_0260	257707	257852							0	0
461	CP001363	CDS	CDS	STM14_0260	257853	258410	+	frr	ribosome recycling factor	Rrf: Frr: ribosome-recycling factor: release factor 4: RF4: recycles ribosomes upon translation termination along with release factor RF-3 and elongation factor EF-G: A GTPase-dependent process results in release of 50S from 70S: inhibited by release factor RF-1: essential for viability: structurally similar to tRNAs	ACY86794.1		0	0
462	CP001363	Intergen	Intergen	Intergen_STM14_0260_STM14_0261	258411	258550							0	0
463	CP001363	CDS	CDS	STM14_0261	258551	259747	+	dxr	1-deoxy-D-xylulose 5-phosphate reductoisomerase	catalyzes the NADP-dependent rearrangement and reduction of 1-deoxy-D-xylulose-5-phosphate (DXP) to 2-C-methyl-D-erythritol 4-phosphate	ACY86795.1		0	0
464	CP001363	Intergen	Intergen	Intergen_STM14_0261_STM14_0262	259748	259829							0	0
465	CP001363	CDS	CDS	STM14_0262	259830	260033	+		hypothetical protein		ACY86796.1		0	0
466	CP001363	Intergen	Intergen	Intergen_STM14_0262_STM14_0263	260034	260059							0	0
467	CP001363	CDS	CDS	STM14_0263	260060	260818	+	uppS	undecaprenyl pyrophosphate synthase	catalyzes the formation of undecaprenyl pyrophosphate from isopentenyl pyrophosphate	ACY86797.1		0	0
468	CP001363	Intergen	Intergen	Intergen_STM14_0263_STM14_0264	260819	260830							0	0
469	CP001363	CDS	CDS	STM14_0264	260831	261688	+	cdsA	CDP-diglyceride synthase	catalyzes the synthesis of CDP-diglyceride from CTP and phosphatidate	ACY86798.1		0	0
470	CP001363	Intergen	Intergen	Intergen_STM14_0264_STM14_0265	261689	261699							0	0
471	CP001363	CDS	CDS	STM14_0265	261700	263052	+	yaeL	zinc metallopeptidase		ACY86799.1		0	0
472	CP001363	Intergen	Intergen	Intergen_STM14_0265_STM14_0266	263053	263083							0	0
473	CP001363	CDS	CDS	STM14_0266	263084	265498	+	yaeT	outer membrane protein assembly factor YaeT	part of a complex with YfgL%2C YfiO%2C and NlpB involved in outer membrane protein biosynthesis: involved in the assembly of outer membrane proteins	ACY86800.1		0	0
474	CP001363	Intergen	Intergen	Intergen_STM14_0266_STM14_0267	265499	265620							0	0
475	CP001363	CDS	CDS	STM14_0267	265621	266106	+	hlpA	periplasmic chaperone	(SW:OMPH_SALTY): histone-like protein	ACY86801.1		3	0	ACGCCCGTGGTAGAATGCACA	265650	-	SGDKT_MS01_B05	SGDKT_MS01_B05			ACCGTATCCCGACGACCTAAG	265650	-	SGDKT_MS13_B06	_		>1 barcode	ATCAGAGTCCCTCGCTCCCCT	265650	-	SGDKT_MS22_F02	_	SGDKT_MS23_F02	>1 barcode
476	CP001363	Intergen	Intergen	Intergen_STM14_0267_STM14_0268	266107	266109							0	0
477	CP001363	CDS	CDS	STM14_0268	266110	267135	+	lpxD	UDP-3-O-[3-hydroxymyristoyl] glucosamine N-acyltransferase	adds the O-linked and N-linked 3(R)-hydroxy fatty acids to the glucosamine disaccharide during lipid A biosynthesis	ACY86802.1		0	0
478	CP001363	Intergen	Intergen	Intergen_STM14_0268_STM14_0269	267136	267150							0	0
479	CP001363	CDS	CDS	STM14_0269	267151	267696	+	fabZ	(3R)-hydroxymyristoyl-ACP dehydratase	in Pseudomonas aeruginosa this enzyme is a trimer of dimers: essential for membrane formation: performs third step of type II fatty acid biosynthesis: catalyzes dehydration of (3R)-hydroxyacyl-ACP to trans-2-acyl-ACP	ACY86803.1		0	0
480	CP001363	Intergen	Intergen	Intergen_STM14_0269_STM14_0270	267697	267699							0	0
481	CP001363	CDS	CDS	STM14_0270	267700	268488	+	lpxA	UDP-N-acetylglucosamine acyltransferase	catalyzes the addition of (R)-3-hydroxytetradecanoyl to the glucosamine disaccharide in lipid A biosynthesis	ACY86804.1		0	0
482	CP001363	CDS	CDS	STM14_0271	268488	269636	+	lpxB	lipid-A-disaccharide synthase	catalyzes the formation of lipid A disaccharide from UDP-2%2C3-diacylglucosamine and 2%2C3-diacylglucosamine-1-phosphate%2C lipid A disaccharide is a precursor of lipid A that anchors LPS to the OM	ACY86805.1		0	0
483	CP001363	CDS	CDS	STM14_0272	269633	270229	+	rnhB	ribonuclease HII	RNH2: RNase HII: binds manganese: endonuclease which specifically degrades the RNA of RNA-DNA hybrids	ACY86806.1		1	0	GCCTACACACTTCGCCTACGT	269662	-	SGDKT_MS23_E09	SGDKT_MS23_E09
484	CP001363	Intergen	Intergen	Intergen_STM14_0272_STM14_0273	270230	270252							0	0
485	CP001363	CDS	CDS	STM14_0273	270253	273735	+	dnaE	DNA polymerase III subunit alpha	catalyzes DNA-template-directed extension of the 3'- end of a DNA strand by one nucleotide at a time: main replicative polymerase	ACY86807.1		0	0
486	CP001363	Intergen	Intergen	Intergen_STM14_0273_STM14_0274	273736	273747							0	0
487	CP001363	CDS	CDS	STM14_0274	273748	274707	+	accA	acetyl-CoA carboxylase carboxyltransferase subunit alpha	catalyzes the carboxylation of acetyl-CoA to malonyl-CoA: forms a tetramer composed of two alpha (AccA) and two beta (AccD) subunits: one of the two catalytic subunits that can form the acetyl CoA carboxylase enzyme together with a carrier protein	ACY86808.1		0	0
488	CP001363	Intergen	Intergen	Intergen_STM14_0274_STM14_0275	274708	274886							0	0
489	CP001363	CDS	CDS	STM14_0275	274887	276650	+		putative endochitinase		ACY86809.1		1	1	CGAAGAGCTTTAAGGTTAGCA	274916	-	SGDCT_MS14_F03	SGDCT_MS14_F03			GACGGCACTCAATCGTCACAG	274916	-	SGDKT_MS07_B10	SGDKT_MS07_B10
490	CP001363	Intergen	Intergen	Intergen_STM14_0275_STM14_0276	276651	276725							0	0
491	CP001363	CDS	CDS	STM14_0276	276726	278867	+	ldcC	lysine decarboxylase 2	similar to Escherichia coli lysine decarboxylase 2: constitutive (AAC73297.1)	ACY86810.1		1	1	TTGATTTCTTTATAATCTGCG	276755	-	SGDCT_MS08_D05	SGDCT_MS08_D05			CGCTGACCGAAACAGTAATGG	276755	-	SGDKT_MS14_C10	SGDKT_MS14_C10
492	CP001363	Intergen	Intergen	Intergen_STM14_0276_STM14_0277	278868	278922							0	0
493	CP001363	CDS	CDS	STM14_0277	278923	279312	+	yaeR	hypothetical protein		ACY86811.1		0	0
494	CP001363	Intergen	Intergen	Intergen_STM14_0277_STM14_0278	279313	279374							0	0
495	CP001363	CDS	CDS	STM14_0278	279375	280667	+	tilS	tRNA(Ile)-lysidine synthetase	Ligates lysine onto the cytidine present at position 34 of the AUA codon-specific tRNA(Ile) that contains the anticodon CAU: ATP-dependent: responsible for modifying the wobble-base of the CAU anticodon of tRNAIle such that it exhibits proper recognition of the AUA codon rather than the AUG codon and is in turn properly recognized by isoleucyl-tRNA synthetase	ACY86812.1		0	0
496	CP001363	Intergen	Intergen	Intergen_STM14_0278_STM14_0279	280668	280750							0	0
497	CP001363	CDS	CDS	STM14_0279	280751	281011	-	rof	Rho-binding antiterminator	Suppresses temperature-sensitive mutations in essential genes by modulating rho-dependent transcription termination	ACY86813.1		1	1	CCACCACCTTCGCCCAACTGA	280986	+	SGDCT_MS30_B08	SGDCT_MS30_B08			ACAACAGGAATTTACATACAA	280982	+	SGDKT_MS23_B02	SGDKT_MS23_B02
498	CP001363	CDS	CDS	STM14_0280	280998	281216	-	yaeP	hypothetical protein		ACY86814.1		1	1	GCCAGCACGCCCCTCCCACCA	281187	+	SGDCT_MS24_A12	SGDCT_MS24_A12			CTGGCCGCACGACTAACTCTC	281187	+	SGDKT_MS10_B01	SGDKT_MS10_B01
499	CP001363	Intergen	Intergen	Intergen_STM14_0280_STM14_0281	281217	281395							0	0
500	CP001363	CDS	CDS	STM14_0281	281396	281941	+	yaeQ	putative cytoplasmic protein	hypothetical 20.8 kDa protein in mesJ-cutF intergenic region (SW:YAEQ_SALTY)	ACY86815.1		0	0
501	CP001363	CDS	CDS	STM14_0282	281938	282360	+	yaeJ	hypothetical protein	putative-tRNA hydrolase domain	ACY86816.1		1	0	CTAAAATCCGGAGTAAGCAAA	281967	-	SGDKT_MS20_C05	SGDKT_MS20_C05	SGDKT_MS22_C05
502	CP001363	Intergen	Intergen	Intergen_STM14_0282_STM14_0283	282361	282391							0	0
503	CP001363	CDS	CDS	STM14_0283	282392	283093	+	cutF			pseudo=true		0	0
504	CP001363	Intergen	Intergen	Intergen_STM14_0283_STM14_0284	283094	283166							0	0
505	CP001363	CDS	CDS	STM14_0284	283167	284885	-	proS	prolyl-tRNA synthetase	catalyzes the formation of prolyl-tRNA(Pro) from proline and tRNA(Pro)	ACY86817.1		0	0
506	CP001363	Intergen	Intergen	Intergen_STM14_0284_STM14_0285	284886	284995							0	0
507	CP001363	CDS	CDS	STM14_0285	284996	285703	-	yaeB	putative regulatory protein		ACY86818.1		0	1	TACATAACATTTACTCAGCCG	285674	+	SGDCT_MS22_D07	SGDCT_MS22_D07
508	CP001363	CDS	CDS	STM14_0286	285700	286104	-	rcsF	outer membrane lipoprotein	similar to Escherichia coli regulator in colanic acid synthesis: interacts with RcsB (AAC73307.1): overexpression confers mucoid phenotype%2C increases capsule synthesis	ACY86819.1		1	0	ATTTACTCCCCTGCACGAACA	286075	+	SGDKT_MS09_G04	SGDKT_MS09_G04
509	CP001363	Intergen	Intergen	Intergen_STM14_0286_STM14_0287	286105	286222							0	0
510	CP001363	CDS	CDS	STM14_0287	286223	287038	-	metQ	DL-methionine transporter substrate-binding subunit	similar to Escherichia coli putative lipoprotein (AAC73308.1)	ACY86820.1		1	0	TCTACCCCTACACTCAGACGA	287009	+	SGDKT_MS08_G01	SGDKT_MS08_G01
511	CP001363	Intergen	Intergen	Intergen_STM14_0287_STM14_0288	287039	287076							0	0
512	CP001363	CDS	CDS	STM14_0288	287077	287730	-	yaeE	DL-methionine transporter permease subunit	part of the MetNIQ methionine uptake system	ACY86821.1		1	0	TACACAGCCCAACATGACCGC	287701	+	SGDKT_MS02_C02	SGDKT_MS02_C02
513	CP001363	CDS	CDS	STM14_0289	287723	288754	-	metN	DL-methionine transporter ATP-binding subunit	part of the metNIQ transport system for methionine	ACY86822.1		0	1	CTGGTTCGCTATATAGCGTAA	288725	+	SGDCT_MS16_E07	SGDCT_MS16_E07
514	CP001363	Intergen	Intergen	Intergen_STM14_0289_STM14_0290	288755	288943							0	0
515	CP001363	CDS	CDS	STM14_0290	288944	289510	+	yaeD	D%2CD-heptose 1%2C7-bisphosphate phosphatase	Converts the D-glycero-beta-D-manno-heptose 1%2C7-bisphosphate intermediate into D-glycero-beta-D-manno-heptose 1-phosphate	ACY86823.1		0	0
516	CP001363	Intergen	Intergen	Intergen_STM14_0290_STM14_0291	289511	289580							0	0
517	CP001363	CDS	CDS	STM14_0291	289581	289703	-		hypothetical protein		ACY86824.1		0	0
518	CP001363	CDS	CDS	STM14_0292	289616	289819	-		hypothetical protein		ACY86825.1		0	0
519	CP001363	Intergen	Intergen	Intergen_STM14_0292_STM14_0293	289820	289888							0	0
520	CP001363	rRNA	rRNA	STM14_0293	289889	291432	+	rrsH	16S ribosomal RNA				0	0
521	CP001363	Intergen	Intergen	Intergen_STM14_0293_STM14_0294	291433	291489							0	0
522	CP001363	tRNA	tRNA	STM14_0294	291490	291566	+	ileV	tRNA-Ile				0	0
523	CP001363	Intergen	Intergen	Intergen_STM14_0294_STM14_0295	291567	291675							0	0
524	CP001363	tRNA	tRNA	STM14_0295	291676	291751	+	alaV	tRNA-Ala				0	0
525	CP001363	Intergen	Intergen	Intergen_STM14_0295_STM14_0296	291752	291759							0	0
526	CP001363	CDS	CDS	STM14_0296	291760	291876	+		hypothetical protein		ACY86826.1		0	0
527	CP001363	Intergen	Intergen	Intergen_STM14_0296_STM14_0297	291877	291943							0	0
528	CP001363	rRNA	rRNA	STM14_0297	291944	295036	+	rrlH	23S ribosomal RNA				0	0
529	CP001363	Intergen	Intergen	Intergen_STM14_0297_STM14_0298	295037	295218							0	0
530	CP001363	rRNA	rRNA	STM14_0298	295219	295340	+	rrfH	5S ribosomal RNA				0	0
531	CP001363	Intergen	Intergen	Intergen_STM14_0298_STM14_0299	295341	295527							0	0
532	CP001363	tRNA	tRNA	STM14_0299	295528	295604	+	aspU	tRNA-Asp				0	0
533	CP001363	Intergen	Intergen	Intergen_STM14_0299_STM14_0300	295605	295768							0	0
534	CP001363	CDS	CDS	STM14_0300	295769	296572	+	dkgB	2%2C5-diketo-D-gluconate reductase B	catalyzes the reduction of 2%2C5-diketo-D-gluconic acid to 2-keto-L-gulonic acid	ACY86827.1		0	1	ATAACGCAAAGCATCAACTAA	295798	-	SGDCT_MS28_B02	SGDCT_MS28_B02
535	CP001363	Intergen	Intergen	Intergen_STM14_0300_STM14_0301	296573	296592							0	0
536	CP001363	CDS	CDS	STM14_0301	296593	297507	-	yafC	putative transcriptional regulator	similar to Escherichia coli putative transcriptional regulator LysR-type (AAC73313.1): LysR family	ACY86828.1		1	1	AGCTCTCGACCCCAACTACCC	297473	+	SGDCT_MS24_A10	SGDCT_MS24_A10			TGTTTTAAACGGCAGCGCAAC	297478	+	SGDKT_MS06_G06	SGDKT_MS06_G06
537	CP001363	Intergen	Intergen	Intergen_STM14_0301_STM14_0302	297508	297611							0	0
538	CP001363	CDS	CDS	STM14_0302	297612	298787	+		putative drug efflux protein	similar to Escherichia coli putative transport protein (AAC74729.1): putatively for chloramphenicol	ACY86829.1		1	1	TTGCACCCCCGTAGCCGTTAT	297641	-	SGDCT_MS11_F01	SGDCT_MS11_F01			CCGCCCGGATCACCTCAAACC	297641	-	SGDKT_MS03_D03	SGDKT_MS03_D03
539	CP001363	Intergen	Intergen	Intergen_STM14_0302_STM14_0303	298788	298939							0	0
540	CP001363	CDS	CDS	STM14_0303	298940	299719	+	yafD	hypothetical protein		ACY86830.1		1	0	AGCCATATTATTAGAATAGTA	298969	-	SGDKT_MS01_A07	SGDKT_MS01_A07
541	CP001363	Intergen	Intergen	Intergen_STM14_0303_STM14_0304	299720	299796							0	0
542	CP001363	CDS	CDS	STM14_0304	299797	300567	+	yafE	putative methyltransferase	similar to Escherichia coli putative biotin synthesis protein (AAC73315.1): involved in menaquinone/biotin biosynthesis	ACY86831.1		1	1	GTACCATTAAAAGTATGTTGA	299826	-	SGDCT_MS07_C03	SGDCT_MS07_C03			TCGTAGCGCCTGGAGTAGTTC	299826	-	SGDKT_MS03_A06	SGDKT_MS03_A06
543	CP001363	Intergen	Intergen	Intergen_STM14_0304_STM14_0305	300568	300622							0	0
544	CP001363	CDS	CDS	STM14_0305	300623	301990	-	dniR	membrane-bound lytic murein transglycosylase D	catalyzes the cleavage of the beta-1%2C4-glycosidic bond between N-acetylmuramic acid and N-acetylglucosamine residues: may play a role in recycling muropeptides during cell division and/or cell elongation: in Helicobacter pylori MltD is a endolytic transglycosylase involved mainly in the rearrangement of the peptidoglycan layer of the bacterial cell wall	ACY86832.1		1	1	ACCACCCGTTCACATCCCGAA	301961	+	SGDCT_MS15_B02	SGDCT_MS15_B02			CGCATAATTCACAACAACTTC	301961	+	SGDKT_MS10_F10	SGDKT_MS10_F10		>1 barcode
545	CP001363	Intergen	Intergen	Intergen_STM14_0305_STM14_0306	301991	302061							0	0
546	CP001363	CDS	CDS	STM14_0306	302062	302817	-	gloB	hydroxyacylglutathione hydrolase	catalyzes the hydrolysis of S-D-lactoylglutathione to D-lactic acid and reduced glutathione: plays an important role in cellular detoxification using glutathione	ACY86833.1		1	1	CGTTCAACCAGACTCGCATAG	302788	+	SGDCT_MS02_A10	SGDCT_MS02_A10			TCATCTAGCTTCCCCAAACAC	302788	+	SGDKT_MS05_F01	SGDKT_MS05_F01
547	CP001363	Intergen	Intergen	Intergen_STM14_0306_STM14_0307	302818	302851							0	0
548	CP001363	CDS	CDS	STM14_0307	302852	303574	+	yafS	putative SAM-dependent methyltransferase		ACY86834.1		1	0	AAACCGAATACTTACACAGCT	302881	-	SGDKT_MS25_G06	SGDKT_MS25_G06
549	CP001363	CDS	CDS	STM14_0308	303571	304038	-	rnhA	ribonuclease H	An endonuclease that specifically degrades the RNA strand of RNA-DNA hybrids	ACY86835.1		0	0
550	CP001363	Intergen	Intergen	Intergen_STM14_0308_STM14_0309	304039	304101							0	0
551	CP001363	CDS	CDS	STM14_0309	304102	304833	+	dnaQ	DNA polymerase III subunit epsilon	3'-5' exonuclease of DNA polymerase III	ACY86836.1		0	0
552	CP001363	Intergen	Intergen	Intergen_STM14_0309_STM14_0310	304834	304858							0	0
553	CP001363	CDS	CDS	STM14_0310	304859	304966	-		hypothetical protein		ACY86837.1		0	0
554	CP001363	tRNA	tRNA	STM14_0311	304967	305043	+	aspV	tRNA-Asp				0	0
555	CP001363	Intergen	Intergen	Intergen_STM14_0311_STM14_0312	305044	305166							0	0
556	CP001363	CDS	CDS	STM14_0312	305167	305274	+		hypothetical protein		ACY86838.1		0	0
557	CP001363	Intergen	Intergen	Intergen_STM14_0312_STM14_0313	305275	305364							0	0
558	CP001363	CDS	CDS	STM14_0313	305365	306420	-		putative cytoplasmic protein		ACY86839.1		1	1	CATTCCCCAGTACTCGGTGCC	306388	+	SGDCT_MS21_B02	SGDCT_MS21_B02			CAGAGCAGTACGTTCATGCTT	306391	+	SGDKT_MS15_C07	SGDKT_MS15_C07
559	CP001363	Intergen	Intergen	Intergen_STM14_0313_STM14_0314	306421	306430							0	0
560	CP001363	CDS	CDS	STM14_0314	306431	307426	-		putative cytoplasmic protein		ACY86840.1		1	1	CCTCTCGTAATCTAGAGCGCG	307397	+	SGDCT_MS12_H01	SGDCT_MS12_H01			TAGCGATACTCTCGCTTCAAG	307397	+	SGDKT_MS12_F03	SGDKT_MS12_F03
561	CP001363	CDS	CDS	STM14_0315	307423	309306	-		putative cytoplasmic protein		ACY86841.1		1	1	TAGTACCCTAGGACCACGGGG	309277	+	SGDCT_MS13_A07	SGDCT_MS13_A07			TCACCGCTTAAAGATAGCGTT	309277	+	SGDKT_MS04_B01	SGDKT_MS04_B01
562	CP001363	Intergen	Intergen	Intergen_STM14_0315_STM14_0316	309307	309321							0	0
563	CP001363	CDS	CDS	STM14_0316	309322	309816	-		putative cytoplasmic protein		ACY86842.1		1	0	GAGCTATTATGGCACAAACGC	309787	+	SGDKT_MS14_E03	SGDKT_MS14_E03
564	CP001363	CDS	CDS	STM14_0317	309813	310637	-		putative cytoplasmic protein		ACY86843.1		1	1	GCAGCCCTTTTCGCTGATGTC	310608	+	SGDCT_MS21_A01	SGDCT_MS21_A01			AATGCTTGAGTAATTACAAAA	310608	+	SGDKT_MS28_E10	SGDKT_MS28_E10
565	CP001363	CDS	CDS	STM14_0318	310624	311526	-		putative cytoplasmic protein		ACY86844.1		0	1	GCGTCCCCATGGCCTTAGCGA	311497	+	SGDCT_MS27_A01	SGDCT_MS27_A01
566	CP001363	Intergen	Intergen	Intergen_STM14_0318_STM14_0319	311527	311893							0	0
567	CP001363	CDS	CDS	STM14_0319	311894	314533	+		putative chaperone ATPase	similar to Escherichia coli ATP-binding component of serine protease (AAC73969.1): similar to Yersinia clpB	ACY86845.1		1	1	TACGGTATACTACTCGCGAGC	311923	-	SGDCT_MS27_H07	SGDCT_MS27_H07			TCGCAATCAGCCGAAAATTTA	311923	-	SGDKT_MS20_B05	SGDKT_MS20_B05	SGDKT_MS22_B05
568	CP001363	Intergen	Intergen	Intergen_STM14_0319_STM14_0320	314534	314632							0	0
569	CP001363	CDS	CDS	STM14_0320	314633	315175	+		putative cytoplasmic protein		ACY86846.1		1	1	CCGCGCATGACACCTGCTTGG	314662	-	SGDCT_MS08_A10	SGDCT_MS08_A10			TAATAGCACTATTTCCACGGG	314662	-	SGDKT_MS20_C04	SGDKT_MS20_C04	SGDKT_MS22_C04
570	CP001363	Intergen	Intergen	Intergen_STM14_0320_STM14_0321	315176	315198							0	0
571	CP001363	CDS	CDS	STM14_0321	315199	316692	+		putative cytoplasmic protein		ACY86847.1		1	0	ATTATACACTTAAACAACACA	315228	-	SGDKT_MS13_D02	SGDKT_MS13_D02
572	CP001363	Intergen	Intergen	Intergen_STM14_0321_STM14_0322	316693	316754							0	0
573	CP001363	CDS	CDS	STM14_0322	316755	316865	+		invasol SirA		ACY86848.1		1	1	GTAAATCAAAACTCGATTATC	316788	-	SGDCT_MS27_G03	SGDCT_MS27_G03			ACAGCCCCTCCTTCCAAGAAG	316784	-	SGDKT_MS21_H09	SGDKT_MS21_H09	SGDKT_MS22_H09
574	CP001363	Intergen	Intergen	Intergen_STM14_0322_STM14_0323	316866	316877							0	0
575	CP001363	CDS	CDS	STM14_0323	316878	317324	+		putative cytoplasmic protein		ACY86849.1		2	1	GAAAATATTTGCCAACGCCCA	317072	-	SGDCT_MS30_B11	SGDCT_MS30_B11			CAACTGGGCTGTGAGAGACGT	316907	-	SGDKT_MS05_H11	SGDKT_MS05_H11			GCCACAATGACGCCAAACCCC	317072	-	SGDKT_MS09_G07	SGDKT_MS09_G07
576	CP001363	Intergen	Intergen	Intergen_STM14_0323_STM14_0324	317325	317577							0	0
577	CP001363	CDS	CDS	STM14_0324	317578	318063	+		putative cytoplasmic protein		ACY86850.1		1	0	CCTCGGCAGTATCTTTGGGAT	317607	-	SGDKT_MS10_A12	SGDKT_MS10_A12
578	CP001363	Intergen	Intergen	Intergen_STM14_0324_STM14_0325	318064	318367							0	1	GAGGATCCCCCGCTGAACCCC	318205	-	SGDCT_MS17_B10	SGDCT_MS17_B10
579	CP001363	CDS	CDS	STM14_0325	318368	318853	+		putative cytoplasmic protein		ACY86851.1		1	0	TGAGCCCCTCAGTTTCCCCGC	318397	-	SGDKT_MS20_D03	SGDKT_MS20_D03	SGDKT_MS22_D03
580	CP001363	CDS	CDS	STM14_0326	318838	319221	+		putative periplasmic protein		ACY86852.1		1	1	TCAACCAAGATACAAATACCG	318918	-	SGDCT_MS19_H09	SGDCT_MS19_H09			CATTGGCATAATCAATTGCTA	318918	-	SGDKT_MS15_F06	SGDKT_MS15_F06
581	CP001363	Intergen	Intergen	Intergen_STM14_0326_STM14_0327	319222	319363							0	0
582	CP001363	CDS	CDS	STM14_0327	319364	319849	+		putative cytoplasmic protein		ACY86853.1		1	1	TGCAGACCAGGCACCCGCCGT	319393	-	SGDCT_MS05_F01	SGDCT_MS05_F01			GGAATGGATAACAATAGAGCA	319393	-	SGDKT_MS22_D08	SGDKT_MS22_D08	SGDKT_MS23_D08	possibly >1 barcode
583	CP001363	Intergen	Intergen	Intergen_STM14_0327_STM14_0328	319850	319915							0	0
584	CP001363	CDS	CDS	STM14_0328	319916	320452	+		putative outer membrane lipoprotein		ACY86854.1		1	0	AGCAGTCAACACAACCAATAC	319990	-	SGDKT_MS01_G09	SGDKT_MS01_G09		>1 barcode
585	CP001363	Intergen	Intergen	Intergen_STM14_0328_STM14_0329	320453	320455							0	0
586	CP001363	CDS	CDS	STM14_0329	320456	321799	+		putative cytoplasmic protein		ACY86855.1		1	1	ACCACGATAGACGAACAGCAG	320485	-	SGDCT_MS08_A05	SGDCT_MS08_A05			CAAAGCGCGGAGAAGACCCCC	320485	-	SGDKT_MS22_C05	SGDKT_MS22_C05	SGDKT_MS23_C05
587	CP001363	CDS	CDS	STM14_0330	321796	323100	+		hypothetical protein	similar to Escherichia coli putative outer membrane protein (AAC76576.1): OmpA family	ACY86856.1		1	1	ATACAAAAACTCCCTGATAAA	321825	-	SGDCT_MS05_F03	SGDCT_MS05_F03			CGTGGAAGCCTGCGGCGCACT	321825	-	SGDKT_MS14_A09	SGDKT_MS14_A09
588	CP001363	Intergen	Intergen	Intergen_STM14_0330_STM14_0331	323101	323104							0	0
589	CP001363	CDS	CDS	STM14_0331	323105	323878	+		putative inner membrane protein		ACY86857.1		0	1	AGGAAAAATAATACCCCACTA	323134	-	SGDCT_MS31_A01	SGDCT_MS31_A01
590	CP001363	Intergen	Intergen	Intergen_STM14_0331_STM14_0332	323879	324080							0	0
591	CP001363	CDS	CDS	STM14_0332	324081	324512	+		putative Shiga-like toxin A subunit		ACY86858.1		1	1	CCACCACGCAGTGTGTATTAA	324110	-	SGDCT_MS31_F06	SGDCT_MS31_F06			TACCTTAACGACGCCTTGCAT	324110	-	SGDKT_MS31_B01	SGDKT_MS31_B01
592	CP001363	Intergen	Intergen	Intergen_STM14_0332_STM14_0333	324513	324545							0	0
593	CP001363	CDS	CDS	STM14_0333	324546	328415	+		putative inner membrane protein		ACY86859.1		0	1	TAGTTATATTCCCGTTTGTCG	324575	-	SGDCT_MS29_C01	SGDCT_MS29_C01
594	CP001363	CDS	CDS	STM14_0334	328415	329203	+		putative cytoplasmic protein		ACY86860.1		0	1	AGCCAGCCTGCGCGAGCCGCA	328444	-	SGDCT_MS29_F04	SGDCT_MS29_F04
595	CP001363	CDS	CDS	STM14_0335	329200	329616	+		putative periplasmic protein		ACY86861.1		1	1	ACATGAACTGTCCCCCCAGAC	329259	-	SGDCT_MS25_C07	SGDCT_MS25_C07			ACCACGACCATACAGCCCCAC	329259	-	SGDKT_MS04_F09	SGDKT_MS04_F09
596	CP001363	Intergen	Intergen	Intergen_STM14_0335_STM14_0336	329617	329639							0	0
597	CP001363	CDS	CDS	STM14_0336	329640	330161	+		putative cytoplasmic protein		ACY86862.1		1	1	GCCCGTGGATTACTCCTGCGA	329669	-	SGDCT_MS27_D01	SGDCT_MS27_D01			TCTAATCCTTTAAACCGCTAA	329669	-	SGDKT_MS16_D09	SGDKT_MS16_D09
598	CP001363	Intergen	Intergen	Intergen_STM14_0336_STM14_0337	330162	330302							0	0
599	CP001363	CDS	CDS	STM14_0337	330303	330512	+		hypothetical protein		ACY86863.1		0	0
600	CP001363	Intergen	Intergen	Intergen_STM14_0337_STM14_0338	330513	330557							0	0
601	CP001363	CDS	CDS	STM14_0338	330558	332747	+		putative cytoplasmic protein		ACY86864.1		1	1	TCCTTGTCTAGCCCTCTTAGG	330587	-	SGDCT_MS30_E11	SGDCT_MS30_E11			ACCTTGGCCCGAAATTAAACA	330587	-	SGDKT_MS10_B04	SGDKT_MS10_B04
602	CP001363	Intergen	Intergen	Intergen_STM14_0338_STM14_0339	332748	332770							0	0
603	CP001363	CDS	CDS	STM14_0339	332771	333217	+		putative cytoplasmic protein		ACY86865.1		1	1	GCACTGCGCGTGTCCCTACTT	332800	-	SGDCT_MS05_D01	_		>1 barcode	CGCACCTTCAGCATTCACCAC	332800	-	SGDKT_MS17_A11	SGDKT_MS17_A11
604	CP001363	Intergen	Intergen	Intergen_STM14_0339_STM14_0340	333218	333235							0	0
605	CP001363	CDS	CDS	STM14_0340	333236	337330	+		putative RHS-like protein	similar to Escherichia coli RhsD protein in rhs element (AAC73599.1): similar to STM0292	ACY86866.1		0	0
606	CP001363	Intergen	Intergen	Intergen_STM14_0340_STM14_0341	337331	337686							0	0
607	CP001363	CDS	CDS	STM14_0341	337687	338520	+		putative RHS-like protein	similar to Escherichia coli rhsE protein in rhs element (AAC74538.1): similar to C-terminus of STM0291	ACY86867.1		0	0
608	CP001363	CDS	CDS	STM14_0342	338514	338960	+		putative cytoplasmic protein		ACY86868.1		1	1	AACTACCACCTCAAAATGATA	338543	-	SGDCT_MS20_D01	SGDCT_MS20_D01			GGTAATCCATTTATCTTACGA	338543	-	SGDKT_MS20_F02	SGDKT_MS20_F02	SGDKT_MS22_F02
609	CP001363	Intergen	Intergen	Intergen_STM14_0342_STM14_0343	338961	339143							0	0
610	CP001363	CDS	CDS	STM14_0343	339144	339275	+		hypothetical protein		ACY86869.1		0	0
611	CP001363	Intergen	Intergen	Intergen_STM14_0343_STM14_0344	339276	339344							0	0
612	CP001363	CDS	CDS	STM14_0344	339345	339485	+		hypothetical protein		ACY86870.1		0	0
613	CP001363	Intergen	Intergen	Intergen_STM14_0344_STM14_0345	339486	339522							0	0
614	CP001363	CDS	CDS	STM14_0345	339523	339960	+		putative cytoplasmic protein		ACY86871.1		1	0	CCTAAGTGAAACCGTTATTCA	339552	-	SGDKT_MS06_G10	SGDKT_MS06_G10
615	CP001363	Intergen	Intergen	Intergen_STM14_0345_STM14_0346	339961	340012							0	0
616	CP001363	CDS	CDS	STM14_0346	340013	340288	-		hypothetical protein		ACY86872.1		1	0	AATAACACTGGCCCTGATAGC	340259	+	SGDKT_MS22_G08	SGDKT_MS22_G08	SGDKT_MS23_G08
617	CP001363	Intergen	Intergen	Intergen_STM14_0346_STM14_0348	340289	340728							1	1	AATTATATCATCCACACCGGC	340403	-	SGDCT_MS03_F08	SGDCT_MS03_F08			ATTCACTTCTTCATTACACGC	340403	-	SGDKT_MS14_H11	SGDKT_MS14_H11
618	CP001363	CDS	CDS	STM14_0348	340729	341037	+		putative cytoplasmic protein		ACY86873.1		1	0	CCACGGAGCATGCCGCTACTT	340815	-	SGDKT_MS34_C04	SGDKT_MS34_C04
619	CP001363	Intergen	Intergen	Intergen_STM14_0348_STM14_0350	341038	341439							1	1	TACGTCCCACACCCACTCCCA	341360	+	SGDCT_MS19_C12	SGDCT_MS19_C12			GTAAAGCCATGAAATTTAGAA	341358	+	SGDKT_MS10_D03	SGDKT_MS10_D03
620	CP001363	CDS	CDS	STM14_0350	341440	341637	+		putative transposase		ACY86874.1		0	0
621	CP001363	Intergen	Intergen	Intergen_STM14_0350_STM14_0352	341638	342893							1	1	GTCCAAACAGCCTGTAGTCCG	341892	-	SGDCT_MS05_F10	SGDCT_MS05_F10			CGAAATTAGACAATTAATAAT	341892	-	SGDKT_MS25_G11	SGDKT_MS25_G11
622	CP001363	CDS	CDS	STM14_0352	342894	343406	+	safA	putative outer membrane protein		ACY86875.1		1	0	CCTGAGCCACCTAGCATAAAA	342935	-	SGDKT_MS17_E06	SGDKT_MS17_E06
623	CP001363	Intergen	Intergen	Intergen_STM14_0352_STM14_0353	343407	343513							0	0
624	CP001363	CDS	CDS	STM14_0353	343514	344227	+	safB	putative fimbrial assembly chaparone	similar to Escherichia coli putative chaperone (AAC76177.1)	ACY86876.1		1	1	TAAACATTTGTGCGATCAGGA	343543	-	SGDCT_MS15_C05	SGDCT_MS15_C05			ATCATCCAGCTAGACCAAATG	343543	-	SGDKT_MS21_B04	SGDKT_MS21_B04	SGDKT_MS22_B04
625	CP001363	Intergen	Intergen	Intergen_STM14_0353_STM14_0354	344228	344250							0	0
626	CP001363	CDS	CDS	STM14_0354	344251	346761	+	safC	putative fimbrial usher	similar to Escherichia coli putative outer membrane protein: export function (AAC73634.1)	ACY86877.1		1	1	AACCAAGTTATCGGACAACTT	344280	-	SGDCT_MS18_B09	SGDCT_MS18_B09			GCTCACTAGTCACCTTCTCCC	344280	-	SGDKT_MS24_D07	SGDKT_MS24_D07
627	CP001363	Intergen	Intergen	Intergen_STM14_0354_STM14_0355	346762	346782							0	0
628	CP001363	CDS	CDS	STM14_0355	346783	347253	+	safD	putative fimbrial subunit		ACY86878.1		1	1	ACTGCTTCTTGCCCCATACCT	346812	-	SGDCT_MS29_B01	SGDCT_MS29_B01			GAGCTTGGAATTCCCTCGCAA	346812	-	SGDKT_MS22_E03	SGDKT_MS22_E03	SGDKT_MS23_E03
629	CP001363	Intergen	Intergen	Intergen_STM14_0355_STM14_0356	347254	347658							0	0
630	CP001363	CDS	CDS	STM14_0356	347659	348480	+	ybeJ	putative xylanase/chitin deacetylase		ACY86879.1		1	1	AATTCTTTACCCCACAGAAGG	347688	-	SGDCT_MS05_G07	SGDCT_MS05_G07			ACAACACGTACGGACTTCCGA	347688	-	SGDKT_MS25_H06	SGDKT_MS25_H06
631	CP001363	Intergen	Intergen	Intergen_STM14_0356_STM14_0357	348481	348559							0	0
632	CP001363	CDS	CDS	STM14_0357	348560	348820	+		hypothetical protein		ACY86880.1		0	0
633	CP001363	Intergen	Intergen	Intergen_STM14_0357_STM14_0358	348821	349294							0	0
634	CP001363	CDS	CDS	STM14_0358	349295	350242	+	sinR	transcriptional regulator	SinR protein (SW:SINR_SALTY)	ACY86881.1		1	1	GGATGTGTCACCATACCAACT	349323	-	SGDCT_MS29_E03	SGDCT_MS29_E03			CGCTCCGCCCCGCGGCCCTCT	349324	-	SGDKT_MS12_H01	SGDKT_MS12_H01
635	CP001363	Intergen	Intergen	Intergen_STM14_0358_STM14_0359	350243	350358							0	0
636	CP001363	CDS	CDS	STM14_0359	350359	350574	+		putative cytoplasmic protein		ACY86882.1		1	0	AAATCAAAGCCATTTTGGTGG	350392	-	SGDKT_MS29_G03	SGDKT_MS29_G03
637	CP001363	Intergen	Intergen	Intergen_STM14_0359_STM14_0360	350575	350577							0	0
638	CP001363	CDS	CDS	STM14_0360	350578	351297	-		SapA-like protein		ACY86883.1		1	0	CTTAACTCCCACCGCTCCTTC	351268	+	SGDKT_MS14_F11	SGDKT_MS14_F11		>1 barcode
639	CP001363	Intergen	Intergen	Intergen_STM14_0360_STM14_0361	351298	351321							0	0
640	CP001363	CDS	CDS	STM14_0361	351322	351450	-		hypothetical protein		ACY86884.1		0	0
641	CP001363	Intergen	Intergen	Intergen_STM14_0361_STM14_0362	351451	351627							0	0
642	CP001363	CDS	CDS	STM14_0362	351628	352035	-		VirG-like protein	similar to Shigella VirG protein	ACY86885.1		1	1	ATAGCGAAACATCCCTTTATT	352006	+	SGDCT_MS30_G01	SGDCT_MS30_G01			CTTAACTTAGTATCCGAGCTA	352006	+	SGDKT_MS26_B11	SGDKT_MS26_B11
643	CP001363	Intergen	Intergen	Intergen_STM14_0362_STM14_0363	352036	352119							0	0
644	CP001363	CDS	CDS	STM14_0363	352120	352227	-		hypothetical protein		ACY86886.1		0	0
645	CP001363	Intergen	Intergen	Intergen_STM14_0363_STM14_0364	352228	352405							0	0
646	CP001363	CDS	CDS	STM14_0364	352406	353173	-	yafV	hypothetical protein	similar to Escherichia coli putative amidase-type enzyme (AAC73323.1)	ACY86887.1		1	0	TACTCCCGTGGACCCCTTTGA	353099	+	SGDKT_MS20_G12	SGDKT_MS20_G12	SGDKT_MS22_G12
647	CP001363	Intergen	Intergen	Intergen_STM14_0364_STM14_0365	353174	353281							0	0
648	CP001363	CDS	CDS	STM14_0365	353282	355726	-	fadE	acyl-CoA dehydrogenase	functions in fatty acid oxidation: converts acyl-CoA and FAD to FADH2 and delta2-enoyl-CoA	ACY86888.1		1	1	CTCCGGTTGCGTTACTCGCAC	355697	+	SGDCT_MS20_F12	SGDCT_MS20_F12			CATTAAGAACCGGGCACCCTT	355697	+	SGDKT_MS21_E02	SGDKT_MS21_E02	SGDKT_MS22_E02
649	CP001363	Intergen	Intergen	Intergen_STM14_0365_STM14_0366	355727	355965							0	0
650	CP001363	CDS	CDS	STM14_0366	355966	356544	+	gmhA	phosphoheptose isomerase	catalyzes the isomerization of sedoheptulose 7-phosphate to D-glycero-D-manno-heptose 7-phosphate	ACY86889.1		0	0
651	CP001363	Intergen	Intergen	Intergen_STM14_0366_STM14_0367	356545	356756							0	0
652	CP001363	CDS	CDS	STM14_0367	356757	357524	+	yafJ	putative glutamine amidotransferase	similar to Escherichia coli putative amidotransferase (AAC73327.1)	ACY86890.1		0	0
653	CP001363	CDS	CDS	STM14_0368	357495	358235	-	yafK	putative periplasmic protein		ACY86891.1		1	0	TCCCCCCTGTTCCTCCTAACG	358206	+	SGDKT_MS21_G08	SGDKT_MS21_G08	SGDKT_MS22_G08
654	CP001363	Intergen	Intergen	Intergen_STM14_0368_STM14_0369	358236	358484							0	0
655	CP001363	CDS	CDS	STM14_0369	358485	359540	+	dinP	DNA polymerase IV	involved in translesion DNA polymerization with beta clamp of polymerase III: belongs to Y family of polymerases: does not contain proofreading function	ACY86892.1		1	1	GGCACGAACTGCGGGCCACGA	358514	-	SGDCT_MS19_F11	SGDCT_MS19_F11			CCCCTAAAAAATAAGACCTGT	358514	-	SGDKT_MS24_C06	SGDKT_MS24_C06
656	CP001363	Intergen	Intergen	Intergen_STM14_0369_STM14_0370	359541	359758							0	0
657	CP001363	CDS	CDS	STM14_0370	359759	360891	+			pseudogene: frameshift relative to Escherichia coli probable peptide chain release factor (GB:AAC73340.1)	pseudo=true		1	1	CCCTAGAACTGAAACCGATCA	359788	-	SGDCT_MS04_F08	SGDCT_MS04_F08			GGCACAACGCCTTAGAGGACT	359788	-	SGDKT_MS05_G11	SGDKT_MS05_G11
658	CP001363	CDS	CDS	STM14_0371	360888	361502	+	prfH	peptide chain release factor-like protein	similar to release factor 1 and 2	ACY86893.1		1	1	GCCAGCAAAAGCCTGCCCTCG	360917	-	SGDCT_MS06_H07	SGDCT_MS06_H07			CCCTCAGAGTACGATAGCCTA	360917	-	SGDKT_MS11_D05	SGDKT_MS11_D05
659	CP001363	Intergen	Intergen	Intergen_STM14_0371_STM14_0372	361503	361657							0	0
660	CP001363	CDS	CDS	STM14_0372	361658	363115	-	pepD	aminoacyl-histidine dipeptidase	similar to Escherichia coli aminoacyl-histidine dipeptidase: peptidase D (AAC73341.1)	ACY86894.1		1	1	CTCGGGCTCGCCAGACACGTA	363086	+	SGDCT_MS21_E07	SGDCT_MS21_E07			CCGCGCTAGTCACGAATGTGC	363086	+	SGDKT_MS13_G01	SGDKT_MS13_G01
661	CP001363	Intergen	Intergen	Intergen_STM14_0372_STM14_0373	363116	363363							0	0
662	CP001363	CDS	CDS	STM14_0373	363364	363822	+	gpt	xanthine-guanine phosphoribosyltransferase	catalyzes the conversion of guanine%2C xanthine and%2C to a lesser extent%2C hypoxanthine to GMP%2C XMP and IMP%2C respectively	ACY86895.1		1	1	CATCCCACCATCAGGGATAAT	363393	-	SGDCT_MS14_F07	SGDCT_MS14_F07			CCGATGCCATCATTGACTTAG	363393	-	SGDKT_MS13_A08	SGDKT_MS13_A08
663	CP001363	Intergen	Intergen	Intergen_STM14_0373_STM14_0374	363823	363910							0	0
664	CP001363	CDS	CDS	STM14_0374	363911	365155	+	frsA	fermentation/respiration switch protein	forms a 1:1 complex with the unphosphorylated from of enzyme IIAGlc: FrsA may promote fermentation	ACY86896.1		1	1	CTCTATCCATAATCGTAAAAC	363940	-	SGDCT_MS02_F11	SGDCT_MS02_F11			CCACGGCTACACACTGAAGAT	363940	-	SGDKT_MS21_D03	SGDKT_MS21_D03	SGDKT_MS22_D03
665	CP001363	Intergen	Intergen	Intergen_STM14_0374_STM14_0375	365156	365212							0	0
666	CP001363	CDS	CDS	STM14_0375	365213	365614	+	crl	DNA-binding transcriptional regulator Crl	involved in the expression of csgBA which is involved in curli formation: interacts with sigmaS	ACY86897.1		1	0	TAAAGATCTTAGCCACAGCCG	365242	-	SGDKT_MS07_H11	SGDKT_MS07_H11
667	CP001363	Intergen	Intergen	Intergen_STM14_0375_STM14_0376	365615	365664							0	0
668	CP001363	CDS	CDS	STM14_0376	365665	366717	-	phoE	outer membrane phosphoporin protein E	outer membrane pore protein E precursor (SW:PHOE_SALTY)	ACY86898.1		0	0
669	CP001363	Intergen	Intergen	Intergen_STM14_0376_STM14_0377	366718	366782							0	0
670	CP001363	CDS	CDS	STM14_0377	366783	366935	-		conserved hypothetical protein		ACY86899.1		0	0
671	CP001363	Intergen	Intergen	Intergen_STM14_0377_STM14_0378	366936	366999							0	0
672	CP001363	CDS	CDS	STM14_0378	367000	368103	+	proB	gamma-glutamyl kinase	catalyzes the formation of glutamate 5-phosphate from glutamate in proline biosynthesis	ACY86900.1		1	1	CCCCCGCATTTCTTCCACTCG	367029	-	SGDCT_MS13_A04	SGDCT_MS13_A04			ATCGAAGGGCGTTCCCCTGAG	367029	-	SGDKT_MS04_H11	SGDKT_MS04_H11
673	CP001363	Intergen	Intergen	Intergen_STM14_0378_STM14_0379	368104	368114							0	0
674	CP001363	CDS	CDS	STM14_0379	368115	369365	+	proA	gamma-glutamyl phosphate reductase	Catalyzes the phosphorylation of L-glutamate during the proline biosynthesis pathway	ACY86901.1		1	0	TTATCCAGAATGTTATTAAAA	368144	-	SGDKT_MS28_E05	SGDKT_MS28_E05
675	CP001363	Intergen	Intergen	Intergen_STM14_0379_STM14_0380	369366	369480							0	0
676	CP001363	tRNA	tRNA	STM14_0380	369481	369556	+	thrW	tRNA-Thr				0	0
677	CP001363	Intergen	Intergen	Intergen_STM14_0380_STM14_0381	369557	369881							0	0
678	CP001363	CDS	CDS	STM14_0381	369882	370682	-		IS3 transposase	similar to Escherichia coli IS3 putative transposase (AAC75150.1): contains a premature stop codon	ACY86902.1		0	0
679	CP001363	CDS	CDS	STM14_0382	370609	371314	+			pseudogene: frameshift: putative HSP70 class molecular chaperone	pseudo=true		1	1	CTCTCTTTACTCCAGAGCTGC	370638	-	SGDCT_MS18_F11	SGDCT_MS18_F11			ATCAGCGACGACCTTGTCGGA	370638	-	SGDKT_MS22_G10	SGDKT_MS22_G10	SGDKT_MS23_G10
680	CP001363	Intergen	Intergen	Intergen_STM14_0382_STM14_0383	371315	371423							0	0
681	CP001363	CDS	CDS	STM14_0383	371424	371747	+		putative cytoplasmic protein		ACY86903.1		1	1	ACGGTAGAGTAAACCAGGCTC	371477	-	SGDCT_MS15_D09	SGDCT_MS15_D09			CGACATTTTTCGAGGCCAAAT	371477	-	SGDKT_MS27_A10	SGDKT_MS27_A10
682	CP001363	Intergen	Intergen	Intergen_STM14_0383_STM14_0384	371748	371988							0	0
683	CP001363	CDS	CDS	STM14_0384	371989	373326	+		putative permease	similar to Escherichia coli putative transport protein (AAC74668.1)	ACY86904.1		1	0	TCAATATACGCGCGATGTACA	372123	-	SGDKT_MS18_A02	SGDKT_MS18_A02
684	CP001363	Intergen	Intergen	Intergen_STM14_0384_STM14_0385	373327	373457							0	0
685	CP001363	CDS	CDS	STM14_0385	373458	374879	+		isopropylmalate isomerase large subunit	dehydratase component%2C catalyzes the isomerization between 2-isopropylmalate and 3-isopropylmalate	ACY86905.1		0	0
686	CP001363	CDS	CDS	STM14_0386	374881	375507	+		putative 3-isopropylmalate isomerase	similar to Escherichia coli 3-isopropylmalate isomerase subunit (AAC73182.1): dehydratase: subunit with LeuC	ACY86906.1		0	1	CATCCCTTAATACAGAAAAAT	374910	-	SGDCT_MS06_B07	SGDCT_MS06_B07
687	CP001363	Intergen	Intergen	Intergen_STM14_0386_STM14_0387	375508	375521							0	0
688	CP001363	CDS	CDS	STM14_0387	375522	376400	+		putative fumarylacetoacetate hydrolase	similar to Escherichia coli putative isomerase (AAC74264.1): FAA	ACY86907.1		1	0	CCATATGTTAAGGCAACCCTT	375551	-	SGDKT_MS17_C06	SGDKT_MS17_C06
689	CP001363	CDS	CDS	STM14_0388	376400	377314	+		putative hydrolase/acyltransferase		ACY86908.1		1	1	GATGTAGCACAAACCGGAAAG	376429	-	SGDCT_MS18_B01	SGDCT_MS18_B01			CCCTGAAACTACGCCACGCCA	376429	-	SGDKT_MS19_D06	SGDKT_MS19_D06
690	CP001363	Intergen	Intergen	Intergen_STM14_0388_STM14_0389	377315	377347							0	0
691	CP001363	CDS	CDS	STM14_0389	377348	378313	+		putative transcriptional regulator	similar to Escherichia coli putative transcriptional regulator LysR-type (AAC74869.1): LysR family	ACY86909.1		0	1	CCATACATAGATTCCTGATTG	377377	-	SGDCT_MS07_B08	SGDCT_MS07_B08
692	CP001363	CDS	CDS	STM14_0390	378258	378530	-		putative cytoplasmic protein		ACY86910.1		1	0	TCATAACATCCACAGCGGCCA	378501	+	SGDKT_MS17_A07	SGDKT_MS17_A07
693	CP001363	Intergen	Intergen	Intergen_STM14_0390_STM14_0391	378531	379220							0	0
694	CP001363	CDS	CDS	STM14_0391	379221	379619	+		putative outer membrane protein		ACY86911.1		1	1	GAGATTAGTCGTGAACATCCC	379250	-	SGDCT_MS18_G12	SGDCT_MS18_G12			ATATAAACGTTAAGAATCATG	379250	-	SGDKT_MS21_D01	SGDKT_MS21_D01	SGDKT_MS22_D01
695	CP001363	Intergen	Intergen	Intergen_STM14_0391_STM14_0392	379620	379665							0	0
696	CP001363	CDS	CDS	STM14_0392	379666	380424	-	stbE	putative fimbrial chaparone	similar to Escherichia coli periplasmic chaperone: required for type 1 fimbriae (AAC77272.1)	ACY86912.1		0	0
697	CP001363	CDS	CDS	STM14_0393	380390	381715	-	stbD	putative fimbrial usher		ACY86913.1		2	2	GATCAGTGCTACAATAATAAG	381686	+	SGDCT_MS08_D11	SGDCT_MS08_D11			CAAACTAACCGCAGAAGACCC	380395	+	SGDCT_MS11_D06	SGDCT_MS11_D06			AAGTTCACCACCACGCATCAT	381686	+	SGDKT_MS03_D06	SGDKT_MS03_D06			CTTTTCAAACTCAGTGCAATC	380395	+	SGDKT_MS22_C02	SGDKT_MS22_C02	SGDKT_MS23_C02
698	CP001363	Intergen	Intergen	Intergen_STM14_0393_STM14_0394	381716	381719							0	0
699	CP001363	CDS	CDS	STM14_0394	381720	384287	-	stbC	putative fimbrial usher	similar to Escherichia coli outer membrane protein: export and assembly of type 1 fimbriae: interrupted (AAC77273.1)	ACY86914.1		1	1	GGACAGCCGGCGCAGCCGGAC	384258	+	SGDCT_MS07_E11	SGDCT_MS07_E11			ACACCGCCCCCAGGATACTCA	384258	+	SGDKT_MS32_F01	SGDKT_MS32_F01
700	CP001363	CDS	CDS	STM14_0395	384271	385032	-	stbB	putative fimbrial chaperone	similar to Escherichia coli probable pilin chaperone PapD (AAC73251.1)	ACY86915.1		1	1	CTATCGCATCTCGTTTTGCCC	385001	+	SGDCT_MS14_B08	SGDCT_MS14_B08			GCCTCAACCGCCGCGGATGCA	385003	+	SGDKT_MS31_B06	SGDKT_MS31_B06
701	CP001363	Intergen	Intergen	Intergen_STM14_0395_STM14_0396	385033	385093							0	0
702	CP001363	CDS	CDS	STM14_0396	385094	385630	-	stbA	putative fimbrial major subunit	similar to Escherichia coli major type 1 subunit fimbrin: pilin (AAC77270.1)	ACY86916.1		1	1	ACCCCGAGCGTTAACTCCGCA	385601	+	SGDCT_MS24_H07	SGDCT_MS24_H07			TTGATACAGACTGTAAAGGCA	385601	+	SGDKT_MS12_H11	SGDKT_MS12_H11
703	CP001363	Intergen	Intergen	Intergen_STM14_0396_STM14_0397	385631	385732							0	0
704	CP001363	CDS	CDS	STM14_0397	385733	385843	-		hypothetical protein		ACY86917.1		0	0
705	CP001363	Intergen	Intergen	Intergen_STM14_0397_STM14_0398	385844	386263							0	0
706	CP001363	CDS	CDS	STM14_0398	386264	387028	+		putative inner membrane protein		ACY86918.1		1	0	CAATTTGTCTTTCTAGATCAC	386292	-	SGDKT_MS13_E06	SGDKT_MS13_E06
707	CP001363	CDS	CDS	STM14_0399	387001	387501	+		putative periplasmic protein		ACY86919.1		0	1	CTGATAGTTCGCTACGCCAAG	387030	-	SGDCT_MS10_G12	SGDCT_MS10_G12
708	CP001363	Intergen	Intergen	Intergen_STM14_0399_STM14_0400	387502	387800							0	0
709	CP001363	CDS	CDS	STM14_0400	387801	389375	+		hypothetical protein	putative diguanylate cyclase/phosphodiesterase domain 1	ACY86920.1		1	0	CCTCGCTCTCACTTGCACCCC	387854	-	SGDKT_MS14_G10	SGDKT_MS14_G10
710	CP001363	Intergen	Intergen	Intergen_STM14_0400_STM14_0401	389376	389474							0	0
711	CP001363	CDS	CDS	STM14_0401	389475	390218	+		putative response regulator		ACY86921.1		1	1	AAAATGTTTGCTTACAGGGTC	389504	-	SGDCT_MS23_D02	SGDCT_MS23_D02			GCGCCGGTCCCTCCGGGACAA	389504	-	SGDKT_MS23_A08	SGDKT_MS23_A08
712	CP001363	CDS	CDS	STM14_0402	390191	390679	+		putative inner membrane protein		ACY86922.1		1	0	TATCACGTATTATAGCACGCG	390220	-	SGDKT_MS24_C10	SGDKT_MS24_C10
713	CP001363	Intergen	Intergen	Intergen_STM14_0402_STM14_0403	390680	390801							0	0
714	CP001363	CDS	CDS	STM14_0403	390802	390939	-		hypothetical protein		ACY86923.1		0	0
715	CP001363	Intergen	Intergen	Intergen_STM14_0403_STM14_0404	390940	391080							0	0
716	CP001363	CDS	CDS	STM14_0404	391081	391605	+		putative outer membrane protein	similar to ail and ompX	ACY86924.1		1	0	CTCGCGCTGGTAAGAAATGCT	391110	-	SGDKT_MS23_A03	SGDKT_MS23_A03
717	CP001363	Intergen	Intergen	Intergen_STM14_0404_STM14_0405	391606	391748							0	0
718	CP001363	CDS	CDS	STM14_0405	391749	392390	+		putative response regulator		ACY86925.1		1	1	GCTAACCTCAGCTTAACGCCC	391778	-	SGDCT_MS09_F06	SGDCT_MS09_F06			CGTCGGTACCACAAATTGTGT	391778	-	SGDKT_MS01_A02	SGDKT_MS01_A02
719	CP001363	Intergen	Intergen	Intergen_STM14_0405_STM14_0406	392391	392400							0	0
720	CP001363	CDS	CDS	STM14_0406	392401	392625	+		putative inner membrane protein		ACY86926.1		1	1	CAAACCACATTGCAACCTGGT	392430	-	SGDCT_MS11_H11	SGDCT_MS11_H11			TCCACTCCGTAAGGCTCGATA	392430	-	SGDKT_MS08_F09	SGDKT_MS08_F09
721	CP001363	Intergen	Intergen	Intergen_STM14_0406_STM14_0407	392626	392682							0	0
722	CP001363	CDS	CDS	STM14_0407	392683	393042	+		putative outer membrane lipoprotein		ACY86927.1		1	1	CACATCTTTAAGCAGATCACG	392712	-	SGDCT_MS23_H10	SGDCT_MS23_H10			AACTTAGGCTTAATAGCTGTT	392712	-	SGDKT_MS21_G07	SGDKT_MS21_G07	SGDKT_MS22_G07
723	CP001363	Intergen	Intergen	Intergen_STM14_0407_STM14_0408	393043	393111							0	0
724	CP001363	CDS	CDS	STM14_0408	393112	394569	-		outer membrane efflux-like protein	similar to Escherichia coli putative resistance protein (AAC73673.1)	ACY86928.1		0	0
725	CP001363	Intergen	Intergen	Intergen_STM14_0408_STM14_0409	394570	394585							1	1	CCTGATGTTGGTTGGTGAAAT	394575	+	SGDCT_MS17_C10	SGDCT_MS17_C10			ACCCACAAATCTTTCATGCCG	394573	+	SGDKT_MS04_B11	SGDKT_MS04_B11
726	CP001363	CDS	CDS	STM14_0409	394586	397753	-		putative cation efflux system protein	similar to Escherichia coli integral transmembrane protein: acridine resistance (AAC76298.1)	ACY86929.1		1	1	GCTACCCGACCTAGCCACCGA	397724	+	SGDCT_MS01_E04	SGDCT_MS01_E04			ATTCGAACTCCCAACTGCTGA	397724	+	SGDKT_MS13_D06	SGDKT_MS13_D06
727	CP001363	CDS	CDS	STM14_0410	397750	398955	-		putative cation efflux pump	similar to Escherichia coli acridine efflux pump (AAC73565.1)	ACY86930.1		1	1	AATTTCGCGCGCTTCGCACGC	398947	+	SGDCT_MS20_H10	SGDCT_MS20_H10			CGAGACACAATAACAATGTGC	398947	+	SGDKT_MS17_D05	SGDKT_MS17_D05
728	CP001363	Intergen	Intergen	Intergen_STM14_0410_STM14_0411	398956	399119							0	0
729	CP001363	CDS	CDS	STM14_0411	399120	399233	+		hypothetical protein		ACY86931.1		0	0
730	CP001363	Intergen	Intergen	Intergen_STM14_0411_STM14_0412	399234	399252							0	0
731	CP001363	CDS	CDS	STM14_0412	399253	401541	+		putative cation transport ATPase	similar to Escherichia coli putative ATPase (AAC73586.1)	ACY86932.1		1	1	ACCTCTAGCAGAATACTACGC	399272	-	SGDCT_MS31_C07	SGDCT_MS31_C07			CGCTGACCGCGTTTTCCGACC	399282	-	SGDKT_MS15_D12	SGDKT_MS15_D12
732	CP001363	Intergen	Intergen	Intergen_STM14_0412_STM14_0413	401542	401552							0	0
733	CP001363	CDS	CDS	STM14_0413	401553	402017	+		putative transcriptional regulator	similar to Escherichia coli putative transcriptional regulator (AAC73589.1)	ACY86933.1		1	1	CCCAGAAGAGCACGAGAGTTT	401582	-	SGDCT_MS23_C10	SGDCT_MS23_C10			GAAACCTCAATCTAACTAACA	401582	-	SGDKT_MS04_F04	SGDKT_MS04_F04
734	CP001363	Intergen	Intergen	Intergen_STM14_0413_STM14_0414	402018	402094							0	0
735	CP001363	CDS	CDS	STM14_0414	402095	402289	+		putative copper chaperone		ACY86934.1		0	1	CAATAAAGCCCCCAACCTCCG	402124	-	SGDCT_MS05_B06	SGDCT_MS05_B06
736	CP001363	CDS	CDS	STM14_0415	402243	402422	+		putative metal-binding transport protein		ACY86935.1		0	0
737	CP001363	Intergen	Intergen	Intergen_STM14_0415_STM14_0416	402423	402581							0	0
738	CP001363	CDS	CDS	STM14_0416	402582	403835	+		putative inner membrane protein	similar to Escherichia coli putative transport protein (AAC77235.1)	ACY86936.1		1	1	CAAAAACCAAAACGGTCACAA	402611	-	SGDCT_MS03_H09	SGDCT_MS03_H09	SGDCT_MS03_H10		ACGTGTCCCACAAGTTCACCC	402611	-	SGDKT_MS08_F11	SGDKT_MS08_F11
739	CP001363	Intergen	Intergen	Intergen_STM14_0416_STM14_0417	403836	404023							0	0
740	CP001363	CDS	CDS	STM14_0417	404024	405982	+	mod	DNA methylase	type III restriction-modification system: methyltransferase (SW:T3MO_SALTY): restriction system	ACY86937.1		1	1	TTATTGACGGTCGCCGGCGGT	404053	-	SGDCT_MS14_G02	SGDCT_MS14_G02			TAGACTGTTCTCGCATAGCAC	404053	-	SGDKT_MS07_B08	SGDKT_MS07_B08
741	CP001363	Intergen	Intergen	Intergen_STM14_0417_STM14_0418	405983	405988							0	0
742	CP001363	CDS	CDS	STM14_0418	405989	408964	+	res	DNA restriction enzyme	type III restriction-modification system enzyme (SW:T3RE_SALTY): DNA helicase	ACY86938.1		1	1	CGTTTGCGAAGGACGATTAAA	406021	-	SGDCT_MS27_H08	SGDCT_MS27_H08			ACGCCCACTCACAGTACAGGA	406021	-	SGDKT_MS16_G12	SGDKT_MS16_G12
743	CP001363	Intergen	Intergen	Intergen_STM14_0418_STM14_0419	408965	409083							0	0
744	CP001363	CDS	CDS	STM14_0419	409084	409218	+		hypothetical protein		ACY86939.1		0	0
745	CP001363	CDS	CDS	STM14_0420	409118	409237	-		hypothetical protein		ACY86940.1		0	0
746	CP001363	Intergen	Intergen	Intergen_STM14_0420_STM14_0421	409238	409240							0	0
747	CP001363	CDS	CDS	STM14_0421	409241	409342	+		putative cytoplasmic protein		ACY86941.1		1	1	TACGCCTATGCGACGCCACTT	409270	-	SGDCT_MS10_A08	SGDCT_MS10_A08			CCTTCTCATGCGCATGCCGCA	409270	-	SGDKT_MS03_A04	SGDKT_MS03_A04
748	CP001363	Intergen	Intergen	Intergen_STM14_0421_STM14_0422	409343	409458							0	0
749	CP001363	CDS	CDS	STM14_0422	409459	410862	+		cytochrome BD2 subunit I	similar to Escherichia coli probable third cytochrome oxidase%2C subunit I (AAC74063.1)	ACY86942.1		1	1	TAGAGCTTGGTCAGTAGAGTG	409488	-	SGDCT_MS22_C02	SGDCT_MS22_C02			CTTAAAGTCACGGAGGGAACA	409488	-	SGDKT_MS17_B06	SGDKT_MS17_B06
750	CP001363	CDS	CDS	STM14_0423	410859	411869	+		cytochrome BD2 subunit II	similar to Escherichia coli cytochrome d terminal oxidase polypeptide subunit II (AAC73828.1)	ACY86943.1		1	0	ATAGGGTGAGCACCCCTTGTT	410888	-	SGDKT_MS16_G05	SGDKT_MS16_G05
751	CP001363	Intergen	Intergen	Intergen_STM14_0423_STM14_0424	411870	411885							0	0
752	CP001363	CDS	CDS	STM14_0424	411886	412110	+		putative cytoplasmic protein		ACY86944.1		1	1	ACTCACACCACACGGTCAAAG	411915	-	SGDCT_MS04_B07	SGDCT_MS04_B07			ACGCCTTTGTTGTCACCCCTG	411915	-	SGDKT_MS06_F11	SGDKT_MS06_F11
753	CP001363	Intergen	Intergen	Intergen_STM14_0424_STM14_0425	412111	412205							0	0
754	CP001363	CDS	CDS	STM14_0425	412206	413210	+		putative transcriptional regulator	putative XylS/AraC transcriptional activator (gi|3094022): AraC family	ACY86945.1		1	1	TGATTCTATGGGTTCGTTATG	412235	-	SGDCT_MS13_C03	SGDCT_MS13_C03			ATCTGTACAGATCTTCGTAAG	412235	-	SGDKT_MS16_B01	SGDKT_MS16_B01
755	CP001363	Intergen	Intergen	Intergen_STM14_0425_STM14_0426	413211	413355							0	0
756	CP001363	CDS	CDS	STM14_0426	413356	415464	+	foxA	ferrioxamine receptor	ferrioxamine B receptor precursor (SW:FOXA_SALTY)	ACY86946.1		0	1	AACTGGGCCTTGACTCTAGTC	413385	-	SGDCT_MS12_H07	SGDCT_MS12_H07
757	CP001363	Intergen	Intergen	Intergen_STM14_0426_STM14_0427	415465	415504							0	0
758	CP001363	CDS	CDS	STM14_0427	415505	416137	-	yahN	putative transport protein	similar to Escherichia coli putative cytochrome subunit of dehydrogenase (AAC73431.1)	ACY86947.1		1	1	AGGGATGAGCCTAGAACTCTA	416108	+	SGDCT_MS14_B07	SGDCT_MS14_B07			GTGCTTACCCCAGTATTCATG	416106	+	SGDKT_MS15_F03	SGDKT_MS15_F03
759	CP001363	Intergen	Intergen	Intergen_STM14_0427_STM14_0428	416138	416368							0	0
760	CP001363	CDS	CDS	STM14_0428	416369	416644	+	yahO	hypothetical protein		ACY86948.1		0	1	AGTTCAACGACGACCTTCCAG	416398	-	SGDCT_MS25_F08	SGDCT_MS25_F08
761	CP001363	Intergen	Intergen	Intergen_STM14_0428_STM14_0429	416645	416779							0	0
762	CP001363	CDS	CDS	STM14_0429	416780	418405	-	prpR	prp operon regulator	propionate catabolism operon regulatory protein (SW:PRPR_SALTY): EBP family	ACY86949.1		1	1	CTGCACTACTTGAATACACTA	418372	+	SGDCT_MS23_C01	SGDCT_MS23_C01			CTAGTATTAGACTGGTCAGGA	418376	+	SGDKT_MS02_A11	SGDKT_MS02_A11
763	CP001363	Intergen	Intergen	Intergen_STM14_0429_STM14_0430	418406	418466							0	0
764	CP001363	CDS	CDS	STM14_0430	418467	418640	+		hypothetical protein		ACY86950.1		0	0
765	CP001363	Intergen	Intergen	Intergen_STM14_0430_STM14_0431	418641	418669							0	0
766	CP001363	CDS	CDS	STM14_0431	418670	419557	+	prpB	2-methylisocitrate lyase	catalyzes the formation of pyruvate and succinate from 2-methylisocitrate	ACY86951.1		1	1	TACGCTCAAAGTTATTGCGTG	418699	-	SGDCT_MS02_G10	SGDCT_MS02_G10			TAATCCCCCTAGGCCGGGCGC	418699	-	SGDKT_MS09_B07	SGDKT_MS09_B07
767	CP001363	Intergen	Intergen	Intergen_STM14_0431_STM14_0432	419558	419679							0	0
768	CP001363	CDS	CDS	STM14_0432	419680	420849	+	prpC	methylcitrate synthase	catalyzes the synthesis of 2-methylcitrate from propionyl-CoA and oxaloacetate: also catalyzes the condensation of oxaloacetate with acetyl-CoA but with a lower specificity	ACY86952.1		0	1	GCCATCGACGATCGCGGATTC	419709	-	SGDCT_MS11_F04	SGDCT_MS11_F04
769	CP001363	Intergen	Intergen	Intergen_STM14_0432_STM14_0433	420850	420888							0	0
770	CP001363	CDS	CDS	STM14_0433	420889	422340	+	prpD	2-methylcitrate dehydratase	functions in propionate metabolism: involved in isomerization of (2S%2C3S)-methylcitrate to (2R%2C3S)-methylisocitrate: also encodes minor aconitase or dehydratase activity: aconitase C	ACY86953.1		1	1	GCCACAAACTCCTTCACTGCC	420918	-	SGDCT_MS13_C04	SGDCT_MS13_C04			AAACGCCCATAACCAGACAAT	420918	-	SGDKT_MS12_C06	SGDKT_MS12_C06
771	CP001363	Intergen	Intergen	Intergen_STM14_0433_STM14_0434	422341	422380							0	0
772	CP001363	CDS	CDS	STM14_0434	422381	424267	+	prpE	propionyl-CoA synthetase	catalyzes the formation of propionyl-CoA using propionate as a substrate: PrpE from Ralstonia solanacearum can produce acetyl-%2C propionyl-%2C butyryl- and acrylyl-coenzyme A%2C and Salmonella enterica produces propionyl- and butyryl-coenzyme A: not expressed in Escherichia coli when grown on propionate/minimal media: ATP-dependent	ACY86954.1		1	1	GTAATGGTTGTCCCTGAGAAA	422410	-	SGDCT_MS22_H03	SGDCT_MS22_H03			CCCTGAGCGCAACCTTTTCGT	422410	-	SGDKT_MS23_A02	SGDKT_MS23_A02
773	CP001363	Intergen	Intergen	Intergen_STM14_0434_STM14_0435	424268	424370							0	0
774	CP001363	CDS	CDS	STM14_0435	424371	425345	-	hemB	delta-aminolevulinic acid dehydratase	catalyzes the formation of porphobilinogen from 5-aminolevulinate	ACY86955.1		0	0
775	CP001363	Intergen	Intergen	Intergen_STM14_0435_STM14_0436	425346	425564							0	0
776	CP001363	CDS	CDS	STM14_0436	425565	425684	+		hypothetical protein		ACY86956.1		0	0
777	CP001363	CDS	CDS	STM14_0437	425675	425827	-		hypothetical protein		ACY86957.1		0	0
778	CP001363	Intergen	Intergen	Intergen_STM14_0437_STM14_0438	425828	425857							0	0
779	CP001363	CDS	CDS	STM14_0438	425858	428794	+	yaiU	flagellar protein	similar to Escherichia coli putative flagellin structural protein (AAC73477.1): similar to 3rd module of ATP-binding components of transporters	ACY86958.1		1	0	AGGGTTAAAATTTAATCACGC	425887	-	SGDKT_MS30_H06	SGDKT_MS30_H06
780	CP001363	Intergen	Intergen	Intergen_STM14_0438_STM14_0439	428795	428879							0	0
781	CP001363	CDS	CDS	STM14_0439	428880	429503	+	yaiV	putative DNA-binding transcriptional regulator		ACY86959.1		1	1	TCAACCACGATTAAAGCCTTG	428909	-	SGDCT_MS06_C03	SGDCT_MS06_C03			GCGACACACCTACGAAATCGT	428909	-	SGDKT_MS02_E02	SGDKT_MS02_E02
782	CP001363	Intergen	Intergen	Intergen_STM14_0439_STM14_0440	429504	429547							0	0
783	CP001363	CDS	CDS	STM14_0440	429548	430678	-	ampH	beta-lactamase/D-alanine carboxypeptidase	similar to Escherichia coli putative enzyme (AAC73479.1)	ACY86960.1		1	1	CCAATTCAACATACTATAGAT	430649	+	SGDCT_MS03_D02	SGDCT_MS03_D02			CCAGTCGAGTTTCAAAGAGCG	430649	+	SGDKT_MS01_B06	SGDKT_MS01_B06
784	CP001363	Intergen	Intergen	Intergen_STM14_0440_STM14_0441	430679	430750							0	0
785	CP001363	CDS	CDS	STM14_0441	430751	430909	-		hypothetical protein		ACY86961.1		0	0
786	CP001363	Intergen	Intergen	Intergen_STM14_0441_STM14_0442	430910	430924							0	0
787	CP001363	CDS	CDS	STM14_0442	430925	431059	+		conserved hypothetical protein		ACY86962.1		0	0
788	CP001363	CDS	CDS	STM14_0443	431052	432272	+	sbmA	transport protein	in Escherichia coli SbmA is involved in uptake of microcin J25: functions along with FhuA%2C TonB%2C and ExbB/D in this capacity: in Sinorhizobium meliloti%2C BacA is essential and required for symbiosis: defects appear to affect the cell envelope	ACY86963.1		1	1	GATCATTAACATATCATGACT	431081	-	SGDCT_MS25_B09	SGDCT_MS25_B09			CTCCACCGCTTAAGCTATACA	431081	-	SGDKT_MS13_C03	SGDKT_MS13_C03
789	CP001363	Intergen	Intergen	Intergen_STM14_0443_STM14_0444	432273	432286							0	0
790	CP001363	CDS	CDS	STM14_0444	432287	433381	+	yaiW	putative outer membrane lipoprotein		ACY86964.1		1	0	AGTCTTGTGCTGAAGCAGACG	432316	-	SGDKT_MS22_F05	SGDKT_MS22_F05	SGDKT_MS23_F05
791	CP001363	Intergen	Intergen	Intergen_STM14_0444_STM14_0445	433382	433418							0	0
792	CP001363	CDS	CDS	STM14_0445	433419	433727	-	yaiY	putative inner membrane protein		ACY86965.1		1	1	ACCAATTGAGAGTGCACTATA	433698	+	SGDCT_MS06_C09	SGDCT_MS06_C09			ACCCCCTTGCCGACCCAAGCC	433698	+	SGDKT_MS06_F01	SGDKT_MS06_F01
793	CP001363	CDS	CDS	STM14_0446	433714	433827	+		hypothetical protein		ACY86966.1		0	0
794	CP001363	Intergen	Intergen	Intergen_STM14_0446_STM14_0447	433828	433994							0	0
795	CP001363	CDS	CDS	STM14_0447	433995	434210	+	yaiZ	putative inner membrane protein		ACY86967.1		1	1	TATAACCGAGGTCCCCGCGTA	434024	-	SGDCT_MS02_F02	SGDCT_MS02_F02			CCTTAACATCAAAACCCTGAA	434024	-	SGDKT_MS22_C10	SGDKT_MS22_C10	SGDKT_MS23_C10
796	CP001363	Intergen	Intergen	Intergen_STM14_0447_STM14_0448	434211	434235							0	0
797	CP001363	CDS	CDS	STM14_0448	434236	435330	-	ddl_1	D-alanyl-alanine synthetase A	D-alanine--D-alanine ligase: DdlA: DdlB: cytoplasmic: catalyzes the formation of D-alanyl-D-alanine from two D-alanines in peptidoglycan synthesis: there are two forms of this enzyme in Escherichia coli	ACY86968.1		1	1	AAAGGATTCTCTCAGATACCC	435301	+	SGDCT_MS21_A12	SGDCT_MS21_A12			GGGCGTGTACTTACAAATAAA	435301	+	SGDKT_MS05_D01	SGDKT_MS05_D01
798	CP001363	Intergen	Intergen	Intergen_STM14_0448_STM14_0449	435331	435407							0	0
799	CP001363	CDS	CDS	STM14_0449	435408	436121	+		putative inner membrane protein		ACY86969.1		1	1	CCCAACTTGGTGTAGGCCGGA	435437	-	SGDCT_MS12_G01	SGDCT_MS12_G01			CCCGTAGACAGGCTGGTAGAC	435437	-	SGDKT_MS08_G09	SGDKT_MS08_G09
800	CP001363	Intergen	Intergen	Intergen_STM14_0449_STM14_0450	436122	436289							0	0
801	CP001363	CDS	CDS	STM14_0450	436290	437501	+		putative permease	similar to Escherichia coli putative transport protein (AAC74137.1)	ACY86970.1		1	1	AACCGATGCAACGGTATTTTA	436319	-	SGDCT_MS17_D03	SGDCT_MS17_D03			ATGGCTCCCCCACCCCCAAGA	436319	-	SGDKT_MS04_G06	SGDKT_MS04_G06
802	CP001363	Intergen	Intergen	Intergen_STM14_0450_STM14_0451	437502	437619							0	0
803	CP001363	CDS	CDS	STM14_0451	437620	437742	+		hypothetical protein		ACY86971.1		0	0
804	CP001363	Intergen	Intergen	Intergen_STM14_0451_STM14_0452	437743	437791							0	0
805	CP001363	CDS	CDS	STM14_0452	437792	438058	+	yaiB	hypothetical protein		ACY86972.1		1	0	TTAACCCAATGGTGCCCTCGG	437821	-	SGDKT_MS06_A06	SGDKT_MS06_A06
806	CP001363	Intergen	Intergen	Intergen_STM14_0452_STM14_0453	438059	438081							0	0
807	CP001363	CDS	CDS	STM14_0453	438082	438243	-		hypothetical protein		ACY86973.1		0	0
808	CP001363	Intergen	Intergen	Intergen_STM14_0453_STM14_0454	438244	438409							0	0
809	CP001363	CDS	CDS	STM14_0454	438410	438730	+	psiF	hypothetical protein	similar to Escherichia coli protein induced by phosphate starvation (AAC73487.1)	ACY86974.1		0	1	CTAATGACACCCCACCCTCCT	438439	-	SGDCT_MS04_E10	SGDCT_MS04_E10
810	CP001363	Intergen	Intergen	Intergen_STM14_0454_STM14_0455	438731	438821							0	0
811	CP001363	CDS	CDS	STM14_0455	438822	439934	+	yaiC	diguanylate cyclase AdrA	catalyzes the conversion of 2 GTP into c-di-GMP: adrA overexpression induces cellulose biosynthesis%2C cell adherence to abiotic surfaces and swimming and swarming motility: AdrA acts post-transcriptionally on the bcsABZC operon activating cellulose biosynthesis	ACY86975.1		2	1	TCGAATCACCGGACACCCCCT	438851	-	SGDCT_MS07_G11	SGDCT_MS07_G11			CTCCACGTTGCGAATTAGATG	438851	-	SGDKT_MS14_F11	_		>1 barcode	CAACTCCACACATTATCTCGT	438851	-	SGDKT_MS14_F11	_		>1 barcode
812	CP001363	Intergen	Intergen	Intergen_STM14_0455_STM14_0456	439935	439948							0	0
813	CP001363	CDS	CDS	STM14_0456	439949	440758	-	proC	pyrroline-5-carboxylate reductase	catalyzes the formation of L-proline from pyrroline-5-carboxylate	ACY86976.1		0	1	ATTAAGTTTTACTCACACATA	440729	+	SGDCT_MS02_B06	SGDCT_MS02_B06
814	CP001363	Intergen	Intergen	Intergen_STM14_0456_STM14_0457	440759	440791							0	0
815	CP001363	CDS	CDS	STM14_0457	440792	440941	+		hypothetical protein		ACY86977.1		0	0
816	CP001363	CDS	CDS	STM14_0458	440898	441353	+	yaiI	hypothetical protein		ACY86978.1		0	1	ACCTCGCTGTTCCTGCAAACA	440927	-	SGDCT_MS12_E08	SGDCT_MS12_E08
817	CP001363	Intergen	Intergen	Intergen_STM14_0458_STM14_0459	441354	441537							0	0
818	CP001363	CDS	CDS	STM14_0459	441538	442083	+	aroL	shikimate kinase II	type II enzyme similar to type I but differentially regulated and with a lower Km: catalyzes the formation of shikimate 3-phosphate from shikimate in aromatic amino acid biosynthesis	ACY86979.1		1	1	CTTAATGTCATCCTCACATGG	441567	-	SGDCT_MS16_E05	SGDCT_MS16_E05			CTGCAAAAAACAAATTATCTA	441567	-	SGDKT_MS01_D03	SGDKT_MS01_D03
819	CP001363	Intergen	Intergen	Intergen_STM14_0459_STM14_0460	442084	442109							0	0
820	CP001363	CDS	CDS	STM14_0460	442110	442301	+	yaiA	hypothetical protein		ACY86980.1		1	1	ATCCAACGTCAGGCCTGCAAG	442139	-	SGDCT_MS21_H01	SGDCT_MS21_H01			AACCGGCAAACCAGTCACGAC	442139	-	SGDKT_MS08_B02	SGDKT_MS08_B02
821	CP001363	Intergen	Intergen	Intergen_STM14_0460_STM14_0461	442302	442551							0	0
822	CP001363	CDS	CDS	STM14_0461	442552	443229	+	aroM	hypothetical protein	similar to Escherichia coli protein of aro operon: regulated by aroR (AAC73493.1)	ACY86981.1		0	1	GACCATGGCTATCACGCTCAA	442581	-	SGDCT_MS22_E05	SGDCT_MS22_E05
823	CP001363	Intergen	Intergen	Intergen_STM14_0461_STM14_0462	443230	443299							0	0
824	CP001363	CDS	CDS	STM14_0462	443300	443584	+	yaiE	hypothetical protein		ACY86982.1		0	0
825	CP001363	Intergen	Intergen	Intergen_STM14_0462_STM14_0463	443585	443621							0	0
826	CP001363	CDS	CDS	STM14_0463	443622	444533	-	rdgC	recombination associated protein	Required for efficient pilin antigenic variation	ACY86983.1		1	1	CAATTGAATCCCTGGTACATT	444504	+	SGDCT_MS05_A05	SGDCT_MS05_A05			TTCGAAAGGACCCGTACCTCA	444504	+	SGDKT_MS01_E07	SGDKT_MS01_E07
827	CP001363	Intergen	Intergen	Intergen_STM14_0463_STM14_0464	444534	444555							0	0
828	CP001363	CDS	CDS	STM14_0464	444556	444687	-		hypothetical protein		ACY86984.1		0	0
829	CP001363	CDS	CDS	STM14_0465	444659	445567	+	yajF	fructokinase	catalyzes phosphorylation of fructose: cytosolic enzyme	ACY86985.1		1	0	CAAAACCATTTTTGCACTGCT	444688	-	SGDKT_MS04_B02	SGDKT_MS04_B02
830	CP001363	Intergen	Intergen	Intergen_STM14_0465_STM14_0466	445568	445588							0	0
831	CP001363	CDS	CDS	STM14_0466	445589	446761	-	araJ	protein AraJ	member of the major facilitator superfamily (MFS) of transporters: unknown function: may be associated with transport or processing of arabinose polymers	ACY86986.1		1	1	CGAACAGCCTCCATGTACAGC	446732	+	SGDCT_MS01_A07	SGDCT_MS01_A07			CACACGAACCTACCACGCCGA	446732	+	SGDKT_MS10_F04	SGDKT_MS10_F04
832	CP001363	Intergen	Intergen	Intergen_STM14_0466_STM14_0467	446762	446933							0	0
833	CP001363	CDS	CDS	STM14_0467	446934	450074	-	sbcC	exonuclease subunit SbcC	with SbcD cleaves DNA hairpin structures: also has 5' single-strand endonuclease activity	ACY86987.1		1	1	TAGGCCGTACATGCTAACACG	450045	+	SGDCT_MS08_G10	SGDCT_MS08_G10			TTCCTCACACCCACATTTGTG	450045	+	SGDKT_MS03_C08	SGDKT_MS03_C08
834	CP001363	CDS	CDS	STM14_0468	450071	451273	-	sbcD	exonuclease subunit SbcD	with SbcC cleaves DNA hairpin structure%2C also has 5' single-strand endonuclease activity	ACY86988.1		1	0	CCCTAATTCCGAGTATATTAC	451244	+	SGDKT_MS30_E03	SGDKT_MS30_E03
835	CP001363	Intergen	Intergen	Intergen_STM14_0468_STM14_0469	451274	451314							0	0
836	CP001363	CDS	CDS	STM14_0469	451315	451446	-		hypothetical protein		ACY86989.1		0	0
837	CP001363	Intergen	Intergen	Intergen_STM14_0469_STM14_0470	451447	451487							0	0
838	CP001363	CDS	CDS	STM14_0470	451488	452177	+	phoB	transcriptional regulator PhoB	two component response regulator for the phosphate regulon: PhoR phosphorylates PhoB	ACY86990.1		1	0	AATCTGTACATGGCTTGAAGA	451517	-	SGDKT_MS22_E06	SGDKT_MS22_E06	SGDKT_MS23_E06
839	CP001363	Intergen	Intergen	Intergen_STM14_0470_STM14_0471	452178	452246							0	0
840	CP001363	CDS	CDS	STM14_0471	452247	453542	+	phoR	phosphate regulon sensor protein	membrane-associated histidine protein kinase that phosphorylates phoB in response to environmental signals as part of the two-component phosphate regulatory system phoR/phoB	ACY86991.1		1	1	GCCTAGACACTGCATCACACA	452276	-	SGDCT_MS29_C06	SGDCT_MS29_C06			CACAGCACTAAAAACAAACTA	452276	-	SGDKT_MS25_H11	SGDKT_MS25_H11
841	CP001363	Intergen	Intergen	Intergen_STM14_0471_STM14_0472	453543	453754							0	0
842	CP001363	CDS	CDS	STM14_0472	453755	453904	-		hypothetical protein		ACY86992.1		0	0
843	CP001363	Intergen	Intergen	Intergen_STM14_0472_STM14_0473	453905	453950							0	0
844	CP001363	CDS	CDS	STM14_0473	453951	455270	+	brnQ	branched-chain amino acid transporter	branched-chain amino acid transport system II carrier protein (SW:BRNQ_SALTY): LIVCS family: LIV-II	ACY86993.1		1	1	CCAGTACATCCGCGTTACAAC	453980	-	SGDCT_MS01_C03	SGDCT_MS01_C03			GTATTTCGAACATTCGATTTG	453980	-	SGDKT_MS12_H02	SGDKT_MS12_H02
845	CP001363	Intergen	Intergen	Intergen_STM14_0473_STM14_0474	455271	455344							0	0
846	CP001363	CDS	CDS	STM14_0474	455345	456715	+	proY	putative proline-specific permease	cryptic permease that may be involved in the transport of proline across the inner membrane: in Salmonella typhimurium%2C the proY gene is silent unless overexpressed on a multicopy plasmid or activated by a proZ mutation	ACY86994.1		1	1	AAGCAAGCGCCTGTCTTTCGC	455374	-	SGDCT_MS20_F06	SGDCT_MS20_F06			CATCACGAAACATCCTTGCCA	455374	-	SGDKT_MS09_E06	SGDKT_MS09_E06
847	CP001363	Intergen	Intergen	Intergen_STM14_0474_STM14_0475	456716	456876							0	0
848	CP001363	CDS	CDS	STM14_0475	456877	458694	+	malZ	maltodextrin glucosidase	similar to Escherichia coli maltodextrin glucosidase (AAC73506.1)	ACY86995.1		1	0	GTATAGCGCAAGCCATATCTA	456906	-	SGDKT_MS07_E09	SGDKT_MS07_E09
849	CP001363	Intergen	Intergen	Intergen_STM14_0475_STM14_0476	458695	458765							0	0
850	CP001363	CDS	CDS	STM14_0476	458766	459368	-		putative thiol-alkyl hydroperoxide reductase	similar to Escherichia coli alkyl hydroperoxide reductase C22 subunit: detoxification of hydroperoxides (AAC73706.1)	ACY86996.1		1	1	GCCCATCCTCCACGGTACCAT	459339	+	SGDCT_MS10_B06	SGDCT_MS10_B06			TCCGAGCGCTGTAAATCTAAT	459339	+	SGDKT_MS11_D09	SGDKT_MS11_D09
851	CP001363	Intergen	Intergen	Intergen_STM14_0476_STM14_0477	459369	459577							0	0
852	CP001363	CDS	CDS	STM14_0477	459578	460159	-	yajB	acyl carrier protein phosphodiesterase	Converts holo-ACP to apo-ACP by hydrolytic cleavage of the phosphopantetheine prosthetic group from ACP	ACY86997.1		1	0	GTATCGGGATTCATACGCATC	460130	+	SGDKT_MS21_G10	SGDKT_MS21_G10	SGDKT_MS22_G10
853	CP001363	Intergen	Intergen	Intergen_STM14_0477_STM14_0478	460160	460252							0	0
854	CP001363	CDS	CDS	STM14_0478	460253	461317	+	queA	S-adenosylmethionine:tRNA ribosyltransferase-isomerase	Synthesizes oQ from preQ1 in a single S-adenosylmethionine-requiring step	ACY86998.1		1	1	TGACACTAATCACTGAGCAGG	460282	-	SGDCT_MS13_G02	SGDCT_MS13_G02			TGCCGGATTCCCTAGCCACCA	460282	-	SGDKT_MS28_D09	SGDKT_MS28_D09
855	CP001363	Intergen	Intergen	Intergen_STM14_0478_STM14_0479	461318	461339							0	0
856	CP001363	CDS	CDS	STM14_0479	461340	461450	+		DNA metabolism protein		ACY86999.1		0	0
857	CP001363	Intergen	Intergen	Intergen_STM14_0479_STM14_0480	461451	461513							0	0
858	CP001363	CDS	CDS	STM14_0480	461514	462641	+	tgt	queuine tRNA-ribosyltransferase	Exchanges the guanine residue with 7-aminomethyl-7-deazaguanine in tRNAs with GU(N) anticodons (tRNA-Asp%2C -Asn%2C -His and -Tyr)	ACY87000.1		1	0	CTCCGTAGACCCCTAGCTTCC	461543	-	SGDKT_MS28_E09	SGDKT_MS28_E09
859	CP001363	Intergen	Intergen	Intergen_STM14_0480_STM14_0481	462642	462663							0	0
860	CP001363	CDS	CDS	STM14_0481	462664	462996	+	yajC	preprotein translocase subunit YajC	member of preprotein translocase: forms a heterotrimer with SecD and SecF: links the SecD/SecF/YajC/YidC complex with the SecY/SecE/SecG complex	ACY87001.1		0	0
861	CP001363	Intergen	Intergen	Intergen_STM14_0481_STM14_0482	462997	463023							0	0
862	CP001363	CDS	CDS	STM14_0482	463024	464871	+	secD	preprotein translocase subunit SecD	part of the preprotein secretory system: when complexed with proteins SecF and YajC%2C SecDFyajC stimulates the proton motive force-driven protein translocation%2C and appears to be required for the release of mature proteins from the extracytoplasmic side of the membrane	ACY87002.1		0	0
863	CP001363	Intergen	Intergen	Intergen_STM14_0482_STM14_0483	464872	464881							0	0
864	CP001363	CDS	CDS	STM14_0483	464882	465853	+	secF	preprotein translocase subunit SecF	forms a complex with SecD and YajC: SecDFyajC stimulates the proton motive force-driven protein translocation: seems to modulate the cycling of SecA by stabilizing its membrane-inserted state and appears to be required for the release of mature proteins from the extracytoplasmic side of the membrane: in some organisms%2C such as Bacillus subtilis%2C SecD is fused to SecF	ACY87003.1		0	0
865	CP001363	Intergen	Intergen	Intergen_STM14_0483_STM14_0484	465854	466000							0	0
866	CP001363	CDS	CDS	STM14_0484	466001	466366	+		hypothetical protein		ACY87004.1		1	0	CCCCATAGAATAATGACCCCT	466033	-	SGDKT_MS27_E04	SGDKT_MS27_E04
867	CP001363	Intergen	Intergen	Intergen_STM14_0484_STM14_0485	466367	466391							0	0
868	CP001363	CDS	CDS	STM14_0485	466392	467084	+		putative regulatory protein		ACY87005.1		1	1	CCACAGCCAAAAGAATTCTAT	466421	-	SGDCT_MS12_F07	SGDCT_MS12_F07			TCGAGCGCTCTCTACACTATA	466421	-	SGDKT_MS10_E10	SGDKT_MS10_E10
869	CP001363	Intergen	Intergen	Intergen_STM14_0485_STM14_0486	467085	467253							0	0
870	CP001363	CDS	CDS	STM14_0486	467254	467601	+	yajD	hypothetical protein	hypothetical 12.6 kDa protein in secF-tsx intergenic region (SW:YAJD_SALTY)	ACY87006.1		1	0	GGGCCCAGCGCGCCGCAGGGT	467283	-	SGDKT_MS04_F12	SGDKT_MS04_F12
871	CP001363	Intergen	Intergen	Intergen_STM14_0486_STM14_0487	467602	467630							0	0
872	CP001363	CDS	CDS	STM14_0487	467631	467846	+		hypothetical protein		ACY87007.1		0	0
873	CP001363	Intergen	Intergen	Intergen_STM14_0487_STM14_0489	467847	468229							1	1	TGACATGGCAATTGCTCGTGG	468146	+	SGDCT_MS24_D04	SGDCT_MS24_D04			CTTAGGTAACAAGTGCGCCGT	468146	+	SGDKT_MS08_H03	SGDKT_MS08_H03
874	CP001363	CDS	CDS	STM14_0489	468230	469198	-	tsx	nucleoside channel	nucleoside-specific channel-forming protein TSX precursor (SW:TSX_SALTY): receptor of phage T6 and colicin K	ACY87008.1		1	1	GCTCACAAACTTGTAGGCAAC	469169	+	SGDCT_MS20_H08	SGDCT_MS20_H08			ACATCGTACCGCCACCCGAAC	469169	+	SGDKT_MS07_D11	SGDKT_MS07_D11
875	CP001363	Intergen	Intergen	Intergen_STM14_0489_STM14_0490	469199	469392							0	0
876	CP001363	CDS	CDS	STM14_0490	469393	469932	-	yajI	hypothetical protein		ACY87009.1		1	1	GTCATTATATCCACCGGCCAC	469903	+	SGDCT_MS25_A04	SGDCT_MS25_A04			TAACTCGCAGTTCAATAGTCC	469903	+	SGDKT_MS11_B04	SGDKT_MS11_B04
877	CP001363	Intergen	Intergen	Intergen_STM14_0490_STM14_0491	469933	469964							0	0
878	CP001363	CDS	CDS	STM14_0491	469965	470111	+		hypothetical protein		ACY87010.1		0	0
879	CP001363	CDS	CDS	STM14_0492	470084	470533	+	ybaD	transcriptional regulator NrdR		ACY87011.1		1	0	CGTGAATAAGTACACACGTTT	470113	-	SGDKT_MS18_G09	SGDKT_MS18_G09
880	CP001363	Intergen	Intergen	Intergen_STM14_0492_STM14_0493	470534	470536							0	0
881	CP001363	CDS	CDS	STM14_0493	470537	471640	+	ribD	bifunctional diaminohydroxyphosphoribosylaminopyrimidine deaminase/5-amino-6-(5-phosphoribosylamino)uracil reductase	riboflavin biosynthesis protein which catalyzes the deamination and reduction steps in the riboflavin biosynthesis pathway: catalyzes the formation of 5-amino-6-(5-phosphoribosylamino)uracil from 2%2C5-diamino-6-hydroxy-4-(5-phosphoribosylamino)pyrimidine and the formation of 5-amino-6-(5-phosphoribosylamino)uracil from 5-amino-6-(5-phosphoribitylamino)uracil	ACY87012.1		0	0
882	CP001363	Intergen	Intergen	Intergen_STM14_0493_STM14_0494	471641	471728							0	0
883	CP001363	CDS	CDS	STM14_0494	471729	472199	+	ribH	riboflavin synthase subunit beta	RibE: 6%2C7-diimethyl-8-ribityllumazine synthase: DMRL synthase: lumazine synthase: beta subunit of riboflavin synthase: condenses 5-amino-6-(1'-D)-ribityl-amino-2%2C4(1H%2C3H)-pyrimidinedione with L-3%2C4-dihydrohy-2-butanone-4-phosphate to generate 6%2C6-dimethyl-8-lumazine (DMRL): riboflavin synthase then uses 2 molecules of DMRL to produce riboflavin (vitamin B12): involved in the last steps …	ACY87013.1		0	0
884	CP001363	Intergen	Intergen	Intergen_STM14_0494_STM14_0495	472200	472219							0	0
885	CP001363	CDS	CDS	STM14_0495	472220	472639	+	nusB	transcription antitermination protein NusB	Regulates rRNA biosynthesis by transcriptional antitermination	ACY87014.1		0	0
886	CP001363	Intergen	Intergen	Intergen_STM14_0495_STM14_0496	472640	472717							0	0
887	CP001363	CDS	CDS	STM14_0496	472718	473695	+	thiL	thiamine monophosphate kinase	catalyzes the formation of thiamine diphosphate from thiamine phosphate ant ATP	ACY87015.1		0	0
888	CP001363	CDS	CDS	STM14_0497	473673	474188	+	pgpA	phosphatidylglycerophosphatase A	hydrolyzes phosphatidylglycerophosphate to produce phosphatidylglycerol and phosphate	ACY87016.1		1	0	AATTGGCTCAAGTTAACCAAC	473702	-	SGDKT_MS34_B03	SGDKT_MS34_B03
889	CP001363	CDS	CDS	STM14_0498	473976	474284	-		hypothetical protein		ACY87017.1		0	0
890	CP001363	Intergen	Intergen	Intergen_STM14_0498_STM14_0499	474285	474291							0	0
891	CP001363	CDS	CDS	STM14_0499	474292	475266	-	yajO	putative oxidoreductase	similar to Escherichia coli putative NAD(P)H-dependent xylose reductase (AAC73522.1): K+ channel protein	ACY87018.1		1	0	CCCCCCTTTCCGCCGTAACCG	475237	+	SGDKT_MS33_A10	SGDKT_MS33_A10
892	CP001363	Intergen	Intergen	Intergen_STM14_0499_STM14_0500	475267	475322							0	0
893	CP001363	CDS	CDS	STM14_0500	475323	477185	-	dxs	1-deoxy-D-xylulose-5-phosphate synthase	catalyzes the formation of 1-deoxy-D-xylulose 5-phosphate from pyruvate and D-glyceraldehyde 3-phosphate	ACY87019.1		0	0
894	CP001363	Intergen	Intergen	Intergen_STM14_0500_STM14_0501	477186	477208							0	0
895	CP001363	CDS	CDS	STM14_0501	477209	478108	-	ispA	geranyltranstransferase	similar to Escherichia coli geranyltranstransferase: farnesyldiphosphate synthase (AAC73524.1)	ACY87020.1		0	0
896	CP001363	CDS	CDS	STM14_0502	478109	478351	-	xseB	exodeoxyribonuclease VII small subunit	catalyzes the bidirectional exonucleolytic cleavage of DNA	ACY87021.1		1	0	TCACAACAGGGTTAATTATAT	478322	+	SGDKT_MS13_A01	SGDKT_MS13_A01
897	CP001363	Intergen	Intergen	Intergen_STM14_0502_STM14_0503	478352	478560							0	0
898	CP001363	CDS	CDS	STM14_0503	478561	480009	+	thiI	thiamine biosynthesis protein ThiI	Required for the synthesis of the thiazole moiety	ACY87022.1		1	1	AGATCTCCGCCATACGCCACT	478590	-	SGDCT_MS10_B04	SGDCT_MS10_B04			CATTAACATGCCAACACCCGT	478590	-	SGDKT_MS18_C10	SGDKT_MS18_C10
899	CP001363	Intergen	Intergen	Intergen_STM14_0503_STM14_0504	480010	480052							0	0
900	CP001363	CDS	CDS	STM14_0504	480053	480850	-	phnV	2-aminoethylphosphonate transporter	probable membrane component of 2-aminoethylphosphonate transporter PhnV (gi|11354255)	ACY87023.1		1	1	GTTCAACACTAATGACGCGGC	480821	+	SGDCT_MS13_G10	SGDCT_MS13_G10		>1 barcode	GAAGCCCGTGAGAGCTCTTAA	480821	+	SGDKT_MS17_D11	SGDKT_MS17_D11
901	CP001363	Intergen	Intergen	Intergen_STM14_0504_STM14_0505	480851	480852							0	0
902	CP001363	CDS	CDS	STM14_0505	480853	481713	-	phnU	2-aminoethylphosphonate transporter	probable membrane component of 2-aminoethylphosphonate transporter PhnU (gi|11354254)	ACY87024.1		1	1	TGGACCACTCTGCATCCTATT	481684	+	SGDCT_MS13_F07	SGDCT_MS13_F07			AGACAAGCTCCTACCGGGGCC	481684	+	SGDKT_MS03_A12	SGDKT_MS03_A12
903	CP001363	Intergen	Intergen	Intergen_STM14_0505_STM14_0506	481714	481715							0	0
904	CP001363	CDS	CDS	STM14_0506	481716	482825	-	phnT	2-aminoethylphosphonate transporter	probable ATPase component of 2-aminoethylphosphonate transporter PhnT (gi|11354253)	ACY87025.1		0	1	ACCTCATTACTGCCCAGACGA	482796	+	SGDCT_MS01_B11	SGDCT_MS01_B11
905	CP001363	Intergen	Intergen	Intergen_STM14_0506_STM14_0507	482826	482830							0	0
906	CP001363	CDS	CDS	STM14_0507	482831	483844	-	phnS	2-aminoethylphosphonate transporter	probable periplasmic binding-protein of the2-aminoethylphosphonate transporter phnS (gi|11354256)	ACY87026.1		1	0	GTACGCCTATTTAGTACCCCG	483815	+	SGDKT_MS07_F09	SGDKT_MS07_F09	SGDKT_MS07_G09
907	CP001363	Intergen	Intergen	Intergen_STM14_0507_STM14_0508	483845	484041							0	0
908	CP001363	CDS	CDS	STM14_0508	484042	484761	-	phnR	2-aminoethylphosphonate transport protein	probable repressor protein of GntR family PhnR (gi|11354257)	ACY87027.1		1	1	ACGACTGAACATCCCCCGACC	484732	+	SGDCT_MS08_H08	SGDCT_MS08_H08			ACTTGCTACGGTCCACGGCAT	484732	+	SGDKT_MS05_G03	SGDKT_MS05_G03
909	CP001363	Intergen	Intergen	Intergen_STM14_0508_STM14_0509	484762	484791							0	0
910	CP001363	CDS	CDS	STM14_0509	484792	484902	-		hypothetical protein		ACY87028.1		0	0
911	CP001363	CDS	CDS	STM14_0510	484901	486004	+	phnW	2-aminoethylphosphonate--pyruvate transaminase	catalyzes the formation of phosphonoacetaldehyde from 2-aminoethylphosphonate and pyruvate	ACY87029.1		1	1	ATCGGATAAAACAACTGAGCA	484930	-	SGDCT_MS06_H02	SGDCT_MS06_H02			GCTCCTCCAACAGTCTTTTGT	484930	-	SGDKT_MS02_B07	SGDKT_MS02_B07
912	CP001363	Intergen	Intergen	Intergen_STM14_0510_STM14_0511	486005	486010							0	0
913	CP001363	CDS	CDS	STM14_0511	486011	486823	+	phnX	phosphonoacetaldehyde hydrolase	catalyzes the degradation of phosphonoacetaldehyde to acetaldehyde and phosphate	ACY87030.1		0	1	ACCGGAAGGTACCGACCATCC	486040	-	SGDCT_MS13_H10	SGDCT_MS13_H10
914	CP001363	Intergen	Intergen	Intergen_STM14_0511_STM14_0512	486824	486919							0	0
915	CP001363	CDS	CDS	STM14_0512	486920	487510	-	thiJ	hypothetical protein	4-methyl-5(B-hydroxyethyl)-thiazole monophosphate biosynthesis enzyme (SW:THIJ_SALTY)	ACY87031.1		0	0
916	CP001363	CDS	CDS	STM14_0513	487473	488384	-	apbA	2-dehydropantoate 2-reductase	ketopantoate reductase: catalyzes the NADPH reduction of ketopantoate to pantoate: functions in pantothenate (vitamin B5) biosynthesis	ACY87032.1		0	1	CGTCACTATACTTAGCACGCC	487481	+	SGDCT_MS15_A05	SGDCT_MS15_A05
917	CP001363	Intergen	Intergen	Intergen_STM14_0513_STM14_0514	488385	488509							0	0
918	CP001363	CDS	CDS	STM14_0514	488510	489001	+	yajQ	nucleotide-binding protein		ACY87033.1		1	1	CCCGCCCATACGTTAGCACAG	488521	-	SGDCT_MS08_B05	SGDCT_MS08_B05			CCATTGAGAGCCAACCACTAA	488521	-	SGDKT_MS21_D04	SGDKT_MS21_D04	SGDKT_MS22_D04
919	CP001363	Intergen	Intergen	Intergen_STM14_0514_STM14_0515	489002	489047							0	0
920	CP001363	CDS	CDS	STM14_0515	489048	490412	-	yajR	putative transport protein	similar to Escherichia coli putative transport protein (AAC73530.1): MFS family	ACY87034.1		0	0
921	CP001363	Intergen	Intergen	Intergen_STM14_0515_STM14_0517	490413	490948							1	1	CATCGAGGCTACACTCACGCA	490745	+	SGDCT_MS05_D10	SGDCT_MS05_D10			CACGAAGAACCGAGCCTACAT	490745	+	SGDKT_MS30_F09	SGDKT_MS30_F09
922	CP001363	CDS	CDS	STM14_0517	490949	492460	+		putative periplasmic protein		ACY87035.1		1	1	TGAAAATCTAATGATATTGAT	490978	-	SGDCT_MS12_G09	SGDCT_MS12_G09		>1 barcode	TTGACCTCAACCGAATTGACA	490978	-	SGDKT_MS08_C10	SGDKT_MS08_C10
923	CP001363	Intergen	Intergen	Intergen_STM14_0517_STM14_0518	492461	492471							0	0
924	CP001363	CDS	CDS	STM14_0518	492472	493965	+		TPR repeat-containing protein	TPR repeat	ACY87036.1		1	1	ACATTACGACTCAGTCGACTC	492711	-	SGDCT_MS25_D03	SGDCT_MS25_D03			CCATTCGTGCATACATGTGCT	492711	-	SGDKT_MS03_C12	SGDKT_MS03_C12
925	CP001363	Intergen	Intergen	Intergen_STM14_0518_STM14_0519	493966	494046							0	0
926	CP001363	CDS	CDS	STM14_0519	494047	494937	-	cyoE	protoheme IX farnesyltransferase	converts protoheme IX and farnesyl diphosphate to heme O	ACY87037.1		1	1	CGTGCGCGTCTATGCATTCGG	494908	+	SGDCT_MS31_D11	SGDCT_MS31_D11			AATATGTGCTGCAGCTCGTGC	494908	+	SGDKT_MS19_F10	SGDKT_MS19_F10
927	CP001363	Intergen	Intergen	Intergen_STM14_0519_STM14_0520	494938	494948							0	0
928	CP001363	CDS	CDS	STM14_0520	494949	495278	-	cyoD	cytochrome o ubiquinol oxidase subunit IV	similar to Escherichia coli cytochrome o ubiquinol oxidase subunit IV (AAC73532.1)	ACY87038.1		1	1	TACTCGTGGTCCACACGTCGT	495249	+	SGDCT_MS23_A03	SGDCT_MS23_A03			ACTACGATTTCGCCGTACCGT	495249	+	SGDKT_MS25_H10	SGDKT_MS25_H10
929	CP001363	CDS	CDS	STM14_0521	495278	495892	-	cyoC	cytochrome o ubiquinol oxidase subunit III	similar to Escherichia coli cytochrome o ubiquinol oxidase subunit III (AAC73533.1)	ACY87039.1		0	0
930	CP001363	CDS	CDS	STM14_0522	495882	497873	-	cyoB	cytochrome o ubiquinol oxidase subunit I	similar to Escherichia coli cytochrome o ubiquinol oxidase subunit I (AAC73534.1)	ACY87040.1		0	1	CGTTCCCACAATGTATAAGCT	497844	+	SGDCT_MS16_H01	SGDCT_MS16_H01
931	CP001363	Intergen	Intergen	Intergen_STM14_0522_STM14_0523	497874	497883							0	0
932	CP001363	CDS	CDS	STM14_0523	497884	498840	-	cyoA	cytochrome o ubiquinol oxidase subunit II	similar to Escherichia coli cytochrome o ubiquinol oxidase subunit II (AAC73535.1)	ACY87041.1		1	1	ACAATCCTTTAGAACCGTCGA	498811	+	SGDCT_MS23_H08	SGDCT_MS23_H08			TAATTAACAAGTACACACAGG	498811	+	SGDKT_MS08_E12	SGDKT_MS08_E12
933	CP001363	Intergen	Intergen	Intergen_STM14_0523_STM14_0524	498841	499292							0	0
934	CP001363	CDS	CDS	STM14_0524	499293	500768	-	ampG	muropeptide transporter	in Escherichia coli this protein is a permease involved in peptidoglycan recycling: member of major facilitator superfamily: MFS: inner membrane protein	ACY87042.1		0	0
935	CP001363	Intergen	Intergen	Intergen_STM14_0524_STM14_0525	500769	500811							0	0
936	CP001363	CDS	CDS	STM14_0525	500812	501390	-	yajG	hypothetical protein	similar to Escherichia coli putative polymerase/proteinase (AAC73537.1)	ACY87043.1		0	0
937	CP001363	Intergen	Intergen	Intergen_STM14_0525_STM14_0526	501391	501467							1	0	TCCATTGAAGGGAACTGTGCC	501415	+	SGDKT_MS19_D01	SGDKT_MS19_D01
938	CP001363	CDS	CDS	STM14_0526	501468	501653	+		hypothetical protein		ACY87044.1		0	0
939	CP001363	Intergen	Intergen	Intergen_STM14_0526_STM14_0527	501654	501693							0	0
940	CP001363	CDS	CDS	STM14_0527	501694	502011	+	bolA	transcriptional regulator BolA	positive transcriptional regulator of morphogenetic pathway: controlling several genes involved in oxidative stress%2C acid stress%2C heat shock%2C osmotic shock%2C and carbon-starvation stress	ACY87045.1		1	1	TTATCGGCAGTAACTAAGACT	501723	-	SGDCT_MS24_C08	SGDCT_MS24_C08			CTATTTCGTTGACCTCCCTCT	501723	-	SGDKT_MS23_B09	SGDKT_MS23_B09
941	CP001363	Intergen	Intergen	Intergen_STM14_0527_STM14_0528	502012	502052							0	0
942	CP001363	CDS	CDS	STM14_0528	502053	502166	-		hypothetical protein		ACY87046.1		0	0
943	CP001363	Intergen	Intergen	Intergen_STM14_0528_STM14_0529	502167	502357							0	0
944	CP001363	CDS	CDS	STM14_0529	502358	503656	+	tig	trigger factor	Tig: RopA: peptidyl-prolyl cis/trans isomerase: promotes folding of newly synthesized proteins: binds ribosomal 50S subunit: forms a homodimer	ACY87047.1		1	1	CAATACAGGTACCAAGTTTTT	502387	-	SGDCT_MS12_F12	SGDCT_MS12_F12			CCGCTGTTACTTCGTAAGCTC	502387	-	SGDKT_MS01_D12	SGDKT_MS01_D12
945	CP001363	Intergen	Intergen	Intergen_STM14_0529_STM14_0530	503657	503902							0	0
946	CP001363	CDS	CDS	STM14_0530	503903	504526	+	clpP	ATP-dependent Clp protease proteolytic subunit	hydrolyzes proteins to small peptides: with the ATPase subunits ClpA or ClpX%2C ClpP degrades specific substrates	ACY87048.1		0	1	CCAATACAATCCTATGTCTAC	503932	-	SGDCT_MS31_F11	SGDCT_MS31_F11
947	CP001363	Intergen	Intergen	Intergen_STM14_0530_STM14_0531	504527	504669							0	0
948	CP001363	CDS	CDS	STM14_0531	504670	504774	+		hypothetical protein		ACY87049.1		0	0
949	CP001363	Intergen	Intergen	Intergen_STM14_0531_STM14_0532	504775	504777							0	0
950	CP001363	CDS	CDS	STM14_0532	504778	506049	+	clpX	ATP-dependent protease ATP-binding subunit	binds and unfolds substrates as part of the ClpXP protease	ACY87050.1		0	0
951	CP001363	Intergen	Intergen	Intergen_STM14_0532_STM14_0533	506050	506234							1	1	AGTTATCAGCATCTTCATTTA	506087	-	SGDCT_MS11_E08	SGDCT_MS11_E08			GATCGGTTATAGTAAACCGGA	506084	-	SGDKT_MS29_G12	SGDKT_MS29_G12
952	CP001363	CDS	CDS	STM14_0533	506235	508589	+	lon	DNA-binding ATP-dependent protease La	similar to Escherichia coli ATP-dependent protease La: heat shock K-protein (AAC73542.1): cleaves RcsA and SulA: heat shock K-protein: DNA binding activity	ACY87051.1		0	0
953	CP001363	Intergen	Intergen	Intergen_STM14_0533_STM14_0534	508590	508797							0	0
954	CP001363	CDS	CDS	STM14_0534	508798	509070	+	hupB	transcriptional regulator HU subunit beta	histone-like DNA-binding protein	ACY87052.1		1	1	TTCAGCATTTCTGCGACTAAC	508827	-	SGDCT_MS01_A09	SGDCT_MS01_A09			GCTAAACCTATCAGGGGCCCA	508827	-	SGDKT_MS12_F04	SGDKT_MS12_F04
955	CP001363	Intergen	Intergen	Intergen_STM14_0534_STM14_0535	509071	509360							0	0
956	CP001363	CDS	CDS	STM14_0535	509361	511232	+	cypD	peptidyl-prolyl cis-trans isomerase (rotamase D)	similar to Escherichia coli putative protease maturation protein (AAC73544.1)	ACY87053.1		1	1	TTATCTTACACGCAAGGGTGC	509390	-	SGDCT_MS22_E03	SGDCT_MS22_E03			AGCGACCCTCCATCTTTAGGG	509390	-	SGDKT_MS03_G09	SGDKT_MS03_G09
957	CP001363	CDS	CDS	STM14_0536	511028	511390	-		hypothetical protein		ACY87054.1		0	0
958	CP001363	CDS	CDS	STM14_0537	511382	511756	+	ybaV	putative DNA uptake protein	similar to DNA-binding proteins	ACY87055.1		2	1	AACATTTATAAACAATTATCG	511411	-	SGDCT_MS23_A05	SGDCT_MS23_A05			TACCCTGAGCATCGAAATCTA	511411	-	SGDKT_MS10_G07	SGDKT_MS10_G07			TGGCCCGGCTCCTCCCATTCC	511411	-	SGDKT_MS13_E04	_		>1 barcode
959	CP001363	Intergen	Intergen	Intergen_STM14_0537_STM14_0538	511757	511859							0	0
960	CP001363	CDS	CDS	STM14_0538	511860	512258	+	ybaW	putative esterase		ACY87056.1		1	1	GTCGTACGTCCAACAACTGCA	511889	-	SGDCT_MS21_H11	SGDCT_MS21_H11			AATGCTCGAACCGCGAGAGCC	511889	-	SGDKT_MS25_F03	SGDKT_MS25_F03
961	CP001363	Intergen	Intergen	Intergen_STM14_0538_STM14_0539	512259	512363							0	0
962	CP001363	CDS	CDS	STM14_0539	512364	513059	-	ybaX	queuosine biosynthesis protein QueC	YbaX: catalyzes the transformation of GTP to 7-cyano-7-deazaguanine (preQ0)%2C as one of the early reactions of quenosine biosynthesis: quenosine is a modified nucleoside that occurs at the wobble position of GUN anticodons in tRNAs for Asn%2C Asp%2C Tyr%2C and His	ACY87057.1		1	1	TCCCTCCCGCCACTCCCAACC	513030	+	SGDCT_MS19_E08	SGDCT_MS19_E08			ATTCCAATCGCAACTAAATCA	513030	+	SGDKT_MS29_A07	SGDKT_MS29_A07
963	CP001363	Intergen	Intergen	Intergen_STM14_0539_STM14_0540	513060	513123							0	0
964	CP001363	CDS	CDS	STM14_0540	513124	514824	-	ybaE	putative ABC transporter periplasmic binding protein		ACY87058.1		1	1	CTCTCTTTAACCGCTATCCCG	514795	+	SGDCT_MS20_H05	SGDCT_MS20_H05			GCCTAGATCTTGACAACCGCA	514795	+	SGDKT_MS14_D05	SGDKT_MS14_D05
965	CP001363	Intergen	Intergen	Intergen_STM14_0540_STM14_0541	514825	514924							0	0
966	CP001363	CDS	CDS	STM14_0541	514925	515743	+	cof	putative hydrolase		ACY87059.1		1	0	GAACGTCTAGCTTCGGATCAC	514954	-	SGDKT_MS16_D10	SGDKT_MS16_D10
967	CP001363	Intergen	Intergen	Intergen_STM14_0541_STM14_0542	515744	515791							0	0
968	CP001363	CDS	CDS	STM14_0542	515792	516847	-		putative cysteine synthase/cystathionine beta-synthase	similar to Escherichia coli cysteine synthase B: O-acetylserine sulfhydrolase B (AAC75474.1)	ACY87060.1		1	0	ACCCACGCGCCGTCCGCAGCT	516819	+	SGDKT_MS18_G05	SGDKT_MS18_G05
969	CP001363	CDS	CDS	STM14_0543	516834	517418	+	ybaO	putative transcriptional regulator	similar to Escherichia coli putative LRP-like transcriptional regulator (AAC73550.1): AsnC family	ACY87061.1		1	1	GCGTGCGTATTGTTCCAGTCC	516989	-	SGDCT_MS06_A09	SGDCT_MS06_A09			AACGCCACAGAGCGCGCATTT	516989	-	SGDKT_MS06_D01	SGDKT_MS06_D01
970	CP001363	Intergen	Intergen	Intergen_STM14_0543_STM14_0544	517419	517458							0	0
971	CP001363	CDS	CDS	STM14_0544	517459	519231	+	mdlA	putative multidrug transporter membrane\ATP-binding component	similar to Escherichia coli ATP-binding component of a transport system (AAC73551.1): putative ABC superfamily transporter	ACY87062.1		1	1	CAGAAATAAAAAACTTTCTAT	517488	-	SGDCT_MS14_G01	SGDCT_MS14_G01			CCTACCTGCACCCGCTGTCCT	517488	-	SGDKT_MS09_H10	SGDKT_MS09_H10
972	CP001363	CDS	CDS	STM14_0545	519224	521005	+	mdlB	putative multidrug transporter membrane\ATP-binding component	similar to Escherichia coli putative ATP-binding component of a transport system (AAC73552.1): putative ABC superfamily	ACY87063.1		0	1	CTGATACTAAGACTTTGCATT	519253	-	SGDCT_MS21_B06	SGDCT_MS21_B06
973	CP001363	Intergen	Intergen	Intergen_STM14_0545_STM14_0546	521006	521217							0	0
974	CP001363	CDS	CDS	STM14_0546	521218	521556	+	glnK	nitrogen regulatory protein P-II 2	indirectly regulates nitrogen metabolism: at high nitrogen levels P-II 2 prevents the phosphorylation of NR-I%2C the transcriptional activator of the glutamine synthetase gene (glnA): at low nitrogen levels P-II 2 is uridylylated to form PII-UMP and interacts with an adenylyltransferase (GlnE) that activates GlnA: functionally it is equivalent to protein P-II (GlnB)%2C but itsexpression is driven…	ACY87064.1		1	0	ACGCAGACCCTTCTCGGGCAG	521247	-	SGDKT_MS20_A04	SGDKT_MS20_A04	SGDKT_MS22_A04
975	CP001363	Intergen	Intergen	Intergen_STM14_0546_STM14_0547	521557	521587							1	1	CACTGCACGGTCCCCTAGCCC	521584	+	SGDCT_MS16_H06	SGDCT_MS16_H06			CCATGTTAACACACCTGTCAG	521584	+	SGDKT_MS30_G10	SGDKT_MS30_G10
976	CP001363	CDS	CDS	STM14_0547	521588	522874	+	amtB	ammonium transporter	similar to Escherichia coli probable ammonium transporter (AAC73554.1): Amt family	ACY87065.1		0	1	ATACACTCATGACACAGCGCA	521617	-	SGDCT_MS23_G03	SGDCT_MS23_G03
977	CP001363	Intergen	Intergen	Intergen_STM14_0547_STM14_0548	522875	522973							0	0
978	CP001363	CDS	CDS	STM14_0548	522974	523834	-	tesB	acyl-CoA thioesterase II	similar to Escherichia coli acyl-CoA thioesterase II (AAC73555.1)	ACY87066.1		0	0
979	CP001363	Intergen	Intergen	Intergen_STM14_0548_STM14_0549	523835	524048							1	1	CAACTGACACCTCCTATCCCC	523937	+	SGDCT_MS10_B09	SGDCT_MS10_B09			TAAACCCAGCTCCATTGTGGT	523937	+	SGDKT_MS22_F10	SGDKT_MS22_F10	SGDKT_MS23_F10
980	CP001363	CDS	CDS	STM14_0549	524049	524618	+	ybaY	hypothetical protein	similar to Escherichia coli glycoprotein/polysaccharide metabolism (AAC73556.1)	ACY87067.1		1	1	CATCCAAACAACCGGTAGTAA	524078	-	SGDCT_MS12_C12	SGDCT_MS12_C12			CGCCCCATCACAGCGTCAATA	524078	-	SGDKT_MS11_F04	SGDKT_MS11_F04
981	CP001363	Intergen	Intergen	Intergen_STM14_0549_STM14_0550	524619	524650							0	0
982	CP001363	CDS	CDS	STM14_0550	524651	525040	-	ybaZ	putative methyltransferase		ACY87068.1		1	1	TGTTTACGTAACCAACAGATA	525011	+	SGDCT_MS06_C02	SGDCT_MS06_C02			ACTACCATGGAGACCCATCAA	525011	+	SGDKT_MS15_E04	SGDKT_MS15_E04
983	CP001363	Intergen	Intergen	Intergen_STM14_0550_STM14_0551	525041	525117							0	0
984	CP001363	SRP_RNA	ncRNA	STM14_0551	525118	525233	+	ffs	4.5S ribosomal RNA	RNA component of signal recognition particle: processed at 5' end by RNaseP			0	0
985	CP001363	Intergen	Intergen	Intergen_STM14_0551_STM14_0552	525234	525270							0	0
986	CP001363	CDS	CDS	STM14_0552	525271	526821	-	ylaB	hypothetical protein	putative diguanylate cyclase/phosphodiesterase domain 2	ACY87069.1		1	1	TCGTCGGACGCCCCTGAGATT	526792	+	SGDCT_MS12_B01	SGDCT_MS12_B01			TCCGTAAATTCAACGCCCCCT	526792	+	SGDKT_MS33_F03	SGDKT_MS33_F03
987	CP001363	Intergen	Intergen	Intergen_STM14_0552_STM14_0553	526822	527045							0	0
988	CP001363	CDS	CDS	STM14_0553	527046	527306	+	rpmE2	50S ribosomal protein L31 type B	RpmE2: there appears to be two types of ribosomal proteins L31 in bacterial genomes: some contain a CxxC motif while others do not: Bacillus subtilis has both types: the proteins in this cluster do not have the CXXC motif: RpmE is found in exponentially growing Bacilli while YtiA was found after exponential growth: expression of ytiA is controlled by a zinc-specific transcriptional repressor: Rpm…	ACY87070.1		1	1	TTACTCGCTCAATTAAAACAA	527075	-	SGDCT_MS24_A04	SGDCT_MS24_A04			GACTTCCCTAAATCTCTATAT	527075	-	SGDKT_MS13_F11	SGDKT_MS13_F11
989	CP001363	Intergen	Intergen	Intergen_STM14_0553_STM14_0554	527307	527311							0	0
990	CP001363	CDS	CDS	STM14_0554	527312	527452	+	rpmJ_1	50S ribosomal protein L36	smallest protein in the large subunit: similar to what is found with protein L31 and L33 several bacterial genomes contain paralogs which may be regulated by zinc: the protein from Thermus thermophilus has a zinc-binding motif and contains a bound zinc ion: the proteins in this group do not have the motif	ACY87071.1		1	0	CCTACACGAGAATTACCCCTG	527341	-	SGDKT_MS04_A11	SGDKT_MS04_A11
991	CP001363	Intergen	Intergen	Intergen_STM14_0554_STM14_0555	527453	527507							0	0
992	CP001363	CDS	CDS	STM14_0555	527508	527978	-	ylaC	putative inner membrane protein		ACY87072.1		1	1	CAACAGAAGGCCACACCGGCC	527949	+	SGDCT_MS07_B10	SGDCT_MS07_B10			CCGTGGCGAGTGTGCATCGCC	527949	+	SGDKT_MS25_D12	SGDKT_MS25_D12
993	CP001363	Intergen	Intergen	Intergen_STM14_0555_STM14_0556	527979	528094							0	0
994	CP001363	CDS	CDS	STM14_0556	528095	528646	-	maa	maltose O-acetyltransferase	similar to Escherichia coli putative transferase (AAC73561.1)	ACY87073.1		1	1	ACCTCCATTTTCACACCAAAC	528617	+	SGDCT_MS29_C07	SGDCT_MS29_C07			GAGATCAAACACAGTAATTCT	528617	+	SGDKT_MS03_F07	SGDKT_MS03_F07
995	CP001363	Intergen	Intergen	Intergen_STM14_0556_STM14_0557	528647	528824							0	0
996	CP001363	CDS	CDS	STM14_0557	528825	529043	-	hha	hemolysin expression-modulating protein	with Hns involved in transcriptional regulation of hemolysin: non-specific DNA-binding protein which affects the production of multiple proteins	ACY87074.1		1	1	AATTAAACTTACCCTCACGAC	529014	+	SGDCT_MS06_D10	SGDCT_MS06_D10			TACCACACAATCATACTTTTG	529014	+	SGDKT_MS29_B01	SGDKT_MS29_B01
997	CP001363	Intergen	Intergen	Intergen_STM14_0557_STM14_0558	529044	529070							0	0
998	CP001363	CDS	CDS	STM14_0558	529071	529445	-	ybaJ	hypothetical protein		ACY87075.1		1	1	AGAGACATAAAGGCACACTAT	529416	+	SGDCT_MS06_A10	SGDCT_MS06_A10			CGACGACACCCTTGTTAACTC	529416	+	SGDKT_MS03_E02	SGDKT_MS03_E02
999	CP001363	Intergen	Intergen	Intergen_STM14_0558_STM14_0559	529446	529940							0	0
1000	CP001363	CDS	CDS	STM14_0559	529941	533090	-	acrB	acridine efflux pump	similar to Escherichia coli acridine efflux pump (AAC73564.1): RND family	ACY87076.1		0	0
1001	CP001363	Intergen	Intergen	Intergen_STM14_0559_STM14_0560	533091	533112							0	0
1002	CP001363	CDS	CDS	STM14_0560	533113	534306	-	acrA	acridine efflux pump	similar to Escherichia coli acridine efflux pump (AAC73565.1)	ACY87077.1		0	0
1003	CP001363	Intergen	Intergen	Intergen_STM14_0560_STM14_0561	534307	534447							0	0
1004	CP001363	CDS	CDS	STM14_0561	534448	535101	+	acrR	DNA-binding transcriptional repressor AcrR	regulates the acrAB operon which is involved in susceptibility to dephalothin and cephaloridine	ACY87078.1		1	1	CAAGTATAAAACCCCCATGGC	534477	-	SGDCT_MS14_B03	SGDCT_MS14_B03			ATAACTGTAAATGTCCCACCA	534477	-	SGDKT_MS23_D10	SGDKT_MS23_D10
1005	CP001363	CDS	CDS	STM14_0562	535085	535210	-		hypothetical protein		ACY87079.1		0	1	ATTTTGCTGCCGGTGGAGACT	535189	-	SGDCT_MS06_E10	SGDCT_MS06_E10
1006	CP001363	Intergen	Intergen	Intergen_STM14_0562_STM14_0563	535211	535219							0	0
1007	CP001363	CDS	CDS	STM14_0563	535220	538582	+	aefA	potassium efflux protein KefA	small mechanosensitive ion channel (MscS) that opens in response to stretch forces in the membrane lipid bilayer: maintains cell turgor through accumulation and release of potassium: large protein class of MscS	ACY87080.1		0	0
1008	CP001363	Intergen	Intergen	Intergen_STM14_0563_STM14_0564	538583	538623							0	0
1009	CP001363	CDS	CDS	STM14_0564	538624	539559	-		putative transposase		ACY87081.1		1	1	CGATAATGGAGCTGATCGCAA	539530	+	SGDCT_MS01_G06	SGDCT_MS01_G06			GAGATCATTCAAGGACTCCGA	539530	+	SGDKT_MS08_D06	SGDKT_MS08_D06
1010	CP001363	Intergen	Intergen	Intergen_STM14_0564_STM14_0565	539560	539628							0	0
1011	CP001363	CDS	CDS	STM14_0565	539629	539796	-	ybaM	hypothetical protein		ACY87082.1		1	1	GCTCCAGCCACCCCAAACACT	539767	+	SGDCT_MS02_E10	SGDCT_MS02_E10			ACAAGGGGCCAAGCCCAGAAG	539767	+	SGDKT_MS32_G04	SGDKT_MS32_G04
1012	CP001363	Intergen	Intergen	Intergen_STM14_0565_STM14_0566	539797	539809							0	0
1013	CP001363	CDS	CDS	STM14_0566	539810	540325	-	priC	primosomal replication protein N''	PriC: protein involved in DNA replication: part of the primosome%2C a protein complex required to restart stalled replication forks: binds the complex formed by PriA%2C PriB and DNA: PriC-dependent primosome requires a gap to restart DNA replication: stimulates Rep activity at stalled forks	ACY87083.1		1	1	CCCCACCATCCGCTAATACCC	540296	+	SGDCT_MS23_D06	SGDCT_MS23_D06			CACAGGTATGCGCTTTGGTTG	540296	+	SGDKT_MS09_D01	SGDKT_MS09_D01
1014	CP001363	Intergen	Intergen	Intergen_STM14_0566_STM14_0567	540326	540405							0	0
1015	CP001363	CDS	CDS	STM14_0567	540406	540783	+	ybaN	hypothetical protein	similar to Escherichia coli putative gene 58 (AAC73570.1)	ACY87084.1		0	1	GCGTACAACCGACACTAGTAC	540435	-	SGDCT_MS22_D10	SGDCT_MS22_D10
1016	CP001363	Intergen	Intergen	Intergen_STM14_0567_STM14_0568	540784	540935							0	0
1017	CP001363	CDS	CDS	STM14_0568	540936	541487	+	apt	adenine phosphoribosyltransferase	catalyzes a salvage reaction resulting in the formation of AMP which is metabolically less costly than a de novo synthesis	ACY87085.1		0	1	TCCCCTGTGTTGATACACGCT	540965	-	SGDCT_MS23_C08	SGDCT_MS23_C08
1018	CP001363	Intergen	Intergen	Intergen_STM14_0568_STM14_0569	541488	541600							0	0
1019	CP001363	CDS	CDS	STM14_0569	541601	543529	+	dnaX	DNA polymerase III subunits gamma and tau	catalyzes the DNA-template-directed extension of the 3'-end of a DNA strand: the tau chain serves as a scaffold to help in the dimerizaton of the alpha%2Cepsilon and theta core complex: the gamma chain seems to interact with the delta and delta' subunits to transfer the beta subunit on the DNA	ACY87086.1		0	0
1020	CP001363	Intergen	Intergen	Intergen_STM14_0569_STM14_0570	543530	543574							0	0
1021	CP001363	CDS	CDS	STM14_0570	543575	543904	+	ybaB	hypothetical protein		ACY87087.1		1	1	AAAGGATATGCACAATCAACA	543604	-	SGDCT_MS29_C08	SGDCT_MS29_C08			GAGTATTTCTCAACCTACCTG	543604	-	SGDKT_MS07_H07	SGDKT_MS07_H07
1022	CP001363	CDS	CDS	STM14_0571	543904	544509	+	recR	recombination protein RecR	involved in a recombinational process of DNA repair%2C independent of the recBC complex	ACY87088.1		1	1	GCACAAGGAAGAAGTCCTTAG	543933	-	SGDCT_MS05_C10	SGDCT_MS05_C10			GGTGATGCTACCCACATGAGC	543933	-	SGDKT_MS26_B10	SGDKT_MS26_B10
1023	CP001363	Intergen	Intergen	Intergen_STM14_0571_STM14_0572	544510	544595							0	0
1024	CP001363	CDS	CDS	STM14_0572	544596	546494	+	htpG	heat shock protein 90	molecular chaperone	ACY87089.1		0	0
1025	CP001363	Intergen	Intergen	Intergen_STM14_0572_STM14_0573	546495	546596							0	0
1026	CP001363	CDS	CDS	STM14_0573	546597	546818	-		hypothetical protein		ACY87090.1		0	0
1027	CP001363	CDS	CDS	STM14_0574	546735	547379	+	adk	adenylate kinase	essential enzyme that recycles AMP in active cells: converts ATP and AMP to two molecules of ADP	ACY87091.1		0	0
1028	CP001363	Intergen	Intergen	Intergen_STM14_0574_STM14_0575	547380	547391							0	0
1029	CP001363	CDS	CDS	STM14_0575	547392	547598	+		hypothetical protein		ACY87092.1		0	0
1030	CP001363	Intergen	Intergen	Intergen_STM14_0575_STM14_0576	547599	547607							0	0
1031	CP001363	CDS	CDS	STM14_0576	547608	548570	+	hemH	ferrochelatase	protoheme ferro-lyase: catalyzes the insertion of a ferrous ion into protoporphyrin IX to form protoheme: involved in protoheme biosynthesis: in some organisms this protein is membrane-associated while in others it is cytosolic	ACY87093.1		0	0
1032	CP001363	CDS	CDS	STM14_0577	548567	549676	-	aes	acetyl esterase	similar to Escherichia coli putative lipase (AAC73578.1)	ACY87094.1		1	1	GTTGCCTCGTGCTCAGATTTT	549509	+	SGDCT_MS20_B05	SGDCT_MS20_B05			CATTGTTGTCGCAGCTCATCG	549675	-	SGDKT_MS05_A03	SGDKT_MS05_A03
1033	CP001363	Intergen	Intergen	Intergen_STM14_0577_STM14_0578	549677	549690							0	0
1034	CP001363	CDS	CDS	STM14_0578	549691	550995	+	gsk	inosine-guanosine kinase	similar to Escherichia coli inosine-guanosine kinase (AAC73579.1)	ACY87095.1		0	0
1035	CP001363	Intergen	Intergen	Intergen_STM14_0578_STM14_0579	550996	551043							0	0
1036	CP001363	CDS	CDS	STM14_0579	551044	552720	-	ybaL	putative cation:proton antiport protein	YbaL: member of the CPA-2 family of antiporters: uncharacterized protein	ACY87096.1		0	0
1037	CP001363	Intergen	Intergen	Intergen_STM14_0579_STM14_0580	552721	552797							0	0
1038	CP001363	CDS	CDS	STM14_0580	552798	552923	+		hypothetical protein		ACY87097.1		0	0
1039	CP001363	Intergen	Intergen	Intergen_STM14_0580_STM14_0581	552924	552934							0	0
1040	CP001363	CDS	CDS	STM14_0581	552935	554155	-	fsr	putative transport protein	similar to Escherichia coli fosmidomycin resistance protein (AAC73581.1): MFS family	ACY87098.1		0	0
1041	CP001363	Intergen	Intergen	Intergen_STM14_0581_STM14_0582	554156	554327							0	0
1042	CP001363	CDS	CDS	STM14_0582	554328	555980	+	ushA	bifunctional UDP-sugar hydrolase/5'-nucleotidase periplasmic precursor	catalyzes the degradation of periplasmic UDP-glucose to uridine%2C glucose-1-phosphate and inorganic phosphate: specific for uridine nucleotides	ACY87099.1		1	1	GACCCATTTCACGTCTCAGTT	554357	-	SGDCT_MS08_H07	SGDCT_MS08_H07			CCCTCCAAGGTCTGCGATCTC	554357	-	SGDKT_MS02_B08	SGDKT_MS02_B08
1043	CP001363	Intergen	Intergen	Intergen_STM14_0582_STM14_0583	555981	556096							0	0
1044	CP001363	CDS	CDS	STM14_0583	556097	556576	-	ybaK	hypothetical protein	protein YbaK (SW:YBAK_SALTY)	ACY87100.1		1	1	GAAATTTGCCTTTGACATCAA	556547	+	SGDCT_MS14_G11	SGDCT_MS14_G11			CACAGAGGACCGTTCTCGAAG	556547	+	SGDKT_MS06_G08	SGDKT_MS06_G08
1045	CP001363	Intergen	Intergen	Intergen_STM14_0583_STM14_0584	556577	556777							2	1	TGCCCATCAACAACTCAGCCC	556722	-	SGDCT_MS26_F09	SGDCT_MS26_F09			ACGGCATCACTTCTCCCCCTA	556675	-	SGDKT_MS04_A10	SGDKT_MS04_A10			CACAGGTGGCCCCGGCAAACT	556722	-	SGDKT_MS12_E08	SGDKT_MS12_E08
1046	CP001363	CDS	CDS	STM14_0584	556778	557572	-	ybaP	putative cytoplasmic protein	similar to Escherichia coli putative ligase (AAC73584.1)	ACY87101.1		0	0
1047	CP001363	Intergen	Intergen	Intergen_STM14_0584_STM14_0585	557573	557657							0	0
1048	CP001363	CDS	CDS	STM14_0585	557658	558485	-		putative periplasmic protein		ACY87102.1		1	1	CCTTGCCCCATTACCGCGACA	558456	+	SGDCT_MS12_D11	SGDCT_MS12_D11			AAAAATGACGAACACGCAAAA	558456	+	SGDKT_MS15_D04	SGDKT_MS15_D04
1049	CP001363	Intergen	Intergen	Intergen_STM14_0585_STM14_0586	558486	558638							0	0
1050	CP001363	CDS	CDS	STM14_0586	558639	561140	-	copA	copper exporting ATPase	similar to Escherichia coli putative ATPase (AAC73586.1)	ACY87103.1		1	0	CAGATTAAGCCACAACTTCCC	561111	+	SGDKT_MS25_A02	SGDKT_MS25_A02
1051	CP001363	Intergen	Intergen	Intergen_STM14_0586_STM14_0587	561141	561249							0	0
1052	CP001363	CDS	CDS	STM14_0587	561250	561666	+	cueR	DNA-binding transcriptional regulator CueR	activator of copper-responsive regulon genes	ACY87104.1		1	0	ACACTAATAATTATAGTAGAG	561279	-	SGDKT_MS13_A10	SGDKT_MS13_A10
1053	CP001363	CDS	CDS	STM14_0588	561667	562119	-	ybbJ	hypothetical protein	implicated in regulation of membrane protease activity	ACY87105.1		1	1	ACCTTCGGACACAACAAAAAA	562090	+	SGDCT_MS19_C05	SGDCT_MS19_C05			CCGACTGGCCGCCTAACTCCT	562090	+	SGDKT_MS22_E12	SGDKT_MS22_E12	SGDKT_MS23_E12
1054	CP001363	CDS	CDS	STM14_0589	562116	563033	-	ybbK	putative inner membrane protein	similar to Escherichia coli putative protease (AAC73591.1)	ACY87106.1		0	1	CGTCCCGAAGCCGCGACCGCA	563004	+	SGDCT_MS15_B10	SGDCT_MS15_B10
1055	CP001363	Intergen	Intergen	Intergen_STM14_0589_STM14_0590	563034	563179							0	0
1056	CP001363	CDS	CDS	STM14_0590	563180	563857	+	ybbL	putative ABC transporter ATP-binding protein YbbL	similar to Escherichia coli putative ATP-binding component of a transport system (AAC73592.1)	ACY87107.1		1	1	CACTGTACCGTCGCGTGCATA	563209	-	SGDCT_MS19_D03	SGDCT_MS19_D03			CACAAGTAGACGAGAGACTTC	563209	-	SGDKT_MS22_D06	SGDKT_MS22_D06	SGDKT_MS23_D06
1057	CP001363	CDS	CDS	STM14_0591	563844	564623	+	ybbM	putative transport protein	similar to Escherichia coli putative metal resistance protein (AAC73593.1): YbbM family	ACY87108.1		1	1	TAGCGGACACCACGTACAACA	563873	-	SGDCT_MS21_D03	SGDCT_MS21_D03			CCAACCAACCGGGACATGTGT	563873	-	SGDKT_MS16_H11	SGDKT_MS16_H11
1058	CP001363	Intergen	Intergen	Intergen_STM14_0591_STM14_0592	564624	564708							0	0
1059	CP001363	CDS	CDS	STM14_0592	564709	565563	-	ybbN	putative thioredoxin protein	similar to Escherichia coli putative thioredoxin-like protein (AAC73594.1)	ACY87109.1		1	1	TGAACCCTGACGAAGCACGCG	565534	+	SGDCT_MS07_B11	SGDCT_MS07_B11			AAGTCCGCAGCGTCCTATTAA	565534	+	SGDKT_MS02_B05	SGDKT_MS02_B05
1060	CP001363	Intergen	Intergen	Intergen_STM14_0592_STM14_0593	565564	565622							0	0
1061	CP001363	CDS	CDS	STM14_0593	565623	566393	-	ybbO	short chain dehydrogenase	similar to Escherichia coli putative oxidoreductase (AAC73595.1)	ACY87110.1		1	1	CCTGGAGTCGCGGCGCACTCC	566364	+	SGDCT_MS06_D09	SGDCT_MS06_D09			ACGAAAATCCACAAACTATCC	566364	+	SGDKT_MS15_A06	SGDKT_MS15_A06
1062	CP001363	Intergen	Intergen	Intergen_STM14_0593_STM14_0594	566394	566547							0	0
1063	CP001363	CDS	CDS	STM14_0594	566548	567162	-	tesA	multifunctional acyl-CoA thioesterase I and protease I and lysophospholipase L1	similar to Escherichia coli acyl-CoA thioesterase I: also functions as protease I (AAC73596.1): lysophospholipaseL(I)	ACY87111.1		0	0
1064	CP001363	CDS	CDS	STM14_0595	567133	567819	+	ybbA	putative ABC transporter ATP-binding protein YbbA	similar to Escherichia coli putative ATP-binding component of a transport system (AAC73597.1): putative ABC superfamily ATP-binding protein	ACY87112.1		2	2	TGTAGTTCAACAGTAACACCA	567162	-	SGDCT_MS04_C03	SGDCT_MS04_C03			CGGGACATACATGCTGAAGAA	567166	+	SGDCT_MS12_H08	SGDCT_MS12_H08			CTGGCGATCACACGCTTAACA	567166	+	SGDKT_MS04_B10	SGDKT_MS04_B10			GTGGTCACTAACTTTCGACCA	567162	-	SGDKT_MS14_A07	SGDKT_MS14_A07
1065	CP001363	CDS	CDS	STM14_0596	567816	570230	+	ybbP	putative inner membrane protein	similar to Escherichia coli putative oxidoreductase (AAC73598.1)	ACY87113.1		1	1	ACTGTGCCAGAGGACCCCGTA	567845	-	SGDCT_MS06_A02	SGDCT_MS06_A02			CTAGTCATCTATAGCAGCTAG	567845	-	SGDKT_MS26_C09	SGDKT_MS26_C09
1066	CP001363	CDS	CDS	STM14_0597	570227	570331	+		hypothetical protein		ACY87114.1		0	0
1067	CP001363	Intergen	Intergen	Intergen_STM14_0597_STM14_0598	570332	570415							0	0
1068	CP001363	CDS	CDS	STM14_0598	570416	571549	+		putative outer membrane protein		ACY87115.1		0	0
1069	CP001363	CDS	CDS	STM14_0599	571546	571650	-		hypothetical protein		ACY87116.1		0	0
1070	CP001363	Intergen	Intergen	Intergen_STM14_0599_STM14_0600	571651	571805							0	0
1071	CP001363	CDS	CDS	STM14_0600	571806	572636	+	sfbA	putative ABC-type transport system ATPase component	similar to Escherichia coli putative lipoprotein (AAC73308.1): cell division protein	ACY87117.1		1	1	CACTATATGCTGCCCCATAAC	571835	-	SGDCT_MS14_B06	SGDCT_MS14_B06			CTAGACTCCCTCCCTAACCGC	571835	-	SGDKT_MS01_A06	SGDKT_MS01_A06
1072	CP001363	Intergen	Intergen	Intergen_STM14_0600_STM14_0601	572637	572672							0	0
1073	CP001363	CDS	CDS	STM14_0601	572673	573689	+	sfbB	putative ABC-type transport system ATPase component	similar to Escherichia coli ATP-binding component of a transporter (AAC73310.1): cell division protein	ACY87118.1		1	1	GTAAAAACCAATCCACTACTT	572702	-	SGDCT_MS02_G01	SGDCT_MS02_G01			AACATCACCTATTTAACAGCG	572702	-	SGDKT_MS13_H03	SGDKT_MS13_H03
1074	CP001363	CDS	CDS	STM14_0602	573682	574341	+	sfbC	putative ABC transporter permease component	similar to Escherichia coli putative transport system permease protein (AAC73309.1): binding-protein-dependent	ACY87119.1		1	1	ACGGTCATGCTGGGTCAGATA	573762	-	SGDCT_MS08_E05	SGDCT_MS08_E05			ACGGTACTAAGCGTCACCCAA	573762	-	SGDKT_MS09_C04	SGDKT_MS09_C04
1075	CP001363	Intergen	Intergen	Intergen_STM14_0602_STM14_0603	574342	574379							0	0
1076	CP001363	CDS	CDS	STM14_0603	574380	575474	-	ybbB	tRNA 2-selenouridine synthase	catalyzes the selenophosphate-dependent transfer of selenium from selenophosphate for conversion of 2-thiouridine to 2-selenouridine at the wobble position in tRNA	ACY87120.1		1	2	CCAGCACCGAACTCATTCTGG	575439	+	SGDCT_MS27_H01	SGDCT_MS27_H01			GATCCGTGAAATTCACTAATG	575445	+	SGDCT_MS31_A07	SGDCT_MS31_A07			CCCAAACGATATAGACGAACC	575445	+	SGDKT_MS13_A06	SGDKT_MS13_A06
1077	CP001363	Intergen	Intergen	Intergen_STM14_0603_STM14_0604	575475	575543							0	0
1078	CP001363	CDS	CDS	STM14_0604	575544	576470	-	ybbS	DNA-binding transcriptional activator AllS	activator of the allDC-ylbA operon involved in allantoin utilization	ACY87121.1		0	1	CTCAGGGCATCCCCATATTTC	576441	+	SGDCT_MS15_H09	SGDCT_MS15_H09
1079	CP001363	Intergen	Intergen	Intergen_STM14_0604_STM14_0605	576471	576696							0	0
1080	CP001363	CDS	CDS	STM14_0605	576697	577179	+	allA	ureidoglycolate hydrolase	catalyzes the formation of glyoxylate from (S)-ureidoglycolate	ACY87122.1		1	1	AAAAGCCATTATCTCGAATTT	576726	-	SGDCT_MS01_E10	SGDCT_MS01_E10			CCTTGCTTACATACGCACCGC	576726	-	SGDKT_MS14_A12	SGDKT_MS14_A12
1081	CP001363	Intergen	Intergen	Intergen_STM14_0605_STM14_0606	577180	577257							0	0
1082	CP001363	CDS	CDS	STM14_0606	577258	578076	+	allR	DNA-binding transcriptional repressor AllR	regulates operons involved in the utilization of allantoin	ACY87123.1		1	1	TATTTACCATGGTGCCGAGAC	577287	-	SGDCT_MS11_B12	SGDCT_MS11_B12			GTGAAACCCTACTACAGACAC	577287	-	SGDKT_MS19_C03	SGDKT_MS19_C03
1083	CP001363	Intergen	Intergen	Intergen_STM14_0606_STM14_0607	578077	578160							0	0
1084	CP001363	CDS	CDS	STM14_0607	578161	579942	+	gcl	glyoxylate carboligase	catalyzes the formation of 2-hydroxy-3-oxopropanoate (tartronate semialdehyde) from two molecules of glyoxylate	ACY87124.1		1	1	CGGATACAGAAGCACTATAAA	578190	-	SGDCT_MS29_E12	SGDCT_MS29_E12			ACCACAACGTTACACACCTTC	578190	-	SGDKT_MS05_H07	SGDKT_MS05_H07
1085	CP001363	Intergen	Intergen	Intergen_STM14_0607_STM14_0608	579943	579954							0	0
1086	CP001363	CDS	CDS	STM14_0608	579955	580731	+	gip	hydroxypyruvate isomerase	similar to Escherichia coli glyoxylate-induced protein (AAC73610.1)	ACY87125.1		1	1	ACATATTACATATCAACGTTC	579984	-	SGDCT_MS27_H11	SGDCT_MS27_H11			CTCACAATAGCACAAAGTAAT	579984	-	SGDKT_MS04_G09	SGDKT_MS04_G09
1087	CP001363	Intergen	Intergen	Intergen_STM14_0608_STM14_0609	580732	580831							0	0
1088	CP001363	CDS	CDS	STM14_0609	580832	581710	+	glxR	tartronic semialdehyde reductase	similar to Escherichia coli putative oxidoreductase (AAC73611.1)	ACY87126.1		1	0	CTATTAGCAGGGGTGGCCCTC	580861	-	SGDKT_MS22_H06	SGDKT_MS22_H06	SGDKT_MS23_H06
1089	CP001363	Intergen	Intergen	Intergen_STM14_0609_STM14_0610	581711	581775							0	0
1090	CP001363	CDS	CDS	STM14_0610	581776	583023	+		putative permease	similar to Escherichia coli putative transport protein: cryptic: joins former yjiZ and yjjL (AAC77312.1)	ACY87127.1		1	1	CTCTAAGCCCGAGGTAAGACC	581805	-	SGDCT_MS19_B06	SGDCT_MS19_B06			CACGCCTACGGATTCTTACTC	581805	-	SGDKT_MS18_D07	SGDKT_MS18_D07
1091	CP001363	Intergen	Intergen	Intergen_STM14_0610_STM14_0611	583024	583098							0	0
1092	CP001363	CDS	CDS	STM14_0611	583099	583353	+	ybbV	putative cytoplasmic protein		ACY87128.1		1	0	GGCGCTCCAGTTGCCCTGGGC	583128	-	SGDKT_MS26_A04	SGDKT_MS26_A04
1093	CP001363	CDS	CDS	STM14_0612	583260	584573	+	allP	allantoin permease	similar to Escherichia coli putative transport protein (AAC73613.1): NCS1 family	ACY87129.1		1	0	TACGTAATTATCCTCGGCTAC	583289	-	SGDKT_MS19_E05	SGDKT_MS19_E05
1094	CP001363	Intergen	Intergen	Intergen_STM14_0612_STM14_0613	584574	584651							0	0
1095	CP001363	CDS	CDS	STM14_0613	584652	586013	+	allB	allantoinase	Plays a crucial role on both purine and pyrimidine metabolism	ACY87130.1		1	1	CACGAACCTCGAACTGCTAAA	584681	-	SGDCT_MS11_G08	SGDCT_MS11_G08			CGTACGCCGGAGACGAGTGAA	584681	-	SGDKT_MS03_H06	SGDKT_MS03_H06
1096	CP001363	Intergen	Intergen	Intergen_STM14_0613_STM14_0614	586014	586071							0	0
1097	CP001363	CDS	CDS	STM14_0614	586072	587370	+	ybbY	putative purine permease YbbY	similar to Escherichia coli putative transport (AAC73615.1)	ACY87131.1		1	0	ACAAGTCCCCACACTAACCCC	586101	-	SGDKT_MS13_B07	SGDKT_MS13_B07
1098	CP001363	Intergen	Intergen	Intergen_STM14_0614_STM14_0615	587371	587392							0	0
1099	CP001363	CDS	CDS	STM14_0615	587393	588541	+	glxK	glycerate kinase II		ACY87132.1		1	1	CGTATGTGCTTCTTATAGCCG	587422	-	SGDCT_MS12_E02	SGDCT_MS12_E02			AGGGACAGCTGAATCAAAACA	587422	-	SGDKT_MS11_H02	SGDKT_MS11_H02
1100	CP001363	Intergen	Intergen	Intergen_STM14_0615_STM14_0616	588542	588620							0	0
1101	CP001363	CDS	CDS	STM14_0616	588621	589406	-	ylbA	hypothetical protein		ACY87133.1		1	0	CGGTACAAGTAGAAACGGGTT	589377	+	SGDKT_MS23_D04	SGDKT_MS23_D04
1102	CP001363	Intergen	Intergen	Intergen_STM14_0616_STM14_0617	589407	589416							0	0
1103	CP001363	CDS	CDS	STM14_0617	589417	590652	-	allC	allantoate amidohydrolase	allantoate amidohydrolase and N-carbamoyl-L-amino acid amidohydrolase are very similar: the allantoate amidohydrolase from Escherichia coli forms a dimer and binds zinc ions for catalytic activity and catalyzes the conversion of allantoate to (S)-ureidoglycolate and ammonia: carbamoyl amidohydrolase from Bacillus sp. converts N-carbamoyl amino acids to amino acids%2C ammonia%2C and carbon dioxide	ACY87134.1		1	0	AACGGCCCCACACCCAACGCA	590623	+	SGDKT_MS11_G10	SGDKT_MS11_G10
1104	CP001363	Intergen	Intergen	Intergen_STM14_0617_STM14_0618	590653	590673							0	0
1105	CP001363	CDS	CDS	STM14_0618	590674	591723	-	allD	ureidoglycolate dehydrogenase	similar to Escherichia coli putative malate dehydrogenase (AAC73619.1)	ACY87135.1		2	0	GAGAAAACAACAATAACGTTG	591686	+	SGDKT_MS34_E03	SGDKT_MS34_E03			AAGCCGGACTGTACTGGACCG	591694	+	SGDKT_MS34_G01	SGDKT_MS34_G01
1106	CP001363	Intergen	Intergen	Intergen_STM14_0618_STM14_0619	591724	592053							0	0
1107	CP001363	CDS	CDS	STM14_0619	592054	593718	+	fdrA	membrane protein FdrA	multicopy suppressor of dominant negative ftsH mutations	ACY87136.1		0	1	GAACATTCGCGTTCCTGCTAA	592083	-	SGDCT_MS11_H08	SGDCT_MS11_H08
1108	CP001363	Intergen	Intergen	Intergen_STM14_0619_STM14_0620	593719	593727							0	0
1109	CP001363	CDS	CDS	STM14_0620	593728	594987	+	ylbE	putative cytoplasmic protein		ACY87137.1		1	1	CTTCCACCCAGCACTCAGATC	593757	-	SGDCT_MS13_D09	SGDCT_MS13_D09			CCTGACCCGTCAAAGGACCTA	593757	-	SGDKT_MS26_A01	SGDKT_MS26_A01
1110	CP001363	Intergen	Intergen	Intergen_STM14_0620_STM14_0621	594988	594998							0	0
1111	CP001363	CDS	CDS	STM14_0621	594999	595808	+	ylbF	putative cytoplasmic protein	similar to Escherichia coli putative carboxylase (AAC73622.1)	ACY87138.1		1	1	ACTTAGCCGGGTCTACCAACA	595028	-	SGDCT_MS28_C01	SGDCT_MS28_C01			GCCCAAGCACATCCATTGTCA	595028	-	SGDKT_MS25_A03	SGDKT_MS25_A03
1112	CP001363	Intergen	Intergen	Intergen_STM14_0621_STM14_0622	595809	595811							0	0
1113	CP001363	CDS	CDS	STM14_0622	595812	596705	+	arcC	carbamate kinase	forms a homodimer: may be used to synthesize carbomyl phosphate from ATP and carbamate	ACY87139.1		1	1	GAACGACCCAGAATAAGGACA	595841	-	SGDCT_MS01_E05	SGDCT_MS01_E05			CTGGGGGACAATCGAACTCCA	595841	-	SGDKT_MS10_F01	SGDKT_MS10_F01
1114	CP001363	Intergen	Intergen	Intergen_STM14_0622_STM14_0623	596706	596745							0	0
1115	CP001363	CDS	CDS	STM14_0623	596746	597813	-	purK	phosphoribosylaminoimidazole carboxylase ATPase subunit	With PurE catalyzes the conversion of aminoimidazole ribonucleotide to carboxyaminoimidazole ribonucleotide in the de novo purine nucleotide biosynthetic pathway	ACY87140.1		1	1	AAACCGTTCACCATACCTGAT	597784	+	SGDCT_MS08_C11	SGDCT_MS08_C11			CACCCCACTGAGACTTCCCGG	597784	+	SGDKT_MS15_G09	SGDKT_MS15_G09
1116	CP001363	CDS	CDS	STM14_0624	597810	598319	-	purE	phosphoribosylaminoimidazole carboxylase catalytic subunit	Catalyzes a step in the de novo purine nucleotide biosynthetic pathway	ACY87141.1		1	1	CCGCTAACGTTCGGTACTACG	598290	+	SGDCT_MS16_C03	SGDCT_MS16_C03			AACTGGGCACCTTCAATCCCT	598290	+	SGDKT_MS02_H10	SGDKT_MS02_H10
1117	CP001363	Intergen	Intergen	Intergen_STM14_0624_STM14_0625	598320	598436							0	0
1118	CP001363	CDS	CDS	STM14_0625	598437	599159	-	lpxH	UDP-2%2C3-diacylglucosamine hydrolase	catalyzes the formation of 2%2C3%3Ddiacylglucosamine 1-phosphate from UDP-2%2C3%3Ddiacylglucosamine	ACY87142.1		0	0
1119	CP001363	Intergen	Intergen	Intergen_STM14_0625_STM14_0626	599160	599161							0	0
1120	CP001363	CDS	CDS	STM14_0626	599162	599656	-	ppiB	peptidyl-prolyl cis-trans isomerase B (rotamase B)	similar to Escherichia coli peptidyl-prolyl cis-trans isomerase B: rotamase B (AAC73627.1)	ACY87143.1		0	0
1121	CP001363	Intergen	Intergen	Intergen_STM14_0626_STM14_0627	599657	599828							0	0
1122	CP001363	CDS	CDS	STM14_0627	599829	601214	+	cysS	cysteinyl-tRNA synthetase	catalyzes a two-step reaction: charges a cysteine by linking its carboxyl group to the alpha-phosphate of ATP then transfers the aminoacyl-adenylate to its tRNA	ACY87144.1		0	0
1123	CP001363	Intergen	Intergen	Intergen_STM14_0627_STM14_0628	601215	601257							0	0
1124	CP001363	CDS	CDS	STM14_0628	601258	602082	-		putative outer membrane protein		ACY87145.1		1	0	TCGAAATTACATAACGCTTTC	602053	+	SGDKT_MS09_C05	SGDKT_MS09_C05
1125	CP001363	CDS	CDS	STM14_0629	602079	602516	-		putative inner membrane protein		ACY87146.1		1	0	AGAAAACCCGACATCGTAGCC	602487	+	SGDKT_MS06_E08	SGDKT_MS06_E08
1126	CP001363	CDS	CDS	STM14_0630	602509	603054	-	ybcI	putative membrane-bound metal-dependent hydrolase		ACY87147.1		1	0	ATCGACACCCATTCTCACCAC	603025	+	SGDKT_MS24_H06	SGDKT_MS24_H06
1127	CP001363	Intergen	Intergen	Intergen_STM14_0630_STM14_0631	603055	603181							0	0
1128	CP001363	CDS	CDS	STM14_0631	603182	603394	-	ybcJ	hypothetical protein		ACY87148.1		1	1	CGACCTACTCACCCACGGGCT	603365	+	SGDCT_MS05_F06	SGDCT_MS05_F06			GGTCCAAAGCACATCAATATC	603365	+	SGDKT_MS10_G08	SGDKT_MS10_G08
1129	CP001363	CDS	CDS	STM14_0632	603396	604262	-	folD	bifunctional 5%2C10-methylene-tetrahydrofolate dehydrogenase/ 5%2C10-methylene-tetrahydrofolate cyclohydrolase	similar to Escherichia coli 5%2C10-methylene-tetrahydrofolate dehydrogenase: 5%2C10-methylene-tetrahydrofolate cyclohydrolase (AAC73631.1)	ACY87149.1		0	0
1130	CP001363	Intergen	Intergen	Intergen_STM14_0632_STM14_0633	604263	604315							0	0
1131	CP001363	CDS	CDS	STM14_0633	604316	604444	-		hypothetical protein		ACY87150.1		0	0
1132	CP001363	CDS	CDS	STM14_0634	604400	604555	+		hypothetical protein		ACY87151.1		0	0
1133	CP001363	Intergen	Intergen	Intergen_STM14_0634_STM14_0635	604556	604823							0	0
1134	CP001363	CDS	CDS	STM14_0635	604824	605366	+	fimA	fimbrin	type-1 fimbrial protein: A chain precursor: type-1A pilin (SW:FM1A_SALTY): major type 1 subunit	ACY87152.1		1	1	CGCCTAGAGAGGCATATCGAC	604853	-	SGDCT_MS30_C10	SGDCT_MS30_C10			ATGGCCCAAGTGGGATAACAC	604853	-	SGDKT_MS07_B02	SGDKT_MS07_B02
1135	CP001363	Intergen	Intergen	Intergen_STM14_0635_STM14_0636	605367	605441							0	0
1136	CP001363	CDS	CDS	STM14_0636	605442	605975	+	fimI	fimbrial protein	fimbrin-like protein FimI (SW:FIMI_SALTY)	ACY87153.1		1	1	GGCGACCCCCTGTAGCGTAAC	605471	-	SGDCT_MS27_C12	SGDCT_MS27_C12			GAAAAACACGAAACAAAATAC	605471	-	SGDKT_MS27_C10	SGDKT_MS27_C10
1137	CP001363	Intergen	Intergen	Intergen_STM14_0636_STM14_0637	605976	606018							0	0
1138	CP001363	CDS	CDS	STM14_0637	606019	606711	+	fimC	periplasmic chaperone	chaperone protein FimC precursor (SW:FIMC_SALTY): required for type 1 fimbriae	ACY87154.1		1	1	TACCCCGTCCGGCCGTCCCTC	606048	-	SGDCT_MS04_E02	SGDCT_MS04_E02			ACTGCCCATCACACAGCAGAT	606048	-	SGDKT_MS16_C04	SGDKT_MS16_C04
1139	CP001363	Intergen	Intergen	Intergen_STM14_0637_STM14_0638	606712	606741							0	0
1140	CP001363	CDS	CDS	STM14_0638	606742	609354	+	fimD	outer membrane usher protein precursor	outer membrane usher protein FimD precursor (SW:FIMD_SALTY)	ACY87155.1		1	1	CATTTCCACTCACCTCGTTAA	606771	-	SGDCT_MS09_A08	SGDCT_MS09_A08			AAGATTCATGCTGCACCGCGC	606771	-	SGDKT_MS30_G09	SGDKT_MS30_G09
1141	CP001363	Intergen	Intergen	Intergen_STM14_0638_STM14_0639	609355	609368							0	0
1142	CP001363	CDS	CDS	STM14_0639	609369	610376	+	fimH	minor fimbrial subunit	FIMH protein precursor (SW:FIMH_SALTY)	ACY87156.1		1	1	ACATAGAGCCCTAGTCATATA	609398	-	SGDCT_MS16_A07	SGDCT_MS16_A07			TATGCTATAATGTCATACGTA	609398	-	SGDKT_MS17_B01	SGDKT_MS17_B01
1143	CP001363	Intergen	Intergen	Intergen_STM14_0639_STM14_0640	610377	610385							0	0
1144	CP001363	CDS	CDS	STM14_0640	610386	610904	+	fimF	putative fimbrial protein	fimbrial-like protein FimF precursor (SW:FIMF_SALTY)	ACY87157.1		1	1	ACCCCTGGAGCTGATAACTGG	610415	-	SGDCT_MS29_C11	SGDCT_MS29_C11			GTTGAAATCCCGCCCCCACAT	610415	-	SGDKT_MS08_F10	SGDKT_MS08_F10
1145	CP001363	Intergen	Intergen	Intergen_STM14_0640_STM14_0641	610905	610949							0	0
1146	CP001363	CDS	CDS	STM14_0641	610950	611582	-	fimZ	transcriptional regulator FimZ	activates the production of the major fimbrae protein FimA	ACY87158.1		1	0	ATAGTGTTGAATCTCCAATAA	611553	+	SGDKT_MS05_F07	SGDKT_MS05_F07
1147	CP001363	Intergen	Intergen	Intergen_STM14_0641_STM14_0642	611583	612185							0	0
1148	CP001363	CDS	CDS	STM14_0642	612186	612908	-	fimY	putative regulatory protein	fimbriae Y protein (SW:FIMY_SALTY)	ACY87159.1		1	1	ACCTCATGATCCGAGCAAACG	612879	+	SGDCT_MS03_D01	SGDCT_MS03_D01			GCCCATATCAATTCTCCAATG	612879	+	SGDKT_MS30_H09	SGDKT_MS30_H09
1149	CP001363	Intergen	Intergen	Intergen_STM14_0642_STM14_0643	612909	612926							0	0
1150	CP001363	CDS	CDS	STM14_0643	612927	613238	-		hypothetical protein	putative diguanylate cyclase/phosphodiesterase domain 0	ACY87160.1		1	1	ATTAACGCTTATTAATCAGAT	613209	+	SGDCT_MS27_E09	SGDCT_MS27_E09			CGCTTAGAAGTACCGTCACAA	613209	+	SGDKT_MS18_D09	SGDKT_MS18_D09
1151	CP001363	Intergen	Intergen	Intergen_STM14_0643_STM14_0644	613239	613399							0	0
1152	CP001363	CDS	CDS	STM14_0644	613400	613996	-	fimW	putative fimbrial protein	fimbriae W protein (SW:FIMW_SALTY)	ACY87161.1		1	0	CTACAATGGCATACGACCCCT	613967	+	SGDKT_MS26_A09	SGDKT_MS26_A09
1153	CP001363	Intergen	Intergen	Intergen_STM14_0644_STM14_0645	613997	614018							0	0
1154	CP001363	CDS	CDS	STM14_0645	614019	614189	+		conserved hypothetical protein		ACY87162.1		0	0
1155	CP001363	Intergen	Intergen	Intergen_STM14_0645_STM14_0646	614190	614251							0	0
1156	CP001363	tRNA	tRNA	STM14_0646	614252	614328	+	argU	tRNA-Arg				0	0
1157	CP001363	CDS	CDS	STM14_0647	614287	614475	-		integrase	similar to Escherichia coli prophage DLP12 integrase (AAC73638.1)	ACY87163.1		0	0
1158	CP001363	CDS	CDS	STM14_0648	614444	615111	-			pseudogene: frameshift relative to Escherichia coli IS3 putative transposase (GB:AAC75150.1)	pseudo=true		2	3	ACCGATTTCGCCTCCGTGGCC	614793	+	SGDCT_MS05_F07	SGDCT_MS05_F07			ACTCGACCGCACCACAGAATC	615082	+	SGDCT_MS13_G03	SGDCT_MS13_G03			GTCTCTCTCTAAGCTGCCACT	614446	+	SGDCT_MS17_C09	SGDCT_MS17_C09			AATCAGCACGTCCCCCCGGCA	614446	+	SGDKT_MS14_G11	SGDKT_MS14_G11		AGACACCAGGCCAGATCAAAG	614793	+	SGDKT_MS29_G08	SGDKT_MS29_G08
1159	CP001363	Intergen	Intergen	Intergen_STM14_0648_STM14_0649	615112	615282							0	0
1160	CP001363	CDS	CDS	STM14_0649	615283	615441	+		hypothetical protein		ACY87164.1		0	0
1161	CP001363	Intergen	Intergen	Intergen_STM14_0649_STM14_0650	615442	615497							0	0
1162	CP001363	CDS	CDS	STM14_0650	615498	617150	-		putative inner membrane protein		ACY87165.1		0	1	AACGTGCAACTCCGTTCTAAC	617121	+	SGDCT_MS11_F05	SGDCT_MS11_F05
1163	CP001363	CDS	CDS	STM14_0651	617131	618057	-	yfdH	putative glycosyltransferase	similar to Escherichia coli putative glycan biosynthesis enzyme (AAC75410.1)	ACY87166.1		1	1	CGGCCATACCCACACCGCGAC	618028	+	SGDCT_MS13_A03	SGDCT_MS13_A03			AGATGTCGCTTTCGCAACGGC	618028	+	SGDKT_MS29_E10	SGDKT_MS29_E10
1164	CP001363	CDS	CDS	STM14_0652	618054	618416	-	gtrA	putative glycosyl translocase		ACY87167.1		0	0
1165	CP001363	Intergen	Intergen	Intergen_STM14_0652_STM14_0653	618417	618677							0	0
1166	CP001363	tRNA	tRNA	STM14_0653	618678	618750	+		tRNA-OTHER	tRNA-pseudo			0	0
1167	CP001363	Intergen	Intergen	Intergen_STM14_0653_STM14_0654	618751	618838							0	0
1168	CP001363	CDS	CDS	STM14_0654	618839	619084	-			pseudogene: in-frame stop following codon 56	pseudo=true		1	1	TTCACAATGTAAGCTAGTTTG	619055	+	SGDCT_MS19_E10	SGDCT_MS19_E10			ATACTTGCGATTAGCTATGTA	619055	+	SGDKT_MS01_C12	SGDKT_MS01_C12
1169	CP001363	Intergen	Intergen	Intergen_STM14_0654_STM14_0655	619085	619283							0	0
1170	CP001363	CDS	CDS	STM14_0655	619284	619613	-		sensor kinase	similar to Escherichia coli putative 2-component sensor protein (AAC73671.1)	ACY87168.1		1	1	ACTATACAACAGCAGAACCTC	619584	+	SGDCT_MS18_C04	SGDCT_MS18_C04			CCAGGCCTGCCCGGTGCCATC	619584	+	SGDKT_MS27_G07	SGDKT_MS27_G07
1171	CP001363	Intergen	Intergen	Intergen_STM14_0655_STM14_0657	619614	619951							1	1	TCTCCCCGGCATCGCATCACA	619766	-	SGDCT_MS12_B10	SGDCT_MS12_B10			CGGCTGGCAGAACTTGAACAA	619766	-	SGDKT_MS18_D02	SGDKT_MS18_D02
1172	CP001363	CDS	CDS	STM14_0657	619952	620806	-		putative transcriptional regulator	similar to Escherichia coli putative AraC-type regulatory protein (AAC73408.1): AraC/XylS family	ACY87169.1		1	1	ATTAAGTACACCCAGACCTAG	620777	+	SGDCT_MS13_A11	SGDCT_MS13_A11			TACTCAACAAGTGTGCTAACC	620777	+	SGDKT_MS04_G03	SGDKT_MS04_G03
1173	CP001363	Intergen	Intergen	Intergen_STM14_0657_STM14_0658	620807	621021							0	0
1174	CP001363	CDS	CDS	STM14_0658	621022	622347	+		pyridine nucleotide-disulfide oxidoreductase	Involved in disulfide oxidoreductase activity and electron transport	ACY87170.1		1	1	GAAGGACGGTTAAACATCTGA	621051	-	SGDCT_MS20_A04	SGDCT_MS20_A04			TATTAACCGCTCCTTTCAAGG	621051	-	SGDKT_MS11_C08	SGDKT_MS11_C08
1175	CP001363	CDS	CDS	STM14_0659	622266	622520	-		hypothetical protein		ACY87171.1		0	0
1176	CP001363	CDS	CDS	STM14_0660	622504	622740	+		putative periplasmic protein		ACY87172.1		1	1	GCATGGCTACAGATAGAACTC	622533	-	SGDCT_MS09_A10	SGDCT_MS09_A10			ACATAGCACCATAATCTCACC	622533	-	SGDKT_MS13_F04	SGDKT_MS13_F04
1177	CP001363	Intergen	Intergen	Intergen_STM14_0660_STM14_0661	622741	622752							0	0
1178	CP001363	CDS	CDS	STM14_0661	622753	623313	+		putative inner membrane protein		ACY87173.1		1	1	TTTCCAGGGACCTCCTATACG	622782	-	SGDCT_MS23_G01	SGDCT_MS23_G01			TAAAAAGCTGAGGAACACACA	622782	-	SGDKT_MS04_D10	SGDKT_MS04_D10
1179	CP001363	Intergen	Intergen	Intergen_STM14_0661_STM14_0662	623314	623391							0	0
1180	CP001363	CDS	CDS	STM14_0662	623392	624567	-		putative DNA repair ATPase		ACY87174.1		1	1	TCCTTATCCCGCAATATACTC	624538	+	SGDCT_MS18_C08	SGDCT_MS18_C08			CTTACCGTCTCGCGTGCCACT	624538	+	SGDKT_MS22_C07	SGDKT_MS22_C07	SGDKT_MS23_C07
1181	CP001363	Intergen	Intergen	Intergen_STM14_0662_STM14_0663	624568	624892							0	0
1182	CP001363	CDS	CDS	STM14_0663	624893	626287	+	pheP	phenylalanine transporter	similar to Escherichia coli phenylalanine-specific transport system (AAC73677.1): APC family	ACY87175.1		1	1	CCTACCCGAGCCAGCCATTGC	624922	-	SGDCT_MS22_C11	SGDCT_MS22_C11			GTAATGCTGGAGGGATGCAGA	624922	-	SGDKT_MS12_F07	SGDKT_MS12_F07
1183	CP001363	Intergen	Intergen	Intergen_STM14_0663_STM14_0664	626288	626328							0	0
1184	CP001363	CDS	CDS	STM14_0664	626329	627576	-	ybdG	hypothetical protein	similar to Escherichia coli putative transport (AAC73678.1)	ACY87176.1		1	1	ACCCCCCCGTCTTCTCCCCTC	627547	+	SGDCT_MS14_H01	SGDCT_MS14_H01			TTGTCACACACAAGTCCTTCT	627547	+	SGDKT_MS15_D08	SGDKT_MS15_D08
1185	CP001363	Intergen	Intergen	Intergen_STM14_0664_STM14_0665	627577	627602							0	0
1186	CP001363	CDS	CDS	STM14_0665	627603	627788	+		conserved hypothetical protein		ACY87177.1		0	0
1187	CP001363	Intergen	Intergen	Intergen_STM14_0665_STM14_0666	627789	627886							0	0
1188	CP001363	CDS	CDS	STM14_0666	627887	629857	+	apeE	outer membrane esterase	outer membrane esterase (gi|2896133): N-acetyl phenylalanine beta-naphthyl esterase	ACY87178.1		1	1	TGATACACACCTTCCGCTTTG	627916	-	SGDCT_MS05_A10	SGDCT_MS05_A10			AGCCGCCTCCGTTCAACCATC	627916	-	SGDKT_MS12_D04	SGDKT_MS12_D04
1189	CP001363	Intergen	Intergen	Intergen_STM14_0666_STM14_0667	629858	630023							0	0
1190	CP001363	CDS	CDS	STM14_0667	630024	632753	+		putative inner membrane protein		ACY87179.1		1	1	GGCACCAAGAATCATGCTACT	630053	-	SGDCT_MS26_A05	SGDCT_MS26_A05			CCCACTACCTGGACCTCATGA	630053	-	SGDKT_MS02_F12	SGDKT_MS02_F12
1191	CP001363	Intergen	Intergen	Intergen_STM14_0667_STM14_0668	632754	632880							0	0
1192	CP001363	CDS	CDS	STM14_0668	632881	633867	-		putative phosphosugar isomerase	similar to Escherichia coli putative transport protein (AAC76396.1)	ACY87180.1		1	1	CCCCGCCCGACATTATCCTTC	633838	+	SGDCT_MS23_H02	SGDCT_MS23_H02			AAGCTAATTGCGGACAAATTA	633838	+	SGDKT_MS25_F04	SGDKT_MS25_F04
1193	CP001363	Intergen	Intergen	Intergen_STM14_0668_STM14_0669	633868	633933							0	0
1194	CP001363	CDS	CDS	STM14_0669	633934	634977	-		putative inner membrane protein	similar to Escherichia coli L-glutamine/D-fructose-6-phosphate aminotransferase (AAC76752.1)	ACY87181.1		1	0	GCTTTTAGCACTAAAACTTTG	634948	+	SGDKT_MS09_F04	SGDKT_MS09_F04
1195	CP001363	Intergen	Intergen	Intergen_STM14_0669_STM14_0670	634978	635009							0	0
1196	CP001363	CDS	CDS	STM14_0670	635010	635864	-		putative PTS system mannose-specific enzyme IID	similar to Escherichia coli PTS enzyme IID: mannose-specific (AAC74889.1)	ACY87182.1		1	1	CAGTGGTCCATACAATGAAAT	635835	+	SGDCT_MS20_H09	SGDCT_MS20_H09			GTGGGTCGTCAAAATTCACAA	635835	+	SGDKT_MS02_E07	SGDKT_MS02_E07
1197	CP001363	Intergen	Intergen	Intergen_STM14_0670_STM14_0671	635865	635866							0	0
1198	CP001363	CDS	CDS	STM14_0671	635867	636610	-		putative inner membrane protein	similar to Escherichia coli PTS enzyme IIC: mannose-specific (AAC74888.1)	ACY87183.1		1	1	GCCTCATACCGGCCAGAGGCA	636581	+	SGDCT_MS22_G09	SGDCT_MS22_G09			ACGTGACAGCCTAATACACCC	636581	+	SGDKT_MS09_A08	SGDKT_MS09_A08
1199	CP001363	Intergen	Intergen	Intergen_STM14_0671_STM14_0672	636611	636624							0	0
1200	CP001363	CDS	CDS	STM14_0672	636625	637095	-		putative PTS system mannose-specific enzyme IIAB	similar to Escherichia coli PTS enzyme IIAB%2C mannose-specific (AAC74887.1)	ACY87184.1		0	1	CCCAACCCATCCCGCCAGGCA	637066	+	SGDCT_MS25_C02	SGDCT_MS25_C02
1201	CP001363	CDS	CDS	STM14_0673	637073	637522	-		putative PTS system mannose-specific enzyme IIAB	similar to Escherichia coli PTS enzyme IIAB: mannose-specific (AAC74887.1)	ACY87185.1		1	1	TATATACAATCTCCATTCAGC	637493	+	SGDCT_MS22_D09	SGDCT_MS22_D09			CACTAATACAAGCCTTCGATT	637493	+	SGDKT_MS28_G08	SGDKT_MS28_G08
1202	CP001363	Intergen	Intergen	Intergen_STM14_0673_STM14_0674	637523	637721							0	0
1203	CP001363	CDS	CDS	STM14_0674	637722	638375	-	nfnB	dihydropteridine reductase	catalyzes the reduction of nitroaromatic compounds such as nitrofurazone%2C quinones and the anti-tumor agent CB1954: NAD(P)H-dependent: oxygen insensitive	ACY87186.1		1	0	AACCCAAAACGACGCTGTACA	638346	+	SGDKT_MS27_A06	SGDKT_MS27_A06
1204	CP001363	Intergen	Intergen	Intergen_STM14_0674_STM14_0675	638376	638471							0	0
1205	CP001363	CDS	CDS	STM14_0675	638472	638840	-	ybdF	hypothetical protein		ACY87187.1		0	1	GCCAGCACCTGCAGCATTTAC	638811	+	SGDCT_MS14_H11	SGDCT_MS14_H11
1206	CP001363	CDS	CDS	STM14_0676	638840	639421	-		putative regulatory protein		ACY87188.1		1	1	AAACCCCAGGCAGTTGATTAG	639392	+	SGDCT_MS13_B09	SGDCT_MS13_B09			AGCGTCTTATGTCCTTCCTCA	639392	+	SGDKT_MS06_E10	SGDKT_MS06_E10
1207	CP001363	Intergen	Intergen	Intergen_STM14_0676_STM14_0677	639422	639576							0	0
1208	CP001363	CDS	CDS	STM14_0677	639577	639684	+		hypothetical protein		ACY87189.1		0	0
1209	CP001363	Intergen	Intergen	Intergen_STM14_0677_STM14_0678	639685	639709							0	0
1210	CP001363	CDS	CDS	STM14_0678	639710	640051	+		putative regulatory protein	resistance against oxidative stress protein A (gi|9885772)	ACY87190.1		1	0	CGGCTGCTCCATATTTTAAAC	639739	-	SGDKT_MS15_B12	SGDKT_MS15_B12
1211	CP001363	Intergen	Intergen	Intergen_STM14_0678_STM14_0679	640052	640056							0	0
1212	CP001363	CDS	CDS	STM14_0679	640057	640305	-	ybdJ	putative inner membrane protein		ACY87191.1		1	1	AAGGCACTATCATTGATCTGA	640276	+	SGDCT_MS17_D06	SGDCT_MS17_D06			ACGCCGACGCCGCCGCGGTGC	640276	+	SGDKT_MS27_D11	SGDKT_MS27_D11
1213	CP001363	Intergen	Intergen	Intergen_STM14_0679_STM14_0680	640306	640371							0	0
1214	CP001363	CDS	CDS	STM14_0680	640372	641490	-	ybdK	carboxylate-amine ligase	ATP-dependent: carboxylate-amine ligase with weak glutamate--cysteine ligase activity	ACY87192.1		1	1	ATGAGAGACTGAGTCTACTCA	641461	+	SGDCT_MS13_B01	SGDCT_MS13_B01			TTAACTCTTAACGACATTCTT	641461	+	SGDKT_MS16_E05	SGDKT_MS16_E05
1215	CP001363	Intergen	Intergen	Intergen_STM14_0680_STM14_0681	641491	641501							0	0
1216	CP001363	CDS	CDS	STM14_0681	641502	642206	-	entD	phosphopantetheinyltransferase component of enterobactin synthase multienzyme complex	similar to Escherichia coli enterochelin synthetase component D (AAC73684.1): phoshpantetheinyltransferase	ACY87193.1		1	1	GTACCATCCCCGAAGTACCTT	642177	+	SGDCT_MS13_H08	SGDCT_MS13_H08			TCAGCACCACTCTAAGCAAAA	642177	+	SGDKT_MS03_C04	SGDKT_MS03_C04
1217	CP001363	Intergen	Intergen	Intergen_STM14_0681_STM14_0682	642207	642251							0	0
1218	CP001363	CDS	CDS	STM14_0682	642252	644507	-	fepA	outer membrane receptor FepA	Fep: Cbt: Cbr: FeuB: FepA: PfeA: IroN: BfeA: outer membrane receptor of ferric enterobactin and colicins B and D: interacts with the TonB-ExbBD complex which catalyzes the translocation of the siderophore to the periplasmic space	ACY87194.1		1	1	TGTAAAAGTCCCCACACGACA	644478	+	SGDCT_MS04_A06	SGDCT_MS04_A06			TCGGAAGTGCAAGGGCCTCGA	644478	+	SGDKT_MS23_E10	SGDKT_MS23_E10
1219	CP001363	CDS	CDS	STM14_0683	644504	644635	-		hypothetical protein		ACY87195.1		0	0
1220	CP001363	Intergen	Intergen	Intergen_STM14_0683_STM14_0684	644636	644695							0	0
1221	CP001363	CDS	CDS	STM14_0684	644696	645910	+	fes	enterobactin/ferric enterobactin esterase	similar to Escherichia coli enterochelin esterase (AAC73686.1)	ACY87196.1		1	1	AACTCTCTAAAGATATCGGGA	644725	-	SGDCT_MS02_H04	SGDCT_MS02_H04			TCGCCGACACGAAGGTCAGTA	644725	-	SGDKT_MS08_C06	SGDKT_MS08_C06
1222	CP001363	Intergen	Intergen	Intergen_STM14_0684_STM14_0685	645911	645940							0	0
1223	CP001363	CDS	CDS	STM14_0685	645941	646159	+	ybdZ	putative cytoplasmic protein		ACY87197.1		1	0	ACTTTCACTACCCCGTCACAC	645970	-	SGDKT_MS05_E07	SGDKT_MS05_E07
1224	CP001363	CDS	CDS	STM14_0686	646156	650040	+	entF	enterobactin synthase subunit F	with EntB%2C EntD%2C and EntE forms the multienzyme complex enterobactin synthase: EntF is the serine activating enzyme which catalyzes the formation of the amide and ester bonds of the cyclic enterobactin	ACY87198.1		1	1	CAGAAGATCAACCCGACTCCA	646185	-	SGDCT_MS13_H11	SGDCT_MS13_H11			ACACGACAGTCATTCGTAACA	646185	-	SGDKT_MS11_E01	SGDKT_MS11_E01
1225	CP001363	Intergen	Intergen	Intergen_STM14_0686_STM14_0687	650041	650289							0	0
1226	CP001363	CDS	CDS	STM14_0687	650290	651426	+	fepE	ferric enterobactin transport protein FepE	part of the ferric enterobactin transport system: necessary for enetrobactin uptake	ACY87199.1		1	1	CCCATTCTCCCCCTAACCCAG	650319	-	SGDCT_MS05_A03	SGDCT_MS05_A03			TTACCAGCACACCTTTGGGAA	650319	-	SGDKT_MS21_D07	SGDKT_MS21_D07	SGDKT_MS22_D07
1227	CP001363	Intergen	Intergen	Intergen_STM14_0687_STM14_0688	651427	651478							0	0
1228	CP001363	CDS	CDS	STM14_0688	651479	652273	-	fepC	iron-enterobactin transporter ATP-binding protein	with FepBDE is involved in the transport of ferric enterobactin	ACY87200.1		0	0
1229	CP001363	CDS	CDS	STM14_0689	652270	653259	-	fepG	iron-enterobactin transporter permease	with FepBCD is involved in the transport of ferric enterobactin	ACY87201.1		0	0
1230	CP001363	CDS	CDS	STM14_0690	653259	654266	-	fepD	iron-enterobactin transporter membrane protein	with FepBCG is involved in the transport of ferric enterobactin	ACY87202.1		0	0
1231	CP001363	Intergen	Intergen	Intergen_STM14_0690_STM14_0691	654267	654376							0	0
1232	CP001363	CDS	CDS	STM14_0691	654377	655621	+	ybdA	enterobactin exporter EntS	protein p43: inner membrane protein that exports enterobactin to the periplasmic space: member of the major facilitator superfamily (MFS) of transporters	ACY87203.1		1	1	ACCACCGTAGCAAGAAAAGAA	654406	-	SGDCT_MS07_H05	SGDCT_MS07_H05			CCAATGAAGTTACTCTAGGCC	654406	-	SGDKT_MS11_A11	SGDKT_MS11_A11
1233	CP001363	Intergen	Intergen	Intergen_STM14_0691_STM14_0692	655622	655683							0	0
1234	CP001363	CDS	CDS	STM14_0692	655684	656640	-	fepB	iron-enterobactin transporter periplasmic binding protein	with FepCDG is involved in the transport of ferric enterobactin	ACY87204.1		0	0
1235	CP001363	Intergen	Intergen	Intergen_STM14_0692_STM14_0693	656641	656948							0	0
1236	CP001363	CDS	CDS	STM14_0693	656949	658124	+	entC	isochorismate synthase	synthesizes isochorismate acid from chorismate	ACY87205.1		0	1	ATCATGGACCACGGTAAGCGT	656978	-	SGDCT_MS09_D02	SGDCT_MS09_D02		>1 barcode
1237	CP001363	Intergen	Intergen	Intergen_STM14_0693_STM14_0694	658125	658133							0	0
1238	CP001363	CDS	CDS	STM14_0694	658134	659744	+	entE	enterobactin synthase subunit E	bifunctional 2%2C3-dihydroxybenzoate-AMP ligase/S-dihydroxybenzoyltransferase: activates the carboxylate group of 2%2C3-dihydroxy-benzoate forming (2%2C3-dihydroxybenzoyl)adenylate then catalyzes the acylation of holo-entB with 2%2C3-dihydroxy-benzoate adenylate	ACY87206.1		1	1	GGGGCTATGAACCATATTTGC	658163	-	SGDCT_MS10_B12	SGDCT_MS10_B12			CCCCTAATTATCTCTCACGTT	658163	-	SGDKT_MS05_B07	SGDKT_MS05_B07
1239	CP001363	Intergen	Intergen	Intergen_STM14_0694_STM14_0695	659745	659757							0	0
1240	CP001363	CDS	CDS	STM14_0695	659758	660615	+	entB	2%2C3-dihydro-2%2C3-dihydroxybenzoate synthetase	similar to Escherichia coli 2%2C3-dihydro-2%2C3-dihydroxybenzoate synthetase: isochroismatase (AAC73696.1)	ACY87207.1		1	1	CCGTCATAACCGGCAGTAAGA	659787	-	SGDCT_MS08_C09	SGDCT_MS08_C09			ACATCCACCTGGCAGCAGGCG	659787	-	SGDKT_MS31_D02	SGDKT_MS31_D02
1241	CP001363	CDS	CDS	STM14_0696	660615	661370	+	entA	2%2C3-dihydroxybenzoate-2%2C3-dehydrogenase	catalyzes the formation of 2%2C3-dihydroxybenzoate from 2%2C3-dihydro-2%2C3-dihydroxybenzoate: involved in the biosynthesis of siderophores%2C enterobactin%2C bacillibactin or vibriobactin	ACY87208.1		1	1	TTTCAGGCAAGTTGTACCAAG	660644	-	SGDCT_MS25_F05	SGDCT_MS25_F05			CTTCAGTTCAAACCGCGCCTA	660644	-	SGDKT_MS09_F12	SGDKT_MS09_F12
1242	CP001363	Intergen	Intergen	Intergen_STM14_0696_STM14_0697	661371	661372							0	0
1243	CP001363	CDS	CDS	STM14_0697	661373	661786	+	ybdB	hypothetical protein	possibly involved in aromatic compounds catabolism: PaaI	ACY87209.1		1	1	TTATCAACCCATTTACCTCCC	661402	-	SGDCT_MS03_A07	_		>1 barcode	CTCCGAACCTACATGTTAAAC	661402	-	SGDKT_MS04_D04	SGDKT_MS04_D04
1244	CP001363	Intergen	Intergen	Intergen_STM14_0697_STM14_0698	661787	661860							0	0
1245	CP001363	CDS	CDS	STM14_0698	661861	661971	+		hypothetical protein		ACY87210.1		0	0
1246	CP001363	CDS	CDS	STM14_0699	661968	664073	+	cstA	carbon starvation protein	similar to Escherichia coli carbon starvation protein (AAC73699.1)	ACY87211.1		0	0
1247	CP001363	Intergen	Intergen	Intergen_STM14_0699_STM14_0700	664074	664136							0	0
1248	CP001363	CDS	CDS	STM14_0700	664137	664334	+	ybdD	putative cytoplasmic protein		ACY87212.1		1	1	ACCGTCGCGCACATATTACCG	664166	-	SGDCT_MS06_E03	SGDCT_MS06_E03			CAAGACCAAGGAAAACAGCCA	664166	-	SGDKT_MS22_E05	SGDKT_MS22_E05	SGDKT_MS23_E05
1249	CP001363	Intergen	Intergen	Intergen_STM14_0700_STM14_0701	664335	664369							0	0
1250	CP001363	CDS	CDS	STM14_0701	664370	665458	-	ybdH	hypothetical protein	member of the iron-containing alcohol dehydrogenase family: unknown function	ACY87213.1		1	2	ACCAAGTTAAACGAGCTGCAA	665429	+	SGDCT_MS30_G12	SGDCT_MS30_G12			AACACGTGAACCTATAAAGGA	665422	+	SGDCT_MS30_H06	SGDCT_MS30_H06			CGTTGCACTAACGAACAGAAC	665429	+	SGDKT_MS02_C01	SGDKT_MS02_C01
1251	CP001363	Intergen	Intergen	Intergen_STM14_0701_STM14_0702	665459	665584							0	0
1252	CP001363	CDS	CDS	STM14_0702	665585	666745	+	ybdL	putative aminotransferase	catalyzes the transfer of an amino moiety	ACY87214.1		1	1	CAGCACTACACCGTCCCCGCG	665614	-	SGDCT_MS07_B09	SGDCT_MS07_B09			CCGCGAGCTCTAGACCGATTG	665614	-	SGDKT_MS08_E01	SGDKT_MS08_E01
1253	CP001363	CDS	CDS	STM14_0703	666746	667363	-	ybdM	putative transcriptional regulator		ACY87215.1		1	1	TCGTCTAACGTAAGTACTGAT	667334	+	SGDCT_MS17_D07	SGDCT_MS17_D07			GGAGAAGAGCGACCCTGAGTT	667334	+	SGDKT_MS10_H01	SGDKT_MS10_H01
1254	CP001363	CDS	CDS	STM14_0704	667336	668571	-	ybdN	putative 3'-phosphoadenosine 5'-phosphosulfate sulfotransferase	PAPS reductase/FAD synthetase	ACY87216.1		0	0
1255	CP001363	Intergen	Intergen	Intergen_STM14_0704_STM14_0705	668572	668736							0	0
1256	CP001363	CDS	CDS	STM14_0705	668737	669639	-	ybdO	putative transcriptional regulator	similar to Escherichia coli putative transcriptional regulator LysR-type (AAC73704.1): LysR family	ACY87217.1		1	1	ATGAACCACGTAGACTTCGTT	669610	+	SGDCT_MS12_A01	SGDCT_MS12_A01			GTGACCGACGTGATAAACGGT	669610	+	SGDKT_MS03_G06	SGDKT_MS03_G06
1257	CP001363	Intergen	Intergen	Intergen_STM14_0705_STM14_0706	669640	669955							0	0
1258	CP001363	CDS	CDS	STM14_0706	669956	670702	-	dsbG	disulfide isomerase/thiol-disulfide oxidase	Involved in disulfide bond formation	ACY87218.1		0	0
1259	CP001363	Intergen	Intergen	Intergen_STM14_0706_STM14_0707	670703	671142							0	0
1260	CP001363	CDS	CDS	STM14_0707	671143	671706	+	ahpC	alkyl hydroperoxide reductase subunit C	with AhpF catalyzes the conversion of alkyl hydroperoxides to their corresponding alcohols: AhpC reduced the hydroperoxide substrate	ACY87219.1		0	0
1261	CP001363	Intergen	Intergen	Intergen_STM14_0707_STM14_0708	671707	671830							0	0
1262	CP001363	CDS	CDS	STM14_0708	671831	673513	+	ahpF	alkyl hydroperoxide reductase F52a subunit	alkyl hydroperoxide reductase subunit F (SW:AHPF_SALTY): detoxification of hydroperoxides	ACY87220.1		0	0
1263	CP001363	Intergen	Intergen	Intergen_STM14_0708_STM14_0709	673514	673844							0	0
1264	CP001363	CDS	CDS	STM14_0709	673845	674405	+		putative anaerobic dehydrogenase component	similar to Escherichia coli putative oxidoreductase component (AAC74663.1)	ACY87221.1		1	1	AACCCCATTTTAACGGACACT	673874	-	SGDCT_MS28_B12	SGDCT_MS28_B12			TGACAAAACGAACTTACTAGT	673874	-	SGDKT_MS09_E11	SGDKT_MS09_E11
1265	CP001363	CDS	CDS	STM14_0710	674398	676677	+		putative oxidoreductase protein	similar to Escherichia coli putative oxidoreductase: major subunit (AAC74659.1)	ACY87222.1		0	1	GGCTAAAGCCCCTCTAGCTCT	674427	-	SGDCT_MS11_G01	SGDCT_MS11_G01
1266	CP001363	CDS	CDS	STM14_0711	676674	677033	+		molybdopterin-containing oxidoreductase iron-sulfur subunit		ACY87223.1		1	1	CCAACGCAATGAATAAGGGCA	676703	-	SGDCT_MS16_F01	SGDCT_MS16_F01			ACGGTTTGGCGGCCCCCACCA	676703	-	SGDKT_MS01_E01	SGDKT_MS01_E01
1267	CP001363	CDS	CDS	STM14_0712	677033	677800	+		putative hydrogenase protein	similar to Escherichia coli putative DMSO reductase anchor subunit (AAC74662.1)	ACY87224.1		1	1	GAGTCTCATAGCACACAGAAC	677062	-	SGDCT_MS12_B09	SGDCT_MS12_B09			CTATCACCAACCCGTCGCAGC	677062	-	SGDKT_MS19_G11	SGDKT_MS19_G11
1268	CP001363	Intergen	Intergen	Intergen_STM14_0712_STM14_0713	677801	677867							0	0
1269	CP001363	CDS	CDS	STM14_0713	677868	678296	-	ybdQ	putative universal stress protein	similar to UspA and related nucleotide-binding protein	ACY87225.1		0	0
1270	CP001363	CDS	CDS	STM14_0714	678228	678434	+		hypothetical protein		ACY87226.1		1	1	CCGCATATCCCGGCGAACAAC	678267	+	SGDCT_MS10_H07	SGDCT_MS10_H07			CCTTTCTTTTACGCAAAGCTA	678267	+	SGDKT_MS02_B11	SGDKT_MS02_B11
1271	CP001363	CDS	CDS	STM14_0715	678399	678539	-		hypothetical protein		ACY87227.1		0	0
1272	CP001363	CDS	CDS	STM14_0716	678519	679757	+	ybdR	putative dehydrogenase	similar to Escherichia coli putative oxidoreductase (AAC73709.1)	ACY87228.1		1	0	CCCTCACCTCTGCAAGATCTC	678548	-	SGDKT_MS24_E06	SGDKT_MS24_E06
1273	CP001363	Intergen	Intergen	Intergen_STM14_0716_STM14_0717	679758	679839							0	0
1274	CP001363	CDS	CDS	STM14_0717	679840	680250	-	rnk	nucleoside diphosphate kinase regulator	Regulates the synthesis of nucleoside triphosphates for nucleic acid synthesis%2C CTP for lipid synthesis%2C and GTP for protein elongation	ACY87229.1		1	1	TCGGAAGTTGAATCATGTACA	680221	+	SGDCT_MS02_G04	SGDCT_MS02_G04			TTACCGAATACCAGGGCGCAA	680221	+	SGDKT_MS05_H03	SGDKT_MS05_H03
1275	CP001363	Intergen	Intergen	Intergen_STM14_0717_STM14_0718	680251	680484							0	0
1276	CP001363	CDS	CDS	STM14_0718	680485	681291	-	rna	ribonuclease I	similar to Escherichia coli RNase I: cleaves phosphodiester bond between any two nucleotides (AAC73712.1)	ACY87230.1		0	1	CTGAGGCTCGGAAGTACAGGC	681262	+	SGDCT_MS21_C07	SGDCT_MS21_C07
1277	CP001363	Intergen	Intergen	Intergen_STM14_0718_STM14_0719	681292	681400							0	0
1278	CP001363	CDS	CDS	STM14_0719	681401	682864	-	citT	citrate/succinate transport antiport protein	similar to Escherichia coli putative membrane protein (AAC73713.1): DASS family	ACY87231.1		1	1	ATACATCTGGTACCGCCTTAA	682835	+	SGDCT_MS09_A07	SGDCT_MS09_A07			AAAATACCAATAGGTTCTATG	682835	+	SGDKT_MS02_F08	SGDKT_MS02_F08
1279	CP001363	Intergen	Intergen	Intergen_STM14_0719_STM14_0720	682865	682901							0	0
1280	CP001363	CDS	CDS	STM14_0720	682902	683798	-	citG	triphosphoribosyl-dephospho-CoA synthase	catalyzes the formation of 2'-(5''-triphosphoribosyl)-3'-dephospho-CoA from ATP and 3-dephospho-CoA	ACY87232.1		1	1	ACCTAATGTTAACAAGCCATG	683769	+	SGDCT_MS23_E02	SGDCT_MS23_E02			TGATACCGTGTCTGCCACGCC	683769	+	SGDKT_MS02_E12	SGDKT_MS02_E12
1281	CP001363	CDS	CDS	STM14_0721	683770	684321	-	citX	2'-(5''-triphosphoribosyl)-3'-dephospho-CoA:apo- citrate lyase	2'-(5''-phosphoribosyl)-3'-dephospho-CoA transferase: holo-citrate lyase synthase: CitG forms the prosthetic group precursor 2'-(5''-triphosphoribosyl)-3'-dephospho-CoA which is then transferred to apo-ACP by CitX to produce holo-ACP and pyrophosphate	ACY87233.1		1	1	GCTAACCTGGAACCAACCGCT	684292	+	SGDCT_MS12_A06	SGDCT_MS12_A06			AGCAATACTTTACGACTCTAT	684292	+	SGDKT_MS32_B05	SGDKT_MS32_B05
1282	CP001363	Intergen	Intergen	Intergen_STM14_0721_STM14_0722	684322	684324							0	0
1283	CP001363	CDS	CDS	STM14_0722	684325	685854	-	citF	citrate lyase alpha chain/citrate-ACP transferase	similar to Escherichia coli citrate lyase alpha chain (AAC73716.1)	ACY87234.1		1	1	GTCCCACCACTTAACCCAGTC	685825	+	SGDCT_MS10_D06	SGDCT_MS10_D06			TTTGCCAACAAAAACATTGGG	685825	+	SGDKT_MS03_H08	SGDKT_MS03_H08
1284	CP001363	Intergen	Intergen	Intergen_STM14_0722_STM14_0723	685855	685863							0	0
1285	CP001363	CDS	CDS	STM14_0723	685864	686772	-	citE	citrate lyase beta chain	similar to Escherichia coli citrate lyase beta chain: acyl lyase subunit (AAC73717.1)	ACY87235.1		0	1	ATAAGGCCTACTGCAAACAAA	686743	+	SGDCT_MS06_D05	SGDCT_MS06_D05
1286	CP001363	CDS	CDS	STM14_0724	686769	687065	-	citD	citrate lyase subunit gamma	acyl carrier protein: with CitE and CitF catalyzes the formation of oxaloacetate from citrate	ACY87236.1		1	0	CTCATGACATACAGTAAGGTA	687036	+	SGDKT_MS06_F03	SGDKT_MS06_F03
1287	CP001363	CDS	CDS	STM14_0725	687062	688138	-	citC	citrate lyase synthetase	similar to Escherichia coli citrate lyase synthetase: citrate (pro-3S)-lyase ligase (AAC73719.1)	ACY87237.1		1	1	AAGAGATACCAATGAAACTTT	688109	+	SGDCT_MS18_H08	SGDCT_MS18_H08			CCCGCGTTACGAACAACTCGT	688109	+	SGDKT_MS08_A02	SGDKT_MS08_A02
1288	CP001363	Intergen	Intergen	Intergen_STM14_0725_STM14_0726	688139	688330							0	0
1289	CP001363	CDS	CDS	STM14_0726	688331	688513	+		conserved hypothetical protein		ACY87238.1		0	0
1290	CP001363	Intergen	Intergen	Intergen_STM14_0726_STM14_0727	688514	688522							0	0
1291	CP001363	CDS	CDS	STM14_0727	688523	690184	+	dpiB	sensory histidine kinase	similar to Escherichia coli putative sensor-type protein (AAC73720.1): in two-component regulatory system with DpiA: regulation of cit operon and plasmid inheritance genes	ACY87239.1		0	0
1292	CP001363	CDS	CDS	STM14_0728	690153	690833	+	dpiA	two-component response regulator DpiA	regulates the expression of citAB in citrate fermentation	ACY87240.1		1	1	ACGGTCCACCTTTAGCTCGTA	690182	-	SGDCT_MS15_C10	SGDCT_MS15_C10			TCGACTCTATTAATTACTCCT	690182	-	SGDKT_MS16_D02	SGDKT_MS16_D02
1293	CP001363	Intergen	Intergen	Intergen_STM14_0728_STM14_0729	690834	690886							0	0
1294	CP001363	CDS	CDS	STM14_0729	690887	692272	-	dcuC	C4-dicarboxylate transporter DcuC	responsible for the transport of C4-dicarboxylates during anaerobic growth	ACY87241.1		0	0
1295	CP001363	Intergen	Intergen	Intergen_STM14_0729_STM14_0730	692273	692332							0	0
1296	CP001363	CDS	CDS	STM14_0730	692333	692443	+		hypothetical protein		ACY87242.1		0	0
1297	CP001363	Intergen	Intergen	Intergen_STM14_0730_STM14_0731	692444	692650							0	0
1298	CP001363	CDS	CDS	STM14_0731	692651	693223	+	pagP	palmitoyl transferase for Lipid A	PagP (gi|3789781)	ACY87243.1		1	1	AAACACCCTTAAATCGACGTG	692680	-	SGDCT_MS13_D10	SGDCT_MS13_D10			CCTACGGGACAGGAACTATCA	692680	-	SGDKT_MS30_H01	SGDKT_MS30_H01
1299	CP001363	Intergen	Intergen	Intergen_STM14_0731_STM14_0732	693224	693410							0	0
1300	CP001363	CDS	CDS	STM14_0732	693411	693620	+	cspE	cold shock protein CspE	member of the CspA family: constitutively expressed RNA/ssDNA-binding protein: functions in helping cells adapt to low temperature: aids nucleic acid melting: participates in gene regulation: can act as a transcription antiterminator	ACY87244.1		1	1	GCCACAAGAGCGGCAACTTTC	693440	-	SGDCT_MS31_A03	SGDCT_MS31_A03			CACCTCCCGATAAACTCCAGT	693440	-	SGDKT_MS14_D11	SGDKT_MS14_D11
1301	CP001363	Intergen	Intergen	Intergen_STM14_0732_STM14_0733	693621	693677							0	0
1302	CP001363	CDS	CDS	STM14_0733	693678	694061	-	ccrB	camphor resistance protein CrcB	may be involved in chromosome condensation: overexpression in Escherichia coli protects against decondensation by camphor: overexpressing the protein results in an increase in supercoiling	ACY87245.1		0	1	GATAACATCAAGAGACCAGTT	694032	+	SGDCT_MS07_C05	SGDCT_MS07_C05
1303	CP001363	Intergen	Intergen	Intergen_STM14_0733_STM14_0734	694062	694151							0	0
1304	CP001363	CDS	CDS	STM14_0734	694152	694940	+	ybeM	putative hydrolase	similar to Escherichia coli putative amidase (AAC73727.1)	ACY87246.1		1	1	AGACACGCTCCGTTCAAGTCC	694181	-	SGDCT_MS11_E09	SGDCT_MS11_E09			TGTAAATTTATATAGTCCGCT	694181	-	SGDKT_MS13_B10	SGDKT_MS13_B10
1305	CP001363	Intergen	Intergen	Intergen_STM14_0734_STM14_0735	694941	694968							0	0
1306	CP001363	CDS	CDS	STM14_0735	694969	695076	+		hypothetical protein		ACY87247.1		0	0
1307	CP001363	CDS	CDS	STM14_0736	695069	695272	+	tatE	twin arginine translocase protein E	TatE: similar to TatA and found in some proteobacteria: part of system that translocates proteins with a conserved twin arginine motif across the inner membrane: capable of translocating folded substrates typically those with bound cofactors: similar to a protein import system in thylakoid membranes	ACY87248.1		1	2	TACCGGGTGCACCTACCCCGA	695098	-	SGDCT_MS04_C09	SGDCT_MS04_C09			TGAGCCCCTTCCATACACCTC	695083	-	SGDCT_MS04_F03	SGDCT_MS04_F03		>1 barcode	TCGCGAGTTAAATCGAGGAAT	695083	-	SGDKT_MS21_B07	SGDKT_MS21_B07	SGDKT_MS22_B07
1308	CP001363	Intergen	Intergen	Intergen_STM14_0736_STM14_0737	695273	695357							0	0
1309	CP001363	CDS	CDS	STM14_0737	695358	696323	-	lipA	lipoyl synthase	catalyzes the radical-mediated insertion of two sulfur atoms into an acyl carrier protein (ACP) bound to an octanoyl group to produce a lipoyl group	ACY87249.1		0	0
1310	CP001363	Intergen	Intergen	Intergen_STM14_0737_STM14_0738	696324	696363							0	0
1311	CP001363	CDS	CDS	STM14_0738	696364	696498	-		hypothetical protein		ACY87250.1		0	0
1312	CP001363	Intergen	Intergen	Intergen_STM14_0738_STM14_0739	696499	696528							0	0
1313	CP001363	CDS	CDS	STM14_0739	696529	697482	-	ybeF	putative DNA-binding transcriptional regulator	similar to Escherichia coli putative transcriptional regulator LysR-type (AAC73730.1): LysR family	ACY87251.1		1	1	AGATTACGGGCCGACATGGTA	697453	+	SGDCT_MS12_G03	SGDCT_MS12_G03			GCCCCTACAAACAAACTCAAA	697453	+	SGDKT_MS03_A08	SGDKT_MS03_A08
1314	CP001363	Intergen	Intergen	Intergen_STM14_0739_STM14_0740	697483	697583							0	0
1315	CP001363	CDS	CDS	STM14_0740	697584	697727	-		hypothetical protein		ACY87252.1		0	0
1316	CP001363	Intergen	Intergen	Intergen_STM14_0740_STM14_0741	697728	697783							0	0
1317	CP001363	CDS	CDS	STM14_0741	697784	698425	-	lipB	lipoyltransferase	lipoyl-[acyl-carrier protein]-protein-N-lipoyltransferse: lipoate-protein ligase B: transfers lipoate to apolipoproteins: involved in lipoate metabolism	ACY87253.1		0	0
1318	CP001363	CDS	CDS	STM14_0742	698354	698719	+		hypothetical protein		ACY87254.1		0	0
1319	CP001363	CDS	CDS	STM14_0743	698525	698788	-	ybeD	hypothetical protein		ACY87255.1		0	0
1320	CP001363	Intergen	Intergen	Intergen_STM14_0743_STM14_0744	698789	698896							0	0
1321	CP001363	CDS	CDS	STM14_0744	698897	700108	-	dacA	D-alanyl-D-alanine carboxypeptidase fraction A	penicillin-binding protein 5: removes C-terminal D-alanyl residues from sugar-peptide cell wall precursors	ACY87256.1		1	0	GACCACTGCTACTACCTTTGA	700079	+	SGDKT_MS33_G01	SGDKT_MS33_G01
1322	CP001363	Intergen	Intergen	Intergen_STM14_0744_STM14_0745	700109	700127							0	0
1323	CP001363	CDS	CDS	STM14_0745	700128	700277	+		hypothetical protein		ACY87257.1		0	0
1324	CP001363	CDS	CDS	STM14_0746	700248	701393	-	rlpA	rare lipoprotein A	similar to Escherichia coli minor lipoprotein (AAC73734.1)	ACY87258.1		0	1	CGAATCATGAAGAGTCCAACC	701364	+	SGDCT_MS03_B11	SGDCT_MS03_B11
1325	CP001363	Intergen	Intergen	Intergen_STM14_0746_STM14_0747	701394	701403							0	0
1326	CP001363	CDS	CDS	STM14_0747	701404	702516	-	mrdB	cell wall shape-determining protein	similar to Escherichia coli rod shape-determining membrane protein: sensitivity to radiation and drugs (AAC73735.1): cell elongation in exponential phase	ACY87259.1		0	0
1327	CP001363	Intergen	Intergen	Intergen_STM14_0747_STM14_0748	702517	702518							0	0
1328	CP001363	CDS	CDS	STM14_0748	702519	704420	-	mrdA	penicillin-binding protein 2	similar to Escherichia coli cell elongation e phase protein: peptidoglycan synthetase: penicillin-binding protein 2 (AAC73736.1)	ACY87260.1		0	0
1329	CP001363	Intergen	Intergen	Intergen_STM14_0748_STM14_0749	704421	704450							0	0
1330	CP001363	CDS	CDS	STM14_0749	704451	704918	-	ybeA	SPOUT methyltransferase superfamily protein	enzyme from Escherichia coli has not been shown to exhibit methyltransferase activity: crystal structure shows homodimer	ACY87261.1		1	0	GAAAGCACAATGAGACTACTT	704889	+	SGDKT_MS12_F12	SGDKT_MS12_F12
1331	CP001363	Intergen	Intergen	Intergen_STM14_0749_STM14_0750	704919	704921							0	0
1332	CP001363	CDS	CDS	STM14_0750	704922	705239	-	ybeB	hypothetical protein	similar to putative ACR plant Iojap protein	ACY87262.1		1	0	TGGCACAGTATTTAACCCAGG	705210	+	SGDKT_MS05_C12	SGDKT_MS05_C12
1333	CP001363	Intergen	Intergen	Intergen_STM14_0750_STM14_0751	705240	705567							0	0
1334	CP001363	CDS	CDS	STM14_0751	705568	706176	-	cobC	alpha ribazole-5'-P phosphatase	alpha-ribazole-5'-phosphate phosphatase (SW:COBC_SALTY): cobalamin synthesis	ACY87263.1		0	0
1335	CP001363	Intergen	Intergen	Intergen_STM14_0751_STM14_0752	706177	706272							0	0
1336	CP001363	CDS	CDS	STM14_0752	706273	707367	+	cobD	threonine-phosphate decarboxylase	cobalamin biosynthesis protein: decarboxylates L-threonine-O-3-phosphate to yield (R)-1-amino-2-propanol O-2-phosphate%2C the precursor for the linkage between the nucleotide loop and the corrin ring in cobalamin: structurally similar to histidinol phosphate aminotransferase	ACY87264.1		1	1	GCCAGGCTTAGCTTCCACTAA	706302	-	SGDCT_MS22_E06	SGDCT_MS22_E06			TACAAGGGATTTGGCGGACAA	706302	-	SGDKT_MS04_C04	SGDKT_MS04_C04
1337	CP001363	CDS	CDS	STM14_0753	707342	707983	-	nadD	nicotinic acid mononucleotide adenylyltransferase	transfers an adenyl group from ATP to NaMN to form nicotinic acid adenine dinucleotide (NaAD) which is then converted to the ubiquitous compound NAD by NAD synthetase: essential enzyme in bacteria	ACY87265.1		0	0
1338	CP001363	CDS	CDS	STM14_0754	707985	709016	-	holA	DNA polymerase III subunit delta	required for the assembly and function of the DNAX complex which is required for the assembly of the beta subunit onto primed DNA	ACY87266.1		0	0
1339	CP001363	CDS	CDS	STM14_0755	709016	709606	-	rlpB	LPS-assembly lipoprotein RplB	rare lipoprotein B: involved in the assembly of LPS in the outer membrane	ACY87267.1		0	0
1340	CP001363	Intergen	Intergen	Intergen_STM14_0755_STM14_0756	709607	709620							0	0
1341	CP001363	CDS	CDS	STM14_0756	709621	712446	-		hypothetical protein		ACY87268.1		0	0
1342	CP001363	Intergen	Intergen	Intergen_STM14_0756_STM14_0757	712447	712490							1	1	TGCATGCAGCCTATTCCTTCT	712469	-	SGDCT_MS12_B08	SGDCT_MS12_B08			CCTACCCCCACTAATCGATGC	712469	-	SGDKT_MS11_H10	SGDKT_MS11_H10
1343	CP001363	CDS	CDS	STM14_0757	712491	712781	+		putative hydrolase	similar to Escherichia coli altronate hydrolase N-terminus (AAC76126.1)	ACY87269.1		0	1	GCCATAATATCGAAGACAACG	712520	-	SGDCT_MS10_C03	SGDCT_MS10_C03
1344	CP001363	Intergen	Intergen	Intergen_STM14_0757_STM14_0758	712782	712797							0	0
1345	CP001363	CDS	CDS	STM14_0758	712798	713970	+		putative hydrolase	similar to Escherichia coli putative hydrolase C-terminus (AAC76162.1)	ACY87270.1		1	1	TTTCGGTATCAACGACGGGAT	712827	-	SGDCT_MS08_C03	SGDCT_MS08_C03			CGGCGAATTACATCCATCCAG	712827	-	SGDKT_MS11_E09	SGDKT_MS11_E09
1346	CP001363	Intergen	Intergen	Intergen_STM14_0758_STM14_0759	713971	714019							0	0
1347	CP001363	CDS	CDS	STM14_0759	714020	714973	+		2-keto-3-deoxygluconate permease	transports degraded pectin products into the bacterial cell	ACY87271.1		1	1	GCTCCAGAAAAACGGTTACAC	714049	-	SGDCT_MS10_A04	SGDCT_MS10_A04			ATCCATGTAACGCGTCTCCCA	714049	-	SGDKT_MS24_A02	SGDKT_MS24_A02
1348	CP001363	Intergen	Intergen	Intergen_STM14_0759_STM14_0760	714974	715040							0	0
1349	CP001363	CDS	CDS	STM14_0760	715041	716969	+		putative sigma-54 dependent transcriptional regulator	similar to Escherichia coli response regulator of ato: ornithine decarboxylase antizyme: sensor ATOS (AAC75280.1)	ACY87272.1		1	1	GTCTGGCCATCTACTACGCAC	715070	-	SGDCT_MS09_F05	SGDCT_MS09_F05			CGATGCTCCCCCCAGTAACCT	715070	-	SGDKT_MS18_A01	SGDKT_MS18_A01
1350	CP001363	Intergen	Intergen	Intergen_STM14_0760_STM14_0761	716970	717061							0	0
1351	CP001363	CDS	CDS	STM14_0761	717062	717535	+	ybeL	hypothetical protein	similar to Escherichia coli putative alpha helical protein (AAC73744.1)	ACY87273.1		0	1	CCCTCGAAGTGTTAAAACGCC	717095	-	SGDCT_MS24_F11	SGDCT_MS24_F11
1352	CP001363	Intergen	Intergen	Intergen_STM14_0761_STM14_0762	717536	717573							0	0
1353	CP001363	CDS	CDS	STM14_0762	717574	718569	-	ybeQ	TPR repeat-containing protein	TPR repeat	ACY87274.1		1	0	TAGCGCCGTATCATCTCGCTT	718540	+	SGDKT_MS19_H09	SGDKT_MS19_H09
1354	CP001363	Intergen	Intergen	Intergen_STM14_0762_STM14_0763	718570	718693							0	0
1355	CP001363	CDS	CDS	STM14_0763	718694	719401	+	ybeR	putative cytoplasmic protein		ACY87275.1		1	1	GTAACACCATGCACCCACAAA	718723	-	SGDCT_MS05_G02	SGDCT_MS05_G02			CGCCTGCCTGCCTGGCATAAA	718723	-	SGDKT_MS18_F04	SGDKT_MS18_F04
1356	CP001363	CDS	CDS	STM14_0764	719398	720831	+	ybeS	putative molecular chaperone	similar to Escherichia coli putative enzyme of polynucleotide modification (AAC73747.1): DnaJ family	ACY87276.1		1	0	GGATGCTTGCAAGTAAAACAA	719427	-	SGDKT_MS14_D06	SGDKT_MS14_D06
1357	CP001363	Intergen	Intergen	Intergen_STM14_0764_STM14_0765	720832	720842							0	0
1358	CP001363	CDS	CDS	STM14_0765	720843	721539	+	ybeU		similar to Escherichia coli putative tRNA ligase (AAC73749.1)~disrupted by frameshift	pseudo=true		0	1	GTGCCTAAGAGACATAGAATT	720872	-	SGDCT_MS11_D12	SGDCT_MS11_D12
1359	CP001363	CDS	CDS	STM14_0766	721536	723008	+	ybeV	putative molecular chaperone	DnaJ family	ACY87277.1		1	1	CACCCCATTAATCGCACCCAC	721565	-	SGDCT_MS21_B11	SGDCT_MS21_B11			CCTACCCTCAGCGCATGTATT	721565	-	SGDKT_MS29_F09	SGDKT_MS29_F09	SGDKT_MS29_G09
1360	CP001363	Intergen	Intergen	Intergen_STM14_0766_STM14_0767	723009	723029							0	0
1361	CP001363	CDS	CDS	STM14_0767	723030	724709	-	hscC	putative heatshock protein	similar to Escherichia coli putative DnaK protein (AAC73751.1): similar to Hsp70 in Hsc66 subfamily	ACY87278.1		0	1	GGTCCCCCCGCTAATCCACCG	724680	+	SGDCT_MS06_B09	SGDCT_MS06_B09
1362	CP001363	Intergen	Intergen	Intergen_STM14_0767_STM14_0768	724710	724784							0	0
1363	CP001363	CDS	CDS	STM14_0768	724785	726023	-		putative cytoplasmic protein		ACY87279.1		1	1	ACAGGGGCGGACAAAAACCAC	725994	+	SGDCT_MS10_F05	SGDCT_MS10_F05			AATCCAACCATTTTAAGTACC	725994	+	SGDKT_MS26_A08	SGDKT_MS26_A08
1364	CP001363	Intergen	Intergen	Intergen_STM14_0768_STM14_0769	726024	726054							0	0
1365	CP001363	CDS	CDS	STM14_0769	726055	726990	-	rihA	ribonucleoside hydrolase 1	Hydrolyzes with equal efficiency cytidine or uridine to ribose and cytosine or uracil%2C respectively: pyrimidine-specific	ACY87280.1		1	1	GTGAGACCGAAAGGGTACCAA	726961	+	SGDCT_MS20_G10	SGDCT_MS20_G10			CCCCCCCCGACCTAAGTCATA	726961	+	SGDKT_MS21_B08	SGDKT_MS21_B08	SGDKT_MS22_B08
1366	CP001363	Intergen	Intergen	Intergen_STM14_0769_STM14_0770	726991	727106							0	0
1367	CP001363	CDS	CDS	STM14_0770	727107	727832	-	gltL	glutamate/aspartate transporter	similar to Escherichia coli ATP-binding protein of glutamate/aspartate transport system (AAC73753.1): ABC superfamily ATP-binding protein	ACY87281.1		1	1	CCGCAGCCAGAGGCCCGACCA	727803	+	SGDCT_MS16_C01	SGDCT_MS16_C01			CCCACGGCCGTGTCAACCGGC	727803	+	SGDKT_MS07_E01	SGDKT_MS07_E01
1368	CP001363	CDS	CDS	STM14_0771	727832	728506	-	gltK	glutamate/aspartate transporter	similar to Escherichia coli glutamate/aspartate transport system permease (AAC73754.1): ABC superfamily membrane protein	ACY87282.1		1	0	CACCTACCCTAACAAACGGGC	728477	+	SGDKT_MS06_A08	SGDKT_MS06_A08
1369	CP001363	CDS	CDS	STM14_0772	728506	729246	-	gltJ	glutamate/aspartate transporter	similar to Escherichia coli glutamate/aspartate transport system permease (AAC73755.1): ABC superfamily membrane protein	ACY87283.1		1	1	GCCAGTCGCCCCGCCGATTGG	729217	+	SGDCT_MS14_E08	SGDCT_MS14_E08			AGTGGCGGGCCAAATACGCAG	729217	+	SGDKT_MS21_C08	SGDKT_MS21_C08		>1 barcode
1370	CP001363	Intergen	Intergen	Intergen_STM14_0772_STM14_0773	729247	729405							2	1	TTCAAGAAACCGCGTGGATCC	729272	-	SGDCT_MS28_F07	SGDCT_MS28_F07			AAAAAAGTAGAAGTGACTTGC	729268	-	SGDKT_MS03_G10	SGDKT_MS03_G10			ACGCTCAGCCAAAGGAGGTGA	729381	+	SGDKT_MS15_G10	SGDKT_MS15_G10
1371	CP001363	CDS	CDS	STM14_0773	729406	730332	-	gltI	glutamate and aspartate transporter subunit	similar to Escherichia coli putative periplasmic binding transport protein (AAC73756.1): ABC superfamily binding protein	ACY87284.1		1	1	AATGCTAATTCAAAAACTATC	730303	+	SGDCT_MS03_F03	SGDCT_MS03_F03			ACAGATAAGGCCCATTCTTTA	730303	+	SGDKT_MS02_G02	SGDKT_MS02_G02
1372	CP001363	CDS	CDS	STM14_0774	730309	730596	+		hypothetical protein		ACY87285.1		0	0
1373	CP001363	Intergen	Intergen	Intergen_STM14_0774_STM14_0775	730597	730668							0	0
1374	CP001363	CDS	CDS	STM14_0775	730669	732207	-	lnt	apolipoprotein N-acyltransferase	Transfers the fatty acyl group on membrane lipoproteins	ACY87286.1		0	0
1375	CP001363	Intergen	Intergen	Intergen_STM14_0775_STM14_0776	732208	732226							0	0
1376	CP001363	CDS	CDS	STM14_0776	732227	733105	-	ybeX	putative transport protein	similar to Escherichia coli putative transport protein (AAC73759.1): contains putative CBS domain	ACY87287.1		1	0	GCACAGTGTCATAATAAAACC	733076	+	SGDKT_MS31_D05	SGDKT_MS31_D05
1377	CP001363	CDS	CDS	STM14_0777	733102	733251	-		conserved hypothetical protein		ACY87288.1		0	0
1378	CP001363	Intergen	Intergen	Intergen_STM14_0777_STM14_0778	733252	733262							0	0
1379	CP001363	CDS	CDS	STM14_0778	733263	733736	-	ybeY	putative metalloprotease	hypothetical protein in cutE-corC intergenic region (SW:YBEY_SALTY)	ACY87289.1		0	0
1380	CP001363	CDS	CDS	STM14_0779	733733	734818	-	phoL	putative phosphate starvation-inducible protein	similar to Escherichia coli putative ATP-binding protein in pho regulon (AAC73761.1)	ACY87290.1		1	1	CAACCCACCACTAACACACCC	734789	+	SGDCT_MS31_D07	SGDCT_MS31_D07			AATTACTCCCCATGTTAAATA	734789	+	SGDKT_MS03_A05	SGDKT_MS03_A05
1381	CP001363	Intergen	Intergen	Intergen_STM14_0779_STM14_0780	734819	734837							0	0
1382	CP001363	CDS	CDS	STM14_0780	734838	734957	-		hypothetical protein		ACY87291.1		0	0
1383	CP001363	Intergen	Intergen	Intergen_STM14_0780_STM14_0781	734958	734983							0	0
1384	CP001363	CDS	CDS	STM14_0781	734984	736408	-	miaB	rRNA modification protein	methylthiolation of isopentenylated A37 derivatives in rRNA	ACY87292.1		1	1	TTGACATAACAGAAGACCCAA	736379	+	SGDCT_MS17_F01	SGDCT_MS17_F01			ATCACCCTCTGGACAGCAGAA	736379	+	SGDKT_MS01_C07	SGDKT_MS01_C07
1385	CP001363	Intergen	Intergen	Intergen_STM14_0781_STM14_0782	736409	736551							0	0
1386	CP001363	CDS	CDS	STM14_0782	736552	737727	+	ubiF	2-octaprenyl-3-methyl-6-methoxy-1%2C4-benzoquinol hydroxylase	catalyzes the formation of 2-octaprenyl-3-methyl-5-hydroxy-6-methoxy-1%2C4-benzoquinol from 2-octaprenyl-3-methyl-6-methoxy-1%2C4-benzoquinol: functions in the biosynthesis of ubiquinone or coenzyme Q	ACY87293.1		0	0
1387	CP001363	Intergen	Intergen	Intergen_STM14_0782_STM14_0783	737728	737793							0	0
1388	CP001363	CDS	CDS	STM14_0783	737794	738369	-		putative inner membrane protein		ACY87294.1		1	1	AACCGTGGACTCCCTCTTCTG	738340	+	SGDCT_MS09_G12	SGDCT_MS09_G12			CCATAAATTCTCATGATACAC	738340	+	SGDKT_MS09_G08	SGDKT_MS09_G08
1389	CP001363	Intergen	Intergen	Intergen_STM14_0783_STM14_0784	738370	738504							0	0
1390	CP001363	tRNA	tRNA	STM14_0784	738505	738579	-	glnX	tRNA-Gln				0	0
1391	CP001363	Intergen	Intergen	Intergen_STM14_0784_STM14_0785	738580	738622							0	0
1392	CP001363	tRNA	tRNA	STM14_0785	738623	738697	-	glnV	tRNA-Gln				0	0
1393	CP001363	Intergen	Intergen	Intergen_STM14_0785_STM14_0786	738698	738743							0	0
1394	CP001363	tRNA	tRNA	STM14_0786	738744	738820	-	metU	tRNA-Met				0	0
1395	CP001363	Intergen	Intergen	Intergen_STM14_0786_STM14_0787	738821	738835							0	0
1396	CP001363	tRNA	tRNA	STM14_0787	738836	738910	-	glnW	tRNA-Gln				0	0
1397	CP001363	Intergen	Intergen	Intergen_STM14_0787_STM14_0788	738911	738945							0	0
1398	CP001363	tRNA	tRNA	STM14_0788	738946	739020	-	glnU	tRNA-Gln				0	0
1399	CP001363	Intergen	Intergen	Intergen_STM14_0788_STM14_0789	739021	739043							0	0
1400	CP001363	tRNA	tRNA	STM14_0789	739044	739128	-	leuW	tRNA-Leu				0	0
1401	CP001363	Intergen	Intergen	Intergen_STM14_0789_STM14_0790	739129	739136							0	0
1402	CP001363	tRNA	tRNA	STM14_0790	739137	739213	-	metT	tRNA-Met				0	0
1403	CP001363	Intergen	Intergen	Intergen_STM14_0790_STM14_0791	739214	739309							0	0
1404	CP001363	CDS	CDS	STM14_0791	739310	739477	+		hypothetical protein		ACY87295.1		0	0
1405	CP001363	CDS	CDS	STM14_0792	739436	741100	-	asnB	asparagine synthetase B	functions in asparagine biosynthesis: converts glutamine%2C aspartate%2C ATP%2C and water to glutamate%2C asparagine%2C pyrophosphate and AMP	ACY87296.1		1	1	AATCACCACACCAAAATTACC	741071	+	SGDCT_MS15_A04	SGDCT_MS15_A04			ATACCTGATCCTAAGTTAGCG	741071	+	SGDKT_MS31_A11	SGDKT_MS31_A11
1406	CP001363	Intergen	Intergen	Intergen_STM14_0792_STM14_0793	741101	741389							0	0
1407	CP001363	CDS	CDS	STM14_0793	741390	742142	-	nagD	UMP phosphatase	similar to Escherichia coli N-acetylglucosamine metabolism (AAC73769.1)	ACY87297.1		1	1	AAGATACCCAACCACGCCCTC	742113	+	SGDCT_MS04_H07	SGDCT_MS04_H07			GAGGCGAAGCTCATCCTCGCA	742113	+	SGDKT_MS17_D09	SGDKT_MS17_D09
1408	CP001363	Intergen	Intergen	Intergen_STM14_0793_STM14_0794	742143	742188							0	0
1409	CP001363	CDS	CDS	STM14_0794	742189	743409	-	nagC	N-acetylglucosamine operon transcriptional repressor	similar to Escherichia coli transcriptional repressor of nag: N-acetylglucosamine operon (AAC73770.1): NagC/XylR family	ACY87298.1		0	1	ACTAGTCAACGCAAAAACCCT	743380	+	SGDCT_MS10_D08	SGDCT_MS10_D08
1410	CP001363	Intergen	Intergen	Intergen_STM14_0794_STM14_0795	743410	743413							0	0
1411	CP001363	CDS	CDS	STM14_0795	743414	744568	-	nagA	N-acetylglucosamine-6-phosphate deacetylase	catalyzes the formation of glucosamine 6-phosphate from N-acetylglucosamine 6-phosphate	ACY87299.1		0	0
1412	CP001363	Intergen	Intergen	Intergen_STM14_0795_STM14_0796	744569	744627							0	0
1413	CP001363	CDS	CDS	STM14_0796	744628	745428	-	nagB	glucosamine-6-phosphate deaminase	catalyzes the reversible formation of fructose 6-phosphate from glucosamine 6-phosphate	ACY87300.1		1	0	CCACGGCGTCAGAACTGAGTA	745399	+	SGDKT_MS06_C03	SGDKT_MS06_C03
1414	CP001363	Intergen	Intergen	Intergen_STM14_0796_STM14_0797	745429	745469							0	0
1415	CP001363	CDS	CDS	STM14_0797	745470	745595	-		hypothetical protein		ACY87301.1		0	0
1416	CP001363	Intergen	Intergen	Intergen_STM14_0797_STM14_0798	745596	745754							0	0
1417	CP001363	CDS	CDS	STM14_0798	745755	747707	+	nagE	N-acetyl glucosamine specific PTS system components IIABC	phosphoenolpyruvate-dependent sugar phosphotransferase system: catalyzes the phosphorylation of incoming sugar substrates concomitant with their translocation across the cell membrane: IIB is phosphorylated by IIA and then transfers the phosphoryl group to the sugar: IIC forms the translocation channel	ACY87302.1		1	1	GCAAACTTACACATAGCGACA	745784	-	SGDCT_MS06_H08	SGDCT_MS06_H08			CACAATCCCCCATATAACCCT	745784	-	SGDKT_MS17_D08	SGDKT_MS17_D08
1418	CP001363	Intergen	Intergen	Intergen_STM14_0798_STM14_0799	747708	747917							0	0
1419	CP001363	CDS	CDS	STM14_0799	747918	749585	+	glnS	glutaminyl-tRNA synthetase	catalyzes a two-step reaction%2C first charging a glutamine molecule by linking its carboxyl group to the alpha-phosphate of ATP%2C followed by transfer of the aminoacyl-adenylate to its tRNA	ACY87303.1		0	0
1420	CP001363	Intergen	Intergen	Intergen_STM14_0799_STM14_0800	749586	749620							0	0
1421	CP001363	CDS	CDS	STM14_0800	749621	749734	+		hypothetical protein		ACY87304.1		0	0
1422	CP001363	Intergen	Intergen	Intergen_STM14_0800_STM14_0801	749735	749863							0	0
1423	CP001363	CDS	CDS	STM14_0801	749864	750154	+		hypothetical protein		ACY87305.1		0	0
1424	CP001363	CDS	CDS	STM14_0802	750031	751437	+	ybfM	putative outer membrane protein		ACY87306.1		1	1	ACTCCAGTATAACATCCGCAA	750060	-	SGDCT_MS26_B12	SGDCT_MS26_B12			ACCCAATACCTGTACTGTCGT	750060	-	SGDKT_MS18_E11	SGDKT_MS18_E11
1425	CP001363	Intergen	Intergen	Intergen_STM14_0802_STM14_0803	751438	751486							0	0
1426	CP001363	CDS	CDS	STM14_0803	751487	751819	+	ybfN	putative lipoprotein		ACY87307.1		1	1	AATCACTTACACTCTGCCTTT	751516	-	SGDCT_MS23_B11	SGDCT_MS23_B11			TACATACGGGTACATATAGAC	751516	-	SGDKT_MS27_A05	SGDKT_MS27_A05
1427	CP001363	Intergen	Intergen	Intergen_STM14_0803_STM14_0804	751820	751867							0	0
1428	CP001363	CDS	CDS	STM14_0804	751868	753172	-	citA	citrate-proton symporter	citrate-proton symporter (citrate transporter). (SW:CIT1_SALTY)	ACY87308.1		1	1	CAGTACTCCTGTCCTAATGAT	753143	+	SGDCT_MS09_F02	SGDCT_MS09_F02			TCGAATCCAAATCCCCAACGC	753143	+	SGDKT_MS02_F11	SGDKT_MS02_F11
1429	CP001363	Intergen	Intergen	Intergen_STM14_0804_STM14_0805	753173	753222							0	0
1430	CP001363	CDS	CDS	STM14_0805	753223	754362	-	citB	citrate utilization protein b	citrate utilization protein B (SW:CIT2_SALTY)	ACY87309.1		1	0	CGACATGTAGATAGACAATAC	754333	+	SGDKT_MS14_B12	SGDKT_MS14_B12
1431	CP001363	CDS	CDS	STM14_0806	754349	755752	-		tricarballylate dehydrogenase	catalyzes the oxidation of tricarballylate to cis-aconitate: FAD-dependent: required for the utilization of tricarballylate as a carbon and energy source by S. enterica	ACY87310.1		1	0	GTCCCTTGAAAATTTCAAGTA	755723	+	SGDKT_MS21_H10	SGDKT_MS21_H10	SGDKT_MS22_H10
1432	CP001363	Intergen	Intergen	Intergen_STM14_0806_STM14_0807	755753	755849							0	0
1433	CP001363	CDS	CDS	STM14_0807	755850	756776	-		putative transcriptional regulator	similar to Escherichia coli nitrogen assimilation control protein (AAC75050.1): LysR family	ACY87311.1		1	0	TAATCCTCCTACACACTCAAA	756747	+	SGDKT_MS12_H06	SGDKT_MS12_H06
1434	CP001363	Intergen	Intergen	Intergen_STM14_0807_STM14_0808	756777	756890							0	0
1435	CP001363	CDS	CDS	STM14_0808	756891	757343	-	fur	ferric uptake regulator	negatively regulates a number of operons that encode enzymes involved in iron transport: activated by manganese: forms a homodimer	ACY87312.1		0	1	TGCCCCTGAAGGGTATCTAAA	757314	+	SGDCT_MS30_H01	SGDCT_MS30_H01
1436	CP001363	Intergen	Intergen	Intergen_STM14_0808_STM14_0809	757344	757441							0	0
1437	CP001363	CDS	CDS	STM14_0809	757442	757591	+		hypothetical protein		ACY87313.1		0	0
1438	CP001363	Intergen	Intergen	Intergen_STM14_0809_STM14_0810	757592	757624							0	0
1439	CP001363	CDS	CDS	STM14_0810	757625	758254	-	fldA	flavodoxin FldA	An electron-transfer protein: flavodoxin binds one FMN molecule%2C which serves as a redox-active prosthetic group	ACY87314.1		0	0
1440	CP001363	Intergen	Intergen	Intergen_STM14_0810_STM14_0811	758255	758317							0	0
1441	CP001363	CDS	CDS	STM14_0811	758318	758599	-	ybfE	LexA regulated protein	LexA-regulated	ACY87315.1		1	1	TCCGGCAGACGTTACGGGTGT	758570	+	SGDCT_MS26_C09	SGDCT_MS26_C09			TGCAAGGCGGCTATGCGACAA	758570	+	SGDKT_MS32_A06	SGDKT_MS32_A06
1442	CP001363	Intergen	Intergen	Intergen_STM14_0811_STM14_0812	758600	758606							0	0
1443	CP001363	CDS	CDS	STM14_0812	758607	758720	+		hypothetical protein		ACY87316.1		0	0
1444	CP001363	Intergen	Intergen	Intergen_STM14_0812_STM14_0813	758721	758732							0	0
1445	CP001363	CDS	CDS	STM14_0813	758733	759503	-	ybfF	hypothetical protein		ACY87317.1		1	1	AATATTGCACGAAGTCTTACA	759474	+	SGDCT_MS17_C07	SGDCT_MS17_C07			TATAGACCAACGTCATTACCT	759474	+	SGDKT_MS02_D05	SGDKT_MS02_D05
1446	CP001363	Intergen	Intergen	Intergen_STM14_0813_STM14_0814	759504	759654							0	0
1447	CP001363	CDS	CDS	STM14_0814	759655	760230	+	seqA	replication initiation regulator SeqA	negative modulator of the initiation of chromosome replication	ACY87318.1		0	1	GGAAGACTATGCCGAAACCTT	759717	-	SGDCT_MS12_B03	SGDCT_MS12_B03
1448	CP001363	Intergen	Intergen	Intergen_STM14_0814_STM14_0815	760231	760254							0	0
1449	CP001363	CDS	CDS	STM14_0815	760255	761895	+	pgm	phosphoglucomutase	catalyzes the interconversion of alpha-D-glucose 1-phosphate to alpha-D-glucose 6-phosphate	ACY87319.1		1	1	CACAGCGGTGTCCAACATCTC	760284	-	SGDCT_MS29_A03	SGDCT_MS29_A03			CGACCACGGATGCCTATGGCT	760284	-	SGDKT_MS14_A11	SGDKT_MS14_A11
1450	CP001363	Intergen	Intergen	Intergen_STM14_0815_STM14_0816	761896	762009							0	0
1451	CP001363	CDS	CDS	STM14_0816	762010	762495	-		putative cytoplasmic protein		ACY87320.1		1	1	CCAGCTGCAGGAACCGCTGGT	762466	+	SGDCT_MS14_F02	SGDCT_MS14_F02			AGCGTTAACGCAGACTAAAAA	762466	+	SGDKT_MS26_E12	SGDKT_MS26_E12
1452	CP001363	Intergen	Intergen	Intergen_STM14_0816_STM14_0817	762496	762559							0	0
1453	CP001363	CDS	CDS	STM14_0817	762560	763879	-	potE	putrescine transporter	catalyzes the uptake of putrescine via a proton symport mechanism%2C as well as the efflux of putrescine by a putrescine/ornithine antiport system	ACY87321.1		1	0	CGCCTGACCGCCCACTCGACA	763850	+	SGDKT_MS26_E03	SGDKT_MS26_E03
1454	CP001363	CDS	CDS	STM14_0818	763876	766074	-	speF	ornithine decarboxylase	similar to Escherichia coli ornithine decarboxylase isozyme: inducible (AAC73787.1)	ACY87322.1		0	1	CCCCCAGATACGCTGCTGCGC	766045	+	SGDCT_MS14_E06	SGDCT_MS14_E06
1455	CP001363	Intergen	Intergen	Intergen_STM14_0818_STM14_0819	766075	766192							0	0
1456	CP001363	CDS	CDS	STM14_0819	766193	766318	-		hypothetical protein		ACY87323.1		0	0
1457	CP001363	Intergen	Intergen	Intergen_STM14_0819_STM14_0820	766319	766471							0	0
1458	CP001363	CDS	CDS	STM14_0820	766472	766585	+		conserved hypothetical protein		ACY87324.1		0	0
1459	CP001363	Intergen	Intergen	Intergen_STM14_0820_STM14_0821	766586	766835							0	0
1460	CP001363	CDS	CDS	STM14_0821	766836	767513	-	kdpE	DNA-binding transcriptional activator KdpE	response regulator in two-component regulatory system with KdpD: regulates the kdp operon involved in potassium transport	ACY87325.1		1	1	TCAACCTAACCTCAAAGAAGC	767484	+	SGDCT_MS08_G08	SGDCT_MS08_G08			GTTAAGTCCATGAACACTAGT	767484	+	SGDKT_MS14_D12	SGDKT_MS14_D12
1461	CP001363	CDS	CDS	STM14_0822	767510	770194	-	kdpD	sensor protein KdpD	sensory histidine kinase in two-component regulatory system with KdpE: signal sensing protein	ACY87326.1		1	1	AACATGTATTACTCCAAAACT	770165	+	SGDCT_MS08_G12	SGDCT_MS08_G12			AGAACGTCAGCCCATCGCTCC	770165	+	SGDKT_MS16_E11	SGDKT_MS16_E11
1462	CP001363	CDS	CDS	STM14_0823	770191	770775	-	kdpC	potassium-transporting ATPase subunit C	One of the components of the high-affinity ATP-driven potassium transport (or KDP)system%2C which catalyzes the hydrolysis of ATP coupled with the exchange of hydrogen and potassium ions. The C subunit may be involved in assembly of the KDP complex	ACY87327.1		1	1	AGATTCACAAGGCCTGGCGAA	770746	+	SGDCT_MS06_E09	SGDCT_MS06_E09			ATTCTAGATTCGGAACGACTC	770746	+	SGDKT_MS20_B04	SGDKT_MS20_B04	SGDKT_MS22_B04
1463	CP001363	Intergen	Intergen	Intergen_STM14_0823_STM14_0824	770776	770783							0	0
1464	CP001363	CDS	CDS	STM14_0824	770784	772832	-	kdpB	potassium-transporting ATPase subunit B	One of the components of the high-affinity ATP-driven potassium transport (or KDP) system%2C which catalyzes the hydrolysis of ATP coupled with the exchange of hydrogen and potassium ions	ACY87328.1		1	1	CGACACCTTTTGCCTAACAGA	772803	+	SGDCT_MS15_D05	SGDCT_MS15_D05			TCAAAATGGGTGAAGCACCTA	772803	+	SGDKT_MS22_E02	SGDKT_MS22_E02	SGDKT_MS23_E02
1465	CP001363	Intergen	Intergen	Intergen_STM14_0824_STM14_0825	772833	772852							0	0
1466	CP001363	CDS	CDS	STM14_0825	772853	774532	-	kdpA	potassium-transporting ATPase subunit A	catalyzes the hydrolysis of ATP coupled with the exchange of hydrogen and potassium ions	ACY87329.1		0	0
1467	CP001363	CDS	CDS	STM14_0826	774532	774729	-		K+-transporting ATPase%2C F subunit		ACY87330.1		1	1	ATTGCACACCACTCAGGATTT	774592	+	SGDCT_MS04_A02	SGDCT_MS04_A02			CTTCAATTCCGTCAAAGGCTC	774592	+	SGDKT_MS09_B06	SGDKT_MS09_B06
1468	CP001363	Intergen	Intergen	Intergen_STM14_0826_STM14_0827	774730	774957							0	0
1469	CP001363	CDS	CDS	STM14_0827	774958	775164	+	ybfA	putative periplasmic protein		ACY87331.1		1	1	CTTCCGCTATCGGCGAATGCC	774987	-	SGDCT_MS06_B05	SGDCT_MS06_B05			CCCCGCACATCACCAGTCGAA	774987	-	SGDKT_MS13_G02	SGDKT_MS13_G02
1470	CP001363	Intergen	Intergen	Intergen_STM14_0827_STM14_0828	775165	775274							0	0
1471	CP001363	CDS	CDS	STM14_0828	775275	776696	+	phrB	deoxyribodipyrimidine photolyase	UV-induced DNA repair: converts cyclobutane-type pyrimidine dimers created during exposure to UV ratiation to monomers: light dependent	ACY87332.1		1	1	CCCGTAACAAATTGCTCATGA	775304	-	SGDCT_MS21_F10	SGDCT_MS21_F10			GAAATCAATTTCGGCTGACGG	775304	-	SGDKT_MS13_B01	SGDKT_MS13_B01
1472	CP001363	Intergen	Intergen	Intergen_STM14_0828_STM14_0829	776697	776734							0	0
1473	CP001363	CDS	CDS	STM14_0829	776735	778330	-	ybgH	POT family transport protein	similar to Escherichia coli putative transport protein (AAC73803.1)	ACY87333.1		1	0	CAAACGGTACGTGCCAAAAAG	778187	+	SGDKT_MS12_E01	SGDKT_MS12_E01
1474	CP001363	Intergen	Intergen	Intergen_STM14_0829_STM14_0830	778331	778544							0	0
1475	CP001363	CDS	CDS	STM14_0830	778545	779288	+	ybgI	putative hydrolase-oxidase		ACY87334.1		1	1	ACGGTACAGCTCCATTAACAA	778574	-	SGDCT_MS26_F03	SGDCT_MS26_F03			GAAGACTCTAGATACGCCAAC	778574	-	SGDKT_MS02_B01	SGDKT_MS02_B01
1476	CP001363	Intergen	Intergen	Intergen_STM14_0830_STM14_0831	779289	779303							0	0
1477	CP001363	CDS	CDS	STM14_0831	779304	779960	+	ybgJ	putative carboxylase	similar to Escherichia coli putative carboxylase (AAC73805.1)	ACY87335.1		1	1	AAAAATACAGTGCGCCGCCAC	779333	-	SGDCT_MS10_H09	SGDCT_MS10_H09			CGCAAAGTTAACTCTCATGAG	779333	-	SGDKT_MS20_E02	SGDKT_MS20_E02	SGDKT_MS22_E02
1478	CP001363	CDS	CDS	STM14_0832	779954	780886	+	ybgK	putative carboxylase	similar to Escherichia coli putative carboxylase (AAC73806.1)	ACY87336.1		1	1	CTCTCCCATATAAGCGATTAT	779983	-	SGDCT_MS25_B12	SGDCT_MS25_B12			TGACGTTCTTTCCACTGTGTG	779983	-	SGDKT_MS17_C11	SGDKT_MS17_C11
1479	CP001363	CDS	CDS	STM14_0833	780876	781610	+	ybgL	hypothetical protein	similar to Escherichia coli putative lactam utilization protein (AAC73807.1)	ACY87337.1		1	1	CTTTGCCCACATGCACCCACG	780905	-	SGDCT_MS31_A08	SGDCT_MS31_A08			CCCTACACGACACCGAGCCCG	780905	-	SGDKT_MS10_H09	SGDKT_MS10_H09
1480	CP001363	Intergen	Intergen	Intergen_STM14_0833_STM14_0834	781611	781933							0	0
1481	CP001363	CDS	CDS	STM14_0834	781934	782065	+		putative cytoplasmic protein		ACY87338.1		1	1	CCTTACTCAATCCCTCTATTA	781963	-	SGDCT_MS24_E12	SGDCT_MS24_E12			GTGCACTCACCGATGACTCGG	781963	-	SGDKT_MS21_H05	SGDKT_MS21_H05	SGDKT_MS22_H05
1482	CP001363	Intergen	Intergen	Intergen_STM14_0834_STM14_0835	782066	782124							0	0
1483	CP001363	CDS	CDS	STM14_0835	782125	782691	+		putative phage integrase	similar to Escherichia coli recombinase involved in phase variation: regulator for fimA (AAC77268.1)	ACY87339.1		1	1	ATATGATTGAATCCCCCGACT	782154	-	SGDCT_MS07_H02	SGDCT_MS07_H02			CCCCTGATGTTGAGCAGACAG	782154	-	SGDKT_MS29_C05	SGDKT_MS29_C05
1484	CP001363	Intergen	Intergen	Intergen_STM14_0835_STM14_0836	782692	783150							0	0
1485	CP001363	CDS	CDS	STM14_0836	783151	783486	+		putative inner membrane protein		ACY87340.1		1	1	GCAAAACCCGCAAACATATAG	783180	-	SGDCT_MS17_A02	SGDCT_MS17_A02			CCTATGGCTAAATTCGCATAA	783180	-	SGDKT_MS26_C07	SGDKT_MS26_C07
1486	CP001363	CDS	CDS	STM14_0837	783488	784228	+		putative cytoplasmic protein		ACY87341.1		1	1	CGATTATTTGGAGCCAGCCCC	783517	-	SGDCT_MS07_G09	SGDCT_MS07_G09			CGACCGTTTCAAACCGAAGGC	783517	-	SGDKT_MS15_E02	SGDKT_MS15_E02
1487	CP001363	Intergen	Intergen	Intergen_STM14_0837_STM14_0838	784229	784513							0	0
1488	CP001363	CDS	CDS	STM14_0838	784514	785665	+		putative UDP-galactopyranose mutase	similar to Escherichia coli UDP-galactopyranose mutase (AAC75097.1)	ACY87342.1		1	0	TAAGCTAACACCAGTGACCGC	784544	-	SGDKT_MS33_B03	SGDKT_MS33_B03
1489	CP001363	CDS	CDS	STM14_0839	785662	786558	+		putative glycosyl transferase		ACY87343.1		1	0	TTCCCCGTGCGTAGGTCCCAC	785694	-	SGDKT_MS30_C01	SGDKT_MS30_C01
1490	CP001363	Intergen	Intergen	Intergen_STM14_0839_STM14_0840	786559	786570							0	0
1491	CP001363	CDS	CDS	STM14_0840	786571	787704	+		putative glycosyl transferase	similar to Escherichia coli putative colanic acid biosynthesis glycosyl transferase (AAC75105.1)	ACY87344.1		1	1	CAAAATCACGGCAGCCGAACA	786604	-	SGDCT_MS30_C09	SGDCT_MS30_C09			AGCACCCAGTTCGCACCACAC	786600	-	SGDKT_MS14_G03	SGDKT_MS14_G03
1492	CP001363	Intergen	Intergen	Intergen_STM14_0840_STM14_0841	787705	787832							0	0
1493	CP001363	CDS	CDS	STM14_0841	787833	788603	+		putative ABC transporter permease protein		ACY87345.1		1	0	TAACCAACTCCTCCCCCAACT	787862	-	SGDKT_MS05_C01	SGDKT_MS05_C01
1494	CP001363	Intergen	Intergen	Intergen_STM14_0841_STM14_0842	788604	788606							0	0
1495	CP001363	CDS	CDS	STM14_0842	788607	789317	+		putative ABC-type polysaccharide/polyol phosphate transport system ATPase component	similar to Escherichia coli ATP-binding component of putrescine transport system (AAC73942.1)	ACY87346.1		1	0	ATACGACTTTAACGGTCATCT	788636	-	SGDKT_MS28_B07	SGDKT_MS28_B07
1496	CP001363	Intergen	Intergen	Intergen_STM14_0842_STM14_0843	789318	789410							0	0
1497	CP001363	CDS	CDS	STM14_0843	789411	791189	+		putative glycosyltransferase	cell wall biogenesis	ACY87347.1		1	0	ATGAGTTAATCCCCCATATCA	789440	-	SGDKT_MS17_E08	SGDKT_MS17_E08
1498	CP001363	Intergen	Intergen	Intergen_STM14_0843_STM14_0844	791190	791381							0	0
1499	CP001363	CDS	CDS	STM14_0844	791382	792215	+		putative glycosyltransferase	cell wall biogenesis	ACY87348.1		1	0	GTGACCGCTGACTCTTTCCAT	791411	-	SGDKT_MS16_H04	SGDKT_MS16_H04
1500	CP001363	Intergen	Intergen	Intergen_STM14_0844_STM14_0845	792216	792272							0	0
1501	CP001363	CDS	CDS	STM14_0845	792273	794168	+		putative glycosyl transferase		ACY87349.1		1	0	CAAATCATCCAAAAGTGTCAT	792347	-	SGDKT_MS03_G07	SGDKT_MS03_G07
1502	CP001363	Intergen	Intergen	Intergen_STM14_0845_STM14_0846	794169	794235							0	0
1503	CP001363	CDS	CDS	STM14_0846	794236	794373	+		putative cytoplasmic protein		ACY87350.1		1	1	TTCGAACCGGCCGTTTGAGGC	794265	-	SGDCT_MS12_F08	SGDCT_MS12_F08		>1 barcode	ACTCTAGAGTTCACTCCAACC	794265	-	SGDKT_MS31_F02	SGDKT_MS31_F02
1504	CP001363	Intergen	Intergen	Intergen_STM14_0846_STM14_0847	794374	794421							0	0
1505	CP001363	CDS	CDS	STM14_0847	794422	795213	+	nei	endonuclease VIII	5-formyluracil/5-hydroxymethyluracil DNA glycosylase: involved in base excision repair of DNA damaged by oxidation or by mutagenic agents: acts as DNA glycosylase that recognizes and removes damaged bases with a preference for oxidized pyrimidines: has apurinic/apyrimidinic lyase activity	ACY87351.1		1	1	AGGCTTTAAATCATCCGGACA	794451	-	SGDCT_MS03_G04	SGDCT_MS03_G04			CCGATGCGCGTGCCTGGATTG	794451	-	SGDKT_MS26_F04	SGDKT_MS26_F04
1506	CP001363	Intergen	Intergen	Intergen_STM14_0847_STM14_0848	795214	795267							0	0
1507	CP001363	CDS	CDS	STM14_0848	795268	796314	-	abrB	putative transport protein	similar to Escherichia coli putative transport protein (AAC73809.1)	ACY87352.1		1	1	GATTCCCATAACAACGATAAT	796285	+	SGDCT_MS26_F01	SGDCT_MS26_F01			TAATGGCCTGCATGATTGACA	796285	+	SGDKT_MS02_C07	SGDKT_MS02_C07
1508	CP001363	Intergen	Intergen	Intergen_STM14_0848_STM14_0849	796315	796450							0	0
1509	CP001363	CDS	CDS	STM14_0849	796451	797734	-	gltA	type II citrate synthase	type II enzyme: in Escherichia coli this enzyme forms a trimer of dimers which is allosterically inhibited by NADH and competitively inhibited by alpha-ketoglutarate: allosteric inhibition is lost when Cys206 is chemically modified which also affects hexamer formation: forms oxaloacetate and acetyl-CoA and water from citrate and coenzyme A: functions in TCA cycle%2C glyoxylate cycle and respirati…	ACY87353.1		0	0
1510	CP001363	CDS	CDS	STM14_0850	797694	798080	+		putative inner membrane protein		ACY87354.1		2	2	ACTCTCATCTAAGGTCCACGT	797705	+	SGDCT_MS10_D03	SGDCT_MS10_D03			GACCAGCGACACGCAACGTCT	797723	-	SGDCT_MS19_E12	SGDCT_MS19_E12			CCACCAGGGCTTTCAGTACTG	797705	+	SGDKT_MS13_F02	SGDKT_MS13_F02			GACCCGACACGCGACGCACTT	797723	-	SGDKT_MS28_E08	SGDKT_MS28_E08
1511	CP001363	Intergen	Intergen	Intergen_STM14_0850_STM14_0851	798081	798488							0	0
1512	CP001363	CDS	CDS	STM14_0851	798489	798878	+	sdhC	succinate dehydrogenase cytochrome b556 large membrane subunit	similar to Escherichia coli succinate dehydrogenase: cytochrome b556 (AAC73815.1)	ACY87355.1		1	1	AACAAGCATTTATATTACATA	798518	-	SGDCT_MS29_E11	SGDCT_MS29_E11			ATGCGAGCTCAAGCACGCAAC	798518	-	SGDKT_MS33_G12	SGDKT_MS33_G12
1513	CP001363	CDS	CDS	STM14_0852	798872	799219	+	sdhD	succinate dehydrogenase cytochrome b556 small membrane subunit	similar to Escherichia coli succinate dehydrogenase: hydrophobic subunit (AAC73816.1)	ACY87356.1		1	1	GCGTATCTCCTAACTGCTCGT	798901	-	SGDCT_MS20_D02	SGDCT_MS20_D02			TATACGCATCAACGGAAACGC	798901	-	SGDKT_MS05_F05	SGDKT_MS05_F05
1514	CP001363	CDS	CDS	STM14_0853	799219	800985	+	sdhA	succinate dehydrogenase flavoprotein subunit	part of four member succinate dehydrogenase enzyme complex that forms a trimeric complex (trimer of tetramers): SdhA/B are the catalytic subcomplex and can exhibit succinate dehydrogenase activity in the absence of SdhC/D which are the membrane components and form cytochrome b556: SdhC binds ubiquinone: oxidizes succinate to fumarate while reducing ubiquinone to ubiquinol	ACY87357.1		1	0	TTACGTGAGTCGCTCAGCTAC	799248	-	SGDKT_MS23_H08	SGDKT_MS23_H08
1515	CP001363	Intergen	Intergen	Intergen_STM14_0853_STM14_0854	800986	800998							0	0
1516	CP001363	CDS	CDS	STM14_0854	800999	801718	+	sdhB	succinate dehydrogenase iron-sulfur subunit	part of four member succinate dehydrogenase enzyme complex that forms a trimeric complex (trimer of tetramers): SdhA/B are the catalytic subcomplex and can exhibit succinate dehydrogenase activity in the absence of SdhC/D which are the membrane components and form cytochrome b556: SdhC binds ubiquinone: oxidizes succinate to fumarate while reducing ubiquinone to ubiquinol: the catalytic subunits …	ACY87358.1		2	0	TCGATCATTCCGACCACGCGG	801032	-	SGDKT_MS27_B09	SGDKT_MS27_B09			CCGCGATCGGGCTGACAATTG	801028	-	SGDKT_MS34_H09	SGDKT_MS34_H09
1517	CP001363	Intergen	Intergen	Intergen_STM14_0854_STM14_0855	801719	802241							0	0
1518	CP001363	CDS	CDS	STM14_0855	802242	805043	+	kgd	alpha-ketoglutarate decarboxylase	kgd: produces succinic semialdehyde: part of alternative pathway from alpha-ketoglutarate to succinate: essential for normal growth	ACY87359.1		0	0
1519	CP001363	Intergen	Intergen	Intergen_STM14_0855_STM14_0856	805044	805057							0	0
1520	CP001363	CDS	CDS	STM14_0856	805058	806266	+	sucB	dihydrolipoamide acetyltransferase	component of 2-oxoglutarate dehydrogenase complex: catalyzes the transfer of acetyl from acetyldihydrolipoamide to coenzyme A to form acetyl CoA as part of the conversion of 2-oxoglutarate to succinyl-CoA	ACY87360.1		1	0	TGAACGACACCAAATGGAAAT	805087	-	SGDKT_MS34_E09	SGDKT_MS34_E09
1521	CP001363	Intergen	Intergen	Intergen_STM14_0856_STM14_0857	806267	806407							0	0
1522	CP001363	CDS	CDS	STM14_0857	806408	807574	+	sucC	succinyl-CoA synthetase subunit beta	catalyzes the interconversion of succinyl-CoA and succinate	ACY87361.1		0	0
1523	CP001363	CDS	CDS	STM14_0858	807574	808443	+	sucD	succinyl-CoA synthetase subunit alpha	Catalyzes the only substrate-level phosphorylation in the TCA cycle	ACY87362.1		0	0
1524	CP001363	Intergen	Intergen	Intergen_STM14_0858_STM14_0859	808444	808471							0	0
1525	CP001363	CDS	CDS	STM14_0859	808472	808597	+		hypothetical protein		ACY87363.1		0	0
1526	CP001363	Intergen	Intergen	Intergen_STM14_0859_STM14_0860	808598	809818							0	0
1527	CP001363	CDS	CDS	STM14_0860	809819	809962	-		hypothetical protein		ACY87364.1		0	0
1528	CP001363	Intergen	Intergen	Intergen_STM14_0860_STM14_0861	809963	810025							0	0
1529	CP001363	CDS	CDS	STM14_0861	810026	811594	+	cydA	cytochrome d terminal oxidase polypeptide subunit I	similar to Escherichia coli cytochrome d terminal oxidase: polypeptide subunit I (AAC73827.1)	ACY87365.1		0	0
1530	CP001363	Intergen	Intergen	Intergen_STM14_0861_STM14_0862	811595	811609							0	0
1531	CP001363	CDS	CDS	STM14_0862	811610	812749	+	cydB	cytochrome d terminal oxidase polypeptide subunit II	similar to Escherichia coli cytochrome d terminal oxidase polypeptide subunit II (AAC73828.1)	ACY87366.1		0	0
1532	CP001363	Intergen	Intergen	Intergen_STM14_0862_STM14_0863	812750	812763							0	0
1533	CP001363	CDS	CDS	STM14_0863	812764	812877	+	ybgT	putative outer membrane lipoprotein		ACY87367.1		0	0
1534	CP001363	CDS	CDS	STM14_0864	812877	813017	+		hypothetical protein		ACY87368.1		0	0
1535	CP001363	CDS	CDS	STM14_0865	813014	813295	+	ybgE	hypothetical protein		ACY87369.1		1	1	CCAACCTATGCCGGCCCGGAG	813043	-	SGDCT_MS16_E01	SGDCT_MS16_E01			GTACCGATTTTCGTACGTAAA	813043	-	SGDKT_MS08_G07	SGDKT_MS08_G07
1536	CP001363	Intergen	Intergen	Intergen_STM14_0865_STM14_0866	813296	813523							0	0
1537	CP001363	CDS	CDS	STM14_0866	813524	813928	+	ybgC	acyl-CoA thioester hydrolase YbgC	catalyzes the hydrolysis of short chain aliphatic acyl-CoA thioesters: physiological role remains unknown: involved in phospholipid metabolism: part of the Tol/Pal system of proteins that are critical for maintaining the integrity of the cell envelope components	ACY87370.1		1	0	GATTTGTAAGAGATTTACTCA	813553	-	SGDKT_MS22_B06	SGDKT_MS22_B06	SGDKT_MS23_B06
1538	CP001363	CDS	CDS	STM14_0867	813925	814617	+	tolQ	colicin uptake protein TolQ	membrane spanning protein in TolA-TolQ-TolR complex: involved in the tonB-independent uptake of group A colicins	ACY87371.1		0	0
1539	CP001363	Intergen	Intergen	Intergen_STM14_0867_STM14_0868	814618	814620							0	0
1540	CP001363	CDS	CDS	STM14_0868	814621	815049	+	tolR	colicin uptake protein TolR	membrane spanning protein in TolA-TolQ-TolR complex: involved in the tonB-independent uptake of group A colicins	ACY87372.1		0	0
1541	CP001363	Intergen	Intergen	Intergen_STM14_0868_STM14_0869	815050	815113							0	0
1542	CP001363	CDS	CDS	STM14_0869	815114	816337	+	tolA	cell envelope integrity inner membrane protein TolA	inner membrane component of 7 member Tol-Pal envelope-spanning complex: involved in maintaining cell envelope integrity: utilized by colicins and filamentous phages for import: interacts with TolB%2C Pal%2C and through TolB to various outer membrane porins	ACY87373.1		0	0
1543	CP001363	Intergen	Intergen	Intergen_STM14_0869_STM14_0870	816338	816460							0	0
1544	CP001363	CDS	CDS	STM14_0870	816461	817753	+	tolB	translocation protein TolB	forms dimers: may be involved in cell envelope integrity: interacts with outer membrane proteins and with the C-terminal domain of inner membrane protein TolA	ACY87374.1		0	0
1545	CP001363	Intergen	Intergen	Intergen_STM14_0870_STM14_0871	817754	817787							0	0
1546	CP001363	CDS	CDS	STM14_0871	817788	818312	+	pal	peptidoglycan-associated outer membrane lipoprotein	similar to Escherichia coli peptidoglycan-associated lipoprotein (AAC73835.1): tol protein required for outer membrane integrity%2C uptake of group A colicins%2C and translocation of phage DNA to cytoplasm	ACY87375.1		0	0
1547	CP001363	Intergen	Intergen	Intergen_STM14_0871_STM14_0872	818313	818321							0	0
1548	CP001363	CDS	CDS	STM14_0872	818322	819110	+	ybgF	hypothetical protein		ACY87376.1		1	1	TAATACGAATGATACACATAT	818351	-	SGDCT_MS21_C01	SGDCT_MS21_C01			TAGTAACCCCTAGAAGTGCTG	818351	-	SGDKT_MS06_B09	SGDKT_MS06_B09
1549	CP001363	CDS	CDS	STM14_0873	818715	819254	-		hypothetical protein		ACY87377.1		0	0
1550	CP001363	Intergen	Intergen	Intergen_STM14_0873_STM14_0874	819255	819274							0	0
1551	CP001363	tRNA	tRNA	STM14_0874	819275	819350	+	lysT	tRNA-Lys				0	0
1552	CP001363	Intergen	Intergen	Intergen_STM14_0874_STM14_0875	819351	819481							0	0
1553	CP001363	tRNA	tRNA	STM14_0875	819482	819557	+	valT	tRNA-Val				0	0
1554	CP001363	Intergen	Intergen	Intergen_STM14_0875_STM14_0876	819558	819560							0	0
1555	CP001363	tRNA	tRNA	STM14_0876	819561	819636	+	lysW	tRNA-Lys				0	0
1556	CP001363	Intergen	Intergen	Intergen_STM14_0876_STM14_0877	819637	819685							0	0
1557	CP001363	tRNA	tRNA	STM14_0877	819686	819761	+	lysY	tRNA-Lys				0	0
1558	CP001363	Intergen	Intergen	Intergen_STM14_0877_STM14_0878	819762	819895							0	0
1559	CP001363	tRNA	tRNA	STM14_0878	819896	819971	+	lysZ	tRNA-Lys				0	0
1560	CP001363	Intergen	Intergen	Intergen_STM14_0878_STM14_0879	819972	820226							0	0
1561	CP001363	CDS	CDS	STM14_0879	820227	820322	-		hypothetical protein		ACY87378.1		0	0
1562	CP001363	Intergen	Intergen	Intergen_STM14_0879_STM14_0880	820323	820574							0	0
1563	CP001363	CDS	CDS	STM14_0880	820575	821618	+	nadA	quinolinate synthetase	3 different subfamilies: catalyzes the formation of quinolinate from iminoaspartate and dihydroxyacetone phosphate	ACY87379.1		1	1	TGACCGCACAAAAATGACACA	820604	-	SGDCT_MS21_D12	SGDCT_MS21_D12			CAATACCTTCACCGCTATAAC	820604	-	SGDKT_MS02_H02	SGDKT_MS02_H02
1564	CP001363	Intergen	Intergen	Intergen_STM14_0880_STM14_0881	821619	821642							0	0
1565	CP001363	CDS	CDS	STM14_0881	821643	822362	+	pnuC	nucleoside/purine/pyrimidine transporter	PNUC protein (SW:PNUC_SALTY): NMN family	ACY87380.1		1	1	CCTACTCCGTGACGGCTTGGC	821672	-	SGDCT_MS21_H09	SGDCT_MS21_H09			ACTTACGTTACCAGTCCTAAT	821672	-	SGDKT_MS32_H07	SGDKT_MS32_H07
1566	CP001363	CDS	CDS	STM14_0882	822359	823297	-	ybgR	zinc transporter ZitB	involved in zinc efflux across the cytoplasmic membrane	ACY87381.1		1	1	AGTTCGAAAGCCTAATAACGC	823268	+	SGDCT_MS10_A07	SGDCT_MS10_A07			CGTACTGTTCCATTCGGGTCC	823268	+	SGDKT_MS15_H03	SGDKT_MS15_H03
1567	CP001363	Intergen	Intergen	Intergen_STM14_0882_STM14_0883	823298	823407							0	0
1568	CP001363	CDS	CDS	STM14_0883	823408	823794	-	ybgS	hypothetical protein	similar to Escherichia coli putative homeobox protein (AAC73840.1)	ACY87382.1		0	1	CGGTCACACCAATCCCACCCT	823765	+	SGDCT_MS17_G09	SGDCT_MS17_G09
1569	CP001363	Intergen	Intergen	Intergen_STM14_0883_STM14_0884	823795	823984							0	0
1570	CP001363	CDS	CDS	STM14_0884	823985	825166	+	aroG	phospho-2-dehydro-3-deoxyheptonate aldolase	catalyzes the formation of 3-deoxy-D-arabino-hept-2-ulosonate 7 phosphate from phosphoenolpyruvate and D-erythrose 4-phosphate%2C phenylalanine sensitive	ACY87383.1		0	1	CTACGTCCGCAACGATCTGAA	824014	-	SGDCT_MS26_D01	SGDCT_MS26_D01
1571	CP001363	Intergen	Intergen	Intergen_STM14_0884_STM14_0885	825167	825259							0	0
1572	CP001363	CDS	CDS	STM14_0885	825260	825805	-		fumarate hydratase	similar to Escherichia coli fumarase B: fumarate hydratase class I: anaerobic isozyme (AAC77083.1)	ACY87384.1		1	1	TCAATGTCAACGGACCCCCCG	825776	+	SGDCT_MS24_G09	SGDCT_MS24_G09			ATACCAAAACAGCTTATCACT	825776	+	SGDKT_MS24_A11	SGDKT_MS24_A11
1573	CP001363	Intergen	Intergen	Intergen_STM14_0885_STM14_0886	825806	825819							0	0
1574	CP001363	CDS	CDS	STM14_0886	825820	826665	-		fumarate hydratase	Catalyzes the reversible hydration of fumaric acid to yield I-malic acid	ACY87385.1		1	1	GACCTAGCCGTCGCCCTAGGT	826636	+	SGDCT_MS30_A10	SGDCT_MS30_A10			TACCGCAAACGACAAATATAA	826636	+	SGDKT_MS30_A07	SGDKT_MS30_A07
1575	CP001363	Intergen	Intergen	Intergen_STM14_0886_STM14_0887	826666	826794							0	0
1576	CP001363	CDS	CDS	STM14_0887	826795	827685	+		transcriptional regulator	similar to Escherichia coli cyn operon positive regulator (AAC73441.1): LysR family	ACY87386.1		1	0	GCCAACTAGAGACTCCTAATA	826824	-	SGDKT_MS25_F10	SGDKT_MS25_F10
1577	CP001363	CDS	CDS	STM14_0888	827686	828669	-		transcriptional regulator	similar to Escherichia coli putative transcriptional regulator LysR-type (AAC77283.1): LysR family	ACY87387.1		0	0
1578	CP001363	Intergen	Intergen	Intergen_STM14_0888_STM14_0889	828670	828912							0	0
1579	CP001363	CDS	CDS	STM14_0889	828913	830160	+		putative cation transporter	similar to Escherichia coli putative transport protein (AAC75352.1)	ACY87388.1		1	0	CGTTTGTATCTTACACAGCAT	828993	-	SGDKT_MS03_F09	SGDKT_MS03_F09
1580	CP001363	Intergen	Intergen	Intergen_STM14_0889_STM14_0890	830161	830209							0	0
1581	CP001363	CDS	CDS	STM14_0890	830210	830455	+	dcoC	oxaloacetate decarboxylase subunit gamma	catalyzes the decarboxylation of oxaloacetate to form pyruvate and carbon dioxide	ACY87389.1		1	1	CTAGATGGCCTATGTAAACAT	830239	-	SGDCT_MS27_D02	SGDCT_MS27_D02			TTCATACCAACCTACCCGGAC	830239	-	SGDKT_MS06_D10	SGDKT_MS06_D10
1582	CP001363	Intergen	Intergen	Intergen_STM14_0890_STM14_0891	830456	830470							0	0
1583	CP001363	CDS	CDS	STM14_0891	830471	832246	+	dcoA		pseudogene: frameshift relative to Klebsiella pneumoniae oxaloacetate decarboxylase alpha chain: OADA (SW:P13187)	pseudo=true		0	0
1584	CP001363	Intergen	Intergen	Intergen_STM14_0891_STM14_0892	832247	832258							0	0
1585	CP001363	CDS	CDS	STM14_0892	832259	833560	+	dcoB	oxaloacetate decarboxylase beta chain	oxaloacetate decarboxylase beta chain (SW:DCOB_SALTY)	ACY87390.1		1	1	ACGAACAGATTATGCCCGAGC	832288	-	SGDCT_MS26_E12	SGDCT_MS26_E12			GTACCTAAACAAGAACCTCTA	832288	-	SGDKT_MS21_H06	SGDKT_MS21_H06	SGDKT_MS22_H06
1586	CP001363	Intergen	Intergen	Intergen_STM14_0892_STM14_0893	833561	833678							0	0
1587	CP001363	CDS	CDS	STM14_0893	833679	834377	+		putative cytoplasmic protein		ACY87391.1		1	1	CACCGCATAGACCCTAACACT	833708	-	SGDCT_MS05_C12	SGDCT_MS05_C12			CACAATAAAACATACGGCCCT	833708	-	SGDKT_MS21_E08	SGDKT_MS21_E08	SGDKT_MS22_E08
1588	CP001363	Intergen	Intergen	Intergen_STM14_0893_STM14_0894	834378	834756							0	0
1589	CP001363	CDS	CDS	STM14_0894	834757	835836	+		putative ABC transport protein	similar to Escherichia coli ferric enterobactin transport (AAC73691.1)	ACY87392.1		1	1	TATCTATTAAATAAGCTTAGG	834786	-	SGDCT_MS07_C09	SGDCT_MS07_C09			GCTCTAATGTTAGCCGACCTG	834786	-	SGDKT_MS21_D06	SGDKT_MS21_D06	SGDKT_MS22_D06
1590	CP001363	CDS	CDS	STM14_0895	835836	836612	+		putative ABC-type cobalamin/Fe3+-siderophore transport component	similar to Escherichia coli ATP-binding component of ferric enterobactin transport (AAC73689.1)	ACY87393.1		1	1	ACGGGTCCGAAATACAATTGG	835865	-	SGDCT_MS07_D06	SGDCT_MS07_D06			GGACCCCGAATCAAACAGAGC	835865	-	SGDKT_MS07_A02	SGDKT_MS07_A02
1591	CP001363	Intergen	Intergen	Intergen_STM14_0895_STM14_0896	836613	836702							0	0
1592	CP001363	CDS	CDS	STM14_0896	836703	837455	-	gpmA	phosphoglyceromutase	catalyzes the interconversion of 2-phosphoglycerate to 3-phosphoglycerate	ACY87394.1		1	1	TTCATCGTCAGCTTATCCATT	837426	+	SGDCT_MS11_A03	SGDCT_MS11_A03			CGAAGGTCGCGGCGCACCGCA	837426	+	SGDKT_MS11_C09	SGDKT_MS11_C09
1593	CP001363	Intergen	Intergen	Intergen_STM14_0896_STM14_0897	837456	837472							0	0
1594	CP001363	CDS	CDS	STM14_0897	837473	837664	-		hypothetical protein		ACY87395.1		0	0
1595	CP001363	Intergen	Intergen	Intergen_STM14_0897_STM14_0898	837665	837678							0	0
1596	CP001363	CDS	CDS	STM14_0898	837679	838719	-	galM	aldose 1-epimerase	catalyzes the conversion of alpha-aldose to the beta-anomer: active on D-glucose%2C L-arabinose%2C D-xylose%2C D-galactose%2C maltose and lactose: links the metabolism of lactose and galactose	ACY87396.1		1	1	GTGGGGCTCACGACACCCCCG	838690	+	SGDCT_MS20_H02	SGDCT_MS20_H02			TCACGCTACCGATGCGACATA	838690	+	SGDKT_MS15_B07	SGDKT_MS15_B07
1597	CP001363	CDS	CDS	STM14_0899	838713	839861	-	galK	galactokinase	catalyzes the formation of alpha-D-galactose 1-phosphate from D-galactose in galactose metabolism	ACY87397.1		0	1	CTCAACAATATACCACCTACG	839832	+	SGDCT_MS15_B08	SGDCT_MS15_B08
1598	CP001363	Intergen	Intergen	Intergen_STM14_0899_STM14_0900	839862	839863							0	0
1599	CP001363	CDS	CDS	STM14_0900	839864	840910	-	galT	galactose-1-phosphate uridylyltransferase	catalyzes the interconversion of UDP-galactose and galactose-1-P with UDP-galactose and glucose-1-P	ACY87398.1		1	1	CCGACGCCGCAACTTCGGGCA	840881	+	SGDCT_MS08_C04	SGDCT_MS08_C04			TCGTGGATGCTTTGTGCGGCG	840881	+	SGDKT_MS06_A01	SGDKT_MS06_A01
1600	CP001363	Intergen	Intergen	Intergen_STM14_0900_STM14_0901	840911	840920							0	0
1601	CP001363	CDS	CDS	STM14_0901	840921	841937	-	galE	UDP-galactose-4-epimerase	UDP-glucose 4-epimerase (SW:GALE_SALTY)	ACY87399.1		1	1	CCCCGCACCGCCGACATACTC	841908	+	SGDCT_MS21_D04	SGDCT_MS21_D04			TACGTTGTCTACTTCACTACG	841908	+	SGDKT_MS33_C04	SGDKT_MS33_C04
1602	CP001363	Intergen	Intergen	Intergen_STM14_0901_STM14_0902	841938	842159							0	0
1603	CP001363	CDS	CDS	STM14_0902	842160	843068	-		putative inner membrane protein		ACY87400.1		1	1	CACGCCTTGCAGCATCTGCCG	843039	+	SGDCT_MS07_A10	SGDCT_MS07_A10			TGGAGAGCGCAGTCTAGATTT	843039	+	SGDKT_MS34_A07	SGDKT_MS34_A07
1604	CP001363	Intergen	Intergen	Intergen_STM14_0902_STM14_0903	843069	843122							0	0
1605	CP001363	CDS	CDS	STM14_0903	843123	843230	+		hypothetical protein		ACY87401.1		0	0
1606	CP001363	Intergen	Intergen	Intergen_STM14_0903_STM14_0904	843231	843238							0	0
1607	CP001363	CDS	CDS	STM14_0904	843239	844714	-	modF	putative molybdenum transport ATP-binding protein ModF	contains 2 ATP-binding cassettes: involved in the transport of molybdenum	ACY87402.1		1	1	CTCCCCACCCCAACGAACAGC	844685	+	SGDCT_MS30_A05	SGDCT_MS30_A05			ATGTTACTTCCAATAATTTTA	844685	+	SGDKT_MS03_G08	SGDKT_MS03_G08
1608	CP001363	Intergen	Intergen	Intergen_STM14_0904_STM14_0905	844715	844781							0	0
1609	CP001363	CDS	CDS	STM14_0905	844782	845570	-	modE	DNA-binding transcriptional regulator ModE	represses the modABCD operon and activates the moaABCD and napFDAGHBC operons	ACY87403.1		0	1	CCTTCCCATTCCAGCGGAATC	845541	+	SGDCT_MS02_E04	SGDCT_MS02_E04
1610	CP001363	Intergen	Intergen	Intergen_STM14_0905_STM14_0906	845571	845596							0	0
1611	CP001363	CDS	CDS	STM14_0906	845597	845848	+		hypothetical protein		ACY87404.1		1	1	GAAAAGTTGAGCCGGGAGGTT	845728	-	SGDCT_MS19_A08	SGDCT_MS19_A08			AACTGCACGTATAATGCAAAA	845728	-	SGDKT_MS25_B04	SGDKT_MS25_B04
1612	CP001363	Intergen	Intergen	Intergen_STM14_0906_STM14_0907	845849	846014							0	0
1613	CP001363	CDS	CDS	STM14_0907	846015	846788	+	modA	molybdate transporter periplasmic protein	with ModCB is involved in the high-affinity transport of molybdate	ACY87405.1		1	1	CTAACACAAAACGAAAGCCCA	846044	-	SGDCT_MS14_E02	SGDCT_MS14_E02			GACCAACCTGGCACCCGACCA	846044	-	SGDKT_MS10_G10	SGDKT_MS10_G10
1614	CP001363	CDS	CDS	STM14_0908	846788	847477	+	modB	molybdate ABC transporter permease protein	part of ModCBA molybdate transporter: member of ABC superfamily: inner membrane component: regulated by repressor protein ModE	ACY87406.1		1	1	CCATAGCACAAACCCAACACA	846817	-	SGDCT_MS27_F12	SGDCT_MS27_F12			AGTGATCAACACCCCGTTGGG	846817	-	SGDKT_MS32_B11	SGDKT_MS32_B11
1615	CP001363	Intergen	Intergen	Intergen_STM14_0908_STM14_0909	847478	847479							0	0
1616	CP001363	CDS	CDS	STM14_0909	847480	848538	+	modC	molybdate transporter ATP-binding protein	Part of the ABC transporter complex modABC involved in molybdenum import	ACY87407.1		1	1	CAAGATATATCACGACAACCT	847509	-	SGDCT_MS01_A02	SGDCT_MS01_A02			ACCCGCAGCACGCTATGCTGA	847509	-	SGDKT_MS19_H01	SGDKT_MS19_H01
1617	CP001363	CDS	CDS	STM14_0910	848539	849357	-	ybhA	phosphotransferase	YbhA: catalyzes the dephosphorylation of pyridoxal phosphate%2C fructose 1%2C6-bisphosphate%2C erythrose 4-phosphate and p-nitrophenyl phosphate: purine and pyrimidine nucleotides are secondary substrates: phosphotransferase activity observed when using monophosphates as phosphate donor: member of the haloacid dehalogenase-like hydrolases superfamily	ACY87408.1		1	1	CGCAGTCTGCACTCGACTCAC	849328	+	SGDCT_MS05_B01	SGDCT_MS05_B01			GGATAACCCCAAAAACCAAGA	849329	+	SGDKT_MS19_B04	SGDKT_MS19_B04
1618	CP001363	Intergen	Intergen	Intergen_STM14_0910_STM14_0911	849358	849520							0	0
1619	CP001363	CDS	CDS	STM14_0911	849521	850516	+	ybhE	6-phosphogluconolactonase	catalyzes the hydrolysis of 6-phosphogluconolactone to 6-phosphogluconate	ACY87409.1		1	1	ATTCTCGTATGCGAAAATCGG	849550	-	SGDCT_MS15_B11	SGDCT_MS15_B11			GTGATAGGCACGCTAATGGAA	849550	-	SGDKT_MS23_B06	SGDKT_MS23_B06
1620	CP001363	Intergen	Intergen	Intergen_STM14_0911_STM14_0912	850517	850659							0	0
1621	CP001363	CDS	CDS	STM14_0912	850660	851943	-	ybhC	putative pectinesterase	outer membrane lipoprotein that catalyzes the hydrolysis of the thioester bond in palmitoyl-CoA: YbhC localizes to the cellular poles: member of pectinesterase family	ACY87410.1		0	1	GCCGAGCGTGCCTCCGAGGTA	851914	+	SGDCT_MS02_E02	SGDCT_MS02_E02
1622	CP001363	Intergen	Intergen	Intergen_STM14_0912_STM14_0913	851944	852180							0	0
1623	CP001363	CDS	CDS	STM14_0913	852181	853404	+	hutI	imidazolonepropionase	catalyzing the hydrolysis of 4-imidazolone-5-propionate to N-formimidoyl-L-glutamate%2C the third step in the histidine degradation pathway	ACY87411.1		1	1	GAAATGCTCCCTTAACGAGAC	852210	-	SGDCT_MS20_A12	SGDCT_MS20_A12			CCTACAGCCAACGACGGTTCC	852210	-	SGDKT_MS22_E09	SGDKT_MS22_E09	SGDKT_MS23_E09
1624	CP001363	CDS	CDS	STM14_0914	853401	854342	+	hutG	formimidoylglutamase	catalyzes the formation of glutamate and formamide from N-formimidoyl-L-glutamate	ACY87412.1		0	0
1625	CP001363	Intergen	Intergen	Intergen_STM14_0914_STM14_0915	854343	854386							0	0
1626	CP001363	CDS	CDS	STM14_0915	854387	855112	+	hutC	histidine utilization repressor	similar to Escherichia coli transcriptional regulator of succinylCoA synthetase operon (AAC73824.1)	ACY87413.1		0	1	AGGTTCTCATACACATTGATC	854416	-	SGDCT_MS17_F04	SGDCT_MS17_F04
1627	CP001363	Intergen	Intergen	Intergen_STM14_0915_STM14_0916	855113	855308							0	0
1628	CP001363	CDS	CDS	STM14_0916	855309	856994	+	hutU		pseudogene: frameshift relative to Pseudomonas putida urocanate hydratase: HUTU (SW:P25080)	pseudo=true		1	1	TAATCACCCAAGTCAGAACGT	855338	-	SGDCT_MS02_B04	SGDCT_MS02_B04			CGCCCCTACAACACGAAAAAG	855338	-	SGDKT_MS03_E07	SGDKT_MS03_E07
1629	CP001363	CDS	CDS	STM14_0917	856996	858516	+	hutH	histidine ammonia-lyase	catalyzes the degradation of histidine to urocanate and ammmonia	ACY87414.1		1	1	CACATCTCTAAATTCTCTTGA	857025	-	SGDCT_MS22_G11	SGDCT_MS22_G11			CCACCAGTTAGCGGTGTTACG	857025	-	SGDKT_MS11_D01	SGDKT_MS11_D01
1630	CP001363	Intergen	Intergen	Intergen_STM14_0917_STM14_0918	858517	858600							0	0
1631	CP001363	CDS	CDS	STM14_0918	858601	859077	-	ybhB	putative kinase inhibitor protein	YbhB: similar to rat and human kinase inhibitory proteins	ACY87415.1		1	1	TACTCTCACCATTACTCCGCA	859048	+	SGDCT_MS02_C02	SGDCT_MS02_C02			CATAAATGTATATAGTTCAAC	859048	+	SGDKT_MS14_C12	SGDKT_MS14_C12
1632	CP001363	Intergen	Intergen	Intergen_STM14_0918_STM14_0919	859078	859134							0	0
1633	CP001363	CDS	CDS	STM14_0919	859135	860424	-	bioA	adenosylmethionine--8-amino-7-oxononanoate transaminase	catalyzes the formation of S-adenosyl-4-methylthionine-2-oxobutanoate and 7%2C8-diaminononanoate from S-adenosyl-L-methionine and 8-amino-7-oxononanoate	ACY87416.1		0	0
1634	CP001363	Intergen	Intergen	Intergen_STM14_0919_STM14_0920	860425	860510							1	1	TGCATTCCGTTCACCAACCAC	860497	+	SGDCT_MS29_F03	SGDCT_MS29_F03			ACACCCATGCAACACACCACG	860497	+	SGDKT_MS24_D09	SGDKT_MS24_D09
1635	CP001363	CDS	CDS	STM14_0920	860511	861551	+	bioB	biotin synthetase	similar to Escherichia coli biotin synthesis (AAC73862.1)	ACY87417.1		1	1	GAACAGGTTTGCACGATAAAT	860540	-	SGDCT_MS13_G06	SGDCT_MS13_G06			AGATCCCGCCCGGAACGCAAA	860540	-	SGDKT_MS13_G07	SGDKT_MS13_G07
1636	CP001363	CDS	CDS	STM14_0921	861548	862705	+	bioF	8-amino-7-oxononanoate synthase	catalyzes the formation of 8-amino-7-oxononanoate from 6-carboxyhexanoyl-CoA and L-alanine	ACY87418.1		1	1	ATTTAAGTACATAACTCGTGT	861577	-	SGDCT_MS02_A06	SGDCT_MS02_A06			CCTCCGTCCGAGAGTTTGATA	861577	-	SGDKT_MS11_B11	SGDKT_MS11_B11
1637	CP001363	CDS	CDS	STM14_0922	862689	863444	+	bioC	biotin biosynthesis protein BioC	putative methyltransferase: acyl carrier protein involved in an unidentified step in the synthesis of pimeloyl-CoA%2C a biotin precursor: member of the bio operon (bioABFCD): in Escherichia coli%2C bioC-null mutants require biotin for growth	ACY87419.1		1	1	TGTAACATATTCAATCGGCTT	862718	-	SGDCT_MS26_A07	SGDCT_MS26_A07			CTTGACGAGATGAACGCACGA	862718	-	SGDKT_MS02_F05	SGDKT_MS02_F05
1638	CP001363	CDS	CDS	STM14_0923	863437	864123	+	bioD_1	dithiobiotin synthetase	DTB synthetase: dethiobiotin synthase: involved in production of dethiobiotin from ATP and 7%2C8-diaminononanoate and carbon dioxide: contains magnesium	ACY87420.1		1	0	CGATGCTCGACGCGCAGCGCT	863466	-	SGDKT_MS07_E04	SGDKT_MS07_E04
1639	CP001363	Intergen	Intergen	Intergen_STM14_0923_STM14_0924	864124	864208							0	0
1640	CP001363	CDS	CDS	STM14_0924	864209	864493	+		hypothetical protein		ACY87421.1		0	0
1641	CP001363	Intergen	Intergen	Intergen_STM14_0924_STM14_0925	864494	864549							0	0
1642	CP001363	CDS	CDS	STM14_0925	864550	864777	+		hypothetical protein		ACY87422.1		0	0
1643	CP001363	CDS	CDS	STM14_0926	864774	866795	+	uvrB	excinuclease ABC subunit B	The UvrABC repair system catalyzes the recognition and processing of DNA lesions. The beta-hairpin of the Uvr-B subunit is inserted between the strands%2C where it probes for the presence of a lesion	ACY87423.1		1	1	CTAAATGAACCACGACCACAT	864803	-	SGDCT_MS28_B01	SGDCT_MS28_B01			CTATCCTGTATTTCCTATAAT	864803	-	SGDKT_MS27_A07	SGDKT_MS27_A07
1644	CP001363	Intergen	Intergen	Intergen_STM14_0926_STM14_927	866796	867103							1	0	CAGTCACACCTCGCCGCCACC	866910	-	SGDKT_MS28_F07	SGDKT_MS28_F07
1645	CP001363	CDS	CDS	STM14_927	867104	867277	+		putative cytoplasmic protein		ACY87424.1		1	0	GACTTAGTGGTGATGGAACAT	867133	-	SGDKT_MS27_F04	SGDKT_MS27_F04
1646	CP001363	Intergen	Intergen	Intergen_STM14_927_STM14_928	867278	867284							0	0
1647	CP001363	CDS	CDS	STM14_928	867285	869582	+	slrP	leucine-rich repeat-containing protein	leucine-rich repeat protein SlrP (gi|5107020): secreted by SPI-1: type III secretion	ACY87425.1		1	0	GAATCAACACTACTATGATCG	867314	-	SGDKT_MS17_F05	SGDKT_MS17_F05
1648	CP001363	Intergen	Intergen	Intergen_STM14_928_STM14_929	869583	869673							0	0
1649	CP001363	CDS	CDS	STM14_929	869674	870582	-	ybhK	putative cytoplasmic protein	similar to Escherichia coli putative structural protein (AAC73867.1)	ACY87426.1		1	1	AGCTCTACTGACATTCAAGCC	870553	+	SGDCT_MS22_F07	SGDCT_MS22_F07			CCAGCCCTTCATCTCGCCCCT	870553	+	SGDKT_MS25_F12	SGDKT_MS25_F12
1650	CP001363	Intergen	Intergen	Intergen_STM14_929_STM14_930	870583	870978							1	1	TCGCACATTCGGCCACCGCTA	870975	-	SGDCT_MS06_B11	SGDCT_MS06_B11			AGAGTATTAGTTAATCGCCCT	870975	-	SGDKT_MS22_D03	SGDKT_MS22_D03	SGDKT_MS23_D03
1651	CP001363	CDS	CDS	STM14_930	870979	871968	+	moaA	molybdenum cofactor biosynthesis protein A	together with moaC%2C is involved in the conversion of a guanosine derivative (GXP) into molybdopterin precursor Z	ACY87427.1		0	0
1652	CP001363	Intergen	Intergen	Intergen_STM14_930_STM14_931	871969	871989							0	0
1653	CP001363	CDS	CDS	STM14_931	871990	872502	+	moaB	molybdopterin biosynthetic protein B	similar to Escherichia coli molybdopterin biosynthetic protein B (AAC73869.1)	ACY87428.1		0	1	TACACAGTCATAAACAGCACC	872019	-	SGDCT_MS29_D03	SGDCT_MS29_D03
1654	CP001363	Intergen	Intergen	Intergen_STM14_931_STM14_932	872503	872504							0	0
1655	CP001363	CDS	CDS	STM14_932	872505	872990	+	moaC	molybdenum cofactor biosynthesis protein C	MoaC: along with MoaA is involved in conversion of a guanosine derivative into molybdopterin precursor Z: involved in molybdenum cofactor biosynthesis	ACY87429.1		0	1	GCACCGTCCTAGGTTAGCCTA	872534	-	SGDCT_MS18_A09	SGDCT_MS18_A09
1656	CP001363	CDS	CDS	STM14_933	872983	873228	+	moaD	molybdopterin synthase small subunit	catalyzes the conversion of molybdopterin precursor Z into molybdopterin	ACY87430.1		1	1	ATATCAACATAAGCTTTACCC	873006	-	SGDCT_MS16_B02	SGDCT_MS16_B02			ACTCATTACCTGAGGACCCCC	873006	-	SGDKT_MS19_C05	SGDKT_MS19_C05
1657	CP001363	CDS	CDS	STM14_934	873230	873682	+	moaE	molybdopterin synthase large subunit	catalyzes the conversion of molybdopterin precursor Z into molybdopterin	ACY87431.1		1	1	TCTAATAAAAACTCTCCCAAA	873259	-	SGDCT_MS04_C02	SGDCT_MS04_C02			CCAAGCCAATGCCAACAAGGT	873259	-	SGDKT_MS31_G02	SGDKT_MS31_G02
1658	CP001363	Intergen	Intergen	Intergen_STM14_934_STM14_935	873683	873729							0	0
1659	CP001363	CDS	CDS	STM14_935	873730	874434	+	ybhL	putative permease		ACY87432.1		1	1	TAACTCATACCTATTCGCAAC	873759	-	SGDCT_MS18_A06	SGDCT_MS18_A06			AACGATTCGCTGCGACTTGAA	873759	-	SGDKT_MS03_B11	SGDKT_MS03_B11
1660	CP001363	Intergen	Intergen	Intergen_STM14_935_STM14_936	874435	874478							0	0
1661	CP001363	CDS	CDS	STM14_936	874479	874667	+		hypothetical protein		ACY87433.1		0	0
1662	CP001363	CDS	CDS	STM14_937	874624	875082	+	tnpA_2	transposase	transposase for insertion sequence element IS200 (SW:T200_SALTY)	ACY87434.1		0	0
1663	CP001363	Intergen	Intergen	Intergen_STM14_937_STM14_938	875083	875291							0	0
1664	CP001363	CDS	CDS	STM14_938	875292	875999	+	ybhM	putative integral membrane protein		ACY87435.1		1	0	AGCCCTCCCCCATGATCTTTA	875375	-	SGDKT_MS14_G04	SGDKT_MS14_G04
1665	CP001363	Intergen	Intergen	Intergen_STM14_938_STM14_939	876000	876022							0	0
1666	CP001363	CDS	CDS	STM14_939	876023	876631	+		putative inner membrane protein		ACY87436.1		1	0	ATTGTAACCGACATTAGCACA	876058	-	SGDKT_MS04_H08	SGDKT_MS04_H08
1667	CP001363	Intergen	Intergen	Intergen_STM14_939_STM14_940	876632	876638							0	0
1668	CP001363	CDS	CDS	STM14_940	876639	877199	+		putative inner membrane protein		ACY87437.1		1	1	GCGTAGTACTCAACCACAAAA	876668	-	SGDCT_MS05_E07	SGDCT_MS05_E07			CTAAACGAAGGTGTTGATCCT	876668	-	SGDKT_MS04_D07	SGDKT_MS04_D07
1669	CP001363	Intergen	Intergen	Intergen_STM14_940_STM14_941	877200	877201							0	0
1670	CP001363	CDS	CDS	STM14_941	877202	878164	-	ybhN	hypothetical protein		ACY87438.1		1	1	CGTATCATACAGTGGCGCTTT	878135	+	SGDCT_MS29_E04	SGDCT_MS29_E04			GCACTTAACCATTAAAGCATT	878135	+	SGDKT_MS25_G10	SGDKT_MS25_G10
1671	CP001363	CDS	CDS	STM14_942	878164	879405	-	ybhO	cardiolipin synthase 2	similar to Escherichia coli putative synthetase (AAC73876.1): CL synthase	ACY87439.1		1	1	GCACCGTTGCAAACTAGGAAA	879376	+	SGDCT_MS12_H09	SGDCT_MS12_H09			GCCCGAAACCCAGTGCGACCC	879376	+	SGDKT_MS17_H01	SGDKT_MS17_H01
1672	CP001363	CDS	CDS	STM14_943	879402	880160	-	ybhP	putative cytoplasmic protein		ACY87440.1		0	0
1673	CP001363	Intergen	Intergen	Intergen_STM14_943_STM14_944	880161	880292							0	0
1674	CP001363	CDS	CDS	STM14_944	880293	880703	+	ybhQ	putative inner membrane protein		ACY87441.1		0	0
1675	CP001363	CDS	CDS	STM14_945	880665	881771	-	ybhR	putative transport protein	putative ABC superfamily membrane protein	ACY87442.1		1	1	TCTGGTACCATAACCAGGGCG	881739	+	SGDCT_MS28_F12	SGDCT_MS28_F12			ACGAATGTGCTTCCATTGATT	881742	+	SGDKT_MS10_B03	SGDKT_MS10_B03
1676	CP001363	CDS	CDS	STM14_946	881747	881884	-		hypothetical protein		ACY87443.1		0	0
1677	CP001363	Intergen	Intergen	Intergen_STM14_946_STM14_947	881885	881886							0	0
1678	CP001363	CDS	CDS	STM14_947	881887	883017	-	ybhS	putative transport protein	putative ABC superfamily membrane protein	ACY87444.1		1	1	ACGCCTCGCTCTGTTATCTAT	882988	+	SGDCT_MS07_E03	SGDCT_MS07_E03			GTACATGTGCCGACTAAGCCT	882988	+	SGDKT_MS24_B05	SGDKT_MS24_B05
1679	CP001363	CDS	CDS	STM14_948	883010	884746	-	ybhF	putative ABC-type multidrug transport system ATPase component	similar to Escherichia coli putative ATP-binding component of a transport system (AAC73881.1)	ACY87445.1		1	1	ACCCATTGCGGCCGTCTGCAT	884717	+	SGDCT_MS21_E05	SGDCT_MS21_E05			CTGTTGGTTGTCACTGCCTCG	884717	+	SGDKT_MS19_F05	SGDKT_MS19_F05
1680	CP001363	CDS	CDS	STM14_949	884739	885734	-		hypothetical protein	similar to Escherichia coli putative membrane protein (AAC73882.1): predicted cation efflux pump	ACY87446.1		1	0	GGTATACGGGCACACCTGATC	885705	+	SGDKT_MS09_A01	SGDKT_MS09_A01
1681	CP001363	CDS	CDS	STM14_950	885734	886408	-	ybiH	putative DNA-binding transcriptional regulator	similar to Escherichia coli putative transcriptional regulator (AAC73883.1): TetR/AcrR family	ACY87447.1		1	1	TTCCTCGCGGTTTTCAATGAC	886379	+	SGDCT_MS05_G08	SGDCT_MS05_G08			TATTGTCCCGAACGCCTAAAC	886379	+	SGDKT_MS16_F12	SGDKT_MS16_F12
1682	CP001363	Intergen	Intergen	Intergen_STM14_950_STM14_951	886409	886637							0	0
1683	CP001363	CDS	CDS	STM14_951	886638	888002	+	rhlE	ATP-dependent RNA helicase RhlE	this helicase is not essential cell growth	ACY87448.1		1	1	CGAAACACTACTCAGGGTGAC	886667	-	SGDCT_MS24_F02	SGDCT_MS24_F02			CCACCACCCAGTGTAGACCGT	886667	-	SGDKT_MS18_G11	SGDKT_MS18_G11
1684	CP001363	Intergen	Intergen	Intergen_STM14_951_STM14_952	888003	888005							0	0
1685	CP001363	CDS	CDS	STM14_952	888006	888110	-		hypothetical protein		ACY87449.1		0	0
1686	CP001363	Intergen	Intergen	Intergen_STM14_952_STM14_953	888111	888209							0	0
1687	CP001363	CDS	CDS	STM14_953	888210	890354	+	dinG	ATP-dependent DNA helicase DinG	helicase involved in DNA repair and perhaps also replication	ACY87450.1		0	0
1688	CP001363	Intergen	Intergen	Intergen_STM14_953_STM14_954	890355	890383							0	0
1689	CP001363	CDS	CDS	STM14_954	890384	891358	+	ybiB	hypothetical protein	similar to Escherichia coli putative enzyme (AAC73887.1)	ACY87451.1		1	0	ACGCAAACCTAATACCCACCA	890413	-	SGDKT_MS14_A08	SGDKT_MS14_A08
1690	CP001363	Intergen	Intergen	Intergen_STM14_954_STM14_955	891359	891513							0	0
1691	CP001363	CDS	CDS	STM14_955	891514	891774	-	ybiJ	hypothetical protein		ACY87452.1		1	1	CAGAGACGAAGTTGCAATCAT	891745	+	SGDCT_MS06_H11	SGDCT_MS06_H11			TACTCGATGCATGCCACAACG	891745	+	SGDKT_MS23_E03	SGDKT_MS23_E03
1692	CP001363	Intergen	Intergen	Intergen_STM14_955_STM14_956	891775	891947							0	0
1693	CP001363	CDS	CDS	STM14_956	891948	892067	+		hypothetical protein		ACY87453.1		0	0
1694	CP001363	CDS	CDS	STM14_957	892059	892325	-	ybiI	hypothetical protein	putative DnaK suppressor protein	ACY87454.1		1	1	ACACTTAAACTACCTCGAACA	892296	+	SGDCT_MS15_C06	SGDCT_MS15_C06			ACCCCCTAAACCACACCGACG	892296	+	SGDKT_MS05_G06	SGDKT_MS05_G06
1695	CP001363	CDS	CDS	STM14_958	892325	892444	-		hypothetical protein		ACY87455.1		0	0
1696	CP001363	Intergen	Intergen	Intergen_STM14_958_STM14_959	892445	892529							0	0
1697	CP001363	CDS	CDS	STM14_959	892530	893456	+	ybiN	putative SAM-dependent methyltransferase		ACY87456.1		1	1	GTCAAACAAAATACTGTCAAT	892559	-	SGDCT_MS05_B10	SGDCT_MS05_B10			CACAGGATTATTCCACTAAGC	892559	-	SGDKT_MS05_H04	SGDKT_MS05_H04
1698	CP001363	CDS	CDS	STM14_960	893453	895675	-	ybiO	hypothetical protein	similar to Escherichia coli putative transport protein (AAC73895.1)	ACY87457.1		1	0	TTGAAATATGCCCAGGTTCCT	895646	+	SGDKT_MS10_A05	SGDKT_MS10_A05
1699	CP001363	CDS	CDS	STM14_961	895674	895811	+		hypothetical protein		ACY87458.1		0	0
1700	CP001363	CDS	CDS	STM14_962	895794	896516	-	glnQ	glutamine ABC transporter ATP-binding protein	similar to ATP-binding component of ABC transporters	ACY87459.1		1	1	GACCATCTTATCCACAATTTC	896487	+	SGDCT_MS02_G09	SGDCT_MS02_G09			GATTATACAATTACAGCGCAA	896487	+	SGDKT_MS23_E08	SGDKT_MS23_E08
1701	CP001363	CDS	CDS	STM14_963	896513	897172	-	glnP	glutamine ABC transporter permease protein	similar to permease component of ABC transporters: mutations impair ability of Escherichia coli to transport and utilize glutamine	ACY87460.1		0	0
1702	CP001363	Intergen	Intergen	Intergen_STM14_963_STM14_964	897173	897315							0	0
1703	CP001363	CDS	CDS	STM14_964	897316	898062	-	glnH	glutamine ABC transporter periplasmic protein	similar to periplasmic-binding component of ABC transporters	ACY87461.1		1	1	GATATGGTCTCGCTCTACTTC	898033	+	SGDCT_MS06_C07	SGDCT_MS06_C07			GGACACCCCTACGAACCTGTA	898033	+	SGDKT_MS30_D03	SGDKT_MS30_D03
1704	CP001363	CDS	CDS	STM14_965	898059	898181	-		hypothetical protein		ACY87462.1		0	0
1705	CP001363	Intergen	Intergen	Intergen_STM14_965_STM14_966	898182	898538							0	0
1706	CP001363	CDS	CDS	STM14_966	898539	899042	-	dps	DNA starvation/stationary phase protection protein Dps	binds DNA in a non-sequence-specific manner and is abundant during stationary phase: forms a DNA-protein crystal that protects DNA from damage: required for normal starvation response and long-term stationary viability: forms a homododecameric complex and sequesters iron which provides protection against oxidative damage	ACY87463.1		1	1	CCTGCCGCTCGCGCGTTGCCC	899013	+	SGDCT_MS18_H02	SGDCT_MS18_H02			ACCATTATCTCCAAATAGAGG	899013	+	SGDKT_MS02_H04	SGDKT_MS02_H04
1707	CP001363	Intergen	Intergen	Intergen_STM14_966_STM14_967	899043	899157							0	0
1708	CP001363	CDS	CDS	STM14_967	899158	899316	-		conserved hypothetical protein		ACY87464.1		0	0
1709	CP001363	Intergen	Intergen	Intergen_STM14_967_STM14_968	899317	899344							0	0
1710	CP001363	CDS	CDS	STM14_968	899345	900232	-	ybiF	threonine and homoserine efflux system	hypothetical protein in dps-ompX intergenic region (SW:YBIF_SALTY)	ACY87465.1		1	1	TCCATGTTGTGCCACGCTAAG	900203	+	SGDCT_MS04_G07	SGDCT_MS04_G07			AATCGATGATGCTTTCCCGAG	900203	+	SGDKT_MS04_C12	SGDKT_MS04_C12
1711	CP001363	Intergen	Intergen	Intergen_STM14_968_STM14_969	900233	900253							0	0
1712	CP001363	CDS	CDS	STM14_969	900254	900415	-		hypothetical protein		ACY87466.1		0	0
1713	CP001363	CDS	CDS	STM14_970	900375	900506	-		hypothetical protein		ACY87467.1		0	0
1714	CP001363	Intergen	Intergen	Intergen_STM14_970_STM14_971	900507	900585							0	0
1715	CP001363	CDS	CDS	STM14_971	900586	901101	+	ompX	outer membrane protein X	OmpX: involved in cell adhesion: forms an eight-stranded antiparallel beta-barrel that protrudes from the cell surface: mutations in the gene increase cell-surface contact in fimbriated strains but decrease contact in nonfimbriated strains	ACY87468.1		1	1	ACCGAGATGTGTCCTAAAACA	900609	-	SGDCT_MS08_C06	SGDCT_MS08_C06			CGCCCTCCACAAAGGACCACA	900609	-	SGDKT_MS26_B08	SGDKT_MS26_B08
1716	CP001363	Intergen	Intergen	Intergen_STM14_971_STM14_972	901102	901163							0	0
1717	CP001363	CDS	CDS	STM14_972	901164	902744	-	ybiP	putative integral membrane protein	similar to Escherichia coli putative enzyme (AAC73902.1)	ACY87469.1		1	0	TGGGCCCTAGACTCCCAGGAC	902715	+	SGDKT_MS21_F11	SGDKT_MS21_F11	SGDKT_MS22_F11
1718	CP001363	Intergen	Intergen	Intergen_STM14_972_STM14_973	902745	902909							0	0
1719	CP001363	CDS	CDS	STM14_973	902910	903080	+		hypothetical protein		ACY87470.1		0	0
1720	CP001363	CDS	CDS	STM14_974	903009	903137	-		conserved hypothetical protein		ACY87471.1		1	1	AAAGAGGATCAACTAAACTGC	903102	-	SGDCT_MS26_F10	SGDCT_MS26_F10			CACAATTGATGGAACTCGTTC	903102	-	SGDKT_MS33_A03	SGDKT_MS33_A03
1721	CP001363	Intergen	Intergen	Intergen_STM14_974_STM14_975	903138	903322							1	1	TATGATCCAGCATACTCGCGC	903154	+	SGDCT_MS05_D12	SGDCT_MS05_D12			CCCCAACCAACCCATCATCAA	903154	+	SGDKT_MS08_E09	SGDKT_MS08_E09
1722	CP001363	CDS	CDS	STM14_975	903323	903796	+		manganese transport regulator MntR	Transcriptional regulator that represses the manganese transporter MntH when manganese is present	ACY87472.1		1	1	AAGCTCCCTGAAACAAGAGAC	903352	-	SGDCT_MS27_G07	SGDCT_MS27_G07			CCATTCCAACCCATCCGGTTA	903352	-	SGDKT_MS14_B10	SGDKT_MS14_B10
1723	CP001363	CDS	CDS	STM14_976	903793	904905	+	ybiR	putative transporter	putative di-/tricarboxylate transporter	ACY87473.1		1	0	TACACCCAGTAGAACTCACTG	903822	-	SGDKT_MS25_C02	SGDKT_MS25_C02
1724	CP001363	Intergen	Intergen	Intergen_STM14_976_STM14_977	904906	904948							0	0
1725	CP001363	CDS	CDS	STM14_977	904949	905869	-	ybiS	hypothetical protein		ACY87474.1		1	1	AAGGATATATCCTTCATGCAT	905840	+	SGDCT_MS03_E06	SGDCT_MS03_E06			TCTTATATATCGACAGCCACC	905840	+	SGDKT_MS34_D11	SGDKT_MS34_D11
1726	CP001363	Intergen	Intergen	Intergen_STM14_977_STM14_978	905870	906087							0	0
1727	CP001363	CDS	CDS	STM14_978	906088	907680	+	ybiT	putative ABC transporter ATPase component	similar to Escherichia coli putative ATP-binding component of a transport system (AAC73907.1): contains duplicated ATPase domain	ACY87475.1		1	0	CAATAATTCAGATCTATCCAC	906141	-	SGDKT_MS10_H11	SGDKT_MS10_H11
1728	CP001363	Intergen	Intergen	Intergen_STM14_978_STM14_979	907681	908135							0	0
1729	CP001363	CDS	CDS	STM14_979	908136	909032	+		putative inner membrane protein	C-terminus is similar to N-terminus of some pyridine nucleotide transhydrogenase	ACY87476.1		1	1	AGTATTGAAGATGTCATCATG	908342	-	SGDCT_MS06_E05	SGDCT_MS06_E05			TCGTTCTCACACATAGACCAT	908342	-	SGDKT_MS27_C11	SGDKT_MS27_C11
1730	CP001363	Intergen	Intergen	Intergen_STM14_979_STM14_980	909033	909060							0	0
1731	CP001363	CDS	CDS	STM14_980	909061	909780	-	ybiV(2)	putative hydrolase	would extend upstream except for stop codon: putative N-terminally truncated hydrolase: HAD superfamily	ACY87477.1		0	0
1732	CP001363	Intergen	Intergen	Intergen_STM14_980_STM14_981	909781	909984							0	0
1733	CP001363	CDS	CDS	STM14_981	909985	911250	-	ybiU	putative cytoplasmic protein		ACY87478.1		1	1	TAAGCGTTATGATAGTGATTC	911221	+	SGDCT_MS21_F01	SGDCT_MS21_F01			CGAAGAGAATAACTATTCTTG	911221	+	SGDKT_MS21_E05	SGDKT_MS21_E05	SGDKT_MS22_E05
1734	CP001363	Intergen	Intergen	Intergen_STM14_981_STM14_982	911251	911395							0	0
1735	CP001363	CDS	CDS	STM14_982	911396	911509	+		hypothetical protein		ACY87479.1		0	0
1736	CP001363	Intergen	Intergen	Intergen_STM14_982_STM14_983	911510	911511							0	0
1737	CP001363	CDS	CDS	STM14_983	911512	912321	+	ybiV(1)	putative hydrolase	HAD superfamily	ACY87480.1		0	1	TAGCCCGGCTTCAAATACGCG	911541	-	SGDCT_MS18_A05	SGDCT_MS18_A05
1738	CP001363	Intergen	Intergen	Intergen_STM14_983_STM14_984	912322	912398							0	0
1739	CP001363	CDS	CDS	STM14_984	912399	914831	-	pflF	putative pyruvate formate lyase	similar to Escherichia coli putative formate acetyltransferase (AAC73910.1)	ACY87481.1		1	1	GTCCACCACCCAGACGACTTA	914802	+	SGDCT_MS29_C02	SGDCT_MS29_C02			ATCTTCTTCAACCTTCAGACC	914802	+	SGDKT_MS22_B12	SGDKT_MS22_B12	SGDKT_MS23_B12
1740	CP001363	Intergen	Intergen	Intergen_STM14_984_STM14_985	914832	914836							0	0
1741	CP001363	CDS	CDS	STM14_985	914837	915736	-	pflE	putative pyruvate formate lyase activating enzyme	similar to Escherichia coli putative pyruvate formate-lyase 2 activating enzyme (AAC73911.1)	ACY87482.1		0	1	GAAGCCTTGTCGACACGATAG	915707	+	SGDCT_MS09_H05	SGDCT_MS09_H05
1742	CP001363	Intergen	Intergen	Intergen_STM14_985_STM14_986	915737	915877							0	0
1743	CP001363	CDS	CDS	STM14_986	915878	916033	-		hypothetical protein		ACY87483.1		0	0
1744	CP001363	CDS	CDS	STM14_987	916014	916763	-	moeB	molybdopterin biosynthesis protein MoeB	ATP-dependent adenylate transferase%2C transfers adenyl moiety to the MoeD subunit of molybdopterin synthase	ACY87484.1		1	1	TCACCGTTTCGAATACAAAAT	916734	+	SGDCT_MS26_B06	SGDCT_MS26_B06			AAAACTCAAATCAACTTCCTG	916734	+	SGDKT_MS04_B12	SGDKT_MS04_B12
1745	CP001363	CDS	CDS	STM14_988	916763	918004	-	moeA	molybdopterin biosynthesis protein MoeA	is involved in the formation of active molybdenum cofactor and the chelation of molybdenum	ACY87485.1		1	1	CCGATGTCGAAGGATTTTTAT	917975	+	SGDCT_MS08_E07	SGDCT_MS08_E07			TCGATTACCTAAGGGTGGGCG	917975	+	SGDKT_MS25_F06	SGDKT_MS25_F06
1746	CP001363	CDS	CDS	STM14_989	917997	918137	+		hypothetical protein		ACY87486.1		0	0
1747	CP001363	Intergen	Intergen	Intergen_STM14_989_STM14_990	918138	918200							0	0
1748	CP001363	CDS	CDS	STM14_990	918201	919142	+	ybiK	L-asparaginase	similar to Escherichia coli putative asparaginase (AAC73915.1)	ACY87487.1		1	1	CCCAGAGTATACCATCAATCT	918230	-	SGDCT_MS21_B10	SGDCT_MS21_B10			AAGACAGCAACAGCCCATCAG	918230	-	SGDKT_MS14_D04	SGDKT_MS14_D04
1749	CP001363	Intergen	Intergen	Intergen_STM14_990_STM14_991	919143	919152							0	0
1750	CP001363	CDS	CDS	STM14_991	919153	921024	+	yliA	glutathione transporter ATP-binding protein	with GsiBCD is involved in glutathione import: GsiA contains 2 ATP-binding domains	ACY87488.1		1	0	ATCCTGGATTTTCCGGACCTA	919182	-	SGDKT_MS19_H06	SGDKT_MS19_H06
1751	CP001363	Intergen	Intergen	Intergen_STM14_991_STM14_992	921025	921056							0	0
1752	CP001363	CDS	CDS	STM14_992	921057	922595	+	yliB	putative ABC transporter periplasmic binding protein	similar to Escherichia coli putative transport protein (AAC73917.1)	ACY87489.1		1	1	CCCCCTATGAAAACCCATACA	921086	-	SGDCT_MS18_C06	SGDCT_MS18_C06			ATGTCAGGCAACCGGGCCATC	921086	-	SGDKT_MS16_G03	SGDKT_MS16_G03
1753	CP001363	Intergen	Intergen	Intergen_STM14_992_STM14_993	922596	922655							0	0
1754	CP001363	CDS	CDS	STM14_993	922656	923576	+	yliC	putative ABC transporter periplasmic binding protein	similar to Escherichia coli putative transport system permease protein (AAC73918.1)	ACY87490.1		1	1	CATGCACCTAACCTCTTCTAG	922685	-	SGDCT_MS17_H09	SGDCT_MS17_H09			CCACGTAAAACTGGTGCGACC	922685	-	SGDKT_MS19_B11	SGDKT_MS19_B11
1755	CP001363	Intergen	Intergen	Intergen_STM14_993_STM14_994	923577	923578							0	0
1756	CP001363	CDS	CDS	STM14_994	923579	924490	+	yliD	putative ABC transporter inner membrane component	similar to Escherichia coli putative transport system permease protein (AAC73919.1)	ACY87491.1		0	0
1757	CP001363	CDS	CDS	STM14_995	924480	924599	-		hypothetical protein		ACY87492.1		0	0
1758	CP001363	CDS	CDS	STM14_996	924581	925906	-	yliG	putative FeS oxidoreductase		ACY87493.1		0	0
1759	CP001363	Intergen	Intergen	Intergen_STM14_996_STM14_997	925907	925932							0	0
1760	CP001363	CDS	CDS	STM14_997	925933	926067	+		hypothetical protein		ACY87494.1		0	0
1761	CP001363	Intergen	Intergen	Intergen_STM14_997_STM14_998	926068	926136							0	0
1762	CP001363	CDS	CDS	STM14_998	926137	926520	+	bssR	biofilm formation regulatory protein BssR	BssS: regulator of biofilm through signal secretion: disruption of this gene in Escherichia coli led to effects on biofilm formation%2C alteration in expression of a number of genes and mutations in bssS led to defects in indole transport and autoinducer-2 uptake and processing	ACY87495.1		1	1	TGCGTCTATTACAAATTGCAG	926166	-	SGDCT_MS16_G05	SGDCT_MS16_G05			GTGCACGGTGGCGGATAGTTA	926166	-	SGDKT_MS27_E10	SGDKT_MS27_E10
1763	CP001363	Intergen	Intergen	Intergen_STM14_998_STM14_999	926521	926621							0	0
1764	CP001363	CDS	CDS	STM14_999	926622	926762	+		hypothetical protein		ACY87496.1		0	0
1765	CP001363	Intergen	Intergen	Intergen_STM14_999_STM14_1000	926763	926969							0	0
1766	CP001363	CDS	CDS	STM14_1000	926970	927134	+		hypothetical protein		ACY87497.1		0	0
1767	CP001363	Intergen	Intergen	Intergen_STM14_1000_STM14_1001	927135	927232							0	0
1768	CP001363	CDS	CDS	STM14_1001	927233	927748	+		putative cytoplasmic protein		ACY87498.1		1	0	AAATGACTCAATCAAATTAGC	927262	-	SGDKT_MS32_H05	SGDKT_MS32_H05
1769	CP001363	CDS	CDS	STM14_1002	927666	928520	+		putative electron transfer protein beta subunit	similar to Escherichia coli probable flavoprotein subunit: carnitine metabolism (AAC73152.1)	ACY87499.1		0	0
1770	CP001363	Intergen	Intergen	Intergen_STM14_1002_STM14_1003	928521	928530							0	0
1771	CP001363	CDS	CDS	STM14_1003	928531	929478	+		putative electron transfer protein alpha subunit	similar to Escherichia coli putative flavoprotein (AAC74768.1)	ACY87500.1		1	1	CCCCACATTCCCAACAGCACA	928560	-	SGDCT_MS06_B12	SGDCT_MS06_B12			GACCGACCGATAATAACCCAC	928560	-	SGDKT_MS29_C04	SGDKT_MS29_C04
1772	CP001363	Intergen	Intergen	Intergen_STM14_1003_STM14_1004	929479	929510							0	0
1773	CP001363	CDS	CDS	STM14_1004	929511	929775	+			similar to MaoC-like domain protein~disrupted by frameshift	pseudo=true		0	0
1774	CP001363	CDS	CDS	STM14_1005	929772	930935	+		putative acyl-CoA dehydrogenase	similar to Escherichia coli putative oxidoreductase (AAC74765.1)	ACY87501.1		1	0	AGCTGGTTCTAATGCACCCAG	929801	-	SGDKT_MS24_G12	SGDKT_MS24_G12
1775	CP001363	Intergen	Intergen	Intergen_STM14_1005_STM14_1006	930936	931102							0	0
1776	CP001363	CDS	CDS	STM14_1006	931103	931243	-		hypothetical protein		ACY87502.1		0	0
1777	CP001363	Intergen	Intergen	Intergen_STM14_1006_STM14_1007	931244	931383							0	0
1778	CP001363	CDS	CDS	STM14_1007	931384	933069	+		putative dehydrogenase	similar to Escherichia coli flavoprotein: probable electron transport protein (AAC74769.1)	ACY87503.1		1	1	AGAGATCTCAGTGTAATCCCA	931413	-	SGDCT_MS29_C09	SGDCT_MS29_C09			CTTTCATACGGGTAACCCCCA	931413	-	SGDKT_MS06_B03	SGDKT_MS06_B03
1779	CP001363	Intergen	Intergen	Intergen_STM14_1007_STM14_1008	933070	933074							0	0
1780	CP001363	CDS	CDS	STM14_1008	933075	933965	-		putative transcriptional regulator	similar to Escherichia coli putative transcriptional regulator LysR-type (AAC74667.1): LysR family	ACY87504.1		1	1	ATAAAGTCCGATGACTGTAGC	933936	+	SGDCT_MS26_C05	SGDCT_MS26_C05			ATACACTCCATTAAGGCTGGC	933936	+	SGDKT_MS30_E11	SGDKT_MS30_E11
1781	CP001363	Intergen	Intergen	Intergen_STM14_1008_STM14_1009	933966	934229							0	0
1782	CP001363	CDS	CDS	STM14_1009	934230	934655	-		putative inner membrane protein		ACY87505.1		1	1	GCCTCCGCCTGTCTAATCGTA	934626	+	SGDCT_MS13_F04	SGDCT_MS13_F04			TAACACTCCTGCGCGGACAGA	934626	+	SGDKT_MS05_H10	SGDKT_MS05_H10
1783	CP001363	Intergen	Intergen	Intergen_STM14_1009_STM14_1010	934656	934779							0	0
1784	CP001363	CDS	CDS	STM14_1010	934780	934917	+		hypothetical protein		ACY87506.1		0	0
1785	CP001363	Intergen	Intergen	Intergen_STM14_1010_STM14_1012	934918	935678							1	1	CCCGATGTTTGCGGGCTTCTA	935031	-	SGDCT_MS25_G08	SGDCT_MS25_G08			CCCGGCACCGTCGTCGTGCAC	935031	-	SGDKT_MS18_B03	SGDKT_MS18_B03
1786	CP001363	CDS	CDS	STM14_1012	935679	936305	-	yliJ	putative glutathione S-transferase	similar to Escherichia coli putative transferase (AAC73925.1)	ACY87507.1		1	1	ATACTAATTGCAGTTTACGAA	936276	+	SGDCT_MS24_A02	SGDCT_MS24_A02			ACGTCCGACTACAGTACCTTT	936274	+	SGDKT_MS17_F09	SGDKT_MS17_F09
1787	CP001363	Intergen	Intergen	Intergen_STM14_1012_STM14_1013	936306	936548							1	1	CTAATGTTCTTTTTTGATCTG	936500	-	SGDCT_MS08_H03	SGDCT_MS08_H03			GCTATAAATAGCTGTCTGGAA	936500	-	SGDKT_MS24_E10	SGDKT_MS24_E10
1788	CP001363	CDS	CDS	STM14_1013	936549	937751	+	dacC	D-alanyl-D-alanine carboxypeptidase fraction C	penicillin-binding protein 6a: removes C-terminal D-alanyl residues from sugar-peptide cell wall precursors: one of four%2C DD-carboxypeptidase low-molecular weight penicillin-binding proteins that remove terminal D-alanine from pentapeptide side chains	ACY87508.1		0	0
1789	CP001363	Intergen	Intergen	Intergen_STM14_1013_STM14_1014	937752	937795							0	0
1790	CP001363	CDS	CDS	STM14_1014	937796	938554	-	deoR	DNA-binding transcriptional repressor DeoR	similar to Escherichia coli transcriptional repressor for deo operon%2C tsx%2C nupG (AAC73927.1): DeoR family	ACY87509.1		1	1	CCCACACAGAAACTAAGATAA	938525	+	SGDCT_MS18_F02	SGDCT_MS18_F02			CTCCCGGTGAAAGCTTTCTAC	938525	+	SGDKT_MS22_A01	SGDKT_MS22_A01	SGDKT_MS23_A01
1791	CP001363	Intergen	Intergen	Intergen_STM14_1014_STM14_1015	938555	938625							0	0
1792	CP001363	CDS	CDS	STM14_1015	938626	939234	-	ybjG	undecaprenyl pyrophosphate phosphatase		ACY87510.1		0	1	TCGCAGTCAGACCCTCTGCGT	939205	+	SGDCT_MS13_C01	SGDCT_MS13_C01
1793	CP001363	Intergen	Intergen	Intergen_STM14_1015_STM14_1016	939235	939546							0	0
1794	CP001363	CDS	CDS	STM14_1016	939547	940779	+	mdfA	multidrug translocase	similar to Escherichia coli proton motive force efflux pump (AAC73929.1)	ACY87511.1		1	1	TTGGCACCAGCTAACGAGCAC	939576	-	SGDCT_MS21_E08	SGDCT_MS21_E08			GTTCATCAGCCGAGTATTAAT	939576	-	SGDKT_MS30_C07	SGDKT_MS30_C07
1795	CP001363	Intergen	Intergen	Intergen_STM14_1016_STM14_1017	940780	940832							0	0
1796	CP001363	CDS	CDS	STM14_1017	940833	941648	-		putative hydrolase		ACY87512.1		1	1	GTTCCCGCTACCTCGAACGGC	941619	+	SGDCT_MS19_B03	SGDCT_MS19_B03			GCAGAGCAACCAGACCAACAG	941619	+	SGDKT_MS25_D08	SGDKT_MS25_D08
1797	CP001363	CDS	CDS	STM14_1018	941645	942856	-		putative transport protein/regulator	similar to Escherichia coli putative DeoR-type transcriptional regulator (AAC73932.1)	ACY87513.1		0	1	CGCGCGTCTCCTTTCCTACCT	942827	+	SGDCT_MS15_A01	SGDCT_MS15_A01
1798	CP001363	Intergen	Intergen	Intergen_STM14_1018_STM14_1019	942857	942901							0	0
1799	CP001363	CDS	CDS	STM14_1019	942902	943027	+		hypothetical protein		ACY87514.1		0	0
1800	CP001363	CDS	CDS	STM14_1020	943024	943644	+		putative regulatory protein	similar to Escherichia coli putative DeoR-type transcriptional regulator (AAC73933.1): TetR/Acr family	ACY87515.1		1	2	TCTGTTGTGGTCCCACTAGAA	943053	-	SGDCT_MS02_G03	SGDCT_MS02_G03			ATATCCACCATGCCTATTCAC	943614	-	SGDCT_MS09_B11	SGDCT_MS09_B11			AACGCTCGTCGCTAGTACCAT	943053	-	SGDKT_MS27_G10	SGDKT_MS27_G10
1801	CP001363	Intergen	Intergen	Intergen_STM14_1020_STM14_1021	943645	943760							1	1	CCCTACTGTTTAATCCCAAGC	943661	+	SGDCT_MS29_B09	SGDCT_MS29_B09			GAGGCTAACAAATCGTGAACC	943661	+	SGDKT_MS34_D12	SGDKT_MS34_D12
1802	CP001363	CDS	CDS	STM14_1021	943761	945446	-		hypothetical protein	similar to Escherichia coli putative transport protein (AAC73934.1)	ACY87516.1		0	1	TCACACTGTCTACTTTAAACC	945417	+	SGDCT_MS10_G09	SGDCT_MS10_G09
1803	CP001363	Intergen	Intergen	Intergen_STM14_1021_STM14_1022	945447	945716							0	0
1804	CP001363	CDS	CDS	STM14_1022	945717	946094	+	ybjM	putative inner membrane protein		ACY87517.1		1	0	ATCGGCTAACATACACATCCT	945746	-	SGDKT_MS14_H07	SGDKT_MS14_H07
1805	CP001363	Intergen	Intergen	Intergen_STM14_1022_STM14_1023	946095	946125							0	0
1806	CP001363	CDS	CDS	STM14_1023	946126	946389	-	grxA	glutaredoxin 1	functions as an electron carrier in the glutathione-dependent synthesis of deoxyribonucleotides by the enzyme ribonucleotide reductase: also involved in reducing some disulfides in a coupled system with glutathione reductase	ACY87518.1		0	1	GCCACGCATGAGATAATTCGA	946360	+	SGDCT_MS28_D12	SGDCT_MS28_D12
1807	CP001363	Intergen	Intergen	Intergen_STM14_1023_STM14_1024	946390	946558							0	0
1808	CP001363	CDS	CDS	STM14_1024	946559	946849	+	ybjC	hypothetical protein	YbjC: located in the same operon as the nfsA gene: member of the soxRS regulon which mediates in part the increased levels of superoxide in response to oxidative stress: induced by paraquat: regulated by SoxS: unknown function	ACY87519.1		1	1	AGTACTTTAATGACCCCTGAT	946588	-	SGDCT_MS05_F04	SGDCT_MS05_F04			ACCCCTCTCGAACCTCTTCCC	946588	-	SGDKT_MS19_F06	SGDKT_MS19_F06
1809	CP001363	CDS	CDS	STM14_1025	946833	947555	+	mdaA	nitroreductase A	NADPH-dependent: oxygen-insensitive: catalyzes the reduction of nitroaromatic compounds	ACY87520.1		1	1	ACAAGGTTAGACCACGCCTTC	946862	-	SGDCT_MS24_G10	SGDCT_MS24_G10			TACTCTCTTCATACCCGAGCA	946862	-	SGDKT_MS14_E11	SGDKT_MS14_E11
1810	CP001363	Intergen	Intergen	Intergen_STM14_1025_STM14_1026	947556	947612							0	0
1811	CP001363	CDS	CDS	STM14_1026	947613	948515	+	rimK	ribosomal protein S6 modification protein	responsible for the addition of glutamate residues to the C-terminus of ribosomal protein S6	ACY87521.1		1	1	ACATGTTGCGGCTCTCCTAAA	947642	-	SGDCT_MS11_A06	SGDCT_MS11_A06			AGAAAAAATATGACGTAGGAA	947642	-	SGDKT_MS28_D06	SGDKT_MS28_D06
1812	CP001363	Intergen	Intergen	Intergen_STM14_1026_STM14_1027	948516	948611							0	0
1813	CP001363	CDS	CDS	STM14_1027	948612	949088	+	ybjN	putative cytoplasmic protein	similar to Escherichia coli putative sensory transduction regulator (AAC73940.1)	ACY87522.1		0	1	CGCGGGGGTCAACAGATCTAA	948641	-	SGDCT_MS22_E11	SGDCT_MS22_E11
1814	CP001363	Intergen	Intergen	Intergen_STM14_1027_STM14_1028	949089	949436							0	0
1815	CP001363	CDS	CDS	STM14_1028	949437	950549	+	potF	putrescine ABC transporter periplasmic substrate-binding protein	similar to Escherichia coli periplasmic putrescine-binding protein: permease protein (AAC73941.1): ABC superfamily periplasmic protein	ACY87523.1		1	1	CATTGTTCCTACCTATTTACC	949463	-	SGDCT_MS08_B02	SGDCT_MS08_B02			CCTTCAATGACCTCAGAAACA	949463	-	SGDKT_MS10_E07	SGDKT_MS10_E07
1816	CP001363	Intergen	Intergen	Intergen_STM14_1028_STM14_1029	950550	950636							0	0
1817	CP001363	CDS	CDS	STM14_1029	950637	951770	+	potG	putrescine transporter ATP-binding subunit	part of the PotFGHI ATP-dependent putrescine transporter	ACY87524.1		1	1	CATAGCCTTCTACGTACACGG	950666	-	SGDCT_MS09_E09	SGDCT_MS09_E09			CACGCCTAACAAACCAGTCGC	950666	-	SGDKT_MS24_H07	SGDKT_MS24_H07
1818	CP001363	Intergen	Intergen	Intergen_STM14_1029_STM14_1030	951771	951779							0	0
1819	CP001363	CDS	CDS	STM14_1030	951780	952733	+	potH	putrescine ABC transporter membrane protein	similar to Escherichia coli putrescine transport protein: permease (AAC73943.1): ABC superfamily membrane protein	ACY87525.1		1	1	AAAATTCCACTAAACATCCAT	951809	-	SGDCT_MS03_B07	SGDCT_MS03_B07			AACGCCGGCCTTCAAAGCGAA	951809	-	SGDKT_MS28_G09	SGDKT_MS28_G09		>1 barcode
1820	CP001363	CDS	CDS	STM14_1031	952730	953575	+	potI	putrescine ABC transporter membrane protein	similar to Escherichia coli putrescine transport protein: permease (AAC73944.1): ABC superfamily membrane protein	ACY87526.1		1	1	AGAGCGAAGACGCAGTATAGG	952759	-	SGDCT_MS25_E01	SGDCT_MS25_E01			CCCATCTAAAATAAAAAAATA	952759	-	SGDKT_MS05_A08	SGDKT_MS05_A08
1821	CP001363	Intergen	Intergen	Intergen_STM14_1031_STM14_1032	953576	953648							0	0
1822	CP001363	CDS	CDS	STM14_1032	953649	954122	+	ybjO	putative inner membrane protein		ACY87527.1		1	1	CCAATTAGCCTTACACGCGGT	953678	-	SGDCT_MS23_G09	SGDCT_MS23_G09			GCAGGTACAGCTAAACTTTGT	953678	-	SGDKT_MS15_A01	SGDKT_MS15_A01
1823	CP001363	Intergen	Intergen	Intergen_STM14_1032_STM14_1033	954123	954164							0	0
1824	CP001363	CDS	CDS	STM14_1033	954165	955295	+	rumB	23S rRNA methyluridine methyltransferase	RNA uridine methyltransferase B: catalyzes the formation of 5-methyl-uridine at position 747 in 23S rRNA	ACY87528.1		0	0
1825	CP001363	Intergen	Intergen	Intergen_STM14_1033_STM14_1034	955296	955377							0	0
1826	CP001363	CDS	CDS	STM14_1034	955378	955569	+		conserved hypothetical protein		ACY87529.1		0	0
1827	CP001363	Intergen	Intergen	Intergen_STM14_1034_STM14_1035	955570	955577							0	0
1828	CP001363	CDS	CDS	STM14_1035	955578	956921	+	ulaA_1	ascorbate-specific PTS system enzyme IIC	membrane component: functions with enzymes IIB (sgaB: ulaB) and IIA (sgaA: ulaC) enzyme I and HPr for anaerobic utilization and uptake of L-ascorbate: sgaTBA are regulated by yifQ as well as Crp and Fnr	ACY87530.1		1	1	TTTGCCGCCTCCCTAAATCCT	955607	-	SGDCT_MS10_C10	SGDCT_MS10_C10			CGCTGCGCGCTAACCCGTTTA	955607	-	SGDKT_MS01_C02	SGDKT_MS01_C02
1829	CP001363	Intergen	Intergen	Intergen_STM14_1035_STM14_1036	956922	956950							0	0
1830	CP001363	CDS	CDS	STM14_1036	956951	957271	+		putative inner membrane protein	similar to SgaT from Vibrio	ACY87531.1		1	1	CAAAGCTTGCTTTAAATACAG	956980	-	SGDCT_MS13_F12	SGDCT_MS13_F12			CGATGAGTATATGACATATTA	956980	-	SGDKT_MS23_H09	SGDKT_MS23_H09
1831	CP001363	Intergen	Intergen	Intergen_STM14_1036_STM14_1037	957272	957280							0	0
1832	CP001363	CDS	CDS	STM14_1037	957281	958768	+		putative sulfatase	similar to Escherichia coli putative sulfatase (AAC76701.1)	ACY87532.1		1	0	AAACAACCTTCGACTATACAT	957310	-	SGDKT_MS13_E02	SGDKT_MS13_E02
1833	CP001363	CDS	CDS	STM14_1038	958765	958965	-		hypothetical protein		ACY87533.1		0	0
1834	CP001363	Intergen	Intergen	Intergen_STM14_1038_STM14_1039	958966	958986							0	0
1835	CP001363	CDS	CDS	STM14_1039	958987	959718	-	artJ	arginine transport system component	similar to Escherichia coli arginine 3rd transport system periplasmic binding protein (AAC73947.1): ABC superfamily binding protein	ACY87534.1		1	1	ATGTTAGTTAAACAGTAGCGC	959689	+	SGDCT_MS17_B12	SGDCT_MS17_B12			GTTCATCAGTATATTTACAGG	959689	+	SGDKT_MS31_F07	SGDKT_MS31_F07
1836	CP001363	Intergen	Intergen	Intergen_STM14_1039_STM14_1040	959719	959954							0	0
1837	CP001363	CDS	CDS	STM14_1040	959955	960623	-	artM	arginine transporter permease subunit ArtM	with ArtPQJI acts to transport arginine across the inner membrane	ACY87535.1		0	1	GAAAAACGATCAATTGCAACC	960594	+	SGDCT_MS10_A06	SGDCT_MS10_A06
1838	CP001363	CDS	CDS	STM14_1041	960623	961339	-	artQ	arginine transporter permease subunit ArtQ	with ArtPMJI transports arginine across the inner membrane	ACY87536.1		1	1	GTGACTTGGGGAAGGAGACCC	961310	+	SGDCT_MS14_B02	SGDCT_MS14_B02			CGCTTTCGCCGCTCCACTCGC	961310	+	SGDKT_MS10_C08	SGDKT_MS10_C08
1839	CP001363	Intergen	Intergen	Intergen_STM14_1041_STM14_1042	961340	961345							0	0
1840	CP001363	CDS	CDS	STM14_1042	961346	962077	-	artI	arginine transport system	similar to Escherichia coli arginine 3rd transport system periplasmic binding protein (AAC73950.1): ABC superfamily binding protein	ACY87537.1		1	1	AATTAACTGAATCACCCACAT	962048	+	SGDCT_MS08_G01	SGDCT_MS08_G01			AGTGCCACTACCCTGCGTGAA	962048	+	SGDKT_MS18_F09	SGDKT_MS18_F09
1841	CP001363	Intergen	Intergen	Intergen_STM14_1042_STM14_1043	962078	962094							0	0
1842	CP001363	CDS	CDS	STM14_1043	962095	962823	-	artP	arginine transporter ATP-binding subunit	With ArtMQJI transports arginine across the inner membrane	ACY87538.1		1	1	AACACCGCGGAACCCGCTAAT	962794	+	SGDCT_MS04_H06	SGDCT_MS04_H06			CACCTGTTGGACACGGGGAGT	962794	+	SGDKT_MS20_C07	SGDKT_MS20_C07	SGDKT_MS22_C07
1843	CP001363	Intergen	Intergen	Intergen_STM14_1043_STM14_1044	962824	963052							0	0
1844	CP001363	CDS	CDS	STM14_1044	963053	963568	-	ybjP	putative lipoprotein	induced during stationary phase and by acivicin (a glutamine analog): regulated by Lrp and RpoS	ACY87539.1		1	1	CTAGCCTCTGGCCACTACCTT	963539	+	SGDCT_MS17_C04	SGDCT_MS17_C04			TTTATCCTGTAAGCCTCCCAC	963533	+	SGDKT_MS29_A10	SGDKT_MS29_A10
1845	CP001363	Intergen	Intergen	Intergen_STM14_1044_STM14_1045	963569	963695							0	0
1846	CP001363	CDS	CDS	STM14_1045	963696	964019	+	orfB	hypothetical protein		ACY87540.1		0	0
1847	CP001363	CDS	CDS	STM14_1046	964016	964846	+	ybjR	putative aminidase	similar to Escherichia coli putative regulator (AAC73954.1)	ACY87541.1		1	1	CCATACTCCTAGGTAAACTGC	964045	-	SGDCT_MS11_H04	SGDCT_MS11_H04			ACATTGACCCCATTTCATGAG	964045	-	SGDKT_MS30_F08	SGDKT_MS30_F08
1848	CP001363	CDS	CDS	STM14_1047	964843	965856	-		putative nucleoside-diphosphate-sugar epimerase	similar to Escherichia coli putative nucleotide di-P-sugar epimerase or dehydratase (AAC73955.1)	ACY87542.1		0	1	ACACACAGCCTTAATGCTGCG	965827	+	SGDCT_MS26_H07	SGDCT_MS26_H07
1849	CP001363	Intergen	Intergen	Intergen_STM14_1047_STM14_1048	965857	965951							0	0
1850	CP001363	CDS	CDS	STM14_1048	965952	967385	-	ybjT	putative nucleoside-diphosphate-sugar epimerase	similar to Escherichia coli putative dTDP-glucose enzyme (AAC73956.1)	ACY87543.1		1	1	CCCCAGTCCAAAGCTCAAAAT	967354	+	SGDCT_MS28_B08	SGDCT_MS28_B08			CGCTACGCTCCTAACACCGTC	967356	+	SGDKT_MS32_F09	SGDKT_MS32_F09
1851	CP001363	Intergen	Intergen	Intergen_STM14_1048_STM14_1049	967386	967395							0	0
1852	CP001363	CDS	CDS	STM14_1049	967396	968397	-	ltaA	L-threonine aldolase	low- specificity: catalyzes the formation of acetaldehyde and glycine from L-threonine: acts on L-threonine%2C L-allo-threonine%2C L-threo-phenylserine%2C and L-erythro-phenylserine	ACY87544.1		1	1	CTACGCTAGAGAGACCTACAG	968368	+	SGDCT_MS03_D07	SGDCT_MS03_D07			CCACGAGAATACATCCACACT	968368	+	SGDKT_MS16_A07	SGDKT_MS16_A07
1853	CP001363	Intergen	Intergen	Intergen_STM14_1049_STM14_1050	968398	968435							0	0
1854	CP001363	CDS	CDS	STM14_1050	968436	970154	-	poxB	pyruvate dehydrogenase	catalyzes the formation of acetate from pyruvate	ACY87545.1		1	1	GCTCCACCCCAGTCTCGATCT	970125	+	SGDCT_MS17_G03	SGDCT_MS17_G03			TCCATGAAGCGAAGAGCCCTA	970125	+	SGDKT_MS23_F01	SGDKT_MS23_F01
1855	CP001363	Intergen	Intergen	Intergen_STM14_1050_STM14_1051	970155	970311							0	0
1856	CP001363	CDS	CDS	STM14_1051	970312	971283	-	hcr	HCP oxidoreductase%2C NADH-dependent	similar to Escherichia coli putative enzyme (AAC73959.1): hcp gene product	ACY87546.1		1	1	TTACAAACGAGGGTGTCTTAT	971254	+	SGDCT_MS18_C09	SGDCT_MS18_C09			TGGATCGCCAGCCGGAGGTCC	971254	+	SGDKT_MS14_E01	SGDKT_MS14_E01
1857	CP001363	Intergen	Intergen	Intergen_STM14_1051_STM14_1052	971284	971291							0	0
1858	CP001363	CDS	CDS	STM14_1052	971292	972944	-	hcp	hydroxylamine reductase	catalyzes the reduction of hydroxylamine to ammonia and water	ACY87547.1		0	0
1859	CP001363	CDS	CDS	STM14_1053	972908	973111	+		hypothetical protein		ACY87548.1		1	1	ATAATTATTCGCTGTTCTAAA	972915	+	SGDCT_MS19_C04	SGDCT_MS19_C04			ACCGGACCCCACGAGAACGAC	972915	+	SGDKT_MS11_B03	SGDKT_MS11_B03
1860	CP001363	CDS	CDS	STM14_1054	973088	973987	-	ybjE	putative inner membrane protein	similar to Escherichia coli putative surface protein (AAC73961.1)	ACY87549.1		1	0	CTTTTTATAAATACTGACACC	973958	+	SGDKT_MS21_C11	SGDKT_MS21_C11	SGDKT_MS22_C11
1861	CP001363	CDS	CDS	STM14_1055	973986	974153	+		hypothetical protein		ACY87550.1		0	0
1862	CP001363	Intergen	Intergen	Intergen_STM14_1055_STM14_1056	974154	974188							0	0
1863	CP001363	CDS	CDS	STM14_1056	974189	975847	+	ybjD	hypothetical protein	similar to RecF protein	ACY87551.1		1	1	GCCGCCGCATTGCCTGCACAT	974218	-	SGDCT_MS11_F07	SGDCT_MS11_F07			ACATACCCGCGGCGGGTCCAC	974218	-	SGDKT_MS16_B12	SGDKT_MS16_B12
1864	CP001363	CDS	CDS	STM14_1057	975844	976812	-	ybjX	VirK-like protein	similar to Escherichia coli putative enzyme (AAC73964.1)	ACY87552.1		1	0	CACCCTTGGAGCTCAACCCGT	976783	+	SGDKT_MS03_E04	SGDKT_MS03_E04
1865	CP001363	Intergen	Intergen	Intergen_STM14_1057_STM14_1058	976813	976939							0	0
1866	CP001363	CDS	CDS	STM14_1058	976940	978058	+	ybjY	macrolide transporter subunit MacA	confers macrolide resistance via active drug efflux	ACY87553.1		0	0
1867	CP001363	CDS	CDS	STM14_1059	978055	980001	+	ybjZ	macrolide transporter ATP-binding /permease protein	with MacA is involved in the export of macrolide	ACY87554.1		0	1	CATGCGCGCCACATACACCAC	978084	-	SGDCT_MS28_D09	SGDCT_MS28_D09
1868	CP001363	Intergen	Intergen	Intergen_STM14_1059_STM14_1060	980002	980012							0	0
1869	CP001363	CDS	CDS	STM14_1060	980013	980138	-		hypothetical protein		ACY87555.1		0	0
1870	CP001363	CDS	CDS	STM14_1061	980033	980176	+		hypothetical protein		ACY87556.1		0	0
1871	CP001363	CDS	CDS	STM14_1062	980131	980352	-	cspD	stress response protein	similar to Escherichia coli cold shock protein CspA (AAC73967.1): stationary phase-induced	ACY87557.1		1	1	AGTTGAACAACCGGTTCAAAT	980292	+	SGDCT_MS06_G05	SGDCT_MS06_G05			CCCGACAATCCACAGCTCTAT	980292	+	SGDKT_MS31_F08	SGDKT_MS31_F08
1872	CP001363	Intergen	Intergen	Intergen_STM14_1062_STM14_1063	980353	980675							0	0
1873	CP001363	CDS	CDS	STM14_1063	980676	980996	+	clpS	ATP-dependent Clp protease adaptor protein ClpS	involved in the modulation of the specificity of the ClpAP-mediated ATP-dependent protein degradation: binds to the N-terminal domain of the chaperone ClpA	ACY87558.1		1	0	CCCTAAAGTTTTCGTTGATAA	980705	-	SGDKT_MS15_D02	SGDKT_MS15_D02
1874	CP001363	Intergen	Intergen	Intergen_STM14_1063_STM14_1064	980997	981026							0	0
1875	CP001363	CDS	CDS	STM14_1064	981027	983303	+	clpA	ATP-dependent Clp protease ATP-binding subunit	ATPase and specificity subunit of the ClpA-ClpP ATP dependent serine protease: directs protease to specific substrates	ACY87559.1		1	1	GCAAAATAGCATGACTCTCGT	981056	-	SGDCT_MS21_C06	SGDCT_MS21_C06			ACGACGACATAATAGCTGTGT	981056	-	SGDKT_MS25_C12	SGDKT_MS25_C12
1876	CP001363	Intergen	Intergen	Intergen_STM14_1064_STM14_1065	983304	983349							0	0
1877	CP001363	CDS	CDS	STM14_1065	983350	983538	+		hypothetical protein		ACY87560.1		1	0	ACACCGGGCTGCTCCATTCTC	983465	+	SGDKT_MS34_F08	SGDKT_MS34_F08
1878	CP001363	CDS	CDS	STM14_1066	983495	983953	+	tnpA_3	transposase	transposase for insertion sequence element IS200 (SW:T200_SALTY)	ACY87561.1		0	0
1879	CP001363	Intergen	Intergen	Intergen_STM14_1066_STM14_1067	983954	984061							0	0
1880	CP001363	CDS	CDS	STM14_1067	984062	984343	-		hypothetical protein		ACY87562.1		0	0
1881	CP001363	Intergen	Intergen	Intergen_STM14_1067_STM14_1068	984344	984415							0	0
1882	CP001363	CDS	CDS	STM14_1068	984416	985099	-		putative integrase	similar to Escherichia coli IS150 putative transposase (AAC76582.1)	ACY87563.1		0	0
1883	CP001363	Intergen	Intergen	Intergen_STM14_1068_STM14_1069	985100	985101							0	0
1884	CP001363	CDS	CDS	STM14_1069	985102	985260	-		hypothetical protein		ACY87564.1		0	0
1885	CP001363	Intergen	Intergen	Intergen_STM14_1069_STM14_1070	985261	985269							0	0
1886	CP001363	CDS	CDS	STM14_1070	985270	985671	-		putative cytoplasmic protein		ACY87565.1		1	1	AGATCCGGCCTGACGTTCCAG	985642	+	SGDCT_MS27_F07	SGDCT_MS27_F07			ACATGCCACTGTTGACAAACC	985642	+	SGDKT_MS14_D08	SGDKT_MS14_D08
1887	CP001363	Intergen	Intergen	Intergen_STM14_1070_STM14_1071	985672	985771							0	0
1888	CP001363	tRNA	tRNA	STM14_1071	985772	985859	-	serW	tRNA-Ser				0	0
1889	CP001363	Intergen	Intergen	Intergen_STM14_1071_STM14_1072	985860	986007							0	0
1890	CP001363	CDS	CDS	STM14_1072	986008	986685	-		SlsA	similar to slsA in STM (gi|4324613): similar to STM3761	ACY87566.1		1	1	ACTCCTCGCTCAGTACAACAC	986656	+	SGDCT_MS30_A01	SGDCT_MS30_A01			GCGCAGACGAACGGACCACCC	986656	+	SGDKT_MS30_F12	SGDKT_MS30_F12
1891	CP001363	Intergen	Intergen	Intergen_STM14_1072_STM14_1073	986686	986704							0	0
1892	CP001363	CDS	CDS	STM14_1073	986705	987565	-		putative cytoplasmic protein		ACY87567.1		1	1	CCACCATTAAATGCGCCTTCG	987536	+	SGDCT_MS26_D10	SGDCT_MS26_D10			TCGTCCGAAACACGCACCTCA	987536	+	SGDKT_MS11_G02	SGDKT_MS11_G02
1893	CP001363	Intergen	Intergen	Intergen_STM14_1073_STM14_1074	987566	987673							0	0
1894	CP001363	CDS	CDS	STM14_1074	987674	988585	+		putative transcriptional regulator	similar to Escherichia coli putative transcriptional regulator LysR-type (AAC73313.1): LysR family	ACY87568.1		1	0	ATCTTACAAAATTCGTACTCT	987703	-	SGDKT_MS33_D06	SGDKT_MS33_D06
1895	CP001363	Intergen	Intergen	Intergen_STM14_1074_STM14_1075	988586	988675							0	0
1896	CP001363	CDS	CDS	STM14_1075	988676	988894	-	infA	translation initiation factor IF-1	stimulates the activities of the other two initiation factors%2C IF-2 and IF-3	ACY87569.1		0	0
1897	CP001363	CDS	CDS	STM14_1076	988822	989205	-		putative inner membrane protein		ACY87570.1		0	0
1898	CP001363	CDS	CDS	STM14_1077	989206	989910	-	aat	leucyl/phenylalanyl-tRNA--protein transferase	leucyltransferase: phenylalanyltransferse: functions in the N-end rule pathway: transfers Leu%2C Phe%2C Met%2C from aminoacyl-tRNAs to N-terminal of proteins with Arg or Lys	ACY87571.1		1	0	GTCCCCTTTTCGCTCGTAAGG	989881	+	SGDKT_MS15_C01	SGDKT_MS15_C01
1899	CP001363	Intergen	Intergen	Intergen_STM14_1077_STM14_1078	989911	989954							0	0
1900	CP001363	CDS	CDS	STM14_1078	989955	991676	-	cydC	cysteine/glutathione ABC transporter membrane/ATP-binding component	in Escherichia coli the CydCD ABC transporter exports cysteine and glutathione into the periplasm in order to maintain redox balance: important for cytochrome bd and c	ACY87572.1		0	0
1901	CP001363	CDS	CDS	STM14_1079	991677	993443	-	cydD	cysteine/glutathione ABC transporter membrane/ATP-binding component	in Escherichia coli the CydCD ABC transporter exports cysteine and glutathione into the periplasm in order to maintain redox balance: important for cytochrome bd and c	ACY87573.1		0	0
1902	CP001363	Intergen	Intergen	Intergen_STM14_1079_STM14_1080	993444	993556							0	0
1903	CP001363	CDS	CDS	STM14_1080	993557	994525	-	trxB	thioredoxin reductase	catalyzes the transfer of electrons from NADPH to thioredoxin: FAD/NAD(P) binding	ACY87574.1		0	0
1904	CP001363	Intergen	Intergen	Intergen_STM14_1080_STM14_1081	994526	994688							1	0	GTAAGGTTGTGTAACCCTATC	994598	+	SGDKT_MS11_C01	SGDKT_MS11_C01
1905	CP001363	CDS	CDS	STM14_1081	994689	994946	-		hypothetical protein		ACY87575.1		0	0
1906	CP001363	CDS	CDS	STM14_1082	994867	995142	-		hypothetical protein		ACY87576.1		0	0
1907	CP001363	CDS	CDS	STM14_1083	995071	995565	+	lrp	leucine-responsive transcriptional regulator	mediates a global response to leucine: acts as a regulator for several genes involved in the high-affinity branched-chain amino acid transport system	ACY87577.1		1	1	TACTGCTAATAGATCAAGAAC	995100	-	SGDCT_MS29_D06	SGDCT_MS29_D06			TTCTGTGTGCTACGTATTAAA	995100	-	SGDKT_MS29_A08	SGDKT_MS29_A08
1908	CP001363	Intergen	Intergen	Intergen_STM14_1083_STM14_1084	995566	995699							0	0
1909	CP001363	CDS	CDS	STM14_1084	995700	999785	+	ftsK	DNA translocase FtsK	DNA-binding membrane protein required for chromosome resolution and partitioning	ACY87578.1		0	0
1910	CP001363	Intergen	Intergen	Intergen_STM14_1084_STM14_1085	999786	999924							0	0
1911	CP001363	CDS	CDS	STM14_1085	999925	1000539	+	lolA	outer-membrane lipoprotein carrier protein	participates with LolB in the incorporation of lipoprotein into the outer membrane	ACY87579.1		0	0
1912	CP001363	Intergen	Intergen	Intergen_STM14_1085_STM14_1086	1000540	1000548							0	0
1913	CP001363	CDS	CDS	STM14_1086	1000549	1001892	+	ycaJ	recombination factor protein RarA	similar to Escherichia coli putative polynucleotide enzyme (AAC73978.1)	ACY87580.1		1	1	ACACAAATACGAAAGCTACAC	1000635	-	SGDCT_MS16_G07	SGDCT_MS16_G07			CCTACCGAGGATAGATTTCCC	1000635	-	SGDKT_MS12_F11	SGDKT_MS12_F11
1914	CP001363	Intergen	Intergen	Intergen_STM14_1086_STM14_1087	1001893	1001940							0	0
1915	CP001363	CDS	CDS	STM14_1087	1001941	1002111	+		hypothetical protein		ACY87581.1		0	0
1916	CP001363	Intergen	Intergen	Intergen_STM14_1087_STM14_1088	1002112	1002150							0	0
1917	CP001363	CDS	CDS	STM14_1088	1002151	1003443	+	serS	seryl-tRNA synthetase	catalyzes a two-step reaction%2C first charging a serine molecule by linking its carboxyl group to the alpha-phosphate of ATP%2C followed by transfer of the aminoacyl-adenylate to its tRNA	ACY87582.1		0	0
1918	CP001363	Intergen	Intergen	Intergen_STM14_1088_STM14_1089	1003444	1003679							0	0
1919	CP001363	CDS	CDS	STM14_1089	1003680	1006124	+	dmsA	anaerobic dimethyl sulfoxide reductase subunit A	similar to Escherichia coli anaerobic dimethyl sulfoxide reductase subunit A (AAC73980.1)	ACY87583.1		1	1	TGCCCATAACAACAAAGAACA	1003709	-	SGDCT_MS25_G05	SGDCT_MS25_G05			ACGCGAAGAGTCAGAAATATA	1003709	-	SGDKT_MS23_B04	SGDKT_MS23_B04
1920	CP001363	Intergen	Intergen	Intergen_STM14_1089_STM14_1090	1006125	1006134							0	0
1921	CP001363	CDS	CDS	STM14_1090	1006135	1006752	+	dmsB	anaerobic dimethyl sulfoxide reductase subunit B	similar to Escherichia coli anaerobic dimethyl sulfoxide reductase subunit B (AAC73981.1)	ACY87584.1		0	0
1922	CP001363	CDS	CDS	STM14_1091	1006754	1007617	+	dmsC	anaerobic dimethyl sulfoxide reductase subunit C	similar to Escherichia coli anaerobic dimethyl sulfoxide reductase subunit C (AAC73982.1)	ACY87585.1		0	0
1923	CP001363	Intergen	Intergen	Intergen_STM14_1091_STM14_1092	1007618	1007646							0	0
1924	CP001363	CDS	CDS	STM14_1092	1007647	1007754	+		hypothetical protein		ACY87586.1		0	0
1925	CP001363	Intergen	Intergen	Intergen_STM14_1092_STM14_1093	1007755	1007836							0	0
1926	CP001363	CDS	CDS	STM14_1093	1007837	1007968	-		hypothetical protein		ACY87587.1		0	0
1927	CP001363	CDS	CDS	STM14_1094	1007967	1009115	+	ycaD	MFS family transporter	similar to Escherichia coli putative transport (AAC73984.1): MFS family	ACY87588.1		1	1	CTACATAACCCTCTTACATGC	1007996	-	SGDCT_MS20_B09	SGDCT_MS20_B09			GTCGAATCCGGCTTGTCCTCT	1007996	-	SGDKT_MS04_D02	SGDKT_MS04_D02
1928	CP001363	Intergen	Intergen	Intergen_STM14_1094_STM14_1095	1009116	1009332							0	0
1929	CP001363	CDS	CDS	STM14_1095	1009333	1010754	+	ycaM	putative amino-acid transporter	similar to Escherichia coli putative transport (AAC73985.1): APC family	ACY87589.1		1	1	TATTTTTCACGAAGGAAAAGG	1009362	-	SGDCT_MS15_E02	SGDCT_MS15_E02			TACACTATCAACAAGCGGTTT	1009362	-	SGDKT_MS33_B06	SGDKT_MS33_B06
1930	CP001363	Intergen	Intergen	Intergen_STM14_1095_STM14_1096	1010755	1011046							0	0
1931	CP001363	CDS	CDS	STM14_1096	1011047	1011844	-	pflA	pyruvate formate lyase-activating enzyme 1	activates pyruvate formate-lyase 1 under anaerobic conditions	ACY87590.1		0	0
1932	CP001363	Intergen	Intergen	Intergen_STM14_1096_STM14_1097	1011845	1011962							1	1	AGCAATTTCCCCAGACGAGTT	1011896	+	SGDCT_MS28_H02	SGDCT_MS28_H02			GCTATGTGGTGAACCGGCGTA	1011896	+	SGDKT_MS17_B05	SGDKT_MS17_B05
1933	CP001363	CDS	CDS	STM14_1097	1011963	1012289	-		putative cytoplasmic protein		ACY87591.1		1	1	CGCACATCCAGTGATTTTTCT	1012260	+	SGDCT_MS25_A07	SGDCT_MS25_A07			TTGACAGCGAGACCAGTCCCA	1012260	+	SGDKT_MS09_B01	SGDKT_MS09_B01
1934	CP001363	Intergen	Intergen	Intergen_STM14_1097_STM14_1098	1012290	1012419							0	0
1935	CP001363	CDS	CDS	STM14_1098	1012420	1013379	+		SopD-like protein		ACY87592.1		1	0	CTGGCTAGAAGGTTACGGTAG	1012449	-	SGDKT_MS08_A10	SGDKT_MS08_A10
1936	CP001363	Intergen	Intergen	Intergen_STM14_1098_STM14_1099	1013380	1013454							0	0
1937	CP001363	CDS	CDS	STM14_1099	1013455	1015737	-	pflB	pyruvate formate lyase I	similar to Escherichia coli formate acetyltransferase 1 (AAC73989.1): induced anaerobically	ACY87593.1		1	1	GCACTACGAAGTCCATCTTCG	1015708	+	SGDCT_MS24_G07	SGDCT_MS24_G07			AACTTGCTCAGTTCATAATCC	1015708	+	SGDKT_MS23_F08	SGDKT_MS23_F08
1938	CP001363	Intergen	Intergen	Intergen_STM14_1099_STM14_1100	1015738	1015796							0	0
1939	CP001363	CDS	CDS	STM14_1100	1015797	1016774	-	focA	formate transporter	similar to Escherichia coli probable formate transporter: formate channel 1 (AAC73990.1): FNT family	ACY87594.1		1	0	AGAAACATCGAGTCGGGCCCT	1016625	+	SGDKT_MS33_B02	SGDKT_MS33_B02
1940	CP001363	Intergen	Intergen	Intergen_STM14_1100_STM14_1101	1016775	1017058							0	0
1941	CP001363	CDS	CDS	STM14_1101	1017059	1018819	-	ycaO	putative cytoplasmic protein		ACY87595.1		1	1	GTCTGGGACACATAGTTTAAA	1018787	+	SGDCT_MS30_H03	SGDCT_MS30_H03			GTGGGCACCCCAGCCCAAGCC	1018790	+	SGDKT_MS32_A03	SGDKT_MS32_A03
1942	CP001363	Intergen	Intergen	Intergen_STM14_1101_STM14_1102	1018820	1018830							0	0
1943	CP001363	CDS	CDS	STM14_1102	1018831	1018959	+		hypothetical protein		ACY87596.1		0	0
1944	CP001363	CDS	CDS	STM14_1103	1018956	1019648	+	ycaP	putative inner membrane protein		ACY87597.1		1	1	CTGCGATGAGGGAGCCCCGAG	1018985	-	SGDCT_MS28_G02	SGDCT_MS28_G02			TTACCCGACGATTCCTATGAC	1018985	-	SGDKT_MS14_C04	SGDKT_MS14_C04
1945	CP001363	CDS	CDS	STM14_1104	1019641	1019754	+		hypothetical protein		ACY87598.1		0	0
1946	CP001363	Intergen	Intergen	Intergen_STM14_1104_STM14_1105	1019755	1019833							0	0
1947	CP001363	CDS	CDS	STM14_1105	1019834	1020922	+	serC	phosphoserine aminotransferase	catalyzes the formation of 3-phosphonooxypyruvate and glutamate from O-phospho-L-serine and 2-oxoglutarate: required both in major phosphorylated pathway of serine biosynthesis and in the biosynthesis of pyridoxine	ACY87599.1		0	0
1948	CP001363	Intergen	Intergen	Intergen_STM14_1105_STM14_1106	1020923	1020992							0	0
1949	CP001363	CDS	CDS	STM14_1106	1020993	1022276	+	aroA	3-phosphoshikimate 1-carboxyvinyltransferase	catalyzes the formation of 5-O-(1-carboxyvinyl)-3-phosphoshikimate from phosphoenolpyruvate and 3-phosphoshikimate in tryptophan biosynthesis	ACY87600.1		0	1	CAGACAGCGAGCCTCTACGAG	1021022	-	SGDCT_MS28_F10	SGDCT_MS28_F10
1950	CP001363	Intergen	Intergen	Intergen_STM14_1106_STM14_1107	1022277	1022418							0	0
1951	CP001363	CDS	CDS	STM14_1107	1022419	1023180	+	ycaL	putative Zn-dependent protease	similar to Escherichia coli putative heat shock protein (AAC73995.1): has chaperone function	ACY87601.1		1	0	CATTAACAAAGATACGCTCGC	1022448	-	SGDKT_MS04_A05	SGDKT_MS04_A05
1952	CP001363	CDS	CDS	STM14_1108	1023127	1023381	-		hypothetical protein		ACY87602.1		0	0
1953	CP001363	CDS	CDS	STM14_1109	1023353	1024036	+	cmk	cytidylate kinase	Catalyzes the formation of (d)CDP from ATP and (d)CMP	ACY87603.1		0	0
1954	CP001363	Intergen	Intergen	Intergen_STM14_1109_STM14_1110	1024037	1024149							0	0
1955	CP001363	CDS	CDS	STM14_1110	1024150	1025823	+	rpsA	30S ribosomal protein S1	in Escherichia coli this protein is involved in binding to the leader sequence of mRNAs and is itself bound to the 30S subunit: autoregulates expression via a C-terminal domain: in most gram negative organisms this protein is composed of 6 repeats of the S1 domain while in gram positive there are 4 repeats: the S1 nucleic acid-binding domain is found associated with other proteins	ACY87604.1		0	0
1956	CP001363	Intergen	Intergen	Intergen_STM14_1110_STM14_1111	1025824	1025978							0	0
1957	CP001363	CDS	CDS	STM14_1111	1025979	1026263	+	ihfB	integration host factor subunit beta	This protein is one of the two subunits of integration host factor%2C a specific DNA-binding protein that functions in genetic recombination as well as in transcriptional and translational control	ACY87605.1		0	0
1958	CP001363	Intergen	Intergen	Intergen_STM14_1111_STM14_1112	1026264	1026486							0	0
1959	CP001363	CDS	CDS	STM14_1112	1026487	1028757	+	ycaI	hypothetical protein		ACY87606.1		1	1	GCTGAAGATAGACTTCGAAAT	1026522	-	SGDCT_MS09_A04	SGDCT_MS09_A04			GTCTCCAATGGCATGCACAAG	1026522	-	SGDKT_MS32_D02	SGDKT_MS32_D02
1960	CP001363	Intergen	Intergen	Intergen_STM14_1112_STM14_1113	1028758	1028793							0	0
1961	CP001363	CDS	CDS	STM14_1113	1028794	1030542	+	msbA	lipid transporter ATP-binding/permease protein	involved in the transport of lipid A across the inner membrane	ACY87607.1		0	0
1962	CP001363	CDS	CDS	STM14_1114	1030539	1031516	+	lpxK	tetraacyldisaccharide 4'-kinase	transfers the gamma-phosphate of ATP to the 4' position of a tetraacyldisaccharide 1-phosphate intermediate to form tetraacyldisaccharide 1%2C4'-bis-phosphate	ACY87608.1		0	0
1963	CP001363	Intergen	Intergen	Intergen_STM14_1114_STM14_1115	1031517	1031559							0	0
1964	CP001363	CDS	CDS	STM14_1115	1031560	1032792	+	ycaQ	putative cytoplasmic protein		ACY87609.1		0	0
1965	CP001363	Intergen	Intergen	Intergen_STM14_1115_STM14_1116	1032793	1032843							0	0
1966	CP001363	CDS	CDS	STM14_1116	1032844	1033026	+	ycaR	hypothetical protein		ACY87610.1		1	0	CCCGACAGACGTAAGACAACT	1032873	-	SGDKT_MS05_F03	SGDKT_MS05_F03
1967	CP001363	CDS	CDS	STM14_1117	1033023	1033769	+	kdsB	3-deoxy-manno-octulosonate cytidylyltransferase	CMP-2-keto-3-deoxyoctulosonic acid synthetase: catalyzes the formation of CMP-3-deoxy-D-manno-octulosonate from CTP and 3-deoxy-D-manno-octulosonate which is incorporated into LPS	ACY87611.1		0	0
1968	CP001363	Intergen	Intergen	Intergen_STM14_1117_STM14_1118	1033770	1033791							0	0
1969	CP001363	CDS	CDS	STM14_1118	1033792	1033944	-		hypothetical protein		ACY87612.1		0	0
1970	CP001363	Intergen	Intergen	Intergen_STM14_1118_STM14_1119	1033945	1033979							0	0
1971	CP001363	CDS	CDS	STM14_1119	1033980	1034873	+		hypothetical protein		ACY87613.1		1	1	CTATACACCCTTACCCCCGAA	1034009	-	SGDCT_MS27_G06	SGDCT_MS27_G06			CCACAACTGAGTAGCCAACCC	1034009	-	SGDKT_MS10_D06	SGDKT_MS10_D06
1972	CP001363	CDS	CDS	STM14_1120	1034853	1035629	-	ycbC	hypothetical protein		ACY87614.1		0	1	CAATCAGAAAACCTTAAACGG	1035600	+	SGDCT_MS16_A03	SGDCT_MS16_A03
1973	CP001363	Intergen	Intergen	Intergen_STM14_1120_STM14_1121	1035630	1035764							0	0
1974	CP001363	CDS	CDS	STM14_1121	1035765	1036568	+	smtA	putative metallothionein SmtA	involved in cellular zinc and cadmium homeostasis by binding excess metal ions to its cysteine sulfurs and histidine nitrogens: expression of smtA in cyanobacteria is repressed by SmtB at low concentrations of zinc: NO elicits release of Zn ions from SmtA	ACY87615.1		1	0	CTGCCCTATAAGACCTACACT	1035794	-	SGDKT_MS13_H06	SGDKT_MS13_H06
1975	CP001363	CDS	CDS	STM14_1122	1036561	1037883	+	mukF	condesin subunit F	acts with MukB and MukE to condense the chromosome and allow for segregation during cell division	ACY87616.1		0	0
1976	CP001363	CDS	CDS	STM14_1123	1037864	1038568	+	mukE	condesin subunit E	acts with MukB and MukF to condense the chromosome and allow for segregation during cell division	ACY87617.1		0	0
1977	CP001363	CDS	CDS	STM14_1124	1038568	1043034	+	mukB	cell division protein MukB	SMC (structural maintenance of chromosomes) family of proteins: involved in chromosome condensatin and partitioning: forms a homodimer and the C-terminal is essential for DNA-binding activity while the purified N-terminal domain binds FtsZ: mutations result in cell division defects	ACY87618.1		0	0
1978	CP001363	Intergen	Intergen	Intergen_STM14_1124_STM14_1125	1043035	1043378							0	0
1979	CP001363	CDS	CDS	STM14_1125	1043379	1045220	+	ycbB	hypothetical protein	similar to Escherichia coli putative amidase (AAC74011.1)	ACY87619.1		1	0	ACCGTTGCGCGATCGTACAAC	1043408	-	SGDKT_MS20_F04	SGDKT_MS20_F04	SGDKT_MS22_F04
1980	CP001363	Intergen	Intergen	Intergen_STM14_1125_STM14_1126	1045221	1045479							0	0
1981	CP001363	CDS	CDS	STM14_1126	1045480	1046028	+	ycbK	putative outer membrane protein		ACY87620.1		1	0	CCATTACGTATAACCACTGGT	1045509	-	SGDKT_MS04_B03	SGDKT_MS04_B03
1982	CP001363	Intergen	Intergen	Intergen_STM14_1126_STM14_1127	1046029	1046055							0	0
1983	CP001363	CDS	CDS	STM14_1127	1046056	1046703	+	ycbL	putative metallo-beta-lactamase		ACY87621.1		1	1	GTAAACTATCGATCCTATCTT	1046085	-	SGDCT_MS18_A04	SGDCT_MS18_A04			CAGCTAGGAACACACTTCCCT	1046085	-	SGDKT_MS26_B07	SGDKT_MS26_B07
1984	CP001363	Intergen	Intergen	Intergen_STM14_1127_STM14_1128	1046704	1046764							0	0
1985	CP001363	CDS	CDS	STM14_1128	1046765	1047955	-	aspC	aromatic amino acid aminotransferase	catalyzes the formation of L-glutamate and an aromatic oxo acid from an aromatic amino acid and 2-oxoglutarate	ACY87622.1		0	0
1986	CP001363	Intergen	Intergen	Intergen_STM14_1128_STM14_1129	1047956	1047994							0	0
1987	CP001363	CDS	CDS	STM14_1129	1047995	1048126	-		hypothetical protein		ACY87623.1		0	0
1988	CP001363	Intergen	Intergen	Intergen_STM14_1129_STM14_1130	1048127	1048139							0	0
1989	CP001363	CDS	CDS	STM14_1130	1048140	1049231	-	ompF	outer membrane protein F precursor	outer membrane protein F precursor: porin: (SW:OMPF_SALTY)	ACY87624.1		1	1	AGTGGTAGAAGGAGAAGAAGG	1049202	+	SGDCT_MS16_F04	SGDCT_MS16_F04			TTTGCGCGCGTGCACCACGTT	1049202	+	SGDKT_MS18_C05	SGDKT_MS18_C05
1990	CP001363	Intergen	Intergen	Intergen_STM14_1130_STM14_1131	1049232	1049520							0	0
1991	CP001363	CDS	CDS	STM14_1131	1049521	1049673	+		hypothetical protein		ACY87625.1		0	0
1992	CP001363	Intergen	Intergen	Intergen_STM14_1131_STM14_1132	1049674	1049837							0	0
1993	CP001363	CDS	CDS	STM14_1132	1049838	1051238	-	asnS	asparaginyl-tRNA synthetase	catalyzes a two-step reaction%2C first charging an asparagine molecule by linking its carboxyl group to the alpha-phosphate of ATP%2C followed by transfer of the aminoacyl-adenylate to its tRNA	ACY87626.1		0	0
1994	CP001363	Intergen	Intergen	Intergen_STM14_1132_STM14_1133	1051239	1051306							0	0
1995	CP001363	CDS	CDS	STM14_1133	1051307	1051426	-		hypothetical protein		ACY87627.1		0	0
1996	CP001363	Intergen	Intergen	Intergen_STM14_1133_STM14_1134	1051427	1051438							0	0
1997	CP001363	CDS	CDS	STM14_1134	1051439	1051900	-		putative leucine response regulator	similar to Escherichia coli regulator for leucine (or lrp) regulon and high-affinity branched-chain amino acid transport system (AAC73975.1)	ACY87628.1		1	1	TTACACACCATTGCGACCCTC	1051871	+	SGDCT_MS28_F03	SGDCT_MS28_F03			CATCACTCACCCTTCAGCCCT	1051871	+	SGDKT_MS03_A07	SGDKT_MS03_A07
[truncated: 7,813 more rows]
