# Supplementary material for: A genome-wide collection of barcoded single-gene deletion mutants in Salmonella enterica serovar Typhimurium
Source: PLoS One. 2024 Mar 7;19(3):e0298419. doi: 10.1371/journal.pone.0298419 (PMC10919679; doi:10.1371/journal.pone.0298419)
Supplement: S3 Table — (XLSX) [file pone.0298419.s003.xlsx]

## Sheet: ST3
Supplementary Table S3: Barcode conversion data for the non-barcoded single-gene deletion mutants reported in Porwollik et al, 2014.
Running No from Suppl Table S1 from Porwollik et al, 2013	Target gene	gene in LT2	gene type	gene symbol	Strand	gene start (top strand)	gene end (top strand)	description	Mutant status KanR (* indicates present in more than one location)	plate	well	Mutant status CmR (* indicates present in more than one location)	plate	well	Expected_barcode_insertion_coordinates	Converted_from_KanR?	Converted_from_CmR?	First_location_in_SGDKCT_collection	Second_location_in_SGDKCT_collection	Third_location_in_SGDKCT_collection	Kan R mutant present?	CmR mutant present?
1	STM14_0001	STM0001	CDS	thrL	-	190	255	thr operon leader peptide	mapped	SGD_067/068_Kan	G11	mapped	SGD_067/068_Cm	G11	CP001363_207	1	0	SGDKT_MS30_F07			1	1
2	STM14_0002	STM0002	CDS	thrA	-	337	2799	bifunctional aspartokinase I/homeserine dehydrogenase I	mapped	SGD_170/171_Kan	D07	mapped	SGD_170/171_Cm	D07	CP001363_366	1	1	SGDCT_MS14_F09	SGDKT_MS33_G05		1	1
3	STM14_0003	STM0003	CDS	thrB	-	2801	3730	homoserine kinase	mapped	SGD_168/169_Kan	E01	mapped	SGD_168/169_Cm	E01	CP001363_2830	1	1	SGDCT_MS18_G03	SGDKT_MS26_G05		1	1
6	STM14_0005	STM0005	CDS	yaaA	+	5114	5887	hypothetical protein	mapped	SGD_053/054_Kan	H11	mapped	SGD_053/054_Cm	H11	CP001363_5858	1	1	SGDCT_MS04_D10	SGDKT_MS24_A09		1	1
7	STM14_0006	STM0006	CDS	yaaJ	+	5966	7396	putative alanine/glycine transport protein	mapped	SGD_045/046_Kan	F07	no			CP001363_7367	0	0				1	0
8	STM14_0007	STM0007	CDS	talB	-	7665	8618	transaldolase B	mapped	SGD_168/169_Kan	D12	mapped	SGD_168/169_Cm	D12	CP001363_7625	1	1	SGDCT_MS08_E08	SGDKT_MS33_E11		1	1
9	STM14_0008	STM0008	CDS	mogA	-	8729	9319	molybdenum cofactor biosynthesis protein	mapped	SGD_168/169_Kan	D11	mapped	SGD_168/169_Cm	D11	CP001363_8758	1	1	SGDCT_MS14_A04	SGDKT_MS24_D03		1	1
10	STM14_0009	STM0009	CDS	yaaH	+	9376	9942	hypothetical protein	mapped	SGD_053/054_Kan	H12	mapped	SGD_053/054_Cm	H12	CP001363_9913	1	1	SGDCT_MS14_H10	SGDKT_MS23_C02		1	1
11	STM14_0010	STM0010	CDS	htgA	+	10092	10805	hypothetical protein	mapped	SGD_031/032_Kan	E04	mapped	SGD_031/032_Cm	E04	CP001363_10776	1	1	SGDCT_MS01_D09	SGDKT_MS30_D02		1	1
12	STM14_0011	STM0011	CDS	yaaI	+	10841	11245	hypothetical protein	mapped	SGD_055/056_Kan	A01	mapped	SGD_055/056_Cm	A01	CP001363_11216	1	1	SGDCT_MS25_B01	SGDKT_MS08_D07		1	1
15	STM14_0014	STM0013	CDS	dnaJ	-	13595	14734	chaperone protein DnaJ	mapped	SGD_BLUES	C04	no			CP001363_13624	0	0				1	0
17	STM14_0016	STM0014	CDS		-	15014	15961	putative transcriptional regulator	mapped	SGD_005/006_Kan	B02	mapped	SGD_005/006_Cm	B02	CP001363_15043	1	1	SGDCT_MS27_B10	SGDKT_MS15_A02		1	1
18	STM14_0017	STM0015	CDS		-	16088	16432	putative bacteriophage protein	mapped	SGD_017/018_Kan	A01	mapped	SGD_017/018_Cm	A01	CP001363_16117	1	1	SGDCT_MS14_G05	SGDKT_MS07_D03		1	1
21	STM14_0018	STM0016	CDS		+	16493	17026	hypothetical protein	mapped	SGD_027/028_Kan	C05	mapped	SGD_027/028_Cm	C05	CP001363_16997	1	1	SGDCT_MS31_B11	SGDKT_MS07_G07		1	1
22	STM14_0019	STM0017	CDS		+	17043	17486	hypothetical protein	mapped	SGD_005/006_Kan	C02	mapped	SGD_005/006_Cm	C02	CP001363_17457	1	1	SGDCT_MS25_E03	SGDKT_MS14_H06		1	1
25	STM14_0022	STM0018	CDS		-	17867	19966	putative exochitinase	mapped	SGD_009/010_Kan	A01	mapped	SGD_009/010_Cm	A01	CP001363_17896	1	1	SGDCT_MS22_C09	SGDKT_MS02_H06		1	1
26	STM14_0023	STM0019	CDS		-	20058	23054	putative hydroxymethyltransferase	mapped	SGD_053/054_Kan	G11	mapped	SGD_053/054_Cm	G11	CP001363_20087	1	1	SGDCT_MS29_G08	SGDKT_MS23_C01		1	1
28	STM14_0025	STM0020	CDS		-	23335	24039	putative cytoplasmic protein	mapped	SGD_005/006_Kan	D02	mapped	SGD_005/006_Cm	D02	CP001363_23364	1	1	SGDCT_MS15_G10	SGDKT_MS08_D09		1	1
31	STM14_0028	STM0021	CDS	bcfA	-	24469	25011	fimbrial subunit	mapped	SGD_003/004_Kan	F01	no	SGD_003/004_Cm	F01	CP001363_24498	1	1	SGDCT_MS27_B09	SGDKT_MS08_F12		1	0
32	STM14_0029	STM0022	CDS	bcfB	-	24971	25798	fimbrial chaparone	mapped	SGD_005/006_Kan	E02	mapped	SGD_005/006_Cm	E02	CP001363_25141	1	1	SGDCT_MS05_H01	SGDKT_MS23_D03		1	1
33	STM14_0030	STM0023	CDS	bcfC	-	25803	28424	fimbrial usher	mapped	SGD_005/006_Kan	F02	mapped	SGD_005/006_Cm	F02	CP001363_25832	1	1	SGDCT_MS04_A08	SGDKT_MS05_C02		1	1
34	STM14_0031	STM0024	CDS	bcfD	-	28425	29432	fimbrial subunit	mapped	SGD_005/006_Kan	G02	mapped	SGD_005/006_Cm	G02	CP001363_28454	1	1	SGDCT_MS06_E01	SGDKT_MS16_C10		1	1
35	STM14_0032	STM0025	CDS	bcfE	-	29433	29978	fimbrial subunit	mapped	SGD_005/006_Kan	H02	mapped	SGD_005/006_Cm	H02	CP001363_29462	1	1	SGDCT_MS01_A01	SGDKT_MS08_C08		1	1
36	STM14_0033	STM0026	CDS	bcfF	-	29994	30512	fimbrial subunit	mapped	SGD_005/006_Kan	A03	mapped	SGD_005/006_Cm	A03	CP001363_30023	1	1	SGDCT_MS20_F07	SGDKT_MS02_C11		1	1
37	STM14_0034	STM0027	CDS	bcfG	-	30478	31209	fimbrial chaparone	mapped	SGD_005/006_Kan	B03	mapped	SGD_005/006_Cm	B03	CP001363_30507	1	1	SGDCT_MS17_F02	SGDKT_MS16_E02		1	1
38	STM14_0035	STM0028	CDS	bcfH	-	31274	32119	putative thiol-disulfide isomerase	mapped	SGD_005/006_Kan	C03	mapped	SGD_005/006_Cm	C03	CP001363_31303	1	1	SGDCT_MS18_A02	SGDKT_MS23_G01		1	1
39	STM14_0036	STM0028.1n	CDS		-	32116	32445	hypothetical protein	mapped	SGD_168/169_Kan	D10	mapped	SGD_168/169_Cm	D10	CP001363_32145	1	1	SGDCT_MS02_A05	SGDKT_MS20_H08		1	1
40	STM14_0037	STM0029	CDS		+	32545	32994	putative transcriptional regulator	mapped	SGD_009/010_Kan	B01	mapped	SGD_009/010_Cm	B01	CP001363_32965	1	1	SGDCT_MS30_F02	SGDKT_MS26_B05		1	1
41	STM14_0038	STM0030	CDS		-	33364	34368	putative transcriptional regulator	mapped	SGD_005/006_Kan	D03	mapped	SGD_005/006_Cm	D03	CP001363_33393	1	1	SGDCT_MS30_B10	SGDKT_MS07_C03		1	1
42	STM14_0039	STM0031	CDS		+	34376	34816	putative transcriptional regulator	mapped	SGD_009/010_Kan	C01	mapped	SGD_009/010_Cm	C01	CP001363_34787	1	0	SGDKT_MS08_F04			1	1
44	STM14_0041	STM0032	CDS		-	35339	37057	putative arylsulfatase	mapped	SGD_009/010_Kan	D01	mapped	SGD_009/010_Cm	D01	CP001363_35368	1	1	SGDCT_MS13_E04	SGDKT_MS32_G12		1	1
45	STM14_0042	STM0033	CDS		+	37103	38674	putative 5'-nucleotidase	made*	SGD_029/030_Kan	F05	mapped*	SGD_029/030_Cm	F05	CP001363_38645	1	1	SGDCT_MS11_E05	SGDKT_MS11_A02		1	1
46	STM14_0043	STM0034	CDS		+	38773	39534	putative outer membrane/exported protein	mapped	SGD_005/006_Kan	E03	mapped	SGD_005/006_Cm	E03	CP001363_39505	1	0	SGDKT_MS10_D04			1	1
47	STM14_0044	STM0035	CDS		-	40131	41624	putative arylsulfatase	made*	SGD_029/030_Kan	G01	made	SGD_029/030_Cm	G01	CP001363_40160	1	0	SGDKT_MS01_H04			1	1
48	STM14_0045	STM0036	CDS		-	41723	42913	putative arylsulfatase regulator	made*	SGD_029/030_Kan	B05	no			CP001363_41752	1	0	SGDKT_MS06_B10			1	0
49	STM14_0046	STM0037	CDS		-	42932	44185	putative cytoplasmic protein	mapped	SGD_009/010_Kan	E01	mapped	SGD_009/010_Cm	E01	CP001363_42967	1	1	SGDCT_MS12_H02	SGDKT_MS26_G10		1	1
50	STM14_0047	STM0038	CDS		-	44312	46027	putative arylsulfatase	mapped	SGD_009/010_Kan	F01	mapped	SGD_009/010_Cm	F01	CP001363_44341	1	1	SGDCT_MS25_E05	SGDKT_MS01_F08		1	1
51	STM14_0048	STM0039	CDS	nhaA	-	46190	47356	pH-dependent sodium/proton antiporter	mapped	SGD_154/155_Kan	B10	made	SGD_154/155_Cm	B10	CP001363_46219	0	1	SGDCT_MS24_C05			1	1
52	STM14_0049	STM0040	CDS	nhaR	-	47418	48317	transcriptional activator NhaR	mapped	SGD_100/101_Kan	A02	mapped	SGD_100/101_Cm	A02	CP001363_47447	1	1	SGDCT_MS05_D01	SGDKT_MS15_B02		1	1
53	STM14_0050	STM0041	CDS		+	48372	50411	putative glycosyl hydrolase	mapped	SGD_001/002_Kan	A07	mapped	SGD_005/006_Cm	A07	CP001363_50382	1	1	SGDCT_MS01_D07	SGDKT_MS08_B01		1	1
54	STM14_0051	STM0042	CDS		+	50451	51824	putative sodium galactoside symporter	mapped	SGD_001/002_Kan	B07	mapped	SGD_005/006_Cm	B07	CP001363_51795	1	1	SGDCT_MS10_A01	SGDKT_MS08_F08		1	1
56	STM14_0053	STM0044	CDS	yaaY	-	52649	52864	putative cytoplasmic protein	mapped	SGD_055/056_Kan	A02	no			CP001363_52678	1	0	SGDKT_MS08_H10			1	0
61	STM14_0058	STM0048	CDS	slpA	-	57344	57793	FKBP-type peptidyl-prolyl cis-trans isomerase	mapped	SGD_168/169_Kan	D09	no			CP001363_57373	1	0	SGDKT_MS06_C08			1	0
63	STM14_0060	STM0050	CDS		-	58946	60148	putative nitrite reductase	mapped	SGD_001/002_Kan	C07	mapped	SGD_005/006_Cm	C07	CP001363_58975	1	0	SGDKT_MS16_A12			1	1
67	STM14_0063	STM0053	CDS		+	61794	63413	putative transcriptional regulator	mapped	SGD_041/042_Kan	F06	mapped	SGD_041/042_Cm	F06	CP001363_63384	1	1	SGDCT_MS07_F05	SGDKT_MS26_F06		1	1
69	STM14_0065	STM0055	CDS		+	64862	66637	pyruvate carboxylase subunit B	mapped	SGD_043/044_Kan	G06	made*	SGD_043/044_Cm	G06	CP001363_66609	0	0				1	1
70	STM14_0066	STM0056	CDS		+	66654	66893	oxaloacetate decarboxylase subunit gamma	mapped	SGD_009/010_Kan	G01	mapped	SGD_009/010_Cm	G01	CP001363_66864	0	1	SGDCT_MS14_H03			1	1
74	STM14_0069	STM0058	CDS	citC2	-	68637	69680	putative citrate lyase synthetase	mapped	SGD_009/010_Kan	H01	mapped	SGD_009/010_Cm	H01	CP001363_68666	1	1	SGDCT_MS28_G05	SGDKT_MS14_H04		1	1
75	STM14_0070	STM0059	CDS	citD2	-	69710	70003	citrate lyase subunit gamma	made	SGD_035/036_Kan	E11	mapped	SGD_035/036_Cm	E11	CP001363_69739	1	1	SGDCT_MS22_F04	SGDKT_MS05_D10		1	1
77	STM14_0072	STM0061	CDS	citF2	-	70880	72400	putative citrate lyase alpha chain/citrate-ACP transferase	mapped	SGD_035/036_Kan	D03	mapped	SGD_035/036_Cm	D03	CP001363_70909	1	1	SGDCT_MS05_B08	SGDKT_MS06_C12		1	1
78	STM14_0073	STM0062	CDS	citX2	-	72400	72951	putative cytoplasmic protein	mapped	SGD_019/020_Kan	A01	mapped	SGD_019/020_Cm	A01	CP001363_72429	0	1	SGDCT_MS22_G04			1	1
79	STM14_0074	STM0063	CDS	citG2	-	72929	73837	triphosphoribosyl-dephospho-CoA synthase	mapped	SGD_029/030_Kan	G04	no			CP001363_72958	1	0	SGDKT_MS13_D09			1	0
81	STM14_0076	STM0065	CDS		+	74964	75239	hypothetical protein	mapped	SGD_017/018_Kan	B01	mapped	SGD_017/018_Cm	B01	CP001363_75407	0	0				1	1
82	STM14_0077	STM0066	CDS	carA	-	75881	77029	carbamoyl phosphate synthase small subunit	mapped	SGD_168/169_Kan	D08	mapped	SGD_168/169_Cm	D08	CP001363_75910	1	1	SGDCT_MS31_E01	SGDKT_MS21_A07		1	1
83	STM14_0078	STM0067	CDS	carB	-	77048	80275	carbamoyl phosphate synthase large subunit	mapped	SGD_049/050_Kan	G04	mapped	SGD_049/050_Cm	G04	CP001363_77077	1	0	SGDKT_MS04_E07			1	1
85	STM14_0080	STM3479	CDS	tnpA_1	-	80499	80957	transposase	made*	SGD_100/101_Kan	F09	mapped	SGD_100/101_Cm	F09	CP001363_80528	1	1	SGDCT_MS23_H03	SGDKT_MS07_H10		1	1
86	STM14_0081	STM0068	CDS	caiF	-	81260	81655	DNA-binding transcriptional activator CaiF	mapped	SGD_043/044_Kan	A03	mapped	SGD_043/044_Cm	A03	CP001363_81289	1	1	SGDCT_MS08_G02	SGDKT_MS02_F01		1	1
87	STM14_0082	STM0069	CDS	caiE	+	81732	82328	carnitine operon protein CaiE	mapped	SGD_031/032_Kan	F06	mapped	SGD_031/032_Cm	F06	CP001363_82299	1	1	SGDCT_MS07_G02	SGDKT_MS14_F01		1	1
89	STM14_0083	STM0070	CDS	caiD	+	82437	83222	carnitinyl-CoA dehydratase	mapped	SGD_047/048_Kan	C09	mapped	SGD_047/048_Cm	C09	CP001363_83193	1	1	SGDCT_MS16_F12	SGDKT_MS16_B08		1	1
90	STM14_0084	STM0071	CDS	caiC	+	83276	84829	putative crotonobetaine/carnitine-CoA ligase	no			mapped	SGD_047/048_Cm	A10	CP001363_84800	0	1	SGDCT_MS23_G08			0	1
91	STM14_0085	STM0072	CDS	caiB	+	84892	86109	crotonobetainyl-CoA:carnitine CoA-transferase	mapped	SGD_170/171_Kan	D11	mapped	SGD_170/171_Cm	D11	CP001363_86134	1	1	SGDCT_MS07_B04	SGDKT_MS02_C03		1	1
94	STM14_0088	STM0074	CDS	caiT	+	87398	88915	L-carnitine/gamma-butyrobetaine antiporter	mapped	SGD_035/036_Kan	F08	mapped	SGD_035/036_Cm	F08	CP001363_88886	1	1	SGDCT_MS04_H11	SGDKT_MS34_A12		1	1
96	STM14_0090	STM0075	CDS	fixA	-	89396	90166	putative electron transfer flavoprotein FixA	mapped	SGD_035/036_Kan	E04	mapped	SGD_035/036_Cm	E04	CP001363_89425	1	1	SGDCT_MS07_F10	SGDKT_MS06_C11		1	1
97	STM14_0091	STM0076	CDS	fixB	-	90182	91123	putative electron transfer flavoprotein FixB	mapped	SGD_005/006_Kan	F03	mapped	SGD_005/006_Cm	F03	CP001363_90211	1	1	SGDCT_MS13_B11	SGDKT_MS27_F01		1	1
98	STM14_0092	STM0077	CDS	fixC	-	91173	92459	putative oxidoreductase FixC	mapped	SGD_037/038_Kan	F03	no			CP001363_91202	0	0				1	0
100	STM14_0093	STM0078	CDS	fixX	-	92456	92743	putative ferredoxin	mapped	SGD_033/034_Kan	G09	no			CP001363_92485	0	0				1	0
101	STM14_0094	STM0079	CDS	yaaU	-	92890	94230	putative transport protein	mapped	SGD_031/032_Kan	D11	made*	SGD_031/032_Cm	D11	CP001363_92919	1	1	SGDCT_MS12_D09	SGDKT_MS05_G12		1	1
102	STM14_0095	STM0080	CDS		-	94319	94549	putative outer membrane lipoprotein	mapped	SGD_033/034_Kan	F06	mapped	SGD_033/034_Cm	F06	CP001363_94348	1	1	SGDCT_MS27_D06	SGDKT_MS23_A04		1	1
103	STM14_0096	STM0081	CDS		-	94843	95259	putative secreted protein	no			mapped	SGD_019/020_Cm	B01	CP001363_94872	1	1	SGDCT_MS01_F01	SGDKT_MS14_B03		0	1
105	STM14_0098	STM0082	CDS		+	95483	95773	putative secreted protein	mapped	SGD_009/010_Kan	A02	mapped	SGD_009/010_Cm	A02	CP001363_95744	1	1	SGDCT_MS17_B04	SGDKT_MS05_G02		1	1
106	STM14_0099	STM0083	CDS		-	95983	96177	putative inner membrane protein	mapped	SGD_009/010_Kan	B02	mapped	SGD_009/010_Cm	B02	CP001363_96012	1	1	SGDCT_MS15_C03	SGDKT_MS16_B10		1	1
107	STM14_0100	STM0084	CDS		-	96671	98560	putative sulfatase	mapped	SGD_009/010_Kan	C02	mapped	SGD_009/010_Cm	C02	CP001363_96700	1	1	SGDCT_MS12_C07	SGDKT_MS04_D01		1	1
110	STM14_0103	STM0085	CDS	yabF	-	98967	99497	glutathione-regulated potassium-efflux system ancillary protein KefF	mapped	SGD_047/048_Kan	G05	mapped	SGD_047/048_Cm	G05	CP001363_98996	1	1	SGDCT_MS04_F04	SGDKT_MS14_C08		1	1
111	STM14_0104	STM0086	CDS	kefC	-	99490	101352	glutathione-regulated potassium-efflux system protein KefC	mapped	SGD_168/169_Kan	D07	mapped	SGD_168/169_Cm	D07	CP001363_99519	1	1	SGDCT_MS23_A08	SGDKT_MS16_C06		1	1
115	STM14_0108	STM0089	CDS	apaG	+	102995	103372	ApaG	mapped	SGD_168/169_Kan	D05	no			CP001363_103343	1	0	SGDKT_MS16_G09			1	0
116	STM14_0109	STM0090	CDS	ksgA	+	103375	104196	dimethyladenosine transferase	mapped	SGD_170/171_Kan	D12	no			CP001363_104167	1	0	SGDKT_MS35_A12			1	0
117	STM14_0110	STM0091	CDS	pdxA_1	+	104193	105182	4-hydroxythreonine-4-phosphate dehydrogenase	mapped	SGD_170/171_Kan	E01	mapped	SGD_170/171_Cm	E01	CP001363_105153	1	1	SGDCT_MS14_G08	SGDKT_MS24_A10		1	1
118	STM14_0111	STM0092	CDS	surA	+	105182	106468	peptidyl-prolyl cis-trans isomerase SurA	no			mapped	SGD_051/052_Cm	F09	CP001363_106439	0	1	SGDCT_MS13_A05			0	1
121	STM14_0114	STM0094	CDS	djlA	-	109136	109948	DNA-J like membrane chaperone protein	mapped	SGD_170/171_Kan	E02	mapped	SGD_170/171_Cm	E02	CP001363_109165	1	1	SGDCT_MS06_E08	SGDKT_MS06_B05		1	1
122	STM14_0115	STM0095	CDS	rluA	+	110043	110702	23S rRNA/tRNA pseudouridine synthase A	mapped	SGD_150/151_Kan	E03	mapped	SGD_150/151_Cm	E03	CP001363_110673	1	1	SGDCT_MS07_D05	SGDKT_MS12_H09		1	1
124	STM14_0116	STM0096	CDS	hepA	+	110714	113620	ATP-dependent helicase HepA	mapped	SGD_170/171_Kan	E03	mapped	SGD_170/171_Cm	E03	CP001363_113591	1	1	SGDCT_MS04_D12	SGDKT_MS08_G05		1	1
125	STM14_0117	STM0097	CDS	polB	+	113794	116145	DNA polymerase II	mapped	SGD_168/169_Kan	D04	mapped	SGD_168/169_Cm	D04	CP001363_116116	1	1	SGDCT_MS05_H09	SGDKT_MS02_D02		1	1
126	STM14_0118	STM0098	CDS		+	116189	116941	putative secreted protein	mapped	SGD_019/020_Kan	C01	mapped	SGD_019/020_Cm	C01	CP001363_116780	1	1	SGDCT_MS26_E02	SGDKT_MS07_B12		1	1
128		STM0099	CDS (LT2)						mapped	SGD_009/010_Kan	D02	mapped	SGD_009/010_Cm	D02	CP001363_117284	0	0				1	1
129	STM14_0119	STM0100	CDS		-	117528	117947	putative cytoplasmic protein	mapped	SGD_001/002_Kan	A01	no			CP001363_117557	1	0	SGDKT_MS02_C10			1	0
131	STM14_0121	STM0102	CDS	araA	+	118789	120291	L-arabinose isomerase	no			mapped	SGD_047/048_Cm	D02	CP001363_120262	0	1	SGDCT_MS09_G05			0	1
132	STM14_0122	STM0103	CDS	araB	+	120302	122011	ribulokinase	mapped	SGD_168/169_Kan	D03	mapped	SGD_168/169_Cm	D03	CP001363_121982	1	0	SGDKT_MS21_H02			1	1
133	STM14_0123	STM0104	CDS	araC	-	122352	123197	DNA-binding transcriptional regulator AraC	mapped	SGD_100/101_Kan	A03	mapped	SGD_100/101_Cm	A03	CP001363_122381	1	1	SGDCT_MS16_G04	SGDKT_MS03_G01		1	1
134	STM14_0124	STM0105	CDS	yabI	-	123316	124083	hypothetical protein	mapped	SGD_049/050_Kan	F01	mapped	SGD_049/050_Cm	F01	CP001363_123345	1	1	SGDCT_MS08_F07	SGDKT_MS21_A11		1	1
135	STM14_0125	STM0106	CDS	thiQ	+	124122	124829	thiamine transporter ATP-binding subunit	mapped	SGD_055/056_Kan	A05	mapped	SGD_055/056_Cm	A05	CP001363_124800	1	1	SGDCT_MS04_B11	SGDKT_MS30_D09		1	1
136	STM14_0126	STM0107	CDS	thiP	+	124813	126423	thiamine transporter membrane protein	no			mapped	SGD_049/050_Cm	G08	CP001363_126394	1	1	SGDCT_MS04_G01	SGDKT_MS03_D12		0	1
137	STM14_0127	STM0108	CDS	tbpA	+	126399	127382	thiamine transporter substrate binding subunit	mapped	SGD_150/151_Kan	H10	mapped	SGD_150/151_Cm	H10	CP001363_127353	1	1	SGDCT_MS02_H11	SGDKT_MS06_E01		1	1
138	STM14_0128		CDS	sroA_(tpe79)	+	127427	127546	putative lipoprotein	mapped	SGD_025/026_Kan	D05	mapped	SGD_025/026_Cm	D05	CP001363_127549	0	0				1	1
139	STM14_0129	STM0109	CDS	yabN	+	127560	129218	transcriptional regulator SgrR	mapped	SGD_049/050_Kan	A10	mapped	SGD_049/050_Cm	A10	CP001363_129189	0	1	SGDCT_MS03_B05			1	1
141	STM14_0130		CDS	ryaA	+	129166	129492	hypothetical protein	made	SGD_025/026_Kan	B09	mapped	SGD_025/026_Cm	B09	CP001363_129513	0	0				1	1
142	STM14_0131	STM0110	CDS	leuD	+	129769	130374	isopropylmalate isomerase small subunit	mapped	SGD_168/169_Kan	D02	mapped	SGD_168/169_Cm	D02	CP001363_130345	1	0	SGDKT_MS03_G02			1	1
143	STM14_0132	STM0111	CDS	leuC	+	130385	131785	isopropylmalate isomerase large subunit	mapped	SGD_168/169_Kan	D01	mapped	SGD_168/169_Cm	D01	CP001363_131756	1	0	SGDKT_MS14_B05			1	1
145	STM14_0133	STM0112	CDS	leuB	+	131788	132879	3-isopropylmalate dehydrogenase	mapped	SGD_168/169_Kan	C12	mapped	SGD_168/169_Cm	C12	CP001363_132850	1	1	SGDCT_MS14_B10	SGDKT_MS18_F08		1	1
146	STM14_0134	STM0113	CDS	leuA	+	132879	134450	2-isopropylmalate synthase	mapped	SGD_168/169_Kan	C11	mapped	SGD_168/169_Cm	C11	CP001363_134421	1	1	SGDCT_MS15_B01	SGDKT_MS28_F11		1	1
147	STM14_0135	STM0114	CDS	leuL	+	134538	134624	leu operon leader peptide	no			mapped	SGD_053/054_Cm	B07	CP001363_134598	0	1	SGDCT_MS14_A06			0	1
150	STM14_0138	STM0115	CDS	leuO	-	135281	136225	leucine transcriptional activator	mapped	SGD_100/101_Kan	A04	mapped	SGD_100/101_Cm	A04	CP001363_135310	1	0	SGDKT_MS21_B03			1	1
151	STM14_0139	STM0116	CDS	ilvI	-	136610	138271	acetolactate synthase 3 catalytic subunit	mapped	SGD_168/169_Kan	C10	mapped	SGD_168/169_Cm	C10	CP001363_136600	1	1	SGDCT_MS06_G11	SGDKT_MS06_D06		1	1
152	STM14_0140	STM0117	CDS	ilvH	-	138274	138765	acetolactate synthase 3 regulatory subunit	mapped	SGD_168/169_Kan	C09	mapped	SGD_168/169_Cm	C09	CP001363_138300	0	1	SGDCT_MS24_D11			1	1
154	STM14_0142	STM0118	CDS	fruR	-	139049	140053	DNA-binding transcriptional regulator FruR	mapped	SGD_100/101_Kan	A05	mapped	SGD_100/101_Cm	A05	CP001363_139078	1	1	SGDCT_MS28_B05	SGDKT_MS02_D04		1	1
157	STM14_0145	STM0119	CDS	yabB	-	140659	141117	cell division protein MraZ	mapped	SGD_055/056_Kan	A03	no			CP001363_140688	1	0	SGDKT_MS14_A04			1	0
158	STM14_0146	STM0120	CDS	mraW	-	141119	142060	S-adenosyl-methyltransferase MraW	made	SGD_055/056_Kan	A04	no			CP001363_141148	0	0				1	0
168	STM14_0156	STM0130	CDS	ddl_2	-	153323	154243	D-alanine--D-alanine ligase	made*	SGD_168/169_Kan	C08	no			CP001363_153352	1	0	SGDKT_MS09_D04			1	0
173	STM14_0161	STM0135	CDS	yacA	-	158843	159340	SecA regulator SecM	mapped	SGD_047/048_Kan	G08	no			CP001363_158941	1	0	SGDKT_MS20_F07			1	0
175	STM14_0163	STM0137	CDS	mutT	-	162259	162654	nucleoside triphosphate pyrophosphohydrolase	mapped	SGD_168/169_Kan	C07	mapped	SGD_168/169_Cm	C07	CP001363_162288	0	1	SGDCT_MS17_C03			1	1
179	STM14_0167	STM0139	CDS	yacF	+	163177	163920	hypothetical protein	mapped	SGD_055/056_Kan	A07	mapped	SGD_055/056_Cm	A07	CP001363_163891	1	1	SGDCT_MS08_C12	SGDKT_MS12_D05		1	1
181	STM14_0169	STM0141	CDS	guaC	-	164766	165809	guanosine 5'-monophosphate oxidoreductase	no			mapped	SGD_168/169_Cm	C06	CP001363_164795	0	1	SGDCT_MS23_F10			0	1
182	STM14_0170	STM0142	CDS	hofC	+	165840	167042	type IV pilin biogenesis protein	mapped	SGD_043/044_Kan	H01	no			CP001363_167013	1	0	SGDKT_MS25_D04			1	0
185	STM14_0171	STM0143	CDS	hofB	+	167032	168417	hypothetical protein	mapped	SGD_005/006_Kan	G03	mapped	SGD_005/006_Cm	G03	CP001363_168388	1	1	SGDCT_MS15_H11	SGDKT_MS17_C08		1	1
186	STM14_0172	STM0144	CDS	ppdD	+	168427	168864	putative major pilin subunit	no			mapped	SGD_168/169_Cm	C05	CP001363_168835	0	1	SGDCT_MS15_E01			0	1
188	STM14_0174	STM0145	CDS	nadC	+	169086	169979	quinolinate phosphoribosyltransferase	mapped	SGD_168/169_Kan	C04	mapped	SGD_168/169_Cm	C04	CP001363_169950	1	1	SGDCT_MS14_B09	SGDKT_MS07_G09		1	1
189	STM14_0175	STM0146	CDS	ampD	-	170067	170630	N-acetyl-anhydromuranmyl-L-alanine amidase	mapped	SGD_168/169_Kan	C03	mapped	SGD_168/169_Cm	C03	CP001363_170096	1	1	SGDCT_MS27_A07	SGDKT_MS26_E04		1	1
190	STM14_0176	STM0147	CDS	ampE	-	170627	171481	regulatory protein AmpE	mapped	SGD_168/169_Kan	C02	no			CP001363_170656	0	0				1	0
191	STM14_0177	STM0148	CDS		+	171573	172523	putative cytoplasmic protein	mapped	SGD_037/038_Kan	D04	mapped	SGD_037/038_Cm	D04	CP001363_172494	1	1	SGDCT_MS05_H06	SGDKT_MS02_H07		1	1
192	STM14_0178	STM0149	CDS		+	172523	173929	Na+/galactoside symporter	mapped	SGD_043/044_Kan	D01	no			CP001363_173900	0	0				1	0
194	STM14_0180	STM0150	CDS	aroP	+	174093	175466	aromatic amino acid transporter	no			mapped	SGD_168/169_Cm	C01	CP001363_175437	0	1	SGDCT_MS08_B06			0	1
196									mapped	SGD_150/151_Kan	A04	mapped	SGD_150/151_Cm	A04	CP001363_176922	0	0				1	1
197	STM14_0182	STM0151	CDS	pdhR	-	176029	176793	transcriptional regulator PdhR	mapped	SGD_100/101_Kan	A06	no			CP001363_176058	1	0	SGDKT_MS08_F05			1	0
202	STM14_0187	STM0155	CDS		-	183433	183717	putative outer membrane protein	made	SGD_041/042_Kan	F01	mapped	SGD_041/042_Cm	F01	CP001363_183462	2	1	SGDCT_MS03_E01	SGDKT_MS17_A09	SGDKT_MS18_G04	1	1
203	STM14_0188	STM0156	CDS		+	183755	184546	putative periplasmic protein	mapped	SGD_041/042_Kan	C09	mapped	SGD_041/042_Cm	C09	CP001363_184517	0	1	SGDCT_MS06_E07			1	1
204	STM14_0189	STM0157	CDS	yacH	+	184559	186173		mapped	SGD_035/036_Kan	C04	mapped	SGD_035/036_Cm	C04	CP001363_186144	1	1	SGDCT_MS10_C04	SGDKT_MS15_H04		1	1
205	STM14_0190	STM0158	CDS	acnB	-	186562	189159	bifunctional aconitate hydratase 2/2-methylisocitrate dehydratase	mapped	SGD_168/169_Kan	B12	mapped	SGD_168/169_Cm	B12	CP001363_186591	1	1	SGDCT_MS07_D10	SGDKT_MS28_A03		1	1
206	STM14_0191	STM0159	CDS		+	189220	190062	putative restriction endonuclease	mapped	SGD_009/010_Kan	E02	mapped	SGD_009/010_Cm	E02	CP001363_190033	1	2	SGDCT_MS09_C07	SGDCT_MS09_D07	SGDKT_MS20_D07	1	1
207	STM14_0192	STM0160	CDS	yacL	-	190308	190670	hypothetical protein	mapped	SGD_055/056_Kan	A09	mapped	SGD_055/056_Cm	A09	CP001363_190337	1	1	SGDCT_MS02_D11	SGDKT_MS13_A04		1	1
208	STM14_0193	STM0161	CDS	kdgT	-	190905	191858	2-keto-3-deoxygluconate permease	mapped	SGD_009/010_Kan	F02	mapped	SGD_009/010_Cm	F02	CP001363_190934	1	1	SGDCT_MS21_E09	SGDKT_MS03_D02		1	1
210	STM14_0194	STM0162	CDS		-	191855	193126	putative inner membrane protein	mapped	SGD_009/010_Kan	G02	mapped	SGD_009/010_Cm	G02	CP001363_191884	1	1	SGDCT_MS05_H02	SGDKT_MS24_E05		1	1
211	STM14_0195	STM0163	CDS	pdxA_2	-	193116	194099	4-hydroxythreonine-4-phosphate dehydrogenase 2	mapped	SGD_009/010_Kan	H02	mapped	SGD_009/010_Cm	H02	CP001363_193172	1	1	SGDCT_MS17_B06	SGDKT_MS11_C10		1	1
212	STM14_0196	STM0164	CDS		-	194109	194876	putative transcriptional regulator	mapped	SGD_003/004_Kan	G01	mapped	SGD_003/004_Cm	G01	CP001363_194138	1	1	SGDCT_MS25_F07	SGDKT_MS01_G04		1	1
214	STM14_0198	STM0166	CDS	speE	+	195721	196581	spermidine synthase	mapped	SGD_168/169_Kan	B10	mapped	SGD_168/169_Cm	B10	CP001363_196552	1	1	SGDCT_MS03_B04	SGDKT_MS03_C01		1	1
215	STM14_0199	STM0167	CDS	yacC	+	196688	197035	putative periplasmic protein	mapped	SGD_055/056_Kan	A06	mapped	SGD_055/056_Cm	A06	CP001363_197006	1	1	SGDCT_MS02_E05	SGDKT_MS26_H08		1	1
216	STM14_0200	STM0168	CDS	cueO	-	197237	198847	multicopper oxidase	mapped	SGD_055/056_Kan	A08	no	SGD_055/056_Cm	A08	CP001363_197266	1	1	SGDCT_MS21_D06	SGDKT_MS17_F06		1	0
217	STM14_0201	STM0169	CDS	gcd	+	198925	201315	glucose dehydrogenase	mapped	SGD_168/169_Kan	B09	mapped	SGD_168/169_Cm	B09	CP001363_201286	1	1	SGDCT_MS06_H09	SGDKT_MS01_G06		1	1
218	STM14_0202	STM0170	CDS	hpt	-	201521	202057	hypoxanthine-guanine phosphoribosyltransferase	mapped	SGD_168/169_Kan	B08	no			CP001363_201550	1	0	SGDKT_MS21_A01			1	0
220	STM14_0204	STM0172	CDS	yadG	-	202886	203812	putative ABC-type multidrug transport system ATPase component	mapped	SGD_055/056_Kan	A12	mapped	SGD_055/056_Cm	A12	CP001363_202915	1	1	SGDCT_MS05_D04	SGDKT_MS06_F07		1	1
223	STM14_0206	STM0174	CDS	stiH	+	204696	205775	putative fimbrial protein precurosr	mapped	SGD_003/004_Kan	H01	mapped	SGD_003/004_Cm	H01	CP001363_205746	0	1	SGDCT_MS21_C11			1	1
224	STM14_0207	STM0175	CDS	stiC	+	205784	208330	putativie fimbrial usher	mapped	SGD_003/004_Kan	A02	mapped	SGD_003/004_Cm	A02	CP001363_208301	0	1	SGDCT_MS23_D12			1	1
225	STM14_0208	STM0176	CDS	stiB	+	208357	209040	putative fimbrial chaparone	mapped	SGD_005/006_Kan	H03	mapped	SGD_005/006_Cm	H03	CP001363_209011	1	1	SGDCT_MS24_B04	SGDKT_MS09_A12		1	1
226	STM14_0209	STM0177	CDS	stiA	+	209088	209627	putative fimbrial subunit	mapped	SGD_005/006_Kan	A04	no			CP001363_209598	1	0	SGDKT_MS02_F06			1	0
228	STM14_0211	STM0178	CDS	yadI	-	209997	210437	putative PTS enzyme	mapped	SGD_055/056_Kan	B02	mapped	SGD_055/056_Cm	B02	CP001363_210026	1	1	SGDCT_MS08_F03	SGDKT_MS22_E04		1	1
229	STM14_0212	STM0179	CDS	yadE	-	210499	211728	putative xylanase/chitin deacetylase	mapped	SGD_047/048_Kan	H09	mapped	SGD_047/048_Cm	H09	CP001363_210528	1	1	SGDCT_MS25_A10	SGDKT_MS07_C08		1	1
230	STM14_0213	STM0180	CDS	panD	+	211735	212115	aspartate alpha-decarboxylase	mapped	SGD_168/169_Kan	B07	mapped	SGD_168/169_Cm	B07	CP001363_212086	1	1	SGDCT_MS24_F09	SGDKT_MS04_E08		1	1
231	STM14_0214	STM0181	CDS	panC	+	212210	213064	pantoate--beta-alanine ligase	no			mapped	SGD_051/052_Cm	D10	CP001363_213035	0	1	SGDCT_MS29_H09			0	1
233	STM14_0216	STM0182	CDS	panB	+	213190	213981	3-methyl-2-oxobutanoate hydroxymethyltransferase	mapped	SGD_168/169_Kan	B06	mapped	SGD_168/169_Cm	B06	CP001363_213952	1	1	SGDCT_MS12_H04	SGDKT_MS24_D11		1	1
235	STM14_0218	STM0184	CDS	pcnB	+	214578	215996	poly(A) polymerase I	mapped	SGD_051/052_Kan	G10	no			CP001363_215967	0	0				1	0
236	STM14_0219	STM0185	CDS	yadB	+	216137	217033	glutamyl-Q tRNA(Asp) synthetase	mapped	SGD_055/056_Kan	A10	no			CP001363_217049	1	0	SGDKT_MS24_E04			1	0
237	STM14_0220	STM0186	CDS	dksA	+	217102	217557	DnaK transcriptional regulator DksA	mapped	SGD_168/169_Kan	B05	mapped	SGD_168/169_Cm	B05	CP001363_217528	1	0	SGDKT_MS07_H05			1	1
239	STM14_0221	STM0187	CDS	sfsA	+	217734	218438	sugar fermentation stimulation protein A	mapped	SGD_168/169_Kan	B04	mapped	SGD_168/169_Cm	B04	CP001363_218409	1	1	SGDCT_MS08_C08	SGDKT_MS21_C10		1	1
240	STM14_0222	STM0188	CDS	ligT	+	218455	218985	2'-5' RNA ligase	mapped	SGD_051/052_Kan	B03	mapped	SGD_051/052_Cm	B03	CP001363_218956	1	0	SGDKT_MS24_B12			1	1
241	STM14_0223	STM0189	CDS	hrpB	-	219013	221487	ATP-dependent RNA helicase HrpB	no			mapped	SGD_053/054_Cm	B02	CP001363_219042	0	1	SGDCT_MS12_F05			0	1
244	STM14_0226	STM0190	CDS	mrcB	-	221628	224150	penicillin-binding protein 1b	mapped	SGD_170/171_Kan	E12	mapped	SGD_170/171_Cm	E12	CP001363_221657	1	1	SGDCT_MS26_C11	SGDKT_MS09_G01		1	1
246	STM14_0228	STM0191	CDS	fhuA	-	224443	226632	ferrichrome outer membrane transporter	mapped	SGD_035/036_Kan	B10	mapped	SGD_035/036_Cm	B10	CP001363_224472	1	1	SGDCT_MS02_G02	SGDKT_MS11_E07		1	1
247	STM14_0229	STM0192	CDS	fhuC	-	226681	227478	iron-hydroxamate transporter ATP-binding subunit	mapped	SGD_168/169_Kan	B03	mapped	SGD_168/169_Cm	B03	CP001363_226710	1	0	SGDKT_MS02_D07			1	1
248	STM14_0230	STM0193	CDS	fhuD	-	227478	228368	iron-hydroxamate transporter substrate-binding subunit	mapped	SGD_150/151_Kan	H11	mapped	SGD_150/151_Cm	H11	CP001363_227507	1	1	SGDCT_MS16_D04	SGDKT_MS13_H01		1	1
249	STM14_0231	STM0194	CDS	fhuB	-	228365	230422	iron-hydroxamate transporter permease subunit	mapped	SGD_168/169_Kan	B02	mapped	SGD_168/169_Cm	B02	CP001363_228394	0	0				1	1
252	STM14_0234	STM0195	CDS	stfA	-	231361	231921	putative fimbrial subunit	mapped	SGD_005/006_Kan	B04	mapped	SGD_005/006_Cm	B04	CP001363_231390	1	1	SGDCT_MS10_G04	SGDKT_MS15_G08		1	1
253	STM14_0235	STM0196	CDS	stfC	-	232007	234664	putative fimbrial outer membrane usher	mapped	SGD_005/006_Kan	C04	mapped	SGD_005/006_Cm	C04	CP001363_232036	1	1	SGDCT_MS02_A09	SGDKT_MS02_D06		1	1
254	STM14_0236	STM0197	CDS	stfD	-	234682	235434	putative periplasmic fimbrial chaperone	mapped	SGD_005/006_Kan	D04	mapped	SGD_005/006_Cm	D04	CP001363_234711	1	1	SGDCT_MS21_G07	SGDKT_MS15_A10		1	1
255	STM14_0237	STM0198	CDS	stfE	-	235453	235965	putative minor fimbrial subunit	mapped	SGD_005/006_Kan	E04	mapped	SGD_005/006_Cm	E04	CP001363_235482	1	1	SGDCT_MS12_E01	SGDKT_MS02_E11		1	1
256	STM14_0238	STM0199	CDS	stfF	-	235962	236438	putative minor fimbrial subunit	mapped	SGD_005/006_Kan	F04	mapped	SGD_005/006_Cm	F04	CP001363_235991	1	1	SGDCT_MS06_C06	SGDKT_MS09_B04		1	1
257	STM14_0239	STM0200	CDS	stfG	-	236438	236968	putative minor fimbrial subunit	mapped	SGD_005/006_Kan	G04	mapped	SGD_005/006_Cm	G04	CP001363_236467	1	1	SGDCT_MS16_H07	SGDKT_MS07_B06		1	1
258	STM14_0240	STM0201	CDS		-	236968	237807	putative outer membrane protein	mapped	SGD_009/010_Kan	A03	mapped	SGD_009/010_Cm	A03	CP001363_236997	1	1	SGDCT_MS22_G06	SGDKT_MS06_F04		1	1
261	STM14_0243	STM0203	CDS	yadQ	-	239365	240786	chloride channel protein	mapped	SGD_055/056_Kan	B03	no			CP001363_239394	1	0	SGDKT_MS02_F09			1	0
263	STM14_0245	STM0205	CDS	yadS	+	241313	241936	hypothetical protein	mapped	SGD_055/056_Kan	B05	mapped	SGD_055/056_Cm	B05	CP001363_241907	1	1	SGDCT_MS14_C08	SGDKT_MS14_D07		1	1
264	STM14_0246	STM0206	CDS	btuF	+	241973	242773	vitamin B12-transporter protein BtuF	mapped	SGD_150/151_Kan	H12	mapped	SGD_150/151_Cm	H12	CP001363_242744	1	1	SGDCT_MS16_G10	SGDKT_MS30_G01		1	1
265	STM14_0247	STM0207	CDS	pfs	+	242766	243464	5'-methylthioadenosine/S-adenosylhomocysteine nucleosidase	mapped	SGD_168/169_Kan	B01	no			CP001363_243435	0	0				1	0
266	STM14_0248	STM0208	CDS	dgt	-	243549	245066	deoxyguanosinetriphosphate triphosphohydrolase	mapped	SGD_168/169_Kan	A12	mapped	SGD_168/169_Cm	A12	CP001363_243578	1	1	SGDCT_MS05_C05	SGDKT_MS15_C09		1	1
269	STM14_0250	STM0210	CDS	cdaR	-	246776	247933	carbohydrate diacid transcriptional activator CdaR	no			mapped	SGD_055/056_Cm	B10	CP001363_246805	0	1	SGDCT_MS06_A05			0	1
270	STM14_0251	STM0211	CDS	yaeH	+	248022	248408	hypothetical protein	mapped	SGD_055/056_Kan	B11	mapped	SGD_055/056_Cm	B11	CP001363_248379	1	1	SGDCT_MS27_E12	SGDKT_MS20_F01		1	1
271	STM14_0252	STM0212	CDS		-	248655	249957		mapped	SGD_009/010_Kan	B03	mapped	SGD_009/010_Cm	B03	CP001363_248684	1	0	SGDKT_MS04_C03			1	1
273	STM14_0254	STM0214	CDS	glnD	+	250848	253520	PII uridylyl-transferase	mapped	SGD_BLUES	C01	mapped	SGD_168/169_Cm	A11	CP001363_253491	1	0	SGDKT_MS06_F05			1	1
286	STM14_0267	STM0225	CDS	hlpA	-	265621	266106	periplasmic chaperone	mapped	SGD_152/153_Kan	A01	no			CP001363_265650	3	0	SGDKT_MS01_B05	SGDKT_MS13_B06	SGDKT_MS22_F02	1	0
287	STM14_0268	STM0226	CDS	lpxD	-	266110	267135	UDP-3-O-[3-hydroxymyristoyl] glucosamine N-acyltransferase	no			mapped	SGD_100/101_Cm	A07	CP001363_266139	0	0				0	1
291	STM14_0272	STM0230	CDS	rnhB	-	269633	270229	ribonuclease HII	mapped	SGD_168/169_Kan	A10	made	SGD_168/169_Cm	A10	CP001363_269662	1	0	SGDKT_MS23_E09			1	1
294	STM14_0275	STM0233	CDS		-	274887	276650	putative endochitinase	mapped	SGD_019/020_Kan	D01	mapped	SGD_019/020_Cm	D01	CP001363_274916	1	1	SGDCT_MS14_F03	SGDKT_MS07_B10		1	1
295	STM14_0276	STM0234	CDS	ldcC	-	276726	278867	lysine decarboxylase 2	mapped	SGD_168/169_Kan	A09	mapped	SGD_168/169_Cm	A09	CP001363_276755	1	1	SGDCT_MS08_D05	SGDKT_MS14_C10		1	1
298	STM14_0279	STM0237	CDS	rof	+	280751	281011	Rho-binding antiterminator	mapped	SGD_025/026_Kan	H03	mapped	SGD_025/026_Cm	H03	CP001363_280982	1	0	SGDKT_MS23_B02			1	1
299	STM14_0280	STM0238	CDS	yaeP	+	280998	281216	hypothetical protein	mapped	SGD_055/056_Kan	C02	mapped	SGD_055/056_Cm	C02	CP001363_281187	1	1	SGDCT_MS24_A12	SGDKT_MS10_B01		1	1
300	STM14_0281	STM0239	CDS	yaeQ	-	281396	281941	putative cytoplasmic protein	no			mapped	SGD_055/056_Cm	C03	CP001363_281425	0	0				0	1
301	STM14_0282	STM0240	CDS	yaeJ	-	281938	282360	hypothetical protein	mapped	SGD_055/056_Kan	B12	no			CP001363_281967	1	0	SGDKT_MS20_C05			1	0
304	STM14_0285	STM0243	CDS	yaeB	+	284996	285703	putative regulatory protein	no			mapped	SGD_055/056_Cm	B06	CP001363_285674	0	1	SGDCT_MS22_D07			0	1
305	STM14_0286	STM0244	CDS	rcsF	+	285700	286104	outer membrane lipoprotein	mapped	SGD_154/155_Kan	B11	no			CP001363_286075	1	0	SGDKT_MS09_G04			1	0
306	STM14_0287	STM0245	CDS	metQ	+	286223	287038	DL-methionine transporter substrate-binding subunit	mapped	SGD_055/056_Kan	B07	no			CP001363_287009	1	0	SGDKT_MS08_G01			1	0
307	STM14_0288	STM0246	CDS	yaeE	+	287077	287730	DL-methionine transporter permease subunit	mapped	SGD_055/056_Kan	B09	made	SGD_055/056_Cm	B09	CP001363_287701	1	0	SGDKT_MS02_C02			1	1
308	STM14_0289	STM0247	CDS	metN	+	287723	288754	DL-methionine transporter ATP-binding subunit	mapped	SGD_168/169_Kan	A08	mapped	SGD_168/169_Cm	A08	CP001363_288725	0	1	SGDCT_MS16_E07			1	1
319	STM14_0300	STM0255	CDS	dkgB	-	295769	296572	2,5-diketo-D-gluconate reductase B	no			mapped	SGD_031/032_Cm	D01	CP001363_295798	0	1	SGDCT_MS28_B02			0	1
320	STM14_0301	STM0256	CDS	yafC	+	296593	297507	putative transcriptional regulator	mapped	SGD_039/040_Kan	E12	mapped	SGD_039/040_Cm	E12	CP001363_297478	1	0	SGDKT_MS06_G06			1	1
322	STM14_0302	STM0257	CDS		-	297612	298787	putative drug efflux protein	mapped	SGD_041/042_Kan	B02	mapped	SGD_041/042_Cm	B02	CP001363_297641	1	1	SGDCT_MS11_F01	SGDKT_MS03_D03		1	1
323	STM14_0303	STM0258	CDS	yafD	-	298940	299719	hypothetical protein	mapped	SGD_055/056_Kan	C06	no			CP001363_298969	1	0	SGDKT_MS01_A07			1	0
324	STM14_0304	STM0259	CDS	yafE	-	299797	300567	putative methyltransferase	mapped	SGD_035/036_Kan	F09	mapped	SGD_035/036_Cm	F09	CP001363_299826	1	1	SGDCT_MS07_C03	SGDKT_MS03_A06		1	1
325	STM14_0305	STM0260	CDS	dniR	+	300623	301990	membrane-bound lytic murein transglycosylase D	mapped*	SGD_170/171_Kan	F05	mapped	SGD_170/171_Cm	F05	CP001363_301961	1	1	SGDCT_MS15_B02	SGDKT_MS10_F10		1	1
326	STM14_0306	STM0261	CDS	gloB	+	302062	302817	hydroxyacylglutathione hydrolase	made	SGD_025/026_Kan	F05	mapped	SGD_025/026_Cm	F05	CP001363_302788	1	1	SGDCT_MS02_A10	SGDKT_MS05_F01		1	1
327	STM14_0307	STM0262	CDS	yafS	-	302852	303574	putative SAM-dependent methyltransferase	mapped	SGD_055/056_Kan	C10	no			CP001363_302881	1	0	SGDKT_MS25_G06			1	0
333	STM14_0313	STM0266	CDS		+	305365	306420	putative cytoplasmic protein	mapped	SGD_001/002_Kan	D07	mapped	SGD_005/006_Cm	D07	CP001363_306391	1	0	SGDKT_MS15_C07			1	1
334	STM14_0314	STM0267	CDS		+	306431	307426	putative cytoplasmic protein	mapped	SGD_001/002_Kan	E07	mapped	SGD_005/006_Cm	E07	CP001363_307397	1	1	SGDCT_MS12_H01	SGDKT_MS12_F03		1	1
337	STM14_0315	STM0268	CDS		+	307423	309306	putative cytoplasmic protein	mapped	SGD_009/010_Kan	C03	mapped	SGD_009/010_Cm	C03	CP001363_309277	1	1	SGDCT_MS13_A07	SGDKT_MS04_B01		1	1
338	STM14_0316	STM0269	CDS		+	309322	309816	putative cytoplasmic protein	mapped	SGD_001/002_Kan	F07	no			CP001363_309787	1	0	SGDKT_MS14_E03			1	0
339	STM14_0317	STM0270	CDS		+	309813	310637	putative cytoplasmic protein	mapped	SGD_001/002_Kan	G07	mapped	SGD_005/006_Cm	G07	CP001363_310608	1	1	SGDCT_MS21_A01	SGDKT_MS28_E10		1	1
340	STM14_0318	STM0271	CDS		+	310624	311526	putative cytoplasmic protein	mapped	SGD_001/002_Kan	H07	mapped	SGD_005/006_Cm	H07	CP001363_311497	0	1	SGDCT_MS27_A01			1	1
341	STM14_0319	STM0272	CDS		-	311894	314533	putative chaperone ATPase	mapped	SGD_001/002_Kan	A08	mapped	SGD_005/006_Cm	A08	CP001363_311923	1	1	SGDCT_MS27_H07	SGDKT_MS20_B05		1	1
342	STM14_0320	STM0273	CDS		-	314633	315175	putative cytoplasmic protein	mapped	SGD_009/010_Kan	D03	mapped	SGD_009/010_Cm	D03	CP001363_314662	1	1	SGDCT_MS08_A10	SGDKT_MS20_C04		1	1
343	STM14_0321	STM0274	CDS		-	315199	316692	putative cytoplasmic protein	mapped	SGD_001/002_Kan	B01	no			CP001363_315228	1	0	SGDKT_MS13_D02			1	0
344	STM14_0322	STM0274A	CDS		-	316755	316865	invasol SirA	mapped	SGD_067/068_Kan	F08	mapped	SGD_067/068_Cm	F08	CP001363_316784	1	0	SGDKT_MS21_H09			1	1
345	STM14_0323	STM0275	CDS		-	316878	317324	putative cytoplasmic protein	mapped	SGD_009/010_Kan	E03	mapped	SGD_009/010_Cm	E03	CP001363_317072	1	1	SGDCT_MS30_B11	SGDKT_MS09_G07		1	1
347	STM14_0325	STM0277	CDS		-	318368	318853	putative cytoplasmic protein	mapped	SGD_001/002_Kan	C01	made	SGD_001/002_Cm	C01	CP001363_318397	1	0	SGDKT_MS20_D03			1	1
348	STM14_0326	STM0278	CDS		-	318838	319221	putative periplasmic protein	mapped	SGD_003/004_Kan	B02	mapped	SGD_003/004_Cm	B02	CP001363_318918	1	1	SGDCT_MS19_H09	SGDKT_MS15_F06		1	1
349	STM14_0327	STM0279	CDS		-	319364	319849	putative cytoplasmic protein	mapped*	SGD_001/002_Kan	B08	mapped	SGD_005/006_Cm	B08	CP001363_319393	1	1	SGDCT_MS05_F01	SGDKT_MS22_D08		1	1
350	STM14_0328	STM0280	CDS		-	319916	320452	putative outer membrane lipoprotein	mapped	SGD_001/002_Kan	C08	mapped	SGD_005/006_Cm	C08	CP001363_319990	1	0	SGDKT_MS01_G09			1	1
351	STM14_0329	STM0281	CDS		-	320456	321799	putative cytoplasmic protein	mapped	SGD_001/002_Kan	D08	no	SGD_005/006_Cm	D08	CP001363_320485	1	1	SGDCT_MS08_A05	SGDKT_MS22_C05		1	0
352	STM14_0330	STM0282	CDS		-	321796	323100	hypothetical protein	mapped	SGD_001/002_Kan	E08	mapped	SGD_005/006_Cm	E08	CP001363_321825	1	1	SGDCT_MS05_F03	SGDKT_MS14_A09		1	1
353	STM14_0331	STM0283	CDS		-	323105	323878	putative inner membrane protein	mapped	SGD_009/010_Kan	F03	mapped	SGD_009/010_Cm	F03	CP001363_323134	0	1	SGDCT_MS31_A01			1	1
354	STM14_0332	STM0284	CDS		-	324081	324512	putative Shiga-like toxin A subunit	mapped	SGD_005/006_Kan	H04	mapped	SGD_005/006_Cm	H04	CP001363_324110	1	1	SGDCT_MS31_F06	SGDKT_MS31_B01		1	1
355	STM14_0333	STM0285	CDS		-	324546	328415	putative inner membrane protein	mapped	SGD_009/010_Kan	G03	mapped	SGD_009/010_Cm	G03	CP001363_324575	0	1	SGDCT_MS29_C01			1	1
356	STM14_0334	STM0286	CDS		-	328415	329203	putative cytoplasmic protein	mapped	SGD_003/004_Kan	C02	mapped	SGD_003/004_Cm	C02	CP001363_328444	0	1	SGDCT_MS29_F04			1	1
357	STM14_0335	STM0287	CDS		-	329200	329616	putative periplasmic protein	mapped	SGD_003/004_Kan	D02	mapped	SGD_003/004_Cm	D02	CP001363_329259	1	1	SGDCT_MS25_C07	SGDKT_MS04_F09		1	1
358	STM14_0336	STM0288	CDS		-	329640	330161	putative cytoplasmic protein	mapped	SGD_019/020_Kan	E01	mapped	SGD_019/020_Cm	E01	CP001363_329669	1	1	SGDCT_MS27_D01	SGDKT_MS16_D09		1	1
360	STM14_0338	STM0289	CDS		-	330558	332747	putative cytoplasmic protein	mapped	SGD_019/020_Kan	F01	mapped	SGD_019/020_Cm	F01	CP001363_330587	1	1	SGDCT_MS30_E11	SGDKT_MS10_B04		1	1
361	STM14_0339	STM0290	CDS		-	332771	333217	putative cytoplasmic protein	mapped	SGD_019/020_Kan	G01	mapped	SGD_019/020_Cm	G01	CP001363_332800	1	1	SGDCT_MS05_D01	SGDKT_MS17_A11		1	1
363	STM14_0341	STM0292	CDS		-	337687	338520	putative RHS-like protein	mapped	SGD_001/002_Kan	D01	made	SGD_001/002_Cm	D01	CP001363_337809	0	0				1	1
364	STM14_0342	STM0293	CDS		-	338514	338960	putative cytoplasmic protein	mapped	SGD_009/010_Kan	H03	mapped	SGD_009/010_Cm	H03	CP001363_338543	1	1	SGDCT_MS20_D01	SGDKT_MS20_F02		1	1
367	STM14_0345	STM0294	CDS		-	339523	339960	putative cytoplasmic protein	mapped	SGD_009/010_Kan	A04	mapped	SGD_009/010_Cm	A04	CP001363_339552	1	0	SGDKT_MS06_G10			1	1
368	STM14_0346	STM0294.1N	CDS		+	340013	340288	hypothetical protein	mapped	SGD_067/068_Kan	H01	mapped	SGD_067/068_Cm	H01	CP001363_340259	1	0	SGDKT_MS22_G08			1	1
369									mapped	SGD_168/169_Kan	A06	mapped	SGD_168/169_Cm	A06	CP001363_340617	0	0				1	1
370	STM14_0348	STM0295	CDS		-	340729	341037	putative cytoplasmic protein	mapped	SGD_009/010_Kan	B04	mapped	SGD_009/010_Cm	B04	CP001363_340815	1	0	SGDKT_MS34_C04			1	1
371		STM0296	CDS (LT2)						mapped	SGD_009/010_Kan	C04	mapped	SGD_009/010_Cm	C04	CP001363_341358	1	0	SGDKT_MS10_D03			1	1
372	STM14_0350	STM0297	CDS		-	341440	341637	putative transposase	mapped	SGD_033/034_Kan	C11	mapped	SGD_033/034_Cm	C11	CP001363_341469	0	0				1	1
374		STM0298	CDS (LT2)						mapped	SGD_009/010_Kan	D04	mapped	SGD_009/010_Cm	D04	CP001363_342115	0	0				1	1
375	STM14_0352	STM0299	CDS	safA	-	342894	343406	putative outer membrane protein	mapped	SGD_005/006_Kan	A05	mapped	SGD_005/006_Cm	A05	CP001363_342935	1	0	SGDKT_MS17_E06			1	1
376	STM14_0353	STM0300	CDS	safB	-	343514	344227	putative fimbrial assembly chaparone	mapped	SGD_001/002_Kan	F08	mapped	SGD_005/006_Cm	F08	CP001363_343543	1	1	SGDCT_MS15_C05	SGDKT_MS21_B04		1	1
377	STM14_0354	STM0301	CDS	safC	-	344251	346761	putative fimbrial usher	mapped	SGD_001/002_Kan	G08	mapped	SGD_005/006_Cm	G08	CP001363_344280	1	1	SGDCT_MS18_B09	SGDKT_MS24_D07		1	1
378	STM14_0355	STM0302	CDS	safD	-	346783	347253	putative fimbrial subunit	mapped	SGD_001/002_Kan	H08	mapped	SGD_005/006_Cm	H08	CP001363_346812	1	1	SGDCT_MS29_B01	SGDKT_MS22_E03		1	1
379	STM14_0356	STM0303	CDS	ybeJ	-	347659	348480	putative xylanase/chitin deacetylase	mapped	SGD_001/002_Kan	A09	mapped	SGD_005/006_Cm	A09	CP001363_347688	1	1	SGDCT_MS05_G07	SGDKT_MS25_H06		1	1
381	STM14_0358	STM0304	CDS	sinR	-	349295	350242	transcriptional regulator	mapped	SGD_005/006_Kan	B05	mapped	SGD_005/006_Cm	B05	CP001363_349324	1	0	SGDKT_MS12_H01			1	1
382	STM14_0359	STM0305	CDS		-	350359	350574	putative cytoplasmic protein	mapped	SGD_019/020_Kan	A02	mapped	SGD_019/020_Cm	A02	CP001363_350388	0	0				1	1
383	STM14_0360	STM0306	CDS		+	350578	351297	SapA-like protein	mapped	SGD_009/010_Kan	E04	mapped	SGD_009/010_Cm	E04	CP001363_351268	1	0	SGDKT_MS14_F11			1	1
385	STM14_0362	STM0307	CDS		+	351628	352035	VirG-like protein	mapped	SGD_019/020_Kan	B02	mapped	SGD_019/020_Cm	B02	CP001363_352006	1	1	SGDCT_MS30_G01	SGDKT_MS26_B11		1	1
387	STM14_0364	STM0308	CDS	yafV	+	352406	353173	hypothetical protein	mapped	SGD_055/056_Kan	C11	no			CP001363_353099	1	0	SGDKT_MS20_G12			1	0
388	STM14_0365	STM0309	CDS	fadE	+	353282	355726	acyl-CoA dehydrogenase	mapped	SGD_055/056_Kan	C07	mapped	SGD_055/056_Cm	C07	CP001363_355697	1	1	SGDCT_MS20_F12	SGDKT_MS21_E02		1	1
390	STM14_0367	STM0311	CDS	yafJ	-	356757	357524	putative glutamine amidotransferase	mapped	SGD_055/056_Kan	C08	no			CP001363_356786	0	0				1	0
391	STM14_0368	STM0312	CDS	yafK	+	357495	358235	putative periplasmic protein	mapped	SGD_055/056_Kan	C09	no			CP001363_358206	1	0	SGDKT_MS21_G08			1	0
393	STM14_0369	STM0313	CDS	dinP	-	358485	359540	DNA polymerase IV	mapped	SGD_100/101_Kan	A09	mapped	SGD_100/101_Cm	A09	CP001363_358514	1	1	SGDCT_MS19_F11	SGDKT_MS24_C06		1	1
394	STM14_0370	STM0314	CDS		-	359759	360891		mapped	SGD_009/010_Kan	F04	mapped	SGD_009/010_Cm	F04	CP001363_359788	1	1	SGDCT_MS04_F08	SGDKT_MS05_G11		1	1
395	STM14_0371	STM0315	CDS	prfH	-	360888	361502	peptide chain release factor-like protein	made*	SGD_033/034_Kan	H02	mapped	SGD_033/034_Cm	H02	CP001363_360917	1	1	SGDCT_MS06_H07	SGDKT_MS11_D05		1	1
396	STM14_0372	STM0316	CDS	pepD	+	361658	363115	aminoacyl-histidine dipeptidase	mapped	SGD_168/169_Kan	A05	mapped	SGD_168/169_Cm	A05	CP001363_363086	1	1	SGDCT_MS21_E07	SGDKT_MS13_G01		1	1
397	STM14_0373	STM0317	CDS	gpt	-	363364	363822	xanthine-guanine phosphoribosyltransferase	mapped	SGD_168/169_Kan	A04	mapped	SGD_168/169_Cm	A04	CP001363_363393	1	1	SGDCT_MS14_F07	SGDKT_MS13_A08		1	1
398	STM14_0374	STM0318	CDS	frsA	-	363911	365155	fermentation/respiration switch protein	mapped	SGD_055/056_Kan	C05	mapped	SGD_055/056_Cm	C05	CP001363_363940	1	1	SGDCT_MS02_F11	SGDKT_MS21_D03		1	1
399	STM14_0375	STM0319	CDS	crl	-	365213	365614	DNA-binding transcriptional regulator Crl	mapped	SGD_005/006_Kan	C05	mapped	SGD_005/006_Cm	C05	CP001363_365242	1	0	SGDKT_MS07_H11			1	1
402	STM14_0378	STM0321	CDS	proB	-	367000	368103	gamma-glutamyl kinase	mapped	SGD_168/169_Kan	A03	mapped	SGD_168/169_Cm	A03	CP001363_367029	1	1	SGDCT_MS13_A04	SGDKT_MS04_H11		1	1
403	STM14_0379	STM0322	CDS	proA	-	368115	369365	gamma-glutamyl phosphate reductase	mapped	SGD_168/169_Kan	A02	no			CP001363_368144	1	0	SGDKT_MS28_E05			1	0
405	STM14_0381	STM0325	CDS		+	369882	370682	IS3 transposase	mapped	SGD_051/052_Kan	A07	mapped	SGD_051/052_Cm	A07	CP001363_370035	0	0				1	1
406	STM14_0382	STM0326	CDS		-	370609	371314		mapped	SGD_033/034_Kan	D04	mapped	SGD_033/034_Cm	D04	CP001363_370638	1	1	SGDCT_MS18_F11	SGDKT_MS22_G10		1	1
408	STM14_0383	STM0327	CDS		-	371424	371747	putative cytoplasmic protein	mapped	SGD_043/044_Kan	H06	mapped	SGD_043/044_Cm	H06	CP001363_371477	1	1	SGDCT_MS15_D09	SGDKT_MS27_A10		1	1
409	STM14_0384	STM0328.s	CDS		-	371989	373326	putative permease	mapped*	SGD_009/010_Kan	G04	made	SGD_009/010_Cm	G04	CP001363_372123	1	0	SGDKT_MS18_A02			1	1
410	STM14_0385	STM0329	CDS		-	373458	374879	isopropylmalate isomerase large subunit	mapped	SGD_009/010_Kan	H04	mapped	SGD_009/010_Cm	H04	CP001363_373487	0	0				1	1
411	STM14_0386	STM0330	CDS		-	374881	375507	putative 3-isopropylmalate isomerase	mapped	SGD_009/010_Kan	A05	mapped	SGD_009/010_Cm	A05	CP001363_374910	0	1	SGDCT_MS06_B07			1	1
412	STM14_0387	STM0331	CDS		-	375522	376400	putative fumarylacetoacetate hydrolase	mapped*	SGD_029/030_Kan	E12	no			CP001363_375551	1	0	SGDKT_MS17_C06			1	0
413	STM14_0388	STM0332	CDS		-	376400	377314	putative hydrolase/acyltransferase	mapped	SGD_031/032_Kan	B12	made	SGD_031/032_Cm	B12	CP001363_376429	1	1	SGDCT_MS18_B01	SGDKT_MS19_D06		1	1
414	STM14_0389	STM0333	CDS		-	377348	378313	putative transcriptional regulator	mapped	SGD_003/004_Kan	E02	mapped	SGD_003/004_Cm	E02	CP001363_377377	0	1	SGDCT_MS07_B08			1	1
415	STM14_0390	STM0334	CDS		+	378258	378530	putative cytoplasmic protein	made*	SGD_029/030_Kan	F02	no			CP001363_378501	1	0	SGDKT_MS17_A07			1	0
416	STM14_0391	STM0335	CDS		-	379221	379619	putative outer membrane protein	mapped	SGD_005/006_Kan	D05	mapped	SGD_005/006_Cm	D05	CP001363_379250	1	1	SGDCT_MS18_G12	SGDKT_MS21_D01		1	1
417	STM14_0392	STM0336	CDS	stbE	+	379666	380424	putative fimbrial chaparone	mapped	SGD_005/006_Kan	E05	mapped	SGD_005/006_Cm	E05	CP001363_380395	1	1	SGDCT_MS11_D06	SGDKT_MS22_C02		1	1
418	STM14_0393	STM0337	CDS	stbD	+	380390	381715	putative fimbrial usher	mapped	SGD_005/006_Kan	F05	mapped	SGD_005/006_Cm	F05	CP001363_381686	1	1	SGDCT_MS08_D11	SGDKT_MS03_D06		1	1
419	STM14_0394	STM0338	CDS	stbC	+	381720	384287	putative fimbrial usher	mapped	SGD_005/006_Kan	G05	mapped	SGD_005/006_Cm	G05	CP001363_384258	1	1	SGDCT_MS07_E11	SGDKT_MS32_F01		1	1
420	STM14_0395	STM0339	CDS	stbB	+	384271	385032	putative fimbrial chaperone	mapped	SGD_003/004_Kan	F02	mapped	SGD_003/004_Cm	F02	CP001363_385003	1	0	SGDKT_MS31_B06			1	1
421	STM14_0396	STM0340	CDS	stbA	+	385094	385630	putative fimbrial major subunit	mapped	SGD_005/006_Kan	H05	mapped	SGD_005/006_Cm	H05	CP001363_385601	1	1	SGDCT_MS24_H07	SGDKT_MS12_H11		1	1
423	STM14_0398	STM0341	CDS		-	386264	387028	putative inner membrane protein	mapped	SGD_001/002_Kan	E01	no			CP001363_386293	0	0				1	0
424	STM14_0399	STM0342	CDS		-	387001	387501	putative periplasmic protein	mapped	SGD_005/006_Kan	A06	mapped	SGD_005/006_Cm	A06	CP001363_387030	0	1	SGDCT_MS10_G12			1	1
425	STM14_0400	STM0343	CDS		-	387801	389375	hypothetical protein	no			mapped	SGD_009/010_Cm	B05	CP001363_387854	1	0	SGDKT_MS14_G10			0	1
426	STM14_0401	STM0344	CDS		-	389475	390218	putative response regulator	mapped	SGD_005/006_Kan	B06	mapped	SGD_005/006_Cm	B06	CP001363_389504	1	1	SGDCT_MS23_D02	SGDKT_MS23_A08		1	1
427	STM14_0402	STM0345	CDS		-	390191	390679	putative inner membrane protein	mapped	SGD_005/006_Kan	C06	mapped	SGD_005/006_Cm	C06	CP001363_390220	1	0	SGDKT_MS24_C10			1	1
429	STM14_0404	STM0346	CDS		-	391081	391605	putative outer membrane protein	mapped	SGD_001/002_Kan	F01	no			CP001363_391110	1	0	SGDKT_MS23_A03			1	0
430	STM14_0405	STM0347	CDS		-	391749	392390	putative response regulator	mapped	SGD_009/010_Kan	C05	mapped	SGD_009/010_Cm	C05	CP001363_391778	1	1	SGDCT_MS09_F06	SGDKT_MS01_A02		1	1
431	STM14_0406	STM0348	CDS		-	392401	392625	putative inner membrane protein	mapped	SGD_009/010_Kan	D05	mapped	SGD_009/010_Cm	D05	CP001363_392430	1	1	SGDCT_MS11_H11	SGDKT_MS08_F09		1	1
432	STM14_0407	STM0349	CDS		-	392683	393042	putative outer membrane lipoprotein	mapped	SGD_033/034_Kan	E04	mapped	SGD_033/034_Cm	E04	CP001363_392712	1	1	SGDCT_MS23_H10	SGDKT_MS21_G07		1	1
433	STM14_0408	STM0350.S	CDS		+	393112	394569	outer membrane efflux-like protein	mapped	SGD_031/032_Kan	B06	mapped	SGD_031/032_Cm	B06	CP001363_394573	1	0	SGDKT_MS04_B11			1	1
434	STM14_0409	STM0351	CDS		+	394586	397753	putative cation efflux system protein	made*	SGD_029/030_Kan	G05	made	SGD_029/030_Cm	G05	CP001363_397724	1	1	SGDCT_MS01_E04	SGDKT_MS13_D06		1	1
435	STM14_0410	STM0352.S	CDS		+	397750	398955	putative cation efflux pump	mapped	SGD_029/030_Kan	D06	made	SGD_029/030_Cm	D06	CP001363_398947	1	1	SGDCT_MS20_H10	SGDKT_MS17_D05		1	1
437	STM14_0412	STM0353	CDS		-	399253	401541	putative cation transport ATPase	mapped	SGD_009/010_Kan	E05	mapped	SGD_009/010_Cm	E05	CP001363_399282	1	0	SGDKT_MS15_D12			1	1
438	STM14_0413	STM0354	CDS		-	401553	402017	putative transcriptional regulator	mapped	SGD_009/010_Kan	F05	mapped	SGD_009/010_Cm	F05	CP001363_401582	1	1	SGDCT_MS23_C10	SGDKT_MS04_F04		1	1
439	STM14_0414	STM0355	CDS		-	402095	402289	putative copper chaperone	mapped	SGD_027/028_Kan	G12	mapped	SGD_027/028_Cm	G12	CP001363_402124	0	1	SGDCT_MS05_B06			1	1
441	STM14_0416	STM0356	CDS		-	402582	403835	putative inner membrane protein	mapped	SGD_043/044_Kan	B07	no	SGD_043/044_Cm	B07	CP001363_402611	1	1	SGDCT_MS03_H09	SGDKT_MS08_F11		1	0
442	STM14_0417	STM0357	CDS	mod	-	404024	405982	DNA methylase	mapped	SGD_027/028_Kan	D01	mapped	SGD_027/028_Cm	D01	CP001363_404053	1	1	SGDCT_MS14_G02	SGDKT_MS07_B08		1	1
443	STM14_0418	STM0358.S	CDS	res	-	405989	408964	DNA restriction enzyme	mapped	SGD_019/020_Kan	C02	mapped	SGD_019/020_Cm	C02	CP001363_406021	1	1	SGDCT_MS27_H08	SGDKT_MS16_G12		1	1
446	STM14_0421	STM0359	CDS		-	409241	409342	putative cytoplasmic protein	mapped	SGD_009/010_Kan	G05	mapped	SGD_009/010_Cm	G05	CP001363_409270	1	1	SGDCT_MS10_A08	SGDKT_MS03_A04		1	1
447	STM14_0422	STM0360	CDS		-	409459	410862	cytochrome BD2 subunit I	mapped	SGD_041/042_Kan	C05	mapped	SGD_041/042_Cm	C05	CP001363_409488	1	1	SGDCT_MS22_C02	SGDKT_MS17_B06		1	1
448	STM14_0423	STM0361	CDS		-	410859	411869	cytochrome BD2 subunit II	mapped	SGD_039/040_Kan	C06	mapped	SGD_039/040_Cm	C06	CP001363_410888	1	0	SGDKT_MS16_G05			1	1
449	STM14_0424	STM0362	CDS		-	411886	412110	putative cytoplasmic protein	mapped	SGD_009/010_Kan	H05	mapped	SGD_009/010_Cm	H05	CP001363_411915	1	1	SGDCT_MS04_B07	SGDKT_MS06_F11		1	1
450	STM14_0425	STM0363	CDS		-	412206	413210	putative transcriptional regulator	mapped	SGD_009/010_Kan	A06	mapped	SGD_009/010_Cm	A06	CP001363_412235	1	1	SGDCT_MS13_C03	SGDKT_MS16_B01		1	1
451	STM14_0426	STM0364	CDS	foxA	-	413356	415464	ferrioxamine receptor	mapped	SGD_009/010_Kan	B06	mapped	SGD_009/010_Cm	B06	CP001363_413385	0	1	SGDCT_MS12_H07			1	1
452	STM14_0427	STM0365	CDS	yahN	+	415505	416137	putative transport protein	mapped	SGD_043/044_Kan	C12	mapped	SGD_043/044_Cm	C12	CP001363_416108	0	1	SGDCT_MS14_B07			1	1
453	STM14_0428	STM0366	CDS	yahO	-	416369	416644	hypothetical protein	mapped	SGD_009/010_Kan	C06	mapped	SGD_009/010_Cm	C06	CP001363_416398	0	1	SGDCT_MS25_F08			1	1
454	STM14_0429	STM0367	CDS	prpR	+	416780	418405	prp operon regulator	mapped	SGD_039/040_Kan	A12	mapped	SGD_039/040_Cm	A12	CP001363_418376	1	0	SGDKT_MS02_A11			1	1
456	STM14_0431	STM0368	CDS	prpB	-	418670	419557	2-methylisocitrate lyase	mapped	SGD_033/034_Kan	B09	mapped	SGD_033/034_Cm	B09	CP001363_418699	1	1	SGDCT_MS02_G10	SGDKT_MS09_B07		1	1
457	STM14_0432	STM0369	CDS	prpC	-	419680	420849	methylcitrate synthase	made	SGD_031/032_Kan	H12	made*	SGD_031/032_Cm	H12	CP001363_419709	0	1	SGDCT_MS11_F04			1	1
458	STM14_0433	STM0370	CDS	prpD	-	420889	422340	2-methylcitrate dehydratase	mapped	SGD_035/036_Kan	G03	mapped	SGD_035/036_Cm	G03	CP001363_420918	1	1	SGDCT_MS13_C04	SGDKT_MS12_C06		1	1
459	STM14_0434	STM0371	CDS	prpE	-	422381	424267	propionyl-CoA synthetase	mapped	SGD_035/036_Kan	E09	mapped	SGD_035/036_Cm	E09	CP001363_422410	1	1	SGDCT_MS22_H03	SGDKT_MS23_A02		1	1
463	STM14_0438	STM0373	CDS	yaiU	-	425858	428794	flagellar protein	mapped	SGD_039/040_Kan	A02	no			CP001363_425887	1	0	SGDKT_MS30_H06			1	0
464	STM14_0439	STM0374	CDS	yaiV	-	428880	429503	putative DNA-binding transcriptional regulator	mapped	SGD_009/010_Kan	D06	mapped	SGD_009/010_Cm	D06	CP001363_428909	1	1	SGDCT_MS06_C03	SGDKT_MS02_E02		1	1
466	STM14_0440	STM0375	CDS	ampH	+	429548	430678	beta-lactamase/D-alanine carboxypeptidase	mapped	SGD_152/153_Kan	A02	mapped	SGD_152/153_Cm	A02	CP001363_430649	1	1	SGDCT_MS03_D02	SGDKT_MS01_B06		1	1
469	STM14_0443	STM0376	CDS	sbmA	-	431052	432272	transport protein	mapped	SGD_168/169_Kan	A01	mapped	SGD_168/169_Cm	A01	CP001363_431081	1	1	SGDCT_MS25_B09	SGDKT_MS13_C03		1	1
470	STM14_0444	STM0377	CDS	yaiW	-	432287	433381	putative outer membrane lipoprotein	mapped	SGD_055/056_Kan	D02	no			CP001363_432316	1	0	SGDKT_MS22_F05			1	0
471	STM14_0445	STM0378	CDS	yaiY	+	433419	433727	putative inner membrane protein	mapped	SGD_035/036_Kan	C01	mapped	SGD_035/036_Cm	C01	CP001363_433698	1	1	SGDCT_MS06_C09	SGDKT_MS06_F01		1	1
473	STM14_0447	STM0379	CDS	yaiZ	-	433995	434210	putative inner membrane protein	mapped	SGD_051/052_Kan	C04	mapped	SGD_051/052_Cm	C04	CP001363_434024	1	1	SGDCT_MS02_F02	SGDKT_MS22_C10		1	1
474	STM14_0448	STM0380	CDS	ddl_1	+	434236	435330	D-alanyl-alanine synthetase A	made	SGD_166/167_Kan	A12	mapped	SGD_BLUES	H06	CP001363_435301	1	1	SGDCT_MS21_A12	SGDKT_MS05_D01		1	1
475	STM14_0449	STM0381	CDS		-	435408	436121	putative inner membrane protein	mapped	SGD_009/010_Kan	E06	mapped	SGD_009/010_Cm	E06	CP001363_435437	1	1	SGDCT_MS12_G01	SGDKT_MS08_G09		1	1
476	STM14_0450	STM0382	CDS		-	436290	437501	putative permease	mapped	SGD_033/034_Kan	C05	mapped	SGD_033/034_Cm	C05	CP001363_436319	1	1	SGDCT_MS17_D03	SGDKT_MS04_G06		1	1
478	STM14_0452	STM0383	CDS	yaiB	-	437792	438058	hypothetical protein	mapped	SGD_055/056_Kan	C12	mapped	SGD_055/056_Cm	C12	CP001363_437821	1	0	SGDKT_MS06_A06			1	1
480	STM14_0454	STM0384	CDS	psiF	-	438410	438730	hypothetical protein	no			mapped	SGD_047/048_Cm	D11	CP001363_438439	0	1	SGDCT_MS04_E10			0	1
481	STM14_0455	STM0385	CDS	yaiC	-	438822	439934	diguanylate cyclase AdrA	mapped	SGD_009/010_Kan	F06	mapped	SGD_009/010_Cm	F06	CP001363_438851	2	1	SGDCT_MS07_G11	SGDKT_MS14_F11	SGDKT_MS14_F11	1	1
482	STM14_0456	STM0386	CDS	proC	+	439949	440758	pyrroline-5-carboxylate reductase	no			mapped	SGD_BLUES	H05	CP001363_440729	0	1	SGDCT_MS02_B06			0	1
484	STM14_0458	STM0387	CDS	yaiI	-	440898	441353	hypothetical protein	mapped	SGD_019/020_Kan	D02	mapped	SGD_019/020_Cm	D02	CP001363_440927	0	1	SGDCT_MS12_E08			1	1
485	STM14_0459	STM0388	CDS	aroL	-	441538	442083	shikimate kinase II	mapped	SGD_039/040_Kan	G07	mapped	SGD_039/040_Cm	G07	CP001363_441567	1	1	SGDCT_MS16_E05	SGDKT_MS01_D03		1	1
486	STM14_0460	STM0389	CDS	yaiA	-	442110	442301	hypothetical protein	mapped	SGD_045/046_Kan	E06	mapped	SGD_045/046_Cm	E06	CP001363_442139	1	1	SGDCT_MS21_H01	SGDKT_MS08_B02		1	1
487	STM14_0461	STM0390	CDS	aroM	-	442552	443229	hypothetical protein	mapped	SGD_009/010_Kan	G06	mapped	SGD_009/010_Cm	G06	CP001363_442581	0	1	SGDCT_MS22_E05			1	1
489	STM14_0462	STM0391	CDS	yaiE	-	443300	443584	hypothetical protein	no			mapped	SGD_055/056_Cm	D01	CP001363_443329	0	0				0	1
490	STM14_0463	STM0392	CDS	rdgC	+	443622	444533	recombination associated protein	mapped	SGD_166/167_Kan	A10	no	SGD_166/167_Cm	A10	CP001363_444504	1	1	SGDCT_MS05_A05	SGDKT_MS01_E07		1	0
492	STM14_0465	STM0393	CDS	yajF	-	444659	445567	fructokinase	mapped	SGD_055/056_Kan	D06	no			CP001363_444688	1	0	SGDKT_MS04_B02			1	0
493	STM14_0466	STM0394	CDS	araJ	+	445589	446761	protein AraJ	mapped	SGD_045/046_Kan	H12	mapped	SGD_045/046_Cm	H12	CP001363_446732	1	1	SGDCT_MS01_A07	SGDKT_MS10_F04		1	1
494	STM14_0467	STM0395	CDS	sbcC	+	446934	450074	exonuclease subunit SbcC	mapped	SGD_043/044_Kan	B01	mapped	SGD_043/044_Cm	B01	CP001363_450045	1	1	SGDCT_MS08_G10	SGDKT_MS03_C08		1	1
495	STM14_0468	STM0396	CDS	sbcD	+	450071	451273	exonuclease subunit SbcD	mapped	SGD_166/167_Kan	A09	no			CP001363_451244	1	0	SGDKT_MS30_E03			1	0
497	STM14_0470	STM0397	CDS	phoB	-	451488	452177	transcriptional regulator PhoB	mapped	SGD_152/153_Kan	A03	mapped	SGD_152/153_Cm	A03	CP001363_451517	1	0	SGDKT_MS22_E06			1	1
498	STM14_0471	STM0398	CDS	phoR	-	452247	453542	phosphate regulon sensor protein	mapped	SGD_019/020_Kan	E02	mapped	SGD_019/020_Cm	E02	CP001363_452276	1	1	SGDCT_MS29_C06	SGDKT_MS25_H11		1	1
500	STM14_0473	STM0399	CDS	brnQ	-	453951	455270	branched-chain amino acid transporter	mapped	SGD_166/167_Kan	A08	mapped	SGD_166/167_Cm	A08	CP001363_453980	1	1	SGDCT_MS01_C03	SGDKT_MS12_H02		1	1
501	STM14_0474	STM0400	CDS	proY	-	455345	456715	putative proline-specific permease	mapped	SGD_170/171_Kan	F06	mapped	SGD_170/171_Cm	F06	CP001363_455374	1	1	SGDCT_MS20_F06	SGDKT_MS09_E06		1	1
503	STM14_0475	STM0401	CDS	malZ	-	456877	458694	maltodextrin glucosidase	mapped	SGD_166/167_Kan	A07	no			CP001363_456906	1	0	SGDKT_MS07_E09			1	0
504	STM14_0476	STM0402	CDS		+	458766	459368	putative thiol-alkyl hydroperoxide reductase	mapped	SGD_043/044_Kan	B08	mapped	SGD_043/044_Cm	B08	CP001363_459339	1	1	SGDCT_MS10_B06	SGDKT_MS11_D09		1	1
505	STM14_0477	STM0403	CDS	yajB	+	459578	460159	acyl carrier protein phosphodiesterase	mapped	SGD_055/056_Kan	D03	no			CP001363_460130	1	0	SGDKT_MS21_G10			1	0
506	STM14_0478	STM0404	CDS	queA	-	460253	461317	S-adenosylmethionine:tRNA ribosyltransferase-isomerase	mapped	SGD_150/151_Kan	E04	mapped	SGD_150/151_Cm	E04	CP001363_460282	1	1	SGDCT_MS13_G02	SGDKT_MS28_D09		1	1
508	STM14_0480	STM0405	CDS	tgt	-	461514	462641	queuine tRNA-ribosyltransferase	mapped	SGD_150/151_Kan	E05	mapped	SGD_150/151_Cm	E05	CP001363_461543	1	0	SGDKT_MS28_E09			1	1
509	STM14_0481	STM0406	CDS	yajC	-	462664	462996	preprotein translocase subunit YajC	mapped	SGD_055/056_Kan	D04	no			CP001363_462693	0	0				1	0
512	STM14_0484	STM0409	CDS		-	466001	466366	hypothetical protein	mapped	SGD_001/002_Kan	B09	mapped	SGD_005/006_Cm	B09	CP001363_466030	0	0				1	1
513	STM14_0485	STM0410	CDS		-	466392	467084	putative regulatory protein	mapped	SGD_001/002_Kan	C09	mapped	SGD_005/006_Cm	C09	CP001363_466421	1	1	SGDCT_MS12_F07	SGDKT_MS10_E10		1	1
515	STM14_0486	STM0411	CDS	yajD	-	467254	467601	hypothetical protein	mapped	SGD_055/056_Kan	D05	no			CP001363_467283	1	0	SGDKT_MS04_F12			1	0
517		STM0412	CDS (LT2)						mapped	SGD_037/038_Kan	D03	mapped	SGD_037/038_Cm	D03	CP001363_468146	1	1	SGDCT_MS24_D04	SGDKT_MS08_H03		1	1
518	STM14_0489	STM0413	CDS	tsx	+	468230	469198	nucleoside channel	mapped	SGD_152/153_Kan	A04	mapped	SGD_152/153_Cm	A04	CP001363_469169	1	1	SGDCT_MS20_H08	SGDKT_MS07_D11		1	1
519	STM14_0490	STM0414	CDS	yajI	+	469393	469932	hypothetical protein	mapped	SGD_045/046_Kan	E09	mapped	SGD_045/046_Cm	E09	CP001363_469903	1	1	SGDCT_MS25_A04	SGDKT_MS11_B04		1	1
521	STM14_0492	STM0415	CDS	ybaD	-	470084	470533	transcriptional regulator NrdR	mapped	SGD_051/052_Kan	H11	made	SGD_051/052_Cm	H11	CP001363_470113	1	0	SGDKT_MS18_G09			1	1
526	STM14_0497	STM0420	CDS	pgpA	-	473673	474188	phosphatidylglycerophosphatase A	mapped	SGD_051/052_Kan	E12	mapped	SGD_051/052_Cm	E12	CP001363_473702	1	0	SGDKT_MS34_B03			1	1
528	STM14_0499	STM0421	CDS	yajO	+	474292	475266	putative oxidoreductase	mapped	SGD_045/046_Kan	F10	no			CP001363_475237	1	0	SGDKT_MS33_A10			1	0
531	STM14_0502	STM0424	CDS	xseB	+	478109	478351	exodeoxyribonuclease VII small subunit	mapped	SGD_BLUES	B10	no			CP001363_478322	1	0	SGDKT_MS13_A01			1	0
532	STM14_0503	STM0425	CDS	thiI	-	478561	480009	thiamine biosynthesis protein ThiI	mapped	SGD_166/167_Kan	A05	no	SGD_166/167_Cm	A05	CP001363_478590	1	1	SGDCT_MS10_B04	SGDKT_MS18_C10		1	0
533	STM14_0504	STM0426	CDS	phnV	+	480053	480850	2-aminoethylphosphonate transporter	mapped	SGD_037/038_Kan	D05	mapped	SGD_037/038_Cm	D05	CP001363_480821	1	1	SGDCT_MS13_G10	SGDKT_MS17_D11		1	1
534	STM14_0505	STM0427	CDS	phnU	+	480853	481713	2-aminoethylphosphonate transporter	mapped	SGD_039/040_Kan	B10	mapped	SGD_039/040_Cm	B10	CP001363_481684	1	1	SGDCT_MS13_F07	SGDKT_MS03_A12		1	1
536	STM14_0506	STM0428	CDS	phnT	+	481716	482825	2-aminoethylphosphonate transporter	mapped	SGD_031/032_Kan	G06	mapped	SGD_031/032_Cm	G06	CP001363_482796	0	1	SGDCT_MS01_B11			1	1
537	STM14_0507	STM0429	CDS	phnS	+	482831	483844	2-aminoethylphosphonate transporter	mapped	SGD_041/042_Kan	E12	mapped	SGD_041/042_Cm	E12	CP001363_483815	1	0	SGDKT_MS07_F09			1	1
538	STM14_0508	STM0430	CDS	phnR	+	484042	484761	2-aminoethylphosphonate transport protein	mapped	SGD_003/004_Kan	G02	made	SGD_003/004_Cm	G02	CP001363_484732	1	1	SGDCT_MS08_H08	SGDKT_MS05_G03		1	1
540	STM14_0510	STM0431	CDS	phnW	-	484901	486004	2-aminoethylphosphonate--pyruvate transaminase	mapped	SGD_035/036_Kan	H05	mapped	SGD_035/036_Cm	H05	CP001363_484930	1	1	SGDCT_MS06_H02	SGDKT_MS02_B07		1	1
541	STM14_0511	STM0432	CDS	phnX	-	486011	486823	phosphonoacetaldehyde hydrolase	mapped	SGD_033/034_Kan	C07	mapped	SGD_033/034_Cm	C07	CP001363_486040	0	1	SGDCT_MS13_H10			1	1
542	STM14_0512	STM0433	CDS	thiJ	+	486920	487510	hypothetical protein	mapped	SGD_166/167_Kan	A04	mapped	SGD_166/167_Cm	A04	CP001363_487481	0	1	SGDCT_MS15_A05			1	1
545	STM14_0514	STM0435	CDS	yajQ	-	488510	489001	nucleotide-binding protein	mapped	SGD_055/056_Kan	D08	mapped	SGD_055/056_Cm	D08	CP001363_488521	1	1	SGDCT_MS08_B05	SGDKT_MS21_D04		1	1
547		STM0436A	CDS (LT2)						mapped	SGD_053/054_Kan	H03	mapped	SGD_053/054_Cm	H03	CP001363_490745	1	1	SGDCT_MS05_D10	SGDKT_MS30_F09		1	1
548	STM14_0517	STM0437	CDS		-	490949	492460	putative periplasmic protein	mapped	SGD_005/006_Kan	D06	mapped	SGD_005/006_Cm	D06	CP001363_490978	1	1	SGDCT_MS12_G09	SGDKT_MS08_C10		1	1
549	STM14_0518	STM0438	CDS		-	492472	493965	TPR repeat-containing protein	mapped	SGD_005/006_Kan	E06	mapped	SGD_005/006_Cm	E06	CP001363_492711	1	1	SGDCT_MS25_D03	SGDKT_MS03_C12		1	1
550	STM14_0519	STM0439	CDS	cyoE	+	494047	494937	protoheme IX farnesyltransferase	mapped	SGD_166/167_Kan	A03	mapped	SGD_166/167_Cm	A03	CP001363_494908	1	1	SGDCT_MS31_D11	SGDKT_MS19_F10		1	1
551	STM14_0520	STM0440	CDS	cyoD	+	494949	495278	cytochrome o ubiquinol oxidase subunit IV	mapped	SGD_166/167_Kan	A02	mapped	SGD_166/167_Cm	A02	CP001363_495249	1	1	SGDCT_MS23_A03	SGDKT_MS25_H10		1	1
552	STM14_0521	STM0441	CDS	cyoC	+	495278	495892	cytochrome o ubiquinol oxidase subunit III	mapped	SGD_166/167_Kan	A01	mapped	SGD_166/167_Cm	A01	CP001363_495863	0	0				1	1
553	STM14_0522	STM0442	CDS	cyoB	+	495882	497873	cytochrome o ubiquinol oxidase subunit I	no			mapped	SGD_166/167_Cm	B12	CP001363_497844	0	1	SGDCT_MS16_H01			0	1
554	STM14_0523	STM0443	CDS	cyoA	+	497884	498840	cytochrome o ubiquinol oxidase subunit II	mapped	SGD_170/171_Kan	F10	mapped	SGD_170/171_Cm	F10	CP001363_498811	1	1	SGDCT_MS23_H08	SGDKT_MS08_E12		1	1
556	STM14_0525	STM0445	CDS	yajG	+	500812	501390	hypothetical protein	mapped	SGD_055/056_Kan	D07	mapped	SGD_055/056_Cm	D07	CP001363_501415	1	0	SGDKT_MS19_D01			1	1
559	STM14_0527	STM0446	CDS	bolA	-	501694	502011	transcriptional regulator BolA	mapped	SGD_051/052_Kan	F04	mapped	SGD_051/052_Cm	F04	CP001363_501723	1	1	SGDCT_MS24_C08	SGDKT_MS23_B09		1	1
561	STM14_0529	STM0447	CDS	tig	-	502358	503656	trigger factor	made	SGD_166/167_Kan	B10	mapped	SGD_166/167_Cm	B10	CP001363_502387	1	1	SGDCT_MS12_F12	SGDKT_MS01_D12		1	1
562	STM14_0530	STM0448	CDS	clpP	-	503903	504526	ATP-dependent Clp protease proteolytic subunit	no			mapped	SGD_166/167_Cm	B09	CP001363_503932	0	1	SGDCT_MS31_F11			0	1
565			sRNA cand (LT2)	SraA					mapped	SGD_025/026_Kan	C10	mapped	SGD_025/026_Cm	C10	CP001363_506143	0	0				1	1
566									mapped	SGD_150/151_Kan	A05	mapped	SGD_150/151_Cm	A05	CP001363_506121	0	1	SGDCT_MS07_B06			1	1
567	STM14_0533	STM0450	CDS	lon	-	506235	508589	DNA-binding ATP-dependent protease La	no			mapped	SGD_100/101_Cm	A11	CP001363_506264	0	0				0	1
568	STM14_0534	STM0451	CDS	hupB	-	508798	509070	transcriptional regulator HU subunit beta	mapped	SGD_100/101_Kan	A12	mapped	SGD_100/101_Cm	A12	CP001363_508827	1	1	SGDCT_MS01_A09	SGDKT_MS12_F04		1	1
569	STM14_0535	STM0452	CDS	cypD	-	509361	511232	peptidyl-prolyl cis-trans isomerase (rotamase D)	mapped	SGD_152/153_Kan	A06	mapped	SGD_152/153_Cm	A06	CP001363_509390	1	1	SGDCT_MS22_E03	SGDKT_MS03_G09		1	1
572	STM14_0537	STM0453	CDS	ybaV	-	511382	511756	putative DNA uptake protein	mapped	SGD_047/048_Kan	E04	mapped	SGD_047/048_Cm	E04	CP001363_511411	2	1	SGDCT_MS23_A05	SGDKT_MS10_G07	SGDKT_MS13_E04	1	1
573	STM14_0538	STM0454	CDS	ybaW	-	511860	512258	putative esterase	mapped	SGD_055/056_Kan	E01	mapped	SGD_055/056_Cm	E01	CP001363_511889	1	1	SGDCT_MS21_H11	SGDKT_MS25_F03		1	1
574	STM14_0539	STM0455	CDS	ybaX	+	512364	513059	queuosine biosynthesis protein QueC	mapped	SGD_055/056_Kan	E02	mapped	SGD_055/056_Cm	E02	CP001363_513030	1	1	SGDCT_MS19_E08	SGDKT_MS29_A07		1	1
575	STM14_0540	STM0456	CDS	ybaE	+	513124	514824	putative ABC transporter periplasmic binding protein	mapped	SGD_051/052_Kan	A05	mapped	SGD_051/052_Cm	A05	CP001363_514795	1	1	SGDCT_MS20_H05	SGDKT_MS14_D05		1	1
576	STM14_0541	STM0457	CDS	cof	-	514925	515743	putative hydrolase	mapped	SGD_166/167_Kan	B07	mapped	SGD_166/167_Cm	B07	CP001363_514954	1	0	SGDKT_MS16_D10			1	1
577	STM14_0542	STM0458	CDS		+	515792	516847	putative cysteine synthase/cystathionine beta-synthase	made	SGD_039/040_Kan	A07	no			CP001363_516818	0	0				1	0
578	STM14_0543	STM0459	CDS	ybaO	-	516834	517418	putative transcriptional regulator	mapped	SGD_055/056_Kan	D12	mapped	SGD_055/056_Cm	D12	CP001363_516989	1	1	SGDCT_MS06_A09	SGDKT_MS06_D01		1	1
580	STM14_0544	STM0460	CDS	mdlA	-	517459	519231	putative multidrug transporter membrane\ATP-binding component	mapped	SGD_170/171_Kan	F11	mapped	SGD_170/171_Cm	F11	CP001363_517488	1	1	SGDCT_MS14_G01	SGDKT_MS09_H10		1	1
581	STM14_0545	STM0461	CDS	mdlB	-	519224	521005	putative multidrug transporter membrane\ATP-binding component	mapped	SGD_152/153_Kan	A07	mapped	SGD_152/153_Cm	A07	CP001363_519253	0	1	SGDCT_MS21_B06			1	1
582	STM14_0546	STM0462	CDS	glnK	-	521218	521556	nitrogen regulatory protein P-II 2	mapped	SGD_166/167_Kan	B06	mapped	SGD_166/167_Cm	B06	CP001363_521066	0	0				1	1
583	STM14_0547	STM0463	CDS	amtB	-	521588	522874	ammonium transporter	mapped	SGD_166/167_Kan	B05	mapped	SGD_166/167_Cm	B05	CP001363_521617	0	1	SGDCT_MS23_G03			1	1
584	STM14_0548	STM0464	CDS	tesB	+	522974	523834	acyl-CoA thioesterase II	mapped	SGD_166/167_Kan	B04	mapped	SGD_166/167_Cm	B04	CP001363_523937	1	1	SGDCT_MS10_B09	SGDKT_MS22_F10		1	1
586	STM14_0549	STM0465	CDS	ybaY	-	524049	524618	hypothetical protein	mapped	SGD_039/040_Kan	A09	mapped	SGD_039/040_Cm	A09	CP001363_524078	1	1	SGDCT_MS12_C12	SGDKT_MS11_F04		1	1
587	STM14_0550	STM0466	CDS	ybaZ	+	524651	525040	putative methyltransferase	mapped	SGD_047/048_Kan	H04	mapped	SGD_047/048_Cm	H04	CP001363_525011	1	1	SGDCT_MS06_C02	SGDKT_MS15_E04		1	1
589	STM14_0552	STM0468	CDS	ylaB	+	525271	526821	hypothetical protein	mapped	SGD_009/010_Kan	H06	mapped	SGD_009/010_Cm	H06	CP001363_526792	1	1	SGDCT_MS12_B01	SGDKT_MS33_F03		1	1
590	STM14_0553	STM0469	CDS	rpmE2	-	527046	527306	50S ribosomal protein L31 type B	mapped	SGD_025/026_Kan	F10	mapped	SGD_025/026_Cm	F10	CP001363_527075	1	1	SGDCT_MS24_A04	SGDKT_MS13_F11		1	1
592	STM14_0554	STM0470	CDS	rpmJ_1	-	527312	527452	50S ribosomal protein L36	mapped	SGD_025/026_Kan	F12	no			CP001363_527341	1	0	SGDKT_MS04_A11			1	0
593	STM14_0555	STM0471	CDS	ylaC	+	527508	527978	putative inner membrane protein	mapped	SGD_065/066_Kan	C01	mapped	SGD_065/066_Cm	C01	CP001363_527949	1	1	SGDCT_MS07_B10	SGDKT_MS25_D12		1	1
594	STM14_0556	STM0472	CDS	maa	+	528095	528646	maltose O-acetyltransferase	made	SGD_047/048_Kan	E05	mapped	SGD_047/048_Cm	E05	CP001363_528617	1	1	SGDCT_MS29_C07	SGDKT_MS03_F07		1	1
595	STM14_0557	STM0473	CDS	hha	+	528825	529043	hemolysin expression-modulating protein	mapped	SGD_025/026_Kan	H04	mapped	SGD_025/026_Cm	H04	CP001363_529014	1	1	SGDCT_MS06_D10	SGDKT_MS29_B01		1	1
596	STM14_0558	STM0474	CDS	ybaJ	+	529071	529445	hypothetical protein	mapped	SGD_025/026_Kan	E01	mapped	SGD_025/026_Cm	E01	CP001363_529416	1	1	SGDCT_MS06_A10	SGDKT_MS03_E02		1	1
597	STM14_0559	STM0475	CDS	acrB	+	529941	533090	acridine efflux pump	mapped	SGD_047/048_Kan	A04	no			CP001363_533061	0	0				1	0
599	STM14_0561	STM0477	CDS	acrR	-	534448	535101	DNA-binding transcriptional repressor AcrR	mapped	SGD_100/101_Kan	B01	mapped	SGD_100/101_Cm	B01	CP001363_534477	1	1	SGDCT_MS14_B03	SGDKT_MS23_D10		1	1
601	STM14_0563	STM0478	CDS	aefA	-	535220	538582	potassium efflux protein KefA	mapped	SGD_166/167_Kan	B03	mapped	SGD_166/167_Cm	B03	CP001363_535189	0	1	SGDCT_MS06_E10			1	1
602	STM14_0564	STM0479	CDS		+	538624	539559	putative transposase	mapped	SGD_027/028_Kan	A04	mapped	SGD_027/028_Cm	A04	CP001363_539530	1	1	SGDCT_MS01_G06	SGDKT_MS08_D06		1	1
603	STM14_0565	STM0480	CDS	ybaM	+	539629	539796	hypothetical protein	mapped	SGD_025/026_Kan	F08	mapped	SGD_025/026_Cm	F08	CP001363_539767	1	1	SGDCT_MS02_E10	SGDKT_MS32_G04		1	1
604	STM14_0566	STM0481	CDS	priC	+	539810	540325	primosomal replication protein N''	mapped	SGD_049/050_Kan	D03	mapped	SGD_049/050_Cm	D03	CP001363_540296	1	1	SGDCT_MS23_D06	SGDKT_MS09_D01		1	1
605	STM14_0567	STM0482	CDS	ybaN	-	540406	540783	hypothetical protein	mapped	SGD_166/167_Kan	B02	mapped	SGD_166/167_Cm	B02	CP001363_540435	0	1	SGDCT_MS22_D10			1	1
606	STM14_0568	STM0483	CDS	apt	-	540936	541487	adenine phosphoribosyltransferase	no			mapped	SGD_166/167_Cm	B01	CP001363_540965	0	1	SGDCT_MS23_C08			0	1
608	STM14_0570	STM0485	CDS	ybaB	-	543575	543904	hypothetical protein	made	SGD_047/048_Kan	E02	mapped	SGD_047/048_Cm	E02	CP001363_543604	1	1	SGDCT_MS29_C08	SGDKT_MS07_H07		1	1
609	STM14_0571	STM0486	CDS	recR	-	543904	544509	recombination protein RecR	mapped	SGD_166/167_Kan	C12	mapped	SGD_166/167_Cm	C12	CP001363_543933	1	1	SGDCT_MS05_C10	SGDKT_MS26_B10		1	1
615	STM14_0577	STM0490	CDS	aes	+	548567	549676	acetyl esterase	mapped	SGD_035/036_Kan	E12	mapped	SGD_035/036_Cm	E12	CP001363_549509	0	1	SGDCT_MS20_B05			1	1
616	STM14_0578	STM0491	CDS	gsk	-	549691	550995	inosine-guanosine kinase	mapped	SGD_166/167_Kan	C11	no			CP001363_549675	1	0	SGDKT_MS05_A03			1	0
618	STM14_0579	STM0492	CDS	ybaL	+	551044	552720	putative cation:proton antiport protein	mapped	SGD_055/056_Kan	D11	no			CP001363_552691	0	0				1	0
621	STM14_0582	STM0494	CDS	ushA	-	554328	555980	bifunctional UDP-sugar hydrolase/5'-nucleotidase periplasmic precursor	mapped	SGD_170/171_Kan	G02	mapped	SGD_170/171_Cm	G02	CP001363_554357	1	1	SGDCT_MS08_H07	SGDKT_MS02_B08		1	1
622	STM14_0583	STM0495	CDS	ybaK	+	556097	556576	hypothetical protein	mapped	SGD_055/056_Kan	D10	mapped	SGD_055/056_Cm	D10	CP001363_556547	1	1	SGDCT_MS14_G11	SGDKT_MS06_G08		1	1
623			sRNA cand (LT2)	SroB					mapped	SGD_025/026_Kan	D06	mapped	SGD_025/026_Cm	D06	CP001363_556769	0	0				1	1
624									mapped	SGD_150/151_Kan	A06	mapped	SGD_150/151_Cm	A06	CP001363_556756	0	0				1	1
626	STM14_0585	STM0497	CDS		+	557658	558485	putative periplasmic protein	mapped	SGD_005/006_Kan	F06	mapped	SGD_005/006_Cm	F06	CP001363_558456	1	1	SGDCT_MS12_D11	SGDKT_MS15_D04		1	1
628	STM14_0586	STM0498	CDS	copA	+	558639	561140	copper exporting ATPase	mapped	SGD_045/046_Kan	C05	mapped	SGD_045/046_Cm	C05	CP001363_561111	1	0	SGDKT_MS25_A02			1	1
629	STM14_0587	STM0499	CDS	cueR	-	561250	561666	DNA-binding transcriptional regulator CueR	mapped	SGD_055/056_Kan	E04	mapped	SGD_055/056_Cm	E04	CP001363_561279	1	0	SGDKT_MS13_A10			1	1
630	STM14_0588	STM0500	CDS	ybbJ	+	561667	562119	hypothetical protein	mapped	SGD_055/056_Kan	E05	mapped	SGD_055/056_Cm	E05	CP001363_562090	1	1	SGDCT_MS19_C05	SGDKT_MS22_E12		1	1
631	STM14_0589	STM0501	CDS	ybbK	+	562116	563033	putative inner membrane protein	mapped	SGD_055/056_Kan	E06	mapped	SGD_055/056_Cm	E06	CP001363_563004	0	1	SGDCT_MS15_B10			1	1
632	STM14_0590	STM0502	CDS	ybbL	-	563180	563857	putative ABC transporter ATP-binding protein YbbL	mapped	SGD_045/046_Kan	B08	mapped	SGD_045/046_Cm	B08	CP001363_563209	1	1	SGDCT_MS19_D03	SGDKT_MS22_D06		1	1
633	STM14_0591	STM0503	CDS	ybbM	-	563844	564623	putative transport protein	mapped	SGD_055/056_Kan	E07	mapped	SGD_055/056_Cm	E07	CP001363_563873	1	1	SGDCT_MS21_D03	SGDKT_MS16_H11		1	1
634	STM14_0592	STM0504	CDS	ybbN	+	564709	565563	putative thioredoxin protein	no	SGD_055/056_Kan	E08	mapped	SGD_055/056_Cm	E08	CP001363_565534	1	1	SGDCT_MS07_B11	SGDKT_MS02_B05		0	1
635	STM14_0593	STM0505	CDS	ybbO	+	565623	566393	short chain dehydrogenase	mapped	SGD_055/056_Kan	E09	mapped	SGD_055/056_Cm	E09	CP001363_566364	1	1	SGDCT_MS06_D09	SGDKT_MS15_A06		1	1
637	STM14_0594	STM0506	CDS	tesA	+	566548	567162	multifunctional acyl-CoA thioesterase I and protease I and lysophospholipase L1	mapped	SGD_152/153_Kan	A08	mapped	SGD_152/153_Cm	A08	CP001363_567166	1	1	SGDCT_MS12_H08	SGDKT_MS04_B10		1	1
638	STM14_0595	STM0507	CDS	ybbA	-	567133	567819	putative ABC transporter ATP-binding protein YbbA	mapped	SGD_055/056_Kan	E03	mapped	SGD_055/056_Cm	E03	CP001363_567162	1	1	SGDCT_MS04_C03	SGDKT_MS14_A07		1	1
639	STM14_0596	STM0508	CDS	ybbP	-	567816	570230	putative inner membrane protein	mapped	SGD_055/056_Kan	E10	mapped	SGD_055/056_Cm	E10	CP001363_567845	1	1	SGDCT_MS06_A02	SGDKT_MS26_C09		1	1
643	STM14_0600	STM0510	CDS	sfbA	-	571806	572636	putative ABC-type transport system ATPase component	mapped	SGD_009/010_Kan	A07	mapped	SGD_009/010_Cm	A07	CP001363_571835	1	1	SGDCT_MS14_B06	SGDKT_MS01_A06		1	1
644	STM14_0601	STM0511	CDS	sfbB	-	572673	573689	putative ABC-type transport system ATPase component	mapped	SGD_009/010_Kan	B07	mapped	SGD_009/010_Cm	B07	CP001363_572702	1	1	SGDCT_MS02_G01	SGDKT_MS13_H03		1	1
645	STM14_0602	STM0512	CDS	sfbC	-	573682	574341	putative ABC transporter permease component	mapped	SGD_029/030_Kan	A08	made*	SGD_029/030_Cm	A08	CP001363_573762	1	1	SGDCT_MS08_E05	SGDKT_MS09_C04		1	1
646	STM14_0603	STM0513	CDS	ybbB	+	574380	575474	tRNA 2-selenouridine synthase	mapped	SGD_051/052_Kan	A06	mapped	SGD_051/052_Cm	A06	CP001363_575445	1	1	SGDCT_MS31_A07	SGDKT_MS13_A06		1	1
647	STM14_0604	STM0514	CDS	ybbS	+	575544	576470	DNA-binding transcriptional activator AllS	mapped	SGD_033/034_Kan	G06	mapped	SGD_033/034_Cm	G06	CP001363_576441	0	1	SGDCT_MS15_H09			1	1
648	STM14_0605	STM0515	CDS	allA	-	576697	577179	ureidoglycolate hydrolase	mapped	SGD_041/042_Kan	E02	mapped	SGD_041/042_Cm	E02	CP001363_576726	1	1	SGDCT_MS01_E10	SGDKT_MS14_A12		1	1
649	STM14_0606	STM0516	CDS	allR	-	577258	578076	DNA-binding transcriptional repressor AllR	mapped	SGD_039/040_Kan	F09	made	SGD_039/040_Cm	F09	CP001363_577287	1	1	SGDCT_MS11_B12	SGDKT_MS19_C03		1	1
650	STM14_0607	STM0517	CDS	gcl	-	578161	579942	glyoxylate carboligase	mapped	SGD_033/034_Kan	E09	mapped	SGD_033/034_Cm	E09	CP001363_578190	1	1	SGDCT_MS29_E12	SGDKT_MS05_H07		1	1
652	STM14_0608	STM0518	CDS	gip	-	579955	580731	hydroxypyruvate isomerase	mapped	SGD_005/006_Kan	G06	mapped	SGD_005/006_Cm	G06	CP001363_579984	1	1	SGDCT_MS27_H11	SGDKT_MS04_G09		1	1
653	STM14_0609	STM0519	CDS	glxR	-	580832	581710	tartronic semialdehyde reductase	mapped	SGD_005/006_Kan	H06	mapped	SGD_005/006_Cm	H06	CP001363_580861	1	0	SGDKT_MS22_H06			1	1
654	STM14_0610	STM0520	CDS		-	581776	583023	putative permease	mapped	SGD_009/010_Kan	C07	mapped	SGD_009/010_Cm	C07	CP001363_581805	1	1	SGDCT_MS19_B06	SGDKT_MS18_D07		1	1
655	STM14_0611	STM0521	CDS	ybbV	-	583099	583353	putative cytoplasmic protein	mapped	SGD_001/002_Kan	G01	no			CP001363_583128	1	0	SGDKT_MS26_A04			1	0
656	STM14_0612	STM0522	CDS	allP	-	583260	584573	allantoin permease	mapped	SGD_001/002_Kan	H01	no			CP001363_583289	1	0	SGDKT_MS19_E05			1	0
657	STM14_0613	STM0523	CDS	allB	-	584652	586013	allantoinase	mapped	SGD_041/042_Kan	E01	mapped	SGD_041/042_Cm	E01	CP001363_584681	1	1	SGDCT_MS11_G08	SGDKT_MS03_H06		1	1
658	STM14_0614	STM0524	CDS	ybbY	-	586072	587370	putative purine permease YbbY	mapped	SGD_045/046_Kan	H10	no			CP001363_586101	1	0	SGDKT_MS13_B07			1	0
659	STM14_0615	STM0525	CDS	glxK	-	587393	588541	glycerate kinase II	mapped	SGD_031/032_Kan	D09	made	SGD_031/032_Cm	D09	CP001363_587422	1	1	SGDCT_MS12_E02	SGDKT_MS11_H02		1	1
660	STM14_0616	STM0526	CDS	ylbA	+	588621	589406	hypothetical protein	mapped	SGD_031/032_Kan	H05	mapped	SGD_031/032_Cm	H05	CP001363_589377	1	0	SGDKT_MS23_D04			1	1
661	STM14_0617	STM0527	CDS	allC	+	589417	590652	allantoate amidohydrolase	mapped	SGD_031/032_Kan	D10	made	SGD_031/032_Cm	D10	CP001363_590623	1	0	SGDKT_MS11_G10			1	1
662	STM14_0618	STM0528	CDS	allD	+	590674	591723	ureidoglycolate dehydrogenase	mapped	SGD_041/042_Kan	B12	no			CP001363_591694	1	0	SGDKT_MS34_G01			1	0
663	STM14_0619	STM0529	CDS	fdrA	-	592054	593718	membrane protein FdrA	mapped	SGD_041/042_Kan	F05	made*	SGD_041/042_Cm	F05	CP001363_592083	0	1	SGDCT_MS11_H08			1	1
664	STM14_0620	STM0530	CDS	ylbE	-	593728	594987	putative cytoplasmic protein	mapped	SGD_009/010_Kan	D07	mapped	SGD_009/010_Cm	D07	CP001363_593757	1	1	SGDCT_MS13_D09	SGDKT_MS26_A01		1	1
665	STM14_0621	STM0531	CDS	ylbF	-	594999	595808	putative cytoplasmic protein	mapped	SGD_043/044_Kan	E08	mapped	SGD_043/044_Cm	E08	CP001363_595028	1	1	SGDCT_MS28_C01	SGDKT_MS25_A03		1	1
666	STM14_0622	STM0532	CDS	arcC	-	595812	596705	carbamate kinase	mapped	SGD_039/040_Kan	H05	mapped	SGD_039/040_Cm	H05	CP001363_595841	1	1	SGDCT_MS01_E05	SGDKT_MS10_F01		1	1
667	STM14_0623	STM0533	CDS	purK	+	596746	597813	phosphoribosylaminoimidazole carboxylase ATPase subunit	mapped	SGD_170/171_Kan	F04	mapped	SGD_170/171_Cm	G03	CP001363_597784	1	1	SGDCT_MS08_C11	SGDKT_MS15_G09		1	1
668	STM14_0624	STM0534	CDS	purE	+	597810	598319	phosphoribosylaminoimidazole carboxylase catalytic subunit	mapped	SGD_166/167_Kan	C10	mapped	SGD_166/167_Cm	C10	CP001363_598290	1	1	SGDCT_MS16_C03	SGDKT_MS02_H10		1	1
672	STM14_0628	STM0538	CDS		+	601258	602082	putative outer membrane protein	mapped	SGD_029/030_Kan	G06	mapped	SGD_029/030_Cm	G06	CP001363_602053	1	0	SGDKT_MS09_C05			1	1
673	STM14_0629	STM0539	CDS		+	602079	602516	putative inner membrane protein	mapped	SGD_029/030_Kan	A03	made	SGD_029/030_Cm	A03	CP001363_602487	1	0	SGDKT_MS06_E08			1	1
674	STM14_0630	STM0540	CDS	ybcI	+	602509	603054	putative membrane-bound metal-dependent hydrolase	mapped	SGD_037/038_Kan	G04	no			CP001363_603025	1	0	SGDKT_MS24_H06			1	0
675	STM14_0631	STM0541	CDS	ybcJ	+	603182	603394	hypothetical protein	made	SGD_047/048_Kan	E09	mapped	SGD_047/048_Cm	E09	CP001363_603365	1	1	SGDCT_MS05_F06	SGDKT_MS10_G08		1	1
679	STM14_0635	STM0543	CDS	fimA	-	604824	605366	fimbrin	probably correct, no counts since the wrong ologo was interrogated	SGD_005/006_Kan	A07	probably correct, no counts since the wrong ologo was interrogated	SGD_001/002_Cm	H12	CP001363_604854	0	0				1	1
680	STM14_0636	STM0544	CDS	fimI	-	605442	605975	fimbrial protein	mapped	SGD_005/006_Kan	B07	mapped	SGD_001/002_Cm	G12	CP001363_605471	1	1	SGDCT_MS27_C12	SGDKT_MS27_C10		1	1
683	STM14_0637	STM0545	CDS	fimC	-	606019	606711	periplasmic chaperone	mapped	SGD_005/006_Kan	C07	mapped	SGD_001/002_Cm	F12	CP001363_606048	1	1	SGDCT_MS04_E02	SGDKT_MS16_C04		1	1
684	STM14_0638	STM0546	CDS	fimD	-	606742	609354	outer membrane usher protein precursor	mapped	SGD_005/006_Kan	D07	mapped	SGD_001/002_Cm	E12	CP001363_606771	1	1	SGDCT_MS09_A08	SGDKT_MS30_G09		1	1
685	STM14_0639	STM0547	CDS	fimH	-	609369	610376	minor fimbrial subunit	mapped	SGD_003/004_Kan	H02	mapped	SGD_003/004_Cm	H02	CP001363_609398	1	1	SGDCT_MS16_A07	SGDKT_MS17_B01		1	1
686	STM14_0640	STM0548	CDS	fimF	-	610386	610904	putative fimbrial protein	mapped	SGD_005/006_Kan	E07	mapped	SGD_001/002_Cm	D12	CP001363_610415	1	1	SGDCT_MS29_C11	SGDKT_MS08_F10		1	1
687	STM14_0641	STM0549	CDS	fimZ	+	610950	611582	transcriptional regulator FimZ	mapped	SGD_001/002_Kan	A02	made	SGD_001/002_Cm	A02	CP001363_611553	1	0	SGDKT_MS05_F07			1	1
688	STM14_0642	STM0550	CDS	fimY	+	612186	612908	putative regulatory protein	mapped	SGD_005/006_Kan	F07	mapped	SGD_005/006_Cm	F07	CP001363_612879	1	1	SGDCT_MS03_D01	SGDKT_MS30_H09		1	1
689	STM14_0643	STM0551	CDS		+	612927	613238	hypothetical protein	mapped	SGD_005/006_Kan	G07	mapped	SGD_001/002_Cm	B12	CP001363_613209	1	1	SGDCT_MS27_E09	SGDKT_MS18_D09		1	1
690	STM14_0644	STM0552	CDS	fimW	+	613400	613996	putative fimbrial protein	mapped	SGD_005/006_Kan	H07	mapped	SGD_001/002_Cm	A12	CP001363_613967	1	0	SGDKT_MS26_A09			1	1
694	STM14_0648	STM0555	CDS		+	614444	615111		mapped	SGD_009/010_Kan	F07	mapped	SGD_009/010_Cm	F07	CP001363_614793	1	1	SGDCT_MS05_F07	SGDKT_MS29_G08		1	1
696	STM14_0648	STM0555	CDS		+	614444	615111		mapped	SGD_041/042_Kan	C06	mapped	SGD_041/042_Cm	C06	CP001363_615082	0	1	SGDCT_MS13_G03			1	1
699	STM14_0650	STM0557	CDS		+	615498	617150	putative inner membrane protein	no			mapped	SGD_001/002_Cm	H11	CP001363_617121	0	1	SGDCT_MS11_F05			0	1
700	STM14_0651	STM0558	CDS	yfdH	+	617131	618057	putative glycosyltransferase	mapped	SGD_001/002_Kan	D09	mapped	SGD_005/006_Cm	D09	CP001363_618028	1	1	SGDCT_MS13_A03	SGDKT_MS29_E10		1	1
703	STM14_0654	STM0560	CDS		+	618839	619084		mapped	SGD_029/030_Kan	A05	made	SGD_029/030_Cm	A05	CP001363_619055	1	1	SGDCT_MS19_E10	SGDKT_MS01_C12		1	1
704	STM14_0655	STM0561	CDS		+	619284	619613	sensor kinase	mapped	SGD_033/034_Kan	C04	mapped	SGD_033/034_Cm	C04	CP001363_619584	1	1	SGDCT_MS18_C04	SGDKT_MS27_G07		1	1
705		STM0562	CDS (LT2)						mapped	SGD_041/042_Kan	A10	made	SGD_041/042_Cm	A10	CP001363_619872	0	0				1	1
706	STM14_0657	STM0563	CDS		+	619952	620806	putative transcriptional regulator	mapped	SGD_043/044_Kan	E02	mapped	SGD_043/044_Cm	E02	CP001363_620777	1	1	SGDCT_MS13_A11	SGDKT_MS04_G03		1	1
707	STM14_0658	STM0564	CDS		-	621022	622347	pyridine nucleotide-disulfide oxidoreductase	mapped	SGD_043/044_Kan	C11	mapped	SGD_043/044_Cm	C11	CP001363_621051	1	1	SGDCT_MS20_A04	SGDKT_MS11_C08		1	1
709	STM14_0660	STM0565	CDS		-	622504	622740	putative periplasmic protein	mapped	SGD_027/028_Kan	C06	mapped	SGD_027/028_Cm	C06	CP001363_622533	1	1	SGDCT_MS09_A10	SGDKT_MS13_F04		1	1
710	STM14_0661	STM0566	CDS		-	622753	623313	putative inner membrane protein	mapped	SGD_041/042_Kan	D03	mapped	SGD_041/042_Cm	D03	CP001363_622782	1	1	SGDCT_MS23_G01	SGDKT_MS04_D10		1	1
711	STM14_0662	STM0567	CDS		+	623392	624567	putative DNA repair ATPase	mapped	SGD_009/010_Kan	G07	mapped	SGD_009/010_Cm	G07	CP001363_624538	1	1	SGDCT_MS18_C08	SGDKT_MS22_C07		1	1
712	STM14_0663	STM0568	CDS	pheP	-	624893	626287	phenylalanine transporter	mapped	SGD_166/167_Kan	C08	mapped	SGD_166/167_Cm	C08	CP001363_624922	1	1	SGDCT_MS22_C11	SGDKT_MS12_F07		1	1
713	STM14_0664	STM0569	CDS	ybdG	+	626329	627576	hypothetical protein	mapped	SGD_055/056_Kan	F01	mapped	SGD_055/056_Cm	F01	CP001363_627547	1	1	SGDCT_MS14_H01	SGDKT_MS15_D08		1	1
715	STM14_0666	STM0570	CDS	apeE	-	627887	629857	outer membrane esterase	mapped	SGD_009/010_Kan	H07	mapped	SGD_009/010_Cm	H07	CP001363_627916	1	1	SGDCT_MS05_A10	SGDKT_MS12_D04		1	1
716	STM14_0667	STM0571	CDS		-	630024	632753	putative inner membrane protein	made	SGD_067/068_Kan	D06	mapped	SGD_067/068_Cm	D06	CP001363_630053	1	1	SGDCT_MS26_A05	SGDKT_MS02_F12		1	1
717	STM14_0668	STM0572	CDS		+	632881	633867	putative phosphosugar isomerase	mapped	SGD_009/010_Kan	A08	mapped	SGD_009/010_Cm	A08	CP001363_633838	1	1	SGDCT_MS23_H02	SGDKT_MS25_F04		1	1
718	STM14_0669	STM0573	CDS		+	633934	634977	putative inner membrane protein	made	SGD_001/002_Kan	B02	no			CP001363_634948	1	0	SGDKT_MS09_F04			1	0
720	STM14_0670	STM0574	CDS		+	635010	635864	putative PTS system mannose-specific enzyme IID	mapped	SGD_067/068_Kan	G04	mapped	SGD_067/068_Cm	G04	CP001363_635835	1	1	SGDCT_MS20_H09	SGDKT_MS02_E07		1	1
721	STM14_0671	STM0575	CDS		+	635867	636610	putative inner membrane protein	mapped	SGD_067/068_Kan	D09	mapped	SGD_067/068_Cm	D09	CP001363_636581	1	1	SGDCT_MS22_G09	SGDKT_MS09_A08		1	1
722	STM14_0672	STM0576	CDS		+	636625	637095	putative PTS system mannose-specific enzyme IIAB	mapped	SGD_067/068_Kan	G05	mapped	SGD_067/068_Cm	G05	CP001363_637066	0	1	SGDCT_MS25_C02			1	1
723	STM14_0673	STM0577	CDS		+	637073	637522	putative PTS system mannose-specific enzyme IIAB	mapped	SGD_067/068_Kan	G06	mapped	SGD_067/068_Cm	G06	CP001363_637493	1	1	SGDCT_MS22_D09	SGDKT_MS28_G08		1	1
724	STM14_0674	STM0578	CDS	nfnB	+	637722	638375	dihydropteridine reductase	mapped	SGD_166/167_Kan	C07	no			CP001363_638346	1	0	SGDKT_MS27_A06			1	0
725	STM14_0675	STM0579	CDS	ybdF	+	638472	638840	hypothetical protein	no			mapped	SGD_051/052_Cm	F02	CP001363_638811	0	1	SGDCT_MS14_H11			0	1
726	STM14_0676	STM0580	CDS		+	638840	639421	putative regulatory protein	mapped	SGD_019/020_Kan	F02	mapped	SGD_019/020_Cm	F02	CP001363_639392	1	1	SGDCT_MS13_B09	SGDKT_MS06_E10		1	1
728	STM14_0678	STM0581	CDS		-	639710	640051	putative regulatory protein	mapped	SGD_033/034_Kan	E08	mapped	SGD_033/034_Cm	E08	CP001363_639739	1	0	SGDKT_MS15_B12			1	1
729	STM14_0679	STM0582	CDS	ybdJ	+	640057	640305	putative inner membrane protein	mapped	SGD_045/046_Kan	B12	mapped	SGD_045/046_Cm	B12	CP001363_640276	1	1	SGDCT_MS17_D06	SGDKT_MS27_D11		1	1
731	STM14_0680	STM0583	CDS	ybdK	+	640372	641490	carboxylate-amine ligase	mapped	SGD_047/048_Kan	B06	mapped	SGD_047/048_Cm	B06	CP001363_641461	1	1	SGDCT_MS13_B01	SGDKT_MS16_E05		1	1
732	STM14_0681	STM0584	CDS	entD	+	641502	642206	phosphopantetheinyltransferase component of enterobactin synthase multienzyme complex	mapped	SGD_005/006_Kan	B08	mapped	SGD_001/002_Cm	G11	CP001363_642177	1	1	SGDCT_MS13_H08	SGDKT_MS03_C04		1	1
733	STM14_0682	STM0585	CDS	fepA	+	642252	644507	outer membrane receptor FepA	mapped	SGD_170/171_Kan	G04	mapped	SGD_170/171_Cm	G04	CP001363_644478	1	1	SGDCT_MS04_A06	SGDKT_MS23_E10		1	1
735	STM14_0684	STM0586	CDS	fes	-	644696	645910	enterobactin/ferric enterobactin esterase	mapped	SGD_045/046_Kan	G12	made	SGD_045/046_Cm	G12	CP001363_644725	1	1	SGDCT_MS02_H04	SGDKT_MS08_C06		1	1
736	STM14_0685	STM0587	CDS	ybdZ	-	645941	646159	putative cytoplasmic protein	made	SGD_051/052_Kan	G01	no	SGD_051/052_Cm	G01	CP001363_645970	1	0	SGDKT_MS05_E07			1	0
737	STM14_0686	STM0588	CDS	entF	-	646156	650040	enterobactin synthase subunit F	made	SGD_166/167_Kan	C06	mapped	SGD_166/167_Cm	C06	CP001363_646185	1	1	SGDCT_MS13_H11	SGDKT_MS11_E01		1	1
738	STM14_0687	STM0589	CDS	fepE	-	650290	651426	ferric enterobactin transport protein FepE	mapped	SGD_009/010_Kan	B08	mapped	SGD_009/010_Cm	B08	CP001363_650319	1	1	SGDCT_MS05_A03	SGDKT_MS21_D07		1	1
742	STM14_0691	STM0593	CDS	ybdA	-	654377	655621	enterobactin exporter EntS	no			mapped	SGD_055/056_Cm	E11	CP001363_654406	1	1	SGDCT_MS07_H05	SGDKT_MS11_A11		0	1
744	STM14_0693	STM0595	CDS	entC	-	656949	658124	isochorismate synthase	mapped	SGD_166/167_Kan	C03	mapped	SGD_166/167_Cm	C03	CP001363_656978	0	1	SGDCT_MS09_D02			1	1
745	STM14_0694	STM0596	CDS	entE	-	658134	659744	enterobactin synthase subunit E	mapped	SGD_170/171_Kan	G05	mapped	SGD_170/171_Cm	G05	CP001363_658163	1	1	SGDCT_MS10_B12	SGDKT_MS05_B07		1	1
747	STM14_0695	STM0597	CDS	entB	-	659758	660615	2,3-dihydro-2,3-dihydroxybenzoate synthetase	mapped	SGD_166/167_Kan	C02	mapped	SGD_166/167_Cm	C02	CP001363_659787	1	1	SGDCT_MS08_C09	SGDKT_MS31_D02		1	1
748	STM14_0696	STM0598	CDS	entA	-	660615	661370	2,3-dihydroxybenzoate-2,3-dehydrogenase	mapped	SGD_170/171_Kan	G06	mapped	SGD_170/171_Cm	G06	CP001363_660644	1	1	SGDCT_MS25_F05	SGDKT_MS09_F12		1	1
749	STM14_0697	STM0599	CDS	ybdB	-	661373	661786	hypothetical protein	mapped	SGD_055/056_Kan	E12	mapped	SGD_055/056_Cm	E12	CP001363_661402	1	1	SGDCT_MS03_A07	SGDKT_MS04_D04		1	1
752	STM14_0700	STM0601	CDS	ybdD	-	664137	664334	putative cytoplasmic protein	mapped	SGD_051/052_Kan	H02	mapped	SGD_051/052_Cm	G02	CP001363_664166	1	1	SGDCT_MS06_E03	SGDKT_MS22_E05		1	1
753	STM14_0701	STM0602	CDS	ybdH	+	664370	665458	hypothetical protein	mapped	SGD_055/056_Kan	F02	mapped	SGD_055/056_Cm	F02	CP001363_665429	1	1	SGDCT_MS30_G12	SGDKT_MS02_C01		1	1
754	STM14_0702	STM0603	CDS	ybdL	-	665585	666745	putative aminotransferase	mapped	SGD_055/056_Kan	F03	mapped	SGD_055/056_Cm	F03	CP001363_665614	1	1	SGDCT_MS07_B09	SGDKT_MS08_E01		1	1
755	STM14_0703	STM0604	CDS	ybdM	+	666746	667363	putative transcriptional regulator	mapped	SGD_049/050_Kan	F10	mapped	SGD_049/050_Cm	F10	CP001363_667334	1	1	SGDCT_MS17_D07	SGDKT_MS10_H01		1	1
759	STM14_0705	STM0606	CDS	ybdO	+	668737	669639	putative transcriptional regulator	mapped	SGD_003/004_Kan	A03	mapped	SGD_003/004_Cm	A03	CP001363_669610	1	1	SGDCT_MS12_A01	SGDKT_MS03_G06		1	1
763	STM14_0709	STM0610	CDS		-	673845	674405	putative anaerobic dehydrogenase component	mapped	SGD_005/006_Kan	C08	mapped	SGD_001/002_Cm	F11	CP001363_673874	1	1	SGDCT_MS28_B12	SGDKT_MS09_E11		1	1
764	STM14_0710	STM0611	CDS		-	674398	676677	putative oxidoreductase protein	no			mapped	SGD_029/030_Cm	D09	CP001363_674427	0	1	SGDCT_MS11_G01			0	1
765	STM14_0711	STM0612	CDS		-	676674	677033	molybdopterin-containing oxidoreductase iron-sulfur subunit	mapped	SGD_009/010_Kan	C08	mapped	SGD_009/010_Cm	C08	CP001363_676703	1	1	SGDCT_MS16_F01	SGDKT_MS01_E01		1	1
766	STM14_0712	STM0613	CDS		-	677033	677800	putative hydrogenase protein	made	SGD_029/030_Kan	G09	mapped	SGD_029/030_Cm	G09	CP001363_677062	1	1	SGDCT_MS12_B09	SGDKT_MS19_G11		1	1
767	STM14_0713	STM0614	CDS	ybdQ	+	677868	678296	putative universal stress protein	mapped	SGD_055/056_Kan	F04	mapped	SGD_055/056_Cm	F04	CP001363_678267	1	1	SGDCT_MS10_H07	SGDKT_MS02_B11		1	1
770	STM14_0716	STM0615	CDS	ybdR	-	678519	679757	putative dehydrogenase	mapped	SGD_051/052_Kan	C03	no			CP001363_678548	1	0	SGDKT_MS24_E06			1	0
771	STM14_0717	STM0616	CDS	rnk	+	679840	680250	nucleoside diphosphate kinase regulator	mapped	SGD_166/167_Kan	D10	mapped	SGD_166/167_Cm	D10	CP001363_680221	1	1	SGDCT_MS02_G04	SGDKT_MS05_H03		1	1
772	STM14_0718	STM0617	CDS	rna	+	680485	681291	ribonuclease I	no			mapped	SGD_047/048_Cm	D04	CP001363_681262	0	1	SGDCT_MS21_C07			0	1
773	STM14_0719	STM0618	CDS	citT	+	681401	682864	citrate/succinate transport antiport protein	mapped	SGD_041/042_Kan	G12	mapped	SGD_041/042_Cm	G12	CP001363_682835	1	1	SGDCT_MS09_A07	SGDKT_MS02_F08		1	1
774	STM14_0720	STM0619	CDS	citG	+	682902	683798	triphosphoribosyl-dephospho-CoA synthase	mapped	SGD_043/044_Kan	C05	mapped	SGD_043/044_Cm	C05	CP001363_683769	1	1	SGDCT_MS23_E02	SGDKT_MS02_E12		1	1
775	STM14_0721	STM0620	CDS	citX	+	683770	684321	2'-(5''-triphosphoribosyl)-3'-dephospho-CoA:apo- citrate lyase	made	SGD_041/042_Kan	A09	mapped	SGD_041/042_Cm	A09	CP001363_684292	1	1	SGDCT_MS12_A06	SGDKT_MS32_B05		1	1
776	STM14_0722	STM0621	CDS	citF	+	684325	685854	citrate lyase alpha chain/citrate-ACP transferase	mapped	SGD_049/050_Kan	D02	mapped	SGD_049/050_Cm	D02	CP001363_685825	1	1	SGDCT_MS10_D06	SGDKT_MS03_H08		1	1
777	STM14_0723	STM0622	CDS	citE	+	685864	686772	citrate lyase beta chain	no			mapped	SGD_037/038_Cm	G02	CP001363_686743	0	1	SGDCT_MS06_D05			0	1
779	STM14_0724	STM0623	CDS	citD	+	686769	687065	citrate lyase subunit gamma	mapped	SGD_033/034_Kan	F01	mapped	SGD_033/034_Cm	F01	CP001363_687036	1	0	SGDKT_MS06_F03			1	1
780	STM14_0725	STM0624	CDS	citC	+	687062	688138	citrate lyase synthetase	mapped*	SGD_033/034_Kan	G12	mapped	SGD_033/034_Cm	G12	CP001363_688109	1	1	SGDCT_MS18_H08	SGDKT_MS08_A02		1	1
783	STM14_0728	STM0626	CDS	dpiA	-	690153	690833	two-component response regulator DpiA	mapped	SGD_003/004_Kan	B03	mapped	SGD_003/004_Cm	B03	CP001363_690182	1	1	SGDCT_MS15_C10	SGDKT_MS16_D02		1	1
784	STM14_0729	STM0627	CDS	dcuC	+	690887	692272	C4-dicarboxylate transporter DcuC	no			mapped	SGD_BLUES	H08	CP001363_692243	0	0				0	1
786	STM14_0731	STM0628	CDS	pagP	-	692651	693223	palmitoyl transferase for Lipid A	mapped	SGD_019/020_Kan	G02	mapped	SGD_019/020_Cm	G02	CP001363_692680	1	1	SGDCT_MS13_D10	SGDKT_MS30_H01		1	1
787	STM14_0732	STM0629	CDS	cspE	-	693411	693620	cold shock protein CspE	mapped	SGD_025/026_Kan	H02	mapped	SGD_025/026_Cm	H02	CP001363_693440	1	1	SGDCT_MS31_A03	SGDKT_MS14_D11		1	1
788	STM14_0733	STM0630	CDS	ccrB	+	693678	694061	camphor resistance protein CrcB	no			mapped	SGD_166/167_Cm	D08	CP001363_694032	0	1	SGDCT_MS07_C05			0	1
789	STM14_0734	STM0631	CDS	ybeM	-	694152	694940	putative hydrolase	no	SGD_049/050_Kan	H06	mapped	SGD_049/050_Cm	H06	CP001363_694181	1	1	SGDCT_MS11_E09	SGDKT_MS13_B10		0	1
791	STM14_0736	STM0632	CDS	tatE	-	695069	695272	twin arginine translocase protein E	made	SGD_170/171_Kan	G07	mapped	SGD_170/171_Cm	G07	CP001363_695083	1	1	SGDCT_MS04_F03	SGDKT_MS21_B07		1	1
794	STM14_0739	STM0634	CDS	ybeF	+	696529	697482	putative DNA-binding transcriptional regulator	mapped	SGD_005/006_Kan	D08	mapped	SGD_001/002_Cm	E11	CP001363_697453	1	1	SGDCT_MS12_G03	SGDKT_MS03_A08		1	1
798	STM14_0743	STM0636	CDS	ybeD	+	698525	698788	hypothetical protein	mapped	SGD_055/056_Kan	F07	mapped	SGD_055/056_Cm	F07	CP001363_698759	0	0				1	1
799	STM14_0744	STM0637	CDS	dacA	+	698897	700108	D-alanyl-D-alanine carboxypeptidase fraction A	mapped	SGD_152/153_Kan	A10	mapped	SGD_152/153_Cm	A10	CP001363_700079	1	0	SGDKT_MS33_G01			1	1
801	STM14_0746	STM0638	CDS	rlpA	+	700248	701393	rare lipoprotein A	mapped	SGD_152/153_Kan	A11	mapped	SGD_152/153_Cm	A11	CP001363_701364	0	1	SGDCT_MS03_B11			1	1
804	STM14_0749	STM0641	CDS	ybeA	+	704451	704918	SPOUT methyltransferase superfamily protein	mapped	SGD_170/171_Kan	G08	made	SGD_170/171_Cm	G08	CP001363_704889	1	0	SGDKT_MS12_F12			1	1
805	STM14_0750	STM0642	CDS	ybeB	+	704922	705239	hypothetical protein	mapped	SGD_055/056_Kan	F06	no			CP001363_705210	1	0	SGDKT_MS05_C12			1	0
807	STM14_0752	STM0644	CDS	cobD	-	706273	707367	threonine-phosphate decarboxylase	mapped	SGD_009/010_Kan	D08	mapped	SGD_009/010_Cm	D08	CP001363_706302	1	1	SGDCT_MS22_E06	SGDKT_MS04_C04		1	1
812	STM14_0757	STM0649	CDS		-	712491	712781	putative hydrolase	made	SGD_029/030_Kan	B08	made*	SGD_029/030_Cm	B08	CP001363_712469	1	1	SGDCT_MS12_B08	SGDKT_MS11_H10		1	1
813	STM14_0758	STM0650	CDS		-	712798	713970	putative hydrolase	made	SGD_029/030_Kan	B02	made	SGD_029/030_Cm	B02	CP001363_712827	1	1	SGDCT_MS08_C03	SGDKT_MS11_E09		1	1
814	STM14_0759	STM0651	CDS		-	714020	714973	2-keto-3-deoxygluconate permease	mapped	SGD_001/002_Kan	F09	mapped	SGD_005/006_Cm	F09	CP001363_714049	1	1	SGDCT_MS10_A04	SGDKT_MS24_A02		1	1
815	STM14_0760	STM0652	CDS		-	715041	716969	putative sigma-54 dependent transcriptional regulator	mapped	SGD_001/002_Kan	G09	mapped*	SGD_005/006_Cm	G09	CP001363_715070	1	1	SGDCT_MS09_F05	SGDKT_MS18_A01		1	1
816	STM14_0761	STM0653	CDS	ybeL	-	717062	717535	hypothetical protein	mapped	SGD_055/056_Kan	F09	mapped	SGD_055/056_Cm	F09	CP001363_717091	0	0				1	1
817	STM14_0762	STM0654	CDS	ybeQ	+	717574	718569	TPR repeat-containing protein	made*	SGD_029/030_Kan	H05	made	SGD_029/030_Cm	H05	CP001363_718540	1	0	SGDKT_MS19_H09			1	1
818	STM14_0763	STM0655	CDS	ybeR	-	718694	719401	putative cytoplasmic protein	mapped	SGD_045/046_Kan	B03	mapped	SGD_045/046_Cm	B03	CP001363_718723	1	1	SGDCT_MS05_G02	SGDKT_MS18_F04		1	1
819	STM14_0764	STM0656	CDS	ybeS	-	719398	720831	putative molecular chaperone	made	SGD_029/030_Kan	H02	mapped	SGD_029/030_Cm	H02	CP001363_719427	1	0	SGDKT_MS14_D06			1	1
820	STM14_0765	STM0657	CDS	ybeU	-	720843	721539		mapped	SGD_031/032_Kan	A11	made	SGD_031/032_Cm	A11	CP001363_720872	0	1	SGDCT_MS11_D12			1	1
821	STM14_0766	STM0658	CDS	ybeV	-	721536	723008	putative molecular chaperone	mapped	SGD_009/010_Kan	E08	mapped	SGD_009/010_Cm	E08	CP001363_721565	1	1	SGDCT_MS21_B11	SGDKT_MS29_F09		1	1
822	STM14_0767	STM0659	CDS	hscC	+	723030	724709	putative heatshock protein	mapped	SGD_039/040_Kan	A08	mapped	SGD_039/040_Cm	A08	CP001363_724680	0	1	SGDCT_MS06_B09			1	1
823	STM14_0768	STM0660	CDS		+	724785	726023	putative cytoplasmic protein	mapped	SGD_009/010_Kan	F08	mapped	SGD_009/010_Cm	F08	CP001363_725994	1	1	SGDCT_MS10_F05	SGDKT_MS26_A08		1	1
824	STM14_0769	STM0661	CDS	rihA	+	726055	726990	ribonucleoside hydrolase 1	mapped	SGD_055/056_Kan	F08	mapped	SGD_055/056_Cm	F08	CP001363_726961	1	1	SGDCT_MS20_G10	SGDKT_MS21_B08		1	1
825	STM14_0770	STM0662	CDS	gltL	+	727107	727832	glutamate/aspartate transporter	mapped	SGD_166/167_Kan	D05	mapped	SGD_166/167_Cm	D05	CP001363_727803	1	1	SGDCT_MS16_C01	SGDKT_MS07_E01		1	1
826	STM14_0771	STM0663	CDS	gltK	+	727832	728506	glutamate/aspartate transporter	no			mapped	SGD_166/167_Cm	D04	CP001363_728477	1	0	SGDKT_MS06_A08			0	1
827	STM14_0772	STM0664	CDS	gltJ	+	728506	729246	glutamate/aspartate transporter	mapped	SGD_166/167_Kan	D03	mapped	SGD_166/167_Cm	D03	CP001363_729217	1	1	SGDCT_MS14_E08	SGDKT_MS21_C08		1	1
828			sRNA cand (LT2)	SroC					mapped	SGD_025/026_Kan	D07	mapped	SGD_025/026_Cm	D07	CP001363_729397	0	0				1	1
829									mapped	SGD_150/151_Kan	A07	no	SGD_150/151_Cm	A07	CP001363_729381	1	0	SGDKT_MS15_G10			1	0
830	STM14_0773	STM0665	CDS	gltI	+	729406	730332	glutamate and aspartate transporter subunit	mapped	SGD_152/153_Kan	A12	mapped	SGD_152/153_Cm	A12	CP001363_730303	1	1	SGDCT_MS03_F03	SGDKT_MS02_G02		1	1
833	STM14_0776	STM0667	CDS	ybeX	+	732227	733105	putative transport protein	mapped	SGD_055/056_Kan	F11	no	SGD_055/056_Cm	F11	CP001363_733076	1	0	SGDKT_MS31_D05			1	0
835	STM14_0778	STM0668	CDS	ybeY	+	733263	733736	putative metalloprotease	mapped	SGD_055/056_Kan	F12	mapped	SGD_055/056_Cm	F12	CP001363_733707	0	0				1	1
836	STM14_0779	STM0669	CDS	phoL	+	733733	734818	putative phosphate starvation-inducible protein	mapped	SGD_003/004_Kan	C03	mapped	SGD_003/004_Cm	C03	CP001363_734789	1	1	SGDCT_MS31_D07	SGDKT_MS03_A05		1	1
838	STM14_0781	STM0670	CDS	miaB	+	734984	736408	rRNA modification protein	mapped	SGD_166/167_Kan	D02	mapped	SGD_166/167_Cm	D02	CP001363_736379	1	1	SGDCT_MS17_F01	SGDKT_MS01_C07		1	1
840	STM14_0783	STM0672	CDS		+	737794	738369	putative inner membrane protein	mapped	SGD_017/018_Kan	C01	mapped	SGD_017/018_Cm	C01	CP001363_738340	1	1	SGDCT_MS09_G12	SGDKT_MS09_G08		1	1
849	STM14_0792	STM0680	CDS	asnB	+	739436	741100	asparagine synthetase B	mapped	SGD_166/167_Kan	D01	mapped	SGD_166/167_Cm	D01	CP001363_741071	1	1	SGDCT_MS15_A04	SGDKT_MS31_A11		1	1
850	STM14_0793	STM0681	CDS	nagD	+	741390	742142	UMP phosphatase	mapped	SGD_166/167_Kan	E12	no	SGD_BLUES	H07	CP001363_742113	1	1	SGDCT_MS04_H07	SGDKT_MS17_D09		1	0
851	STM14_0794	STM0682	CDS	nagC	+	742189	743409	N-acetylglucosamine operon transcriptional repressor	no			mapped	SGD_100/101_Cm	B02	CP001363_743380	0	1	SGDCT_MS10_D08			0	1
852	STM14_0795	STM0683	CDS	nagA	+	743414	744568	N-acetylglucosamine-6-phosphate deacetylase	mapped	SGD_166/167_Kan	E11	no			CP001363_744539	0	0				1	0
853	STM14_0796	STM0684	CDS	nagB	+	744628	745428	glucosamine-6-phosphate deaminase	mapped	SGD_166/167_Kan	E10	mapped	SGD_166/167_Cm	E10	CP001363_745399	1	0	SGDKT_MS06_C03			1	1
855	STM14_0798	STM0685	CDS	nagE	-	745755	747707	N-acetyl glucosamine specific PTS system components IIABC	mapped	SGD_170/171_Kan	G09	mapped	SGD_170/171_Cm	G09	CP001363_745784	1	1	SGDCT_MS06_H08	SGDKT_MS17_D08		1	1
859	STM14_0802	STM0687	CDS	ybfM	-	750031	751437	putative outer membrane protein	mapped	SGD_055/056_Kan	G03	mapped	SGD_055/056_Cm	G03	CP001363_750060	1	1	SGDCT_MS26_B12	SGDKT_MS18_E11		1	1
860	STM14_0803	STM0688	CDS	ybfN	-	751487	751819	putative lipoprotein	mapped	SGD_041/042_Kan	B05	mapped	SGD_041/042_Cm	B05	CP001363_751516	1	1	SGDCT_MS23_B11	SGDKT_MS27_A05		1	1
862	STM14_0804	STM0689	CDS	citA	+	751868	753172	citrate-proton symporter	mapped	SGD_043/044_Kan	C02	mapped	SGD_043/044_Cm	C02	CP001363_753143	1	1	SGDCT_MS09_F02	SGDKT_MS02_F11		1	1
863	STM14_0805	STM0690	CDS	citB	+	753223	754362	citrate utilization protein b	mapped	SGD_027/028_Kan	A12	mapped	SGD_027/028_Cm	A12	CP001363_754333	1	0	SGDKT_MS14_B12			1	1
864	STM14_0806	STM0691	CDS		+	754349	755752	tricarballylate dehydrogenase	mapped	SGD_019/020_Kan	H02	mapped	SGD_019/020_Cm	H02	CP001363_755723	1	0	SGDKT_MS21_H10			1	1
865	STM14_0807	STM0692	CDS		+	755850	756776	putative transcriptional regulator	mapped	SGD_019/020_Kan	A03	no	SGD_019/020_Cm	A03	CP001363_756747	1	0	SGDKT_MS12_H06			1	0
866	STM14_0808	STM0693	CDS	fur	+	756891	757343	ferric uptake regulator	mapped	SGD_019/020_Kan	B03	mapped	SGD_019/020_Cm	B03	CP001363_757314	0	1	SGDCT_MS30_H01			1	1
869	STM14_0811	STM0695	CDS	ybfE	+	758318	758599	LexA regulated protein	mapped	SGD_055/056_Kan	G01	mapped	SGD_055/056_Cm	G01	CP001363_758570	1	1	SGDCT_MS26_C09	SGDKT_MS32_A06		1	1
871	STM14_0813	STM0696	CDS	ybfF	+	758733	759503	hypothetical protein	mapped	SGD_055/056_Kan	G02	mapped	SGD_055/056_Cm	G02	CP001363_759474	1	1	SGDCT_MS17_C07	SGDKT_MS02_D05		1	1
872	STM14_0814	STM0697	CDS	seqA	-	759655	760230	replication initiation regulator SeqA	mapped	SGD_166/167_Kan	E09	mapped	SGD_BLUES	H08	CP001363_759717	0	1	SGDCT_MS12_B03			1	1
873	STM14_0815	STM0698	CDS	pgm	-	760255	761895	phosphoglucomutase	mapped	SGD_152/153_Kan	B01	mapped	SGD_152/153_Cm	B01	CP001363_760284	1	1	SGDCT_MS29_A03	SGDKT_MS14_A11		1	1
874	STM14_0816	STM0699	CDS		+	762010	762495	putative cytoplasmic protein	mapped	SGD_009/010_Kan	G08	mapped	SGD_009/010_Cm	G08	CP001363_762466	1	1	SGDCT_MS14_F02	SGDKT_MS26_E12		1	1
875	STM14_0817	STM0700	CDS	potE	+	762560	763879	putrescine transporter	mapped	SGD_037/038_Kan	H06	made	SGD_037/038_Cm	H06	CP001363_763850	1	0	SGDKT_MS26_E03			1	1
877	STM14_0818	STM0701	CDS	speF	+	763876	766074	ornithine decarboxylase	mapped	SGD_047/048_Kan	B04	mapped	SGD_047/048_Cm	B04	CP001363_766045	0	1	SGDCT_MS14_E06			1	1
880	STM14_0821	STM0702	CDS	kdpE	+	766836	767513	DNA-binding transcriptional activator KdpE	mapped	SGD_152/153_Kan	B02	mapped	SGD_152/153_Cm	B02	CP001363_767484	1	1	SGDCT_MS08_G08	SGDKT_MS14_D12		1	1
881	STM14_0822	STM0703	CDS	kdpD	+	767510	770194	sensor protein KdpD	mapped	SGD_152/153_Kan	B03	mapped	SGD_152/153_Cm	B03	CP001363_770165	1	1	SGDCT_MS08_G12	SGDKT_MS16_E11		1	1
882	STM14_0823	STM0704	CDS	kdpC	+	770191	770775	potassium-transporting ATPase subunit C	mapped	SGD_049/050_Kan	G09	mapped	SGD_049/050_Cm	G09	CP001363_770746	1	1	SGDCT_MS06_E09	SGDKT_MS20_B04		1	1
883	STM14_0824	STM0705	CDS	kdpB	+	770784	772832	potassium-transporting ATPase subunit B	mapped	SGD_009/010_Kan	H08	mapped	SGD_009/010_Cm	H08	CP001363_772803	1	1	SGDCT_MS15_D05	SGDKT_MS22_E02		1	1
885	STM14_0826	STM0707	CDS		+	774532	774729	K+-transporting ATPase, F subunit	mapped	SGD_047/048_Kan	F03	mapped	SGD_047/048_Cm	F03	CP001363_774592	1	1	SGDCT_MS04_A02	SGDKT_MS09_B06		1	1
886	STM14_0827	STM0708	CDS	ybfA	-	774958	775164	putative periplasmic protein	mapped	SGD_045/046_Kan	C06	mapped	SGD_045/046_Cm	C06	CP001363_774987	1	1	SGDCT_MS06_B05	SGDKT_MS13_G02		1	1
887	STM14_0828	STM0709	CDS	phrB	-	775275	776696	deoxyribodipyrimidine photolyase	mapped	SGD_051/052_Kan	F07	mapped	SGD_051/052_Cm	F07	CP001363_775304	1	1	SGDCT_MS21_F10	SGDKT_MS13_B01		1	1
888	STM14_0829	STM0710	CDS	ybgH	+	776735	778330	POT family transport protein	mapped	SGD_051/052_Kan	D04	no			CP001363_778187	1	0	SGDKT_MS12_E01			1	0
889	STM14_0830	STM0711	CDS	ybgI	-	778545	779288	putative hydrolase-oxidase	mapped	SGD_055/056_Kan	G05	mapped	SGD_055/056_Cm	G05	CP001363_778574	1	1	SGDCT_MS26_F03	SGDKT_MS02_B01		1	1
890	STM14_0831	STM0712	CDS	ybgJ	-	779304	779960	putative carboxylase	mapped	SGD_055/056_Kan	G06	mapped	SGD_055/056_Cm	G06	CP001363_779333	1	1	SGDCT_MS10_H09	SGDKT_MS20_E02		1	1
891	STM14_0832	STM0713	CDS	ybgK	-	779954	780886	putative carboxylase	mapped	SGD_055/056_Kan	G07	mapped	SGD_055/056_Cm	G07	CP001363_779983	1	1	SGDCT_MS25_B12	SGDKT_MS17_C11		1	1
892	STM14_0833	STM0714	CDS	ybgL	-	780876	781610	hypothetical protein	mapped	SGD_055/056_Kan	G08	mapped	SGD_055/056_Cm	G08	CP001363_780905	1	1	SGDCT_MS31_A08	SGDKT_MS10_H09		1	1
893	STM14_0834	STM0715	CDS		-	781934	782065	putative cytoplasmic protein	mapped	SGD_009/010_Kan	A09	mapped	SGD_009/010_Cm	A09	CP001363_781963	1	1	SGDCT_MS24_E12	SGDKT_MS21_H05		1	1
894	STM14_0835	STM0716	CDS		-	782125	782691	putative phage integrase	mapped	SGD_067/068_Kan	F02	mapped	SGD_067/068_Cm	F02	CP001363_782154	1	1	SGDCT_MS07_H02	SGDKT_MS29_C05		1	1
896	STM14_0836	STM0717	CDS		-	783151	783486	putative inner membrane protein	mapped	SGD_009/010_Kan	B09	mapped	SGD_009/010_Cm	B09	CP001363_783180	1	1	SGDCT_MS17_A02	SGDKT_MS26_C07		1	1
897	STM14_0837	STM0718	CDS		-	783488	784228	putative cytoplasmic protein	mapped	SGD_067/068_Kan	C09	mapped	SGD_067/068_Cm	C09	CP001363_783517	1	1	SGDCT_MS07_G09	SGDKT_MS15_E02		1	1
898	STM14_0838	STM0719	CDS		-	784514	785665	putative UDP-galactopyranose mutase	mapped	SGD_001/002_Kan	C02	no			CP001363_784543	0	0				1	0
899	STM14_0839	STM0720	CDS		-	785662	786558	putative glycosyl transferase	mapped	SGD_003/004_Kan	D03	mapped	SGD_003/004_Cm	D03	CP001363_785694	1	0	SGDKT_MS30_C01			1	1
900	STM14_0840	STM0721	CDS		-	786571	787704	putative glycosyl transferase	mapped	SGD_017/018_Kan	D01	mapped	SGD_017/018_Cm	D01	CP001363_786600	1	0	SGDKT_MS14_G03			1	1
901	STM14_0841	STM0722	CDS		-	787833	788603	putative ABC transporter permease protein	mapped	SGD_009/010_Kan	C09	mapped	SGD_009/010_Cm	C09	CP001363_787862	1	0	SGDKT_MS05_C01			1	1
902	STM14_0842	STM0723	CDS		-	788607	789317	putative ABC-type polysaccharide/polyol phosphate transport system ATPase component	mapped	SGD_017/018_Kan	E01	mapped	SGD_017/018_Cm	E01	CP001363_788636	1	0	SGDKT_MS28_B07			1	1
903	STM14_0843	STM0724	CDS		-	789411	791189	putative glycosyltransferase	mapped	SGD_001/002_Kan	D02	no			CP001363_789440	1	0	SGDKT_MS17_E08			1	0
904	STM14_0844	STM0725	CDS		-	791382	792215	putative glycosyltransferase	mapped	SGD_017/018_Kan	F01	made	SGD_017/018_Cm	F01	CP001363_791411	1	0	SGDKT_MS16_H04			1	1
905	STM14_0845	STM0726	CDS		-	792273	794168	putative glycosyl transferase	mapped	SGD_017/018_Kan	G01	mapped	SGD_017/018_Cm	G01	CP001363_792347	1	0	SGDKT_MS03_G07			1	1
906	STM14_0846	STM0727	CDS		-	794236	794373	putative cytoplasmic protein	mapped	SGD_067/068_Kan	C04	mapped	SGD_067/068_Cm	C04	CP001363_794265	1	1	SGDCT_MS12_F08	SGDKT_MS31_F02		1	1
907	STM14_0847	STM0728	CDS	nei	-	794422	795213	endonuclease VIII	mapped	SGD_170/171_Kan	G10	mapped	SGD_170/171_Cm	G10	CP001363_794451	1	1	SGDCT_MS03_G04	SGDKT_MS26_F04		1	1
908	STM14_0848	STM0729	CDS	abrB	+	795268	796314	putative transport protein	mapped	SGD_043/044_Kan	G03	mapped	SGD_043/044_Cm	G03	CP001363_796285	1	1	SGDCT_MS26_F01	SGDKT_MS02_C07		1	1
909	STM14_0849	STM0730	CDS	gltA	+	796451	797734	type II citrate synthase	mapped	SGD_170/171_Kan	G11	made	SGD_170/171_Cm	G11	CP001363_797705	1	1	SGDCT_MS10_D03	SGDKT_MS13_F02		1	1
910	STM14_0850	STM0731	CDS		-	797694	798080	putative inner membrane protein	mapped	SGD_025/026_Kan	H05	mapped	SGD_025/026_Cm	H05	CP001363_797723	1	1	SGDCT_MS19_E12	SGDKT_MS28_E08		1	1
911	STM14_0851	STM0732	CDS	sdhC	-	798489	798878	succinate dehydrogenase cytochrome b556 large membrane subunit	mapped	SGD_166/167_Kan	E08	mapped	SGD_166/167_Cm	E08	CP001363_798518	1	1	SGDCT_MS29_E11	SGDKT_MS33_G12		1	1
912	STM14_0852	STM0733	CDS	sdhD	-	798872	799219	succinate dehydrogenase cytochrome b556 small membrane subunit	mapped	SGD_166/167_Kan	E07	mapped	SGD_166/167_Cm	E07	CP001363_798901	1	1	SGDCT_MS20_D02	SGDKT_MS05_F05		1	1
913	STM14_0853	STM0734	CDS	sdhA	-	799219	800985	succinate dehydrogenase flavoprotein subunit	mapped	SGD_170/171_Kan	G12	no			CP001363_799248	1	0	SGDKT_MS23_H08			1	0
914	STM14_0854	STM0735	CDS	sdhB	-	800999	801718	succinate dehydrogenase iron-sulfur subunit	mapped	SGD_170/171_Kan	H01	made	SGD_170/171_Cm	H01	CP001363_801028	1	0	SGDKT_MS34_H09			1	1
916	STM14_0856	STM0737	CDS	sucB	-	805058	806266	dihydrolipoamide acetyltransferase	mapped	SGD_170/171_Kan	H02	made	SGD_170/171_Cm	H02	CP001363_805087	1	0	SGDKT_MS34_E09			1	1
918	STM14_0858	STM0739	CDS	sucD	-	807574	808443	succinyl-CoA synthetase subunit alpha	no			mapped	SGD_166/167_Cm	E06	CP001363_807603	0	0				0	1
922	STM14_0862	STM0741	CDS	cydB	-	811610	812749	cytochrome d terminal oxidase polypeptide subunit II	mapped	SGD_166/167_Kan	E04	mapped	SGD_166/167_Cm	E04	CP001363_811639	0	0				1	1
923	STM14_0863	STM0742	CDS	ybgT	-	812764	812877	putative outer membrane lipoprotein	made	SGD_047/048_Kan	A08	made	SGD_047/048_Cm	A08	CP001363_812793	0	0				1	1
925	STM14_0865	STM0743	CDS	ybgE	-	813014	813295	hypothetical protein	mapped	SGD_049/050_Kan	E01	mapped	SGD_049/050_Cm	E01	CP001363_813043	1	1	SGDCT_MS16_E01	SGDKT_MS08_G07		1	1
926	STM14_0866	STM0744	CDS	ybgC	-	813524	813928	acyl-CoA thioester hydrolase YbgC	mapped	SGD_170/171_Kan	H03	mapped	SGD_170/171_Cm	H03	CP001363_813553	1	0	SGDKT_MS22_B06			1	1
927	STM14_0867	STM0745	CDS	tolQ	-	813925	814617	colicin uptake protein TolQ	mapped	SGD_152/153_Kan	B04	mapped	SGD_152/153_Cm	B04	CP001363_813954	0	0				1	1
928	STM14_0868	STM0746	CDS	tolR	-	814621	815049	colicin uptake protein TolR	mapped	SGD_152/153_Kan	B05	mapped	SGD_152/153_Cm	B05	CP001363_814650	0	0				1	1
929	STM14_0869	STM0747	CDS	tolA	-	815114	816337	cell envelope integrity inner membrane protein TolA	no			mapped	SGD_053/054_Cm	C10	CP001363_815143	0	0				0	1
931	STM14_0871	STM0749	CDS	pal	-	817788	818312	peptidoglycan-associated outer membrane lipoprotein	mapped	SGD_170/171_Kan	H04	mapped	SGD_170/171_Cm	H04	CP001363_817817	0	0				1	1
932	STM14_0872	STM0750	CDS	ybgF	-	818322	819110	hypothetical protein	mapped	SGD_055/056_Kan	G04	mapped	SGD_055/056_Cm	G04	CP001363_818351	1	1	SGDCT_MS21_C01	SGDKT_MS06_B09		1	1
940	STM14_0880	STM0756	CDS	nadA	-	820575	821618	quinolinate synthetase	mapped	SGD_166/167_Kan	E03	mapped	SGD_166/167_Cm	E03	CP001363_820604	1	1	SGDCT_MS21_D12	SGDKT_MS02_H02		1	1
941	STM14_0881	STM0757	CDS	pnuC	-	821643	822362	nucleoside/purine/pyrimidine transporter	mapped	SGD_166/167_Kan	E02	mapped	SGD_166/167_Cm	E02	CP001363_821672	1	1	SGDCT_MS21_H09	SGDKT_MS32_H07		1	1
942	STM14_0882	STM0758	CDS	ybgR	+	822359	823297	zinc transporter ZitB	mapped	SGD_055/056_Kan	G09	mapped	SGD_055/056_Cm	G09	CP001363_823268	1	1	SGDCT_MS10_A07	SGDKT_MS15_H03		1	1
944	STM14_0883	STM0759	CDS	ybgS	+	823408	823794	hypothetical protein	mapped	SGD_051/052_Kan	B01	mapped	SGD_051/052_Cm	B01	CP001363_823765	0	1	SGDCT_MS17_G09			1	1
945	STM14_0884	STM0760	CDS	aroG	-	823985	825166	phospho-2-dehydro-3-deoxyheptonate aldolase	no			mapped	SGD_170/171_Cm	H05	CP001363_824014	0	1	SGDCT_MS26_D01			0	1
946	STM14_0885	STM0761	CDS		+	825260	825805	fumarate hydratase	mapped	SGD_005/006_Kan	E08	mapped	SGD_001/002_Cm	D11	CP001363_825776	1	1	SGDCT_MS24_G09	SGDKT_MS24_A11		1	1
947	STM14_0886	STM0762	CDS		+	825820	826665	fumarate hydratase	mapped	SGD_005/006_Kan	F08	mapped	SGD_001/002_Cm	C11	CP001363_826636	1	1	SGDCT_MS30_A10	SGDKT_MS30_A07		1	1
948	STM14_0887	STM0763	CDS		-	826795	827685	transcriptional regulator	mapped*	SGD_166/167_Kan	E01	mapped	SGD_166/167_Cm	E01	CP001363_826824	1	0	SGDKT_MS25_F10			1	1
949	STM14_0888	STM0764	CDS		+	827686	828669	transcriptional regulator	mapped	SGD_027/028_Kan	H05	no			CP001363_828604	0	0				1	0
950	STM14_0889	STM0765	CDS		-	828913	830160	putative cation transporter	mapped	SGD_001/002_Kan	F02	no			CP001363_828993	1	0	SGDKT_MS03_F09			1	0
951	STM14_0890	STM0766	CDS	dcoC	-	830210	830455	oxaloacetate decarboxylase subunit gamma	mapped	SGD_166/167_Kan	F12	mapped	SGD_166/167_Cm	F12	CP001363_830239	1	1	SGDCT_MS27_D02	SGDKT_MS06_D10		1	1
953	STM14_0892	STM0768	CDS	dcoB	-	832259	833560	oxaloacetate decarboxylase beta chain	mapped	SGD_039/040_Kan	F05	mapped	SGD_039/040_Cm	F05	CP001363_832288	1	1	SGDCT_MS26_E12	SGDKT_MS21_H06		1	1
954	STM14_0893	STM0769	CDS		-	833679	834377	putative cytoplasmic protein	mapped	SGD_035/036_Kan	G10	mapped	SGD_035/036_Cm	G10	CP001363_833708	1	1	SGDCT_MS05_C12	SGDKT_MS21_E08		1	1
955	STM14_0894	STM0770	CDS		-	834757	835836	putative ABC transport protein	mapped	SGD_009/010_Kan	D09	mapped	SGD_009/010_Cm	D09	CP001363_834786	1	1	SGDCT_MS07_C09	SGDKT_MS21_D06		1	1
956	STM14_0895	STM0771	CDS		-	835836	836612	putative ABC-type cobalamin/Fe3+-siderophore transport component	no			made	SGD_041/042_Cm	H04	CP001363_835865	1	1	SGDCT_MS07_D06	SGDKT_MS07_A02		0	1
957	STM14_0896	STM0772	CDS	gpmA	+	836703	837455	phosphoglyceromutase	mapped	SGD_166/167_Kan	F11	mapped	SGD_166/167_Cm	F11	CP001363_837426	1	1	SGDCT_MS11_A03	SGDKT_MS11_C09		1	1
959	STM14_0898	STM0773	CDS	galM	+	837679	838719	aldose 1-epimerase	mapped	SGD_045/046_Kan	C09	mapped	SGD_045/046_Cm	C09	CP001363_838690	1	1	SGDCT_MS20_H02	SGDKT_MS15_B07		1	1
960	STM14_0899	STM0774	CDS	galK	+	838713	839861	galactokinase	mapped	SGD_047/048_Kan	C08	mapped	SGD_047/048_Cm	C08	CP001363_839832	0	1	SGDCT_MS15_B08			1	1
961	STM14_0900	STM0775	CDS	galT	+	839864	840910	galactose-1-phosphate uridylyltransferase	mapped	SGD_152/153_Kan	B06	mapped	SGD_152/153_Cm	B06	CP001363_840881	1	1	SGDCT_MS08_C04	SGDKT_MS06_A01		1	1
962	STM14_0901	STM0776	CDS	galE	+	840921	841937	UDP-galactose-4-epimerase	mapped	SGD_152/153_Kan	B07	mapped	SGD_152/153_Cm	B07	CP001363_841908	1	1	SGDCT_MS21_D04	SGDKT_MS33_C04		1	1
963	STM14_0902	STM0777	CDS		+	842160	843068	putative inner membrane protein	mapped	SGD_009/010_Kan	E09	mapped	SGD_009/010_Cm	E09	CP001363_843039	1	1	SGDCT_MS07_A10	SGDKT_MS34_A07		1	1
965	STM14_0904	STM0778	CDS	modF	+	843239	844714	putative molybdenum transport ATP-binding protein ModF	mapped	SGD_166/167_Kan	F10	mapped	SGD_166/167_Cm	F10	CP001363_844685	1	1	SGDCT_MS30_A05	SGDKT_MS03_G08		1	1
966	STM14_0905	STM0779	CDS	modE	+	844782	845570	DNA-binding transcriptional regulator ModE	mapped	SGD_100/101_Kan	B03	mapped	SGD_100/101_Cm	B03	CP001363_845541	0	1	SGDCT_MS02_E04			1	1
968	STM14_0906	STM0780	CDS		-	845597	845848	hypothetical protein	mapped	SGD_051/052_Kan	D05	mapped	SGD_051/052_Cm	D05	CP001363_845728	1	1	SGDCT_MS19_A08	SGDKT_MS25_B04		1	1
969	STM14_0907	STM0781	CDS	modA	-	846015	846788	molybdate transporter periplasmic protein	mapped	SGD_152/153_Kan	B08	mapped	SGD_152/153_Cm	B08	CP001363_846044	1	1	SGDCT_MS14_E02	SGDKT_MS10_G10		1	1
970	STM14_0908	STM0782	CDS	modB	-	846788	847477	molybdate ABC transporter permease protein	mapped	SGD_166/167_Kan	F09	mapped	SGD_166/167_Cm	F09	CP001363_846817	1	1	SGDCT_MS27_F12	SGDKT_MS32_B11		1	1
971	STM14_0909	STM0783	CDS	modC	-	847480	848538	molybdate transporter ATP-binding protein	mapped	SGD_166/167_Kan	F08	mapped	SGD_166/167_Cm	F08	CP001363_847509	1	1	SGDCT_MS01_A02	SGDKT_MS19_H01		1	1
972	STM14_0910	STM0784	CDS	ybhA	+	848539	849357	phosphotransferase	mapped	SGD_055/056_Kan	G10	mapped	SGD_055/056_Cm	G10	CP001363_849328	0	1	SGDCT_MS05_B01			1	1
973	STM14_0911	STM0785	CDS	ybhE	-	849521	850516	6-phosphogluconolactonase	mapped	SGD_055/056_Kan	H01	mapped	SGD_055/056_Cm	H01	CP001363_849550	1	1	SGDCT_MS15_B11	SGDKT_MS23_B06		1	1
974	STM14_0912	STM0786	CDS	ybhC	+	850660	851943	putative pectinesterase	mapped	SGD_055/056_Kan	G12	mapped	SGD_055/056_Cm	G12	CP001363_851914	0	1	SGDCT_MS02_E02			1	1
975	STM14_0913	STM0787	CDS	hutI	-	852181	853404	imidazolonepropionase	mapped	SGD_031/032_Kan	G04	mapped	SGD_031/032_Cm	G04	CP001363_852210	1	1	SGDCT_MS20_A12	SGDKT_MS22_E09		1	1
977	STM14_0915	STM0789	CDS	hutC	-	854387	855112	histidine utilization repressor	no			mapped	SGD_033/034_Cm	G02	CP001363_854416	0	1	SGDCT_MS17_F04			0	1
978	STM14_0916	STM0790	CDS	hutU	-	855309	856994		mapped	SGD_043/044_Kan	B02	mapped	SGD_043/044_Cm	B02	CP001363_855338	1	1	SGDCT_MS02_B04	SGDKT_MS03_E07		1	1
979	STM14_0917	STM0791	CDS	hutH	-	856996	858516	histidine ammonia-lyase	mapped	SGD_033/034_Kan	H01	mapped	SGD_033/034_Cm	H01	CP001363_857025	1	1	SGDCT_MS22_G11	SGDKT_MS11_D01		1	1
980	STM14_0918	STM0792	CDS	ybhB	+	858601	859077	putative kinase inhibitor protein	mapped	SGD_055/056_Kan	G11	mapped	SGD_055/056_Cm	G11	CP001363_859048	1	1	SGDCT_MS02_C02	SGDKT_MS14_C12		1	1
982	STM14_0919	STM0793	CDS	bioA	+	859135	860424	adenosylmethionine--8-amino-7-oxononanoate transaminase	mapped	SGD_166/167_Kan	F07	mapped	SGD_166/167_Cm	F07	CP001363_860497	1	1	SGDCT_MS29_F03	SGDKT_MS24_D09		1	1
983	STM14_0920	STM0794	CDS	bioB	-	860511	861551	biotin synthetase	mapped	SGD_100/101_Kan	B04	mapped	SGD_100/101_Cm	B04	CP001363_860540	1	1	SGDCT_MS13_G06	SGDKT_MS13_G07		1	1
984	STM14_0921	STM0795	CDS	bioF	-	861548	862705	8-amino-7-oxononanoate synthase	mapped	SGD_166/167_Kan	F06	mapped	SGD_166/167_Cm	F06	CP001363_861577	1	1	SGDCT_MS02_A06	SGDKT_MS11_B11		1	1
985	STM14_0922	STM0796	CDS	bioC	-	862689	863444	biotin biosynthesis protein BioC	mapped	SGD_051/052_Kan	H06	mapped	SGD_051/052_Cm	H06	CP001363_862718	1	1	SGDCT_MS26_A07	SGDKT_MS02_F05		1	1
986	STM14_0923	STM0797	CDS	bioD_1	-	863437	864123	dithiobiotin synthetase	mapped	SGD_051/052_Kan	H10	no			CP001363_863466	1	0	SGDKT_MS07_E04			1	0
989	STM14_0926	STM0798	CDS	uvrB	-	864774	866795	excinuclease ABC subunit B	mapped	SGD_166/167_Kan	F05	mapped	SGD_166/167_Cm	F05	CP001363_864803	1	1	SGDCT_MS28_B01	SGDKT_MS27_A07		1	1
990									mapped	SGD_166/167_Kan	F04	mapped	SGD_166/167_Cm	F04	CP001363_867007	0	0				1	1
991	STM14_0927	STM0799	CDS		-	867104	867277	putative cytoplasmic protein	mapped	SGD_031/032_Kan	C05	made	SGD_031/032_Cm	C05	CP001363_867133	1	0	SGDKT_MS27_F04			1	1
992	STM14_0928	STM0800	CDS	slrP	-	867285	869582	leucine-rich repeat-containing protein	mapped	SGD_003/004_Kan	E03	made	SGD_003/004_Cm	E03	CP001363_867314	1	0	SGDKT_MS17_F05			1	1
993	STM14_0929	STM0801	CDS	ybhK	+	869674	870582	putative cytoplasmic protein	mapped	SGD_055/056_Kan	H03	mapped	SGD_055/056_Cm	H03	CP001363_870553	1	1	SGDCT_MS22_F07	SGDKT_MS25_F12		1	1
994	STM14_0930	STM0802	CDS	moaA	-	870979	871968	molybdenum cofactor biosynthesis protein A	mapped	SGD_166/167_Kan	F03	mapped	SGD_166/167_Cm	F03	CP001363_870975	1	1	SGDCT_MS06_B11	SGDKT_MS22_D03		1	1
995	STM14_0931	STM0803	CDS	moaB	-	871990	872502	molybdopterin biosynthetic protein B	no			mapped	SGD_047/048_Cm	B09	CP001363_872019	0	1	SGDCT_MS29_D03			0	1
996	STM14_0932	STM0804	CDS	moaC	-	872505	872990	molybdenum cofactor biosynthesis protein C	mapped	SGD_166/167_Kan	F02	mapped	SGD_166/167_Cm	F02	CP001363_872534	0	1	SGDCT_MS18_A09			1	1
997	STM14_0933	STM0805	CDS	moaD	-	872983	873228	molybdopterin synthase small subunit	mapped	SGD_049/050_Kan	G11	mapped	SGD_049/050_Cm	G11	CP001363_873006	1	1	SGDCT_MS16_B02	SGDKT_MS19_C05		1	1
998	STM14_0934	STM0806	CDS	moaE	-	873230	873682	molybdopterin synthase large subunit	mapped	SGD_051/052_Kan	E02	mapped	SGD_051/052_Cm	E02	CP001363_873259	1	1	SGDCT_MS04_C02	SGDKT_MS31_G02		1	1
999	STM14_0935	STM0807	CDS	ybhL	-	873730	874434	putative permease	mapped	SGD_055/056_Kan	H04	mapped	SGD_055/056_Cm	H04	CP001363_873759	1	1	SGDCT_MS18_A06	SGDKT_MS03_B11		1	1
1003	STM14_0938	STM0808	CDS	ybhM	-	875292	875999	putative integral membrane protein	mapped	SGD_005/006_Kan	G08	mapped	SGD_001/002_Cm	B11	CP001363_875375	1	0	SGDKT_MS14_G04			1	1
1004	STM14_0939	STM0809	CDS		-	876023	876631	putative inner membrane protein	mapped	SGD_005/006_Kan	H08	mapped	SGD_001/002_Cm	A11	CP001363_876058	1	0	SGDKT_MS04_H08			1	1
1006	STM14_0940	STM0810	CDS		-	876639	877199	putative inner membrane protein	mapped	SGD_009/010_Kan	F09	mapped	SGD_009/010_Cm	F09	CP001363_876668	1	1	SGDCT_MS05_E07	SGDKT_MS04_D07		1	1
1007	STM14_0941	STM0811	CDS	ybhN	+	877202	878164	hypothetical protein	mapped	SGD_055/056_Kan	H05	mapped	SGD_055/056_Cm	H05	CP001363_878135	1	1	SGDCT_MS29_E04	SGDKT_MS25_G10		1	1
1008	STM14_0942	STM0812	CDS	ybhO	+	878164	879405	cardiolipin synthase 2	mapped	SGD_049/050_Kan	A04	mapped	SGD_049/050_Cm	A04	CP001363_879376	1	1	SGDCT_MS12_H09	SGDKT_MS17_H01		1	1
1010	STM14_0944	STM0814	CDS	ybhQ	-	880293	880703	putative inner membrane protein	mapped	SGD_043/044_Kan	F12	no			CP001363_880322	0	0				1	0
1011	STM14_0945	STM0815	CDS	ybhR	+	880665	881771	putative transport protein	mapped	SGD_055/056_Kan	H07	mapped	SGD_055/056_Cm	H07	CP001363_881742	1	0	SGDKT_MS10_B03			1	1
1013	STM14_0947	STM0816	CDS	ybhS	+	881887	883017	putative transport protein	mapped	SGD_055/056_Kan	H08	no	SGD_055/056_Cm	H08	CP001363_882988	1	1	SGDCT_MS07_E03	SGDKT_MS24_B05		1	0
1014	STM14_0948	STM0817	CDS	ybhF	+	883010	884746	putative ABC-type multidrug transport system ATPase component	mapped	SGD_055/056_Kan	H02	mapped	SGD_055/056_Cm	H02	CP001363_884717	1	1	SGDCT_MS21_E05	SGDKT_MS19_F05		1	1
1015	STM14_0949	STM0818	CDS		+	884739	885734	hypothetical protein	mapped	SGD_053/054_Kan	D04	mapped	SGD_053/054_Cm	D04	CP001363_885705	1	0	SGDKT_MS09_A01			1	1
1016	STM14_0950	STM0819	CDS	ybiH	+	885734	886408	putative DNA-binding transcriptional regulator	mapped	SGD_055/056_Kan	H10	mapped	SGD_055/056_Cm	H10	CP001363_886379	1	1	SGDCT_MS05_G08	SGDKT_MS16_F12		1	1
1017	STM14_0951	STM0820	CDS	rhlE	-	886638	888002	ATP-dependent RNA helicase RhlE	mapped	SGD_150/151_Kan	E06	mapped	SGD_150/151_Cm	E06	CP001363_886667	1	1	SGDCT_MS24_F02	SGDKT_MS18_G11		1	1
1019	STM14_0953	STM0821	CDS	dinG	-	888210	890354	ATP-dependent DNA helicase DinG	mapped	SGD_166/167_Kan	F01	mapped	SGD_166/167_Cm	F01	CP001363_888239	0	0				1	1
1020	STM14_0954	STM0822	CDS	ybiB	-	890384	891358	hypothetical protein	mapped	SGD_055/056_Kan	H09	mapped	SGD_055/056_Cm	H09	CP001363_890413	1	0	SGDKT_MS14_A08			1	1
1021	STM14_0955	STM0823	CDS	ybiJ	+	891514	891774	hypothetical protein	mapped	SGD_055/056_Kan	H11	mapped	SGD_055/056_Cm	H11	CP001363_891745	1	1	SGDCT_MS06_H11	SGDKT_MS23_E03		1	1
1023	STM14_0957	STM0825	CDS	ybiI	+	892059	892325	hypothetical protein	mapped	SGD_045/046_Kan	F01	mapped	SGD_045/046_Cm	F01	CP001363_892296	1	1	SGDCT_MS15_C06	SGDKT_MS05_G06		1	1
1025	STM14_0959	STM0826	CDS	ybiN	-	892530	893456	putative SAM-dependent methyltransferase	mapped	SGD_055/056_Kan	H12	mapped	SGD_055/056_Cm	H12	CP001363_892559	1	1	SGDCT_MS05_B10	SGDKT_MS05_H04		1	1
1026	STM14_0960	STM0827	CDS	ybiO	+	893453	895675	hypothetical protein	mapped	SGD_057/058_Kan	A01	mapped	SGD_057/058_Cm	A01	CP001363_895646	1	0	SGDKT_MS10_A05			1	1
1029	STM14_0962	STM0828	CDS	glnQ	+	895794	896516	glutamine ABC transporter ATP-binding protein	mapped	SGD_166/167_Kan	G12	mapped	SGD_166/167_Cm	G12	CP001363_896487	1	1	SGDCT_MS02_G09	SGDKT_MS23_E08		1	1
1030	STM14_0963	STM0829	CDS	glnP	+	896513	897172	glutamine ABC transporter permease protein	no			mapped	SGD_166/167_Cm	G11	CP001363_897143	0	0				0	1
1031	STM14_0964	STM0830	CDS	glnH	+	897316	898062	glutamine ABC transporter periplasmic protein	mapped	SGD_152/153_Kan	B09	mapped	SGD_152/153_Cm	B09	CP001363_898033	1	1	SGDCT_MS06_C07	SGDKT_MS30_D03		1	1
1033	STM14_0966	STM0831	CDS	dps	+	898539	899042	DNA starvation/stationary phase protection protein Dps	mapped*	SGD_170/171_Kan	H06	mapped	SGD_170/171_Cm	H06	CP001363_899013	1	1	SGDCT_MS18_H02	SGDKT_MS02_H04		1	1
1035	STM14_0968	STM0832	CDS	ybiF	+	899345	900232	threonine and homoserine efflux system	mapped	SGD_053/054_Kan	B09	mapped	SGD_053/054_Cm	B09	CP001363_900203	1	1	SGDCT_MS04_G07	SGDKT_MS04_C12		1	1
1038	STM14_0971	STM0833	CDS	ompX	-	900586	901101	outer membrane protein X	mapped	SGD_170/171_Kan	H07	mapped	SGD_170/171_Cm	H07	CP001363_900609	1	1	SGDCT_MS08_C06	SGDKT_MS26_B08		1	1
1039	STM14_0972	STM0834	CDS	ybiP	+	901164	902744	putative integral membrane protein	mapped	SGD_057/058_Kan	A02	mapped	SGD_057/058_Cm	A02	CP001363_902715	1	0	SGDKT_MS21_F11			1	1
1041	STM14_0974		CDS	rybA	+	903103	903181	conserved hypothetical protein	mapped	SGD_025/026_Kan	B10	mapped	SGD_025/026_Cm	B10	CP001363_903182	0	0				1	1
1042	STM14_0974		CDS		+	903009	903137	conserved hypothetical protein	mapped	SGD_150/151_Kan	A08	mapped	SGD_150/151_Cm	A08	CP001363_903154	1	1	SGDCT_MS05_D12	SGDKT_MS08_E09		1	1
1043	STM14_0975	STM0835	CDS		-	903323	903796	manganese transport regulator MntR	no			mapped	SGD_053/054_Cm	C12	CP001363_903352	1	1	SGDCT_MS27_G07	SGDKT_MS14_B10		0	1
1044	STM14_0976	STM0836	CDS	ybiR	-	903793	904905	putative transporter	mapped	SGD_051/052_Kan	H07	no			CP001363_903822	1	0	SGDKT_MS25_C02			1	0
1045	STM14_0977	STM0837	CDS	ybiS	+	904949	905869	hypothetical protein	mapped	SGD_057/058_Kan	A03	mapped	SGD_057/058_Cm	A03	CP001363_905840	1	1	SGDCT_MS03_E06	SGDKT_MS34_D11		1	1
1046	STM14_0978	STM0838	CDS	ybiT	-	906088	907680	putative ABC transporter ATPase component	no	SGD_170/171_Kan	H08	made	SGD_170/171_Cm	H08	CP001363_906117	0	0				0	1
1048	STM14_0979	STM0839	CDS		-	908136	909032	putative inner membrane protein	mapped	SGD_005/006_Kan	A09	mapped	SGD_001/002_Cm	H10	CP001363_908342	1	1	SGDCT_MS06_E05	SGDKT_MS27_C11		1	1
1050	STM14_0981	STM0841	CDS	ybiU	+	909985	911250	putative cytoplasmic protein	mapped	SGD_057/058_Kan	A05	mapped	SGD_057/058_Cm	A05	CP001363_911221	1	1	SGDCT_MS21_F01	SGDKT_MS21_E05		1	1
1052	STM14_0983	STM0842	CDS	ybiV(1)	-	911512	912321	putative hydrolase	no			mapped	SGD_057/058_Cm	A06	CP001363_911541	0	1	SGDCT_MS18_A05			0	1
1053	STM14_0984	STM0843	CDS	pflF	+	912399	914831	putative pyruvate formate lyase	mapped	SGD_166/167_Kan	G10	mapped	SGD_166/167_Cm	G10	CP001363_914802	1	1	SGDCT_MS29_C02	SGDKT_MS22_B12		1	1
1054	STM14_0985	STM0844	CDS	pflE	+	914837	915736	putative pyruvate formate lyase activating enzyme	no			mapped	SGD_166/167_Cm	G09	CP001363_915707	0	1	SGDCT_MS09_H05			0	1
1056	STM14_0987	STM0845	CDS	moeB	+	916014	916763	molybdopterin biosynthesis protein MoeB	mapped	SGD_166/167_Kan	G08	mapped	SGD_166/167_Cm	G08	CP001363_916734	1	1	SGDCT_MS26_B06	SGDKT_MS04_B12		1	1
1057	STM14_0988	STM0846	CDS	moeA	+	916763	918004	molybdopterin biosynthesis protein MoeA	mapped	SGD_166/167_Kan	G07	mapped	SGD_166/167_Cm	G07	CP001363_917975	1	1	SGDCT_MS08_E07	SGDKT_MS25_F06		1	1
1059	STM14_0990	STM0847	CDS	ybiK	-	918201	919142	L-asparaginase	mapped	SGD_005/006_Kan	B09	mapped	SGD_001/002_Cm	G10	CP001363_918230	1	1	SGDCT_MS21_B10	SGDKT_MS14_D04		1	1
1060	STM14_0991	STM0848	CDS	yliA	-	919153	921024	glutathione transporter ATP-binding protein	mapped	SGD_045/046_Kan	E07	mapped	SGD_045/046_Cm	E07	CP001363_919182	1	0	SGDKT_MS19_H06			1	1
1062	STM14_0992	STM0849	CDS	yliB	-	921057	922595	putative ABC transporter periplasmic binding protein	mapped	SGD_003/004_Kan	F03	mapped	SGD_003/004_Cm	F03	CP001363_921086	1	1	SGDCT_MS18_C06	SGDKT_MS16_G03		1	1
1063	STM14_0993	STM0850	CDS	yliC	-	922656	923576	putative ABC transporter periplasmic binding protein	mapped	SGD_065/066_Kan	C03	mapped	SGD_065/066_Cm	C03	CP001363_922685	1	1	SGDCT_MS17_H09	SGDKT_MS19_B11		1	1
1069	STM14_0998	STM0853	CDS	bssR	-	926137	926520	biofilm formation regulatory protein BssR	mapped	SGD_033/034_Kan	G04	mapped	SGD_033/034_Cm	G04	CP001363_926166	1	1	SGDCT_MS16_G05	SGDKT_MS27_E10		1	1
1072	STM14_1001	STM0854	CDS		-	927233	927748	putative cytoplasmic protein	mapped	SGD_001/002_Kan	G02	no			CP001363_927262	1	0	SGDKT_MS32_H05			1	0
1073	STM14_1002	STM0855	CDS		-	927666	928520	putative electron transfer protein beta subunit	no			mapped	SGD_001/002_Cm	F10	CP001363_927695	0	0				0	1
1074	STM14_1003	STM0856	CDS		-	928531	929478	putative electron transfer protein alpha subunit	mapped	SGD_005/006_Kan	D09	mapped	SGD_001/002_Cm	E10	CP001363_928560	1	1	SGDCT_MS06_B12	SGDKT_MS29_C04		1	1
1076	STM14_1005	STM0857	CDS		-	929772	930935	putative acyl-CoA dehydrogenase	mapped	SGD_005/006_Kan	E09	mapped	SGD_001/002_Cm	D10	CP001363_929801	1	0	SGDKT_MS24_G12			1	1
1078	STM14_1007	STM0858	CDS		-	931384	933069	putative dehydrogenase	mapped	SGD_005/006_Kan	F09	mapped	SGD_001/002_Cm	C10	CP001363_931413	1	1	SGDCT_MS29_C09	SGDKT_MS06_B03		1	1
1079	STM14_1008	STM0859	CDS		+	933075	933965	putative transcriptional regulator	mapped	SGD_005/006_Kan	G09	mapped	SGD_001/002_Cm	B10	CP001363_933936	1	1	SGDCT_MS26_C05	SGDKT_MS30_E11		1	1
1080	STM14_1009	STM0860	CDS		+	934230	934655	putative inner membrane protein	mapped	SGD_005/006_Kan	H09	mapped	SGD_001/002_Cm	A10	CP001363_934626	1	1	SGDCT_MS13_F04	SGDKT_MS05_H10		1	1
1082		STM0861	CDS (LT2)	yliI					mapped	SGD_035/036_Kan	C03	mapped	SGD_035/036_Cm	C03	CP001363_935653	0	0				1	1
1083	STM14_1012	STM0862	CDS	yliJ	+	935679	936305	putative glutathione S-transferase	made*	SGD_045/046_Kan	G06	mapped	SGD_045/046_Cm	G06	CP001363_936276	0	1	SGDCT_MS24_A02			1	1
1084	STM14_1013	STM0863	CDS	dacC	-	936549	937751	D-alanyl-D-alanine carboxypeptidase fraction C	mapped	SGD_152/153_Kan	B10	mapped	SGD_152/153_Cm	B10	CP001363_936500	1	1	SGDCT_MS08_H03	SGDKT_MS24_E10		1	1
1085	STM14_1014	STM0864	CDS	deoR	+	937796	938554	DNA-binding transcriptional repressor DeoR	mapped	SGD_049/050_Kan	B07	mapped	SGD_049/050_Cm	B07	CP001363_938525	1	1	SGDCT_MS18_F02	SGDKT_MS22_A01		1	1
1087	STM14_1015	STM0865	CDS	ybjG	+	938626	939234	undecaprenyl pyrophosphate phosphatase	mapped	SGD_057/058_Kan	A09	mapped	SGD_057/058_Cm	A09	CP001363_939205	0	1	SGDCT_MS13_C01			1	1
1088	STM14_1016	STM0866	CDS	mdfA	-	939547	940779	multidrug translocase	mapped	SGD_166/167_Kan	G06	mapped	SGD_166/167_Cm	G06	CP001363_939576	1	1	SGDCT_MS21_E08	SGDKT_MS30_C07		1	1
1089	STM14_1017	STM0867	CDS		+	940833	941648	putative hydrolase	mapped	SGD_039/040_Kan	B02	mapped	SGD_039/040_Cm	B02	CP001363_941619	1	1	SGDCT_MS19_B03	SGDKT_MS25_D08		1	1
1090	STM14_1018	STM0868	CDS		+	941645	942856	putative transport protein/regulator	no			mapped	SGD_053/054_Cm	G05	CP001363_942827	0	1	SGDCT_MS15_A01			0	1
1092	STM14_1020	STM0869	CDS		-	943024	943644	putative regulatory protein	mapped	SGD_039/040_Kan	B05	no	SGD_039/040_Cm	B05	CP001363_943053	1	1	SGDCT_MS02_G03	SGDKT_MS27_G10		1	0
1093	STM14_1020	STM0869	CDS		-	943024	943644	putative regulatory protein	mapped	SGD_025/026_Kan	B11	mapped	SGD_025/026_Cm	B11	CP001363_943614	0	1	SGDCT_MS09_B11			1	1
1094	STM14_1020	STM0869	CDS		-	943024	943644	putative regulatory protein	mapped	SGD_150/151_Kan	A09	mapped	SGD_150/151_Cm	A09	CP001363_943629	0	0				1	1
1095	STM14_1021	STM0870	CDS		+	943761	945446	hypothetical protein	no			mapped	SGD_053/054_Cm	D03	CP001363_945417	0	1	SGDCT_MS10_G09			0	1
1096	STM14_1022	STM0871	CDS	ybjM	-	945717	946094	putative inner membrane protein	mapped	SGD_043/044_Kan	D09	no	SGD_043/044_Cm	D09	CP001363_945746	1	0	SGDKT_MS14_H07			1	0
1097	STM14_1023	STM0872	CDS	grxA	+	946126	946389	glutaredoxin 1	mapped	SGD_031/032_Kan	C02	mapped	SGD_031/032_Cm	C02	CP001363_946360	0	1	SGDCT_MS28_D12			1	1
1098	STM14_1024	STM0873	CDS	ybjC	-	946559	946849	hypothetical protein	mapped	SGD_029/030_Kan	C11	mapped*	SGD_029/030_Cm	C11	CP001363_946588	1	1	SGDCT_MS05_F04	SGDKT_MS19_F06		1	1
1099	STM14_1025	STM0874	CDS	mdaA	-	946833	947555	nitroreductase A	mapped	SGD_166/167_Kan	G05	mapped	SGD_166/167_Cm	G05	CP001363_946862	1	1	SGDCT_MS24_G10	SGDKT_MS14_E11		1	1
1100	STM14_1026	STM0875	CDS	rimK	-	947613	948515	ribosomal protein S6 modification protein	mapped	SGD_150/151_Kan	E07	made	SGD_150/151_Cm	E07	CP001363_947642	1	1	SGDCT_MS11_A06	SGDKT_MS28_D06		1	1
1101	STM14_1027	STM0876	CDS	ybjN	-	948612	949088	putative cytoplasmic protein	mapped	SGD_057/058_Kan	A10	mapped	SGD_057/058_Cm	A10	CP001363_948641	0	1	SGDCT_MS22_E11			1	1
1102	STM14_1028	STM0877	CDS	potF	-	949437	950549	putrescine ABC transporter periplasmic substrate-binding protein	mapped	SGD_152/153_Kan	B11	mapped	SGD_152/153_Cm	B11	CP001363_949463	1	1	SGDCT_MS08_B02	SGDKT_MS10_E07		1	1
1103	STM14_1029	STM0878	CDS	potG	-	950637	951770	putrescine transporter ATP-binding subunit	mapped	SGD_166/167_Kan	G04	mapped	SGD_166/167_Cm	G04	CP001363_950666	1	1	SGDCT_MS09_E09	SGDKT_MS24_H07		1	1
1104	STM14_1030	STM0879	CDS	potH	-	951780	952733	putrescine ABC transporter membrane protein	mapped	SGD_152/153_Kan	B12	mapped	SGD_152/153_Cm	B12	CP001363_951809	1	1	SGDCT_MS03_B07	SGDKT_MS28_G09		1	1
1107	STM14_1031	STM0880	CDS	potI	-	952730	953575	putrescine ABC transporter membrane protein	mapped	SGD_152/153_Kan	C01	mapped	SGD_152/153_Cm	C01	CP001363_952759	1	1	SGDCT_MS25_E01	SGDKT_MS05_A08		1	1
1108	STM14_1032	STM0881	CDS	ybjO	-	953649	954122	putative inner membrane protein	mapped	SGD_057/058_Kan	A11	mapped	SGD_057/058_Cm	A11	CP001363_953678	1	1	SGDCT_MS23_G09	SGDKT_MS15_A01		1	1
1109	STM14_1033	STM0882	CDS	rumB	-	954165	955295	23S rRNA methyluridine methyltransferase	mapped	SGD_043/044_Kan	A05	mapped	SGD_043/044_Cm	A05	CP001363_954194	0	0				1	1
1111	STM14_1035	STM0884	CDS	ulaA_1	-	955578	956921	ascorbate-specific PTS system enzyme IIC	mapped	SGD_009/010_Kan	G09	mapped	SGD_009/010_Cm	G09	CP001363_955607	1	1	SGDCT_MS10_C10	SGDKT_MS01_C02		1	1
1112	STM14_1036	STM0885	CDS		-	956951	957271	putative inner membrane protein	mapped	SGD_009/010_Kan	H09	mapped	SGD_009/010_Cm	H09	CP001363_956980	1	1	SGDCT_MS13_F12	SGDKT_MS23_H09		1	1
1113	STM14_1037	STM0886	CDS		-	957281	958768	putative sulfatase	mapped	SGD_031/032_Kan	F01	mapped	SGD_031/032_Cm	F01	CP001363_957310	1	0	SGDKT_MS13_E02			1	1
1115	STM14_1039	STM0887	CDS	artJ	+	958987	959718	arginine transport system component	mapped	SGD_152/153_Kan	C02	mapped	SGD_152/153_Cm	C02	CP001363_959689	1	1	SGDCT_MS17_B12	SGDKT_MS31_F07		1	1
1116	STM14_1040	STM0888	CDS	artM	+	959955	960623	arginine transporter permease subunit ArtM	mapped	SGD_166/167_Kan	G03	mapped	SGD_166/167_Cm	G03	CP001363_960594	0	1	SGDCT_MS10_A06			1	1
1117	STM14_1041	STM0889	CDS	artQ	+	960623	961339	arginine transporter permease subunit ArtQ	mapped	SGD_166/167_Kan	G02	mapped	SGD_166/167_Cm	G02	CP001363_961310	1	1	SGDCT_MS14_B02	SGDKT_MS10_C08		1	1
1118	STM14_1042	STM0890	CDS	artI	+	961346	962077	arginine transport system	mapped	SGD_152/153_Kan	C03	mapped	SGD_152/153_Cm	C03	CP001363_962048	1	1	SGDCT_MS08_G01	SGDKT_MS18_F09		1	1
1119	STM14_1043	STM0891	CDS	artP	+	962095	962823	arginine transporter ATP-binding subunit	mapped	SGD_166/167_Kan	G01	mapped	SGD_166/167_Cm	G01	CP001363_962794	1	1	SGDCT_MS04_H06	SGDKT_MS20_C07		1	1
1120	STM14_1044	STM0892	CDS	ybjP	+	963053	963568	putative lipoprotein	mapped	SGD_057/058_Kan	A12	mapped	SGD_057/058_Cm	A12	CP001363_963539	0	1	SGDCT_MS17_C04			1	1
1122	STM14_1046	STM0931	CDS	ybjR	-	964016	964846	putative aminidase	mapped	SGD_057/058_Kan	B01	mapped	SGD_057/058_Cm	B01	CP001363_964045	1	1	SGDCT_MS11_H04	SGDKT_MS30_F08		1	1
1123	STM14_1047	STM0932	CDS		+	964843	965856	putative nucleoside-diphosphate-sugar epimerase	no			mapped	SGD_053/054_Cm	D09	CP001363_965827	0	1	SGDCT_MS26_H07			0	1
1124	STM14_1048	STM0933	CDS	ybjT	+	965952	967385	putative nucleoside-diphosphate-sugar epimerase	mapped	SGD_057/058_Kan	B02	mapped	SGD_057/058_Cm	B02	CP001363_967356	1	0	SGDKT_MS32_F09			1	1
1125	STM14_1049	STM0934	CDS	ltaA	+	967396	968397	L-threonine aldolase	mapped	SGD_166/167_Kan	H11	mapped	SGD_BLUES	H05	CP001363_968368	1	1	SGDCT_MS03_D07	SGDKT_MS16_A07		1	1
1126	STM14_1050	STM0935	CDS	poxB	+	968436	970154	pyruvate dehydrogenase	mapped	SGD_166/167_Kan	H10	mapped	SGD_166/167_Cm	H10	CP001363_970125	1	1	SGDCT_MS17_G03	SGDKT_MS23_F01		1	1
1127	STM14_1051	STM0936	CDS	hcr	+	970312	971283	HCP oxidoreductase, NADH-dependent	mapped	SGD_166/167_Kan	H09	mapped	SGD_166/167_Cm	H09	CP001363_971254	1	1	SGDCT_MS18_C09	SGDKT_MS14_E01		1	1
1128	STM14_1052	STM0937	CDS	hcp	+	971292	972944	hydroxylamine reductase	mapped	SGD_166/167_Kan	H08	mapped	SGD_166/167_Cm	H08	CP001363_972915	1	1	SGDCT_MS19_C04	SGDKT_MS11_B03		1	1
1131	STM14_1054	STM0938	CDS	ybjE	+	973088	973987	putative inner membrane protein	mapped	SGD_057/058_Kan	A08	mapped	SGD_057/058_Cm	A08	CP001363_973958	1	0	SGDKT_MS21_C11			1	1
1133	STM14_1056	STM0939	CDS	ybjD	-	974189	975847	hypothetical protein	mapped	SGD_057/058_Kan	A07	mapped	SGD_057/058_Cm	A07	CP001363_974218	1	1	SGDCT_MS11_F07	SGDKT_MS16_B12		1	1
1134	STM14_1057	STM0940	CDS	ybjX	+	975844	976812	VirK-like protein	mapped	SGD_031/032_Kan	H11	mapped	SGD_031/032_Cm	H11	CP001363_976783	1	0	SGDKT_MS03_E04			1	1
1136	STM14_1059	STM0942	CDS	ybjZ	-	978055	980001	macrolide transporter ATP-binding /permease protein	no			mapped	SGD_057/058_Cm	B03	CP001363_978084	0	1	SGDCT_MS28_D09			0	1
1139	STM14_1062	STM0943	CDS	cspD	+	980131	980352	stress response protein	mapped	SGD_166/167_Kan	H07	mapped	SGD_166/167_Cm	H07	CP001363_980292	1	1	SGDCT_MS06_G05	SGDKT_MS31_F08		1	1
1140	STM14_1063	STM0944	CDS	clpS	-	980676	980996	ATP-dependent Clp protease adaptor protein ClpS	mapped	SGD_166/167_Kan	H06	mapped	SGD_166/167_Cm	H06	CP001363_980705	1	0	SGDKT_MS15_D02			1	1
1141	STM14_1064	STM0945	CDS	clpA	-	981027	983303	ATP-dependent Clp protease ATP-binding subunit	mapped	SGD_166/167_Kan	H05	mapped	SGD_166/167_Cm	H05	CP001363_981056	1	1	SGDCT_MS21_C06	SGDKT_MS25_C12		1	1
1142	STM14_1065		CDS		-	983350	983538	hypothetical protein	mapped	SGD_150/151_Kan	A10	mapped	SGD_150/151_Cm	A10	CP001363_983333	0	0				1	1
1147	STM14_1070	STM0948	CDS		+	985270	985671	putative cytoplasmic protein	mapped	SGD_067/068_Kan	C06	mapped	SGD_067/068_Cm	C06	CP001363_985642	1	1	SGDCT_MS27_F07	SGDKT_MS14_D08		1	1
1149	STM14_1072	STM0950	CDS		+	986008	986685	SlsA	mapped	SGD_035/036_Kan	C07	mapped	SGD_035/036_Cm	C07	CP001363_986656	1	1	SGDCT_MS30_A01	SGDKT_MS30_F12		1	1
1150	STM14_1073	STM0951	CDS		+	986705	987565	putative cytoplasmic protein	mapped	SGD_033/034_Kan	D06	mapped	SGD_033/034_Cm	D06	CP001363_987536	1	1	SGDCT_MS26_D10	SGDKT_MS11_G02		1	1
1151	STM14_1074	STM0952	CDS		-	987674	988585	putative transcriptional regulator	mapped	SGD_041/042_Kan	D07	mapped	SGD_041/042_Cm	D07	CP001363_987703	1	0	SGDKT_MS33_D06			1	1
1154	STM14_1077	STM0955	CDS	aat	+	989206	989910	leucyl/phenylalanyl-tRNA--protein transferase	mapped	SGD_051/052_Kan	H08	mapped	SGD_051/052_Cm	H08	CP001363_989881	1	0	SGDKT_MS15_C01			1	1
1155	STM14_1078	STM0956	CDS	cydC	+	989955	991676	cysteine/glutathione ABC transporter membrane/ATP-binding component	mapped	SGD_170/171_Kan	H09	no			CP001363_991647	0	0				1	0
1156	STM14_1079	STM0957	CDS	cydD	+	991677	993443	cysteine/glutathione ABC transporter membrane/ATP-binding component	no			mapped	SGD_170/171_Cm	H10	CP001363_993414	0	0				0	1
1157	STM14_1080	STM0958	CDS	trxB	+	993557	994525	thioredoxin reductase	mapped	SGD_166/167_Kan	H04	mapped	SGD_166/167_Cm	H04	CP001363_994598	1	0	SGDKT_MS11_C01			1	1
1160	STM14_1083	STM0959	CDS	lrp	-	995071	995565	leucine-responsive transcriptional regulator	mapped	SGD_100/101_Kan	B07	mapped	SGD_100/101_Cm	B07	CP001363_995100	1	1	SGDCT_MS29_D06	SGDKT_MS29_A08		1	1
1163	STM14_1086	STM0962	CDS	ycaJ	-	1000549	1001892	recombination factor protein RarA	mapped	SGD_057/058_Kan	B05	mapped	SGD_057/058_Cm	B05	CP001363_1000635	1	1	SGDCT_MS16_G07	SGDKT_MS12_F11		1	1
1166	STM14_1089	STM0964	CDS	dmsA	-	1003680	1006124	anaerobic dimethyl sulfoxide reductase subunit A	mapped	SGD_166/167_Kan	H03	mapped	SGD_166/167_Cm	H03	CP001363_1003709	1	1	SGDCT_MS25_G05	SGDKT_MS23_B04		1	1
1172	STM14_1094	STM0968	CDS	ycaD	-	1007967	1009115	MFS family transporter	mapped	SGD_057/058_Kan	B04	mapped	SGD_057/058_Cm	B04	CP001363_1007996	1	1	SGDCT_MS20_B09	SGDKT_MS04_D02		1	1
1173	STM14_1095	STM0969	CDS	ycaM	-	1009333	1010754	putative amino-acid transporter	mapped	SGD_033/034_Kan	C08	mapped	SGD_033/034_Cm	C08	CP001363_1009362	1	1	SGDCT_MS15_E02	SGDKT_MS33_B06		1	1
1174	STM14_1096	STM0970	CDS	pflA	+	1011047	1011844	pyruvate formate lyase-activating enzyme 1	mapped	SGD_166/167_Kan	H02	mapped	SGD_166/167_Cm	H02	CP001363_1011896	1	1	SGDCT_MS28_H02	SGDKT_MS17_B05		1	1
1175	STM14_1097	STM0971	CDS		+	1011963	1012289	putative cytoplasmic protein	mapped	SGD_009/010_Kan	D10	mapped	SGD_009/010_Cm	D10	CP001363_1012260	1	1	SGDCT_MS25_A07	SGDKT_MS09_B01		1	1
1176	STM14_1098	STM0972	CDS		-	1012420	1013379	SopD-like protein	mapped	SGD_003/004_Kan	G03	no			CP001363_1012449	1	0	SGDKT_MS08_A10			1	0
1177	STM14_1099	STM0973	CDS	pflB	+	1013455	1015737	pyruvate formate lyase I	mapped	SGD_166/167_Kan	H01	mapped	SGD_166/167_Cm	H01	CP001363_1015708	1	1	SGDCT_MS24_G07	SGDKT_MS23_F08		1	1
1179	STM14_1100	STM0974	CDS	focA	+	1015797	1016774	formate transporter	mapped	SGD_164/165_Kan	H12	no			CP001363_1016625	1	0	SGDKT_MS33_B02			1	0
1180	STM14_1101	STM0975	CDS	ycaO	+	1017059	1018819	putative cytoplasmic protein	mapped	SGD_057/058_Kan	B06	mapped	SGD_057/058_Cm	B06	CP001363_1018790	1	0	SGDKT_MS32_A03			1	1
1182	STM14_1103	STM0976	CDS	ycaP	-	1018956	1019648	putative inner membrane protein	made	SGD_049/050_Kan	F05	mapped	SGD_049/050_Cm	F05	CP001363_1018985	1	1	SGDCT_MS28_G02	SGDKT_MS14_C04		1	1
1185	STM14_1106	STM0978	CDS	aroA	-	1020993	1022276	3-phosphoshikimate 1-carboxyvinyltransferase	mapped	SGD_019/020_Kan	C03	mapped	SGD_019/020_Cm	C03	CP001363_1021022	0	1	SGDCT_MS28_F10			1	1
1186	STM14_1107	STM0979	CDS	ycaL	-	1022419	1023180	putative Zn-dependent protease	mapped	SGD_035/036_Kan	E10	mapped	SGD_035/036_Cm	E10	CP001363_1022448	1	0	SGDKT_MS04_A05			1	1
1190	STM14_1111	STM0982	CDS	ihfB	-	1025979	1026263	integration host factor subunit beta	mapped	SGD_049/050_Kan	F04	no	SGD_049/050_Cm	F04	CP001363_1026008	0	0				1	0
1191	STM14_1112	STM0983	CDS	ycaI	-	1026487	1028757	hypothetical protein	mapped	SGD_035/036_Kan	F03	mapped	SGD_035/036_Cm	F03	CP001363_1026522	1	1	SGDCT_MS09_A04	SGDKT_MS32_D02		1	1
1195	STM14_1116	STM0987	CDS	ycaR	-	1032844	1033026	hypothetical protein	mapped	SGD_057/058_Kan	B07	mapped	SGD_057/058_Cm	B07	CP001363_1032873	1	0	SGDKT_MS05_F03			1	1
1198	STM14_1119	STM0989	CDS		-	1033980	1034873	hypothetical protein	mapped	SGD_053/054_Kan	G02	mapped	SGD_053/054_Cm	G02	CP001363_1034009	1	1	SGDCT_MS27_G06	SGDKT_MS10_D06		1	1
1199	STM14_1120	STM0990	CDS	ycbC	+	1034853	1035629	hypothetical protein	mapped	SGD_057/058_Kan	B09	mapped	SGD_057/058_Cm	B09	CP001363_1035600	0	1	SGDCT_MS16_A03			1	1
1200	STM14_1121	STM0991	CDS	smtA	-	1035765	1036568	putative metallothionein SmtA	mapped	SGD_172/173_Kan	H01	no			CP001363_1035794	1	0	SGDKT_MS13_H06			1	0
1204	STM14_1125	STM0995	CDS	ycbB	-	1043379	1045220	hypothetical protein	mapped	SGD_057/058_Kan	B08	mapped	SGD_057/058_Cm	B08	CP001363_1043408	1	0	SGDKT_MS20_F04			1	1
1205	STM14_1126	STM0996	CDS	ycbK	-	1045480	1046028	putative outer membrane protein	mapped	SGD_049/050_Kan	H10	mapped	SGD_049/050_Cm	H10	CP001363_1045509	1	0	SGDKT_MS04_B03			1	1
1207	STM14_1127	STM0997	CDS	ycbL	-	1046056	1046703	putative metallo-beta-lactamase	mapped	SGD_057/058_Kan	B10	mapped	SGD_057/058_Cm	B10	CP001363_1046085	1	1	SGDCT_MS18_A04	SGDKT_MS26_B07		1	1
1210	STM14_1130	STM0999	CDS	ompF	+	1048140	1049231	outer membrane protein F precursor	mapped	SGD_027/028_Kan	G04	mapped	SGD_027/028_Cm	G04	CP001363_1049202	1	1	SGDCT_MS16_F04	SGDKT_MS18_C05		1	1
1214	STM14_1134	STM1001	CDS		+	1051439	1051900	putative leucine response regulator	mapped	SGD_039/040_Kan	A05	mapped	SGD_039/040_Cm	A05	CP001363_1051871	1	1	SGDCT_MS28_F03	SGDKT_MS03_A07		1	1
1217	STM14_1136	STM1002	CDS		-	1052217	1053431	diaminopropionate ammonia-lyase	mapped	SGD_009/010_Kan	E10	mapped	SGD_009/010_Cm	E10	CP001363_1052246	1	1	SGDCT_MS26_D04	SGDKT_MS25_A06		1	1
1219	STM14_1138	STM1003	CDS		-	1053676	1055112	putative transcriptional regulator	mapped	SGD_005/006_Kan	A10	mapped	SGD_001/002_Cm	H09	CP001363_1053705	1	1	SGDCT_MS28_E02	SGDKT_MS02_F02		1	1
1221	STM14_1140	STM1005	CDS		+	1056587	1057879	integrase	mapped	SGD_009/010_Kan	F10	no			CP001363_1057850	1	0	SGDKT_MS04_F01			1	0
1222	STM14_1141	STM1006	CDS		+	1057924	1058172	excisionase	mapped	SGD_164/165_Kan	H08	mapped	SGD_164/165_Cm	H08	CP001363_1058143	1	1	SGDCT_MS17_B05	SGDKT_MS27_D12		1	1
1232	STM14_1150	STM1013	CDS		-	1064144	1064518	regulatory protein	no	SGD_100/101_Kan	D08	mapped	SGD_BLUES	E02	CP001363_1064173	0	0				0	1
1236	STM14_1153	STM1016	CDS		-	1066349	1066696	hypothetical protein	mapped	SGD_009/010_Kan	G10	mapped	SGD_009/010_Cm	G10	CP001363_1066378	1	1	SGDCT_MS14_G10	SGDKT_MS25_E05		1	1
1245	STM14_1162	STM1022	CDS		-	1069868	1070665	putative molecular chaperone	mapped	SGD_164/165_Kan	H06	mapped	SGD_164/165_Cm	H06	CP001363_1069897	1	1	SGDCT_MS02_C12	SGDKT_MS28_F10		1	1
1246	STM14_1163	STM1023	CDS		-	1070732	1071049	hypothetical protein	mapped	SGD_164/165_Kan	H05	no			CP001363_1070761	1	0	SGDKT_MS23_B07			1	0
1247	STM14_1164	STM1024	CDS		-	1071223	1071348	hypothetical protein	mapped	SGD_009/010_Kan	H10	mapped	SGD_009/010_Cm	H10	CP001363_1071252	1	1	SGDCT_MS11_B06	SGDKT_MS31_E10		1	1
1248	STM14_1165	STM1025	CDS		+	1071484	1071933	hypothetical protein	mapped	SGD_029/030_Kan	A07	mapped	SGD_029/030_Cm	A07	CP001363_1071904	1	1	SGDCT_MS18_G05	SGDKT_MS34_H06		1	1
1249	STM14_1166	STM1026	CDS	gtgA	+	1072294	1072980	bacteriophage virulence determinant	made*	SGD_005/006_Kan	B10	made*	SGD_001/002_Cm	G09	CP001363_1072777	1	0	SGDKT_MS11_E02			1	1
1250	STM14_1167	STM1027	CDS		-	1073337	1073585	hypothetical protein	mapped	SGD_029/030_Kan	H08	mapped	SGD_029/030_Cm	H08	CP001363_1073285	1	0	SGDKT_MS22_B10			1	1
1251	STM14_1168	STM1028	CDS		-	1073569	1074021	lysozyme	mapped	SGD_009/010_Kan	A11	mapped	SGD_009/010_Cm	A11	CP001363_1073598	1	0	SGDKT_MS20_D04			1	1
1252	STM14_1169	STM1029	CDS		-	1074039	1074518	hypothetical protein	mapped	SGD_043/044_Kan	F08	mapped	SGD_043/044_Cm	F08	CP001363_1074068	0	1	SGDCT_MS19_H06			1	1
1253	STM14_1170	STM1030	CDS		-	1074726	1075259	hypothetical protein	mapped	SGD_029/030_Kan	G02	mapped	SGD_029/030_Cm	G02	CP001363_1074755	1	1	SGDCT_MS29_G02	SGDKT_MS32_G01		1	1
1254	STM14_1171	STM1031	CDS		-	1075216	1077354	hypothetical protein	mapped	SGD_164/165_Kan	H04	mapped	SGD_164/165_Cm	H04	CP001363_1075245	1	1	SGDCT_MS26_H03	SGDKT_MS21_G02		1	1
1255	STM14_1172	STM1032	CDS		-	1077554	1079101	phage portal protein, lambda family	mapped	SGD_164/165_Kan	H03	mapped	SGD_164/165_Cm	H03	CP001363_1077583	0	1	SGDCT_MS25_D09			1	1
1256	STM14_1173	STM1033	CDS		-	1079025	1081106	Clp protease-like protein	mapped	SGD_164/165_Kan	H02	mapped	SGD_164/165_Cm	H02	CP001363_1079045	1	1	SGDCT_MS04_A11	SGDKT_MS16_E01		1	1
1257	STM14_1174	STM1034	CDS		-	1081197	1081520	putative RecA/RadA recombinase	mapped	SGD_164/165_Kan	H01	mapped	SGD_164/165_Cm	H01	CP001363_1081226	1	0	SGDKT_MS19_C07			1	1
1258	STM14_1175	STM1035	CDS		-	1081513	1081812	ATP-binding sugar transporter-like protein	no			mapped	SGD_164/165_Cm	G12	CP001363_1081542	0	1	SGDCT_MS13_F06			0	1
1259	STM14_1176	STM1036	CDS		-	1081793	1082359	minor tail protein	mapped	SGD_164/165_Kan	G11	mapped	SGD_164/165_Cm	G11	CP001363_1081822	1	1	SGDCT_MS30_A03	SGDKT_MS09_D10		1	1
1260	STM14_1177	STM1037	CDS		-	1082356	1082757	minor tail protein	mapped	SGD_164/165_Kan	G10	mapped	SGD_164/165_Cm	G10	CP001363_1082385	1	1	SGDCT_MS19_F06	SGDKT_MS25_D02		1	1
1261	STM14_1178	STM1038	CDS		-	1082769	1083518	major tail protein	mapped	SGD_164/165_Kan	G09	mapped	SGD_164/165_Cm	G09	CP001363_1082798	1	1	SGDCT_MS03_A03	SGDKT_MS02_A06		1	1
1262	STM14_1179	STM1039	CDS		-	1083564	1083962	minor tail protein	mapped	SGD_009/010_Kan	B11	mapped	SGD_009/010_Cm	B11	CP001363_1083593	1	1	SGDCT_MS15_E12	SGDKT_MS22_C11		1	1
1263	STM14_1180	STM1040	CDS		-	1083959	1084288	minor tail protein	mapped	SGD_009/010_Kan	C11	mapped	SGD_009/010_Cm	C11	CP001363_1083988	1	1	SGDCT_MS05_E02	SGDKT_MS30_H02		1	1
1264	STM14_1181	STM1041	CDS		-	1084368	1087355	minor tail protein	mapped	SGD_164/165_Kan	G08	mapped	SGD_164/165_Cm	G08	CP001363_1084397	1	1	SGDCT_MS08_E12	SGDKT_MS12_G06		1	1
1265	STM14_1182	STM1042	CDS		-	1087352	1087684	minor tail protein	mapped	SGD_164/165_Kan	G07	mapped	SGD_164/165_Cm	G07	CP001363_1087381	1	1	SGDCT_MS27_H03	SGDKT_MS28_C12		1	1
1266	STM14_1183	STM1043	CDS		-	1087783	1088280	attachment/invasion protein	mapped	SGD_009/010_Kan	D11	mapped	SGD_009/010_Cm	D11	CP001363_1087812	1	1	SGDCT_MS24_G01	SGDKT_MS08_A06		1	1
1267	STM14_1184	STM1044	CDS	sodC_1	+	1088397	1088930	superoxide dismutase precursor	mapped	SGD_005/006_Kan	C10	mapped	SGD_001/002_Cm	F09	CP001363_1088901	1	1	SGDCT_MS28_G03	SGDKT_MS30_E09		1	1
1269	STM14_1185	STM1045	CDS		-	1089020	1089715	minor tail protein	made*	SGD_029/030_Kan	E02	no			CP001363_1089049	0	0				1	0
1271	STM14_1187	STM1047	CDS		-	1090360	1091064	tail assembly protein	made	SGD_029/030_Kan	H06	mapped	SGD_029/030_Cm	H06	CP001363_1090389	1	0	SGDKT_MS35_A01			1	1
1272	STM14_1188	STM1048	CDS		-	1091136	1094486	host specificity protein J	mapped	SGD_009/010_Kan	E11	mapped	SGD_009/010_Cm	E11	CP001363_1091165	1	1	SGDCT_MS25_C11	SGDKT_MS05_B10		1	1
1274	STM14_1190	STM1049	CDS		-	1094821	1097259	tail fiber protein	made	SGD_164/165_Kan	G05	mapped	SGD_164/165_Cm	G05	CP001363_1094850	0	1	SGDCT_MS31_D12			1	1
1275	STM14_1191	STM1050	CDS		-	1097259	1097840	tail fiber assembly like-protein	no			mapped	SGD_033/034_Cm	H09	CP001363_1097288	0	1	SGDCT_MS28_H04			0	1
1278	STM14_1193	STM1051	CDS	sseI	-	1098316	1099284	secreted effector protein	mapped	SGD_003/004_Kan	H03	mapped	SGD_003/004_Cm	H03	CP001363_1098345	1	0	SGDKT_MS15_B05			1	1
1279	STM14_1194	STM1052	CDS		-	1099352	1099800		mapped	SGD_031/032_Kan	A07	no			CP001363_1099381	0	0				1	0
1280	STM14_1195	STM1053	CDS		+	1099932	1100558	hypothetical protein	mapped	SGD_037/038_Kan	H10	no			CP001363_1100529	1	0	SGDKT_MS32_E05			1	0
1281	STM14_1196	STM1054	CDS		+	1100627	1100926	hypothetical protein	mapped	SGD_005/006_Kan	D10	mapped	SGD_005/006_Cm	D10	CP001363_1100885	1	1	SGDCT_MS11_B02	SGDKT_MS30_C10		1	1
1282	STM14_1197	STM1055	CDS		+	1100911	1101597	hypothetical protein	mapped	SGD_005/006_Kan	E10	mapped	SGD_001/002_Cm	D09	CP001363_1101568	1	0	SGDKT_MS32_G05			1	1
1283	STM14_1198	STM1056	CDS		+	1101868	1102059	MsgA-like protein	mapped	SGD_001/002_Kan	H02	made	SGD_001/002_Cm	A03	CP001363_1102030	1	0	SGDKT_MS10_B06			1	1
1284	STM14_1199	STM1057	CDS	pepN	-	1102354	1105098	aminopeptidase N	no			mapped	SGD_164/165_Cm	G04	CP001363_1102383	0	1	SGDCT_MS05_A09			0	1
1285	STM14_1200	STM1058	CDS	pyrD	-	1105306	1106316	dihydroorotate dehydrogenase 2	mapped	SGD_172/173_Kan	H04	mapped	SGD_172/173_Cm	H04	CP001363_1105335	1	1	SGDCT_MS31_E10	SGDKT_MS07_G02		1	1
1287	STM14_1202	STM1059	CDS	ycbW	-	1106482	1107024	putative cytoplasmic protein	mapped	SGD_057/058_Kan	B11	mapped	SGD_057/058_Cm	B11	CP001363_1106511	1	0	SGDKT_MS30_C11			1	1
1289	STM14_1204	STM1061	CDS	ycbY	-	1108229	1110337	23S rRNA m(2)G2445 methyltransferase	mapped	SGD_057/058_Kan	B12	mapped	SGD_057/058_Cm	B12	CP001363_1108258	1	1	SGDCT_MS27_E01	SGDKT_MS27_A12		1	1
1290	STM14_1205	STM1062	CDS	uup	-	1110350	1112257	ABC transporter ATPase component	mapped	SGD_164/165_Kan	G03	mapped	SGD_164/165_Cm	G03	CP001363_1110379	1	1	SGDCT_MS13_H09	SGDKT_MS09_H02		1	1
1292	STM14_1206	STM1063	CDS	pqiA	-	1112272	1113525	paraquat-inducible protein A	mapped	SGD_164/165_Kan	G02	mapped	SGD_164/165_Cm	G02	CP001363_1112301	1	1	SGDCT_MS18_G07	SGDKT_MS27_A11		1	1
1293	STM14_1207	STM1064	CDS	pqiB	-	1113530	1115170	paraquat-inducible protein B	mapped	SGD_164/165_Kan	G01	mapped	SGD_164/165_Cm	G01	CP001363_1113559	1	1	SGDCT_MS04_C06	SGDKT_MS18_B12		1	1
1296	STM14_1210	STM1066	CDS	rmf	-	1115985	1116152	ribosome modulation factor	mapped	SGD_051/052_Kan	G09	no			CP001363_1116014	1	0	SGDKT_MS25_G05			1	0
1299	STM14_1213	STM1069	CDS	ycbG	-	1118785	1119237	hypothetical protein	mapped	SGD_045/046_Kan	F12	mapped	SGD_045/046_Cm	F12	CP001363_1118814	1	1	SGDCT_MS07_B02	SGDKT_MS11_E08		1	1
1300	STM14_1214	STM1070	CDS	ompA	+	1119309	1120361	outer membrane protein A	mapped	SGD_152/153_Kan	C04	mapped	SGD_152/153_Cm	C04	CP001363_1120389	0	1	SGDCT_MS30_G08			1	1
1301	STM14_1215	STM1071	CDS	sulA	+	1120718	1121227	SOS cell division inhibitor	mapped	SGD_047/048_Kan	A07	mapped	SGD_047/048_Cm	A07	CP001363_1121198	1	1	SGDCT_MS05_D08	SGDKT_MS19_A05		1	1
1304	STM14_1217	STM1072	CDS	yccR	-	1121444	1122049	putative DNA transformation protein	mapped	SGD_043/044_Kan	H04	mapped	SGD_043/044_Cm	H04	CP001363_1121473	1	1	SGDCT_MS27_D09	SGDKT_MS14_A03		1	1
1305	STM14_1218	STM1073	CDS	yccS	+	1122036	1124189	putative transporter	no			mapped	SGD_057/058_Cm	C05	CP001363_1124160	0	1	SGDCT_MS18_C07			0	1
1309	STM14_1222	STM1077	CDS	yccT	+	1127421	1128083	hypothetical protein	mapped	SGD_039/040_Kan	F04	mapped	SGD_039/040_Cm	F04	CP001363_1128054	1	1	SGDCT_MS11_D02	SGDKT_MS23_G06		1	1
1310	STM14_1223	STM1078	CDS		-	1128254	1128670	putative cytoplasmic protein	no			mapped	SGD_053/054_Cm	D10	CP001363_1128283	0	1	SGDCT_MS14_A07			0	1
1311	STM14_1224	STM1079	CDS	yccV	+	1128715	1129032	putative inner membrane protein	mapped	SGD_057/058_Kan	C06	mapped	SGD_057/058_Cm	C06	CP001363_1129003	1	0	SGDKT_MS03_F01			1	1
1312	STM14_1225	STM1080	CDS	yccW	+	1129090	1130457	putative SAM-dependent methyltransferase	mapped	SGD_057/058_Kan	C07	mapped	SGD_057/058_Cm	C07	CP001363_1130272	0	1	SGDCT_MS13_G04			1	1
1314	STM14_1226	STM1081	CDS		-	1130516	1131064	putative outer membrane protein	mapped	SGD_027/028_Kan	D12	mapped	SGD_027/028_Cm	D12	CP001363_1130545	1	0	SGDKT_MS13_D03			1	1
1315	STM14_1227	STM1082	CDS		-	1131090	1131869	regulatory protein	no			mapped	SGD_029/030_Cm	H03	CP001363_1131119	0	1	SGDCT_MS01_G04			0	1
1316	STM14_1228	STM1083	CDS	yccX	-	1131918	1132199	putative phosphohydrolase	mapped	SGD_049/050_Kan	C10	mapped	SGD_049/050_Cm	C10	CP001363_1131947	1	1	SGDCT_MS15_E06	SGDKT_MS08_B07		1	1
1317	STM14_1229	STM1084	CDS	yccK	+	1132196	1132525	sulfurtransferase TusE	mapped	SGD_057/058_Kan	C04	no			CP001363_1132496	0	0				1	0
1318	STM14_1230	STM1085	CDS	yccA	+	1132612	1133271	hypothetical protein	mapped	SGD_057/058_Kan	C01	no			CP001363_1133242	1	0	SGDKT_MS15_D01			1	0
1320	STM14_1232	STM1087	CDS	pipA	+	1133892	1134572	pathogenicity island-encoded protein A	mapped	SGD_017/018_Kan	A02	mapped	SGD_017/018_Cm	A02	CP001363_1134543	1	1	SGDCT_MS19_E04	SGDKT_MS32_G11		1	1
1321	STM14_1233	STM1088	CDS	pipB	+	1134794	1135669	secreted effector protein	mapped	SGD_001/002_Kan	A03	no			CP001363_1135640	1	0	SGDKT_MS04_A02			1	0
1324	STM14_1235	STM1089	CDS		-	1135887	1136207	putative inner membrane protein	mapped	SGD_017/018_Kan	B02	no			CP001363_1135916	1	0	SGDKT_MS02_G08			1	0
1325	STM14_1236	STM1090	CDS	pipC	+	1136217	1136558	pathogenicity island-encoded protein C	mapped	SGD_017/018_Kan	C02	mapped	SGD_017/018_Cm	C02	CP001363_1136529	1	0	SGDKT_MS16_C11			1	1
1326	STM14_1237	STM1091	CDS	sopB	+	1136575	1138260	secreted effector protein	mapped	SGD_001/002_Kan	B03	made	SGD_001/002_Cm	C03	CP001363_1138231	1	0	SGDKT_MS26_H01			1	1
1327	STM14_1238	STM1092	CDS	orfX	-	1138592	1138762	putative cytoplasmic protein	mapped	SGD_003/004_Kan	A04	mapped	SGD_003/004_Cm	A04	CP001363_1138621	1	1	SGDCT_MS10_F03	SGDKT_MS26_H10		1	1
1328	STM14_1239	STM1093	CDS		+	1138763	1138873	putative cytoplasmic protein	made*	SGD_017/018_Kan	D02	mapped	SGD_017/018_Cm	D02	CP001363_1138844	1	1	SGDCT_MS28_F01	SGDKT_MS30_G04		1	1
1329	STM14_1240	STM1094	CDS	pipD	+	1138982	1140544	pathogenicity island-encoded protein D	mapped	SGD_003/004_Kan	B04	mapped	SGD_003/004_Cm	B04	CP001363_1140422	0	1	SGDCT_MS20_B12			1	1
1330	STM14_1241	STM1095	CDS	copS	+	1140624	1141988	copper resistance protein	mapped	SGD_027/028_Kan	C12	no	SGD_027/028_Cm	C12	CP001363_1141959	1	0	SGDKT_MS28_H07			1	0
1331	STM14_1242	STM1096	CDS	copR	+	1141981	1142661	transcriptional regulatory protein YedW	mapped	SGD_041/042_Kan	C10	mapped	SGD_041/042_Cm	C10	CP001363_1142698	0	1	SGDCT_MS13_F03			1	1
1332	STM14_1243	STM1097	CDS		-	1142797	1143207	hypothetical protein	mapped	SGD_039/040_Kan	H10	mapped	SGD_039/040_Cm	H10	CP001363_1142826	1	0	SGDKT_MS11_G12			1	1
1335	STM14_1246	STM1098	CDS	hpaC	+	1143540	1144052	4-hydroxyphenylacetate catabolism	no			mapped	SGD_037/038_Cm	C09	CP001363_1144023	0	1	SGDCT_MS25_G06			0	1
1336	STM14_1247	STM1099	CDS	hpaB	+	1144070	1145632	4-hydroxyphenylacetate catabolism	mapped	SGD_039/040_Kan	A01	mapped	SGD_039/040_Cm	A01	CP001363_1145603	1	0	SGDKT_MS32_E02			1	1
1337	STM14_1248	STM1100	CDS	hpaR	+	1145850	1146290	4-hydroxyphenylacetate catabolism	mapped	SGD_031/032_Kan	D05	mapped	SGD_031/032_Cm	D05	CP001363_1146261	1	1	SGDCT_MS31_A04	SGDKT_MS34_G05		1	1
1339	STM14_1250	STM1101	CDS	hpaG	-	1146565	1147854	4-hydroxyphenylacetate catabolism	no			mapped	SGD_037/038_Cm	F07	CP001363_1146594	0	1	SGDCT_MS30_B07			0	1
1340	STM14_1251	STM1102	CDS	hpaE	-	1147851	1149317	4-hydroxyphenylacetate catabolism	mapped	SGD_043/044_Kan	A12	mapped	SGD_043/044_Cm	A12	CP001363_1147880	0	1	SGDCT_MS28_D04			1	1
1341	STM14_1252	STM1103	CDS	hpaD	-	1149319	1150170	4-hydroxyphenylacetate catabolism	mapped	SGD_033/034_Kan	A03	mapped	SGD_033/034_Cm	A03	CP001363_1149348	1	1	SGDCT_MS09_G10	SGDKT_MS33_D08		1	1
1342	STM14_1253	STM1104	CDS	hpaF	-	1150180	1150560	4-hydroxyphenylacetate catabolism	mapped	SGD_039/040_Kan	E03	mapped	SGD_039/040_Cm	E03	CP001363_1150209	0	1	SGDCT_MS24_E03			1	1
1344	STM14_1255	STM1105	CDS	hpaH	-	1150703	1151506	4-hydroxyphenylacetate catabolism	mapped	SGD_039/040_Kan	H11	mapped	SGD_039/040_Cm	H11	CP001363_1150732	1	1	SGDCT_MS30_G03	SGDKT_MS11_G01		1	1
1345	STM14_1256	STM1106	CDS	hpaI	-	1151517	1152308	4-hydroxyphenylacetate catabolism	mapped	SGD_043/044_Kan	D06	mapped	SGD_043/044_Cm	D06	CP001363_1151546	1	1	SGDCT_MS15_E04	SGDKT_MS28_B11		1	1
1346	STM14_1257	STM1107	CDS	hpaX	-	1152380	1153756	4-hydroxyphenylacetate catabolism	mapped	SGD_035/036_Kan	B11	no			CP001363_1152409	1	0	SGDKT_MS15_G06			1	0
1348	STM14_1259	STM1109	CDS		-	1154676	1155614	putative periplasmic protein	mapped	SGD_009/010_Kan	F11	mapped	SGD_009/010_Cm	F11	CP001363_1154705	1	1	SGDCT_MS27_A12	SGDKT_MS14_F08		1	1
1351	STM14_1261	STM1110	CDS		+	1156022	1156384	hypothetical protein	mapped	SGD_017/018_Kan	E02	mapped	SGD_017/018_Cm	E02	CP001363_1156355	1	0	SGDKT_MS18_E01			1	1
1354	STM14_1263	STM1111	CDS	yccD	+	1157038	1157343	chaperone-modulator protein CbpM	mapped	SGD_047/048_Kan	C11	mapped	SGD_047/048_Cm	C11	CP001363_1157314	1	1	SGDCT_MS31_B05	SGDKT_MS04_C09		1	1
1355	STM14_1264	STM1112	CDS	cbpA	+	1157343	1158263	curved DNA-binding protein CbpA	mapped	SGD_100/101_Kan	B09	no			CP001363_1158234	1	0	SGDKT_MS21_C12			1	0
1357	STM14_1266	STM1113	CDS	scsA	-	1158498	1158860	suppression of copper sensitivity protein A	mapped	SGD_027/028_Kan	A05	mapped	SGD_027/028_Cm	A05	CP001363_1158527	0	0				1	1
1358	STM14_1267	STM1114	CDS	scsB	-	1158909	1160795	suppression of copper sensitivity protein	mapped	SGD_029/030_Kan	C05	made	SGD_029/030_Cm	C05	CP001363_1158938	1	0	SGDKT_MS31_B03			1	1
1359	STM14_1268	STM1115	CDS	scsC	-	1160792	1161415	suppression of copper sensitivity protein	mapped	SGD_027/028_Kan	D10	no			CP001363_1160821	1	0	SGDKT_MS20_C06			1	0
1360	STM14_1269	STM1116	CDS	scsD	-	1161405	1161911	suppression of copper sensitivity protein	mapped	SGD_009/010_Kan	G11	mapped	SGD_009/010_Cm	G11	CP001363_1161434	1	1	SGDCT_MS27_H02	SGDKT_MS27_D06		1	1
1362	STM14_1270	STM1117	CDS	agp	-	1162044	1163285	glucose-1-phosphatase/inositol phosphatase	mapped	SGD_152/153_Kan	C05	mapped	SGD_152/153_Cm	C05	CP001363_1162073	1	1	SGDCT_MS25_C01	SGDKT_MS04_H07		1	1
1363	STM14_1271	STM1118	CDS	yccJ	+	1163319	1163546	hypothetical protein	mapped	SGD_057/058_Kan	C03	no			CP001363_1163517	1	0	SGDKT_MS30_H08			1	0
1364	STM14_1272	STM1119	CDS	wraB	+	1163567	1164163	TrpR binding protein WrbA	mapped	SGD_164/165_Kan	F09	mapped	SGD_164/165_Cm	F09	CP001363_1164134	1	1	SGDCT_MS28_A12	SGDKT_MS31_F11		1	1
1366	STM14_1274	STM1120	CDS	ycdF	-	1164511	1164618		mapped	SGD_051/052_Kan	C05	mapped	SGD_051/052_Cm	C05	CP001363_1164540	1	1	SGDCT_MS25_H07	SGDKT_MS02_E09		1	1
1367	STM14_1275	STM1121	CDS	ymdF	-	1164548	1164715	putative cytoplasmic protein	mapped	SGD_051/052_Kan	G04	mapped	SGD_051/052_Cm	G04	CP001363_1164577	1	1	SGDCT_MS14_D02	SGDKT_MS01_F10		1	1
1368	STM14_1276	STM1122	CDS	ycdC	-	1164852	1165490	putative transcriptional repressor	mapped	SGD_057/058_Kan	C08	mapped	SGD_057/058_Cm	C08	CP001363_1164881	1	1	SGDCT_MS19_G04	SGDKT_MS13_H09		1	1
1369	STM14_1277	STM1123	CDS		+	1165487	1165882	putative periplasmic protein	mapped	SGD_039/040_Kan	E04	mapped	SGD_039/040_Cm	E04	CP001363_1165853	1	1	SGDCT_MS15_B07	SGDKT_MS25_H05		1	1
1370									mapped	SGD_164/165_Kan	F08	mapped	SGD_164/165_Cm	F08	CP001363_1169874	0	1	SGDCT_MS10_H02			1	1
1376									mapped	SGD_164/165_Kan	F06	mapped	SGD_164/165_Cm	F06	CP001363_1173485	0	0				1	1
1377	STM14_1285	STM1127	CDS		+	1173620	1174501	putative transcriptional regulator	mapped	SGD_009/010_Kan	H11	mapped	SGD_009/010_Cm	H11	CP001363_1174472	1	1	SGDCT_MS19_G06	SGDKT_MS32_B06		1	1
1378	STM14_1286		CDS		-	1174679	1174783	hypothetical protein	mapped	SGD_150/151_Kan	A11	no			CP001363_1174531	0	0				1	0
1379	STM14_1287	STM1128	CDS		+	1174786	1176282	putative sodium/glucose cotransporter	mapped	SGD_005/006_Kan	F10	mapped	SGD_001/002_Cm	C09	CP001363_1176253	0	1	SGDCT_MS24_F06			1	1
1382	STM14_1290	STM1129	CDS		+	1176619	1177299	N-acetylmannosamine-6-phosphate 2-epimerase	mapped	SGD_003/004_Kan	C04	mapped	SGD_003/004_Cm	C04	CP001363_1177270	1	0	SGDKT_MS14_E05			1	1
1385	STM14_1293	STM1130	CDS		-	1177805	1178965	putative inner membrane protein	mapped	SGD_001/002_Kan	C03	no			CP001363_1177834	0	0				1	0
1386	STM14_1294	STM1131	CDS		-	1179011	1179703	putative outer membrane protein	mapped	SGD_005/006_Kan	G10	mapped	SGD_001/002_Cm	B09	CP001363_1179040	1	0	SGDKT_MS22_D01			1	1
1387	STM14_1295	STM1132	CDS		-	1179986	1181266	putative sialic acid transporter	mapped	SGD_005/006_Kan	H10	mapped	SGD_001/002_Cm	A09	CP001363_1180015	1	1	SGDCT_MS31_A09	SGDKT_MS25_F01		1	1
1388	STM14_1296	STM1133	CDS		-	1181277	1182383	putative dehydrogenase	mapped	SGD_009/010_Kan	A12	mapped	SGD_009/010_Cm	A12	CP001363_1181306	1	1	SGDCT_MS20_C02	SGDKT_MS25_B05		1	1
1392	STM14_1299	STM1135	CDS	ycdW	-	1183227	1184165	putative oxidoreductase	no			mapped	SGD_051/052_Cm	H05	CP001363_1183256	0	1	SGDCT_MS17_E06			0	1
1393	STM14_1300	STM1136	CDS	ycdX	-	1184250	1184987	putative hydrolase	mapped	SGD_057/058_Kan	C09	mapped	SGD_057/058_Cm	C09	CP001363_1184279	1	1	SGDCT_MS26_H04	SGDKT_MS07_G10		1	1
1394	STM14_1301	STM1137	CDS	ycdY	-	1185011	1185565	putative oxidoreductase component	mapped	SGD_057/058_Kan	C10	mapped	SGD_057/058_Cm	C10	CP001363_1185040	1	1	SGDCT_MS23_A07	SGDKT_MS04_G05		1	1
1396	STM14_1303	STM1139	CDS	csgG	+	1186187	1187020	putative curli operon transcriptional regulator	mapped	SGD_005/006_Kan	A11	mapped	SGD_001/002_Cm	H08	CP001363_1186991	1	1	SGDCT_MS13_A01	SGDKT_MS05_E02		1	1
1397	STM14_1304	STM1140	CDS	csgF	+	1187047	1187463	curli assembly protein CsgF	no			mapped	SGD_003/004_Cm	D04	CP001363_1187434	1	1	SGDCT_MS30_H04	SGDKT_MS10_C06		0	1
1399	STM14_1305	STM1141	CDS	csgE	+	1187490	1187885	curli assembly protein CsgE	mapped	SGD_005/006_Kan	B11	mapped	SGD_001/002_Cm	G08	CP001363_1187856	1	0	SGDKT_MS32_B07			1	1
1400	STM14_1306	STM1142	CDS	csgD	+	1187890	1188540	DNA-binding transcriptional regulator CsgD	mapped	SGD_005/006_Kan	C11	no			CP001363_1188511	1	0	SGDKT_MS33_F11			1	0
1403	STM14_1309	STM1143	CDS	csgB	-	1189295	1189750	curlin minor subunit	mapped	SGD_003/004_Kan	E04	mapped	SGD_003/004_Cm	E04	CP001363_1189324	1	1	SGDCT_MS09_E08	SGDKT_MS11_G03		1	1
1404	STM14_1310	STM1144	CDS	csgA	-	1189792	1190247	cryptic curlin major subunit	mapped	SGD_005/006_Kan	D11	mapped	SGD_001/002_Cm	E08	CP001363_1189821	1	1	SGDCT_MS12_D03	SGDKT_MS33_A09		1	1
1405	STM14_1311	STM1145	CDS	csgC	-	1190309	1190635	putative autoagglutination protein	mapped	SGD_005/006_Kan	E11	mapped	SGD_001/002_Cm	D08	CP001363_1190338	1	1	SGDCT_MS18_B06	SGDKT_MS32_C07		1	1
1406	STM14_1312	STM1146	CDS	ymdA	-	1190766	1191086	putative periplasmic protein	mapped	SGD_009/010_Kan	B12	mapped	SGD_009/010_Cm	B12	CP001363_1190795	1	1	SGDCT_MS19_A10	SGDKT_MS13_H07		1	1
1407	STM14_1313	STM1147	CDS		-	1191175	1191714	hypothetical protein	made*	SGD_031/032_Kan	E09	mapped	SGD_031/032_Cm	E09	CP001363_1191204	1	0	SGDKT_MS12_C04			1	1
1408	STM14_1314	STM1148	CDS	ymdC	-	1191650	1193137	putative phospholipase	mapped	SGD_045/046_Kan	H04	mapped	SGD_045/046_Cm	H04	CP001363_1191682	1	0	SGDKT_MS20_E03			1	1
1409	STM14_1315	STM1149	CDS	mdoC	+	1193154	1194308	glucans biosynthesis protein	mapped	SGD_045/046_Kan	D10	no	SGD_045/046_Cm	D10	CP001363_1194279	1	1	SGDCT_MS26_D08	SGDKT_MS16_D04		1	0
1411	STM14_1317	STM1150	CDS	mdoG	-	1194580	1196115	glucan biosynthesis protein G	mapped	SGD_152/153_Kan	C06	mapped	SGD_152/153_Cm	C06	CP001363_1194591	1	1	SGDCT_MS25_C09	SGDKT_MS10_F03		1	1
1412	STM14_1318	STM1151	CDS	mdoH	-	1196108	1198651	glucosyltransferase MdoH	mapped	SGD_003/004_Kan	F04	mapped	SGD_003/004_Cm	F04	CP001363_1196137	1	1	SGDCT_MS18_C12	SGDKT_MS31_E02		1	1
1413	STM14_1319	STM1152	CDS	yceK	-	1198725	1198952	hypothetical protein	mapped	SGD_057/058_Kan	D06	mapped	SGD_057/058_Cm	D06	CP001363_1198778	1	1	SGDCT_MS14_F01	SGDKT_MS18_A12		1	1
1415	STM14_1321	STM1154	CDS	yceE	+	1199409	1200623	drug efflux system protein MdtG	no			mapped	SGD_057/058_Cm	D02	CP001363_1200594	0	0				0	1
1418	STM14_1324	STM1156	CDS	yceA	-	1201918	1202970	hypothetical protein	mapped	SGD_057/058_Kan	C11	no			CP001363_1201947	1	0	SGDKT_MS08_H05			1	0
1421	STM14_1326	STM1158	CDS		+	1203594	1204166	putative inner membrane protein	mapped	SGD_009/010_Kan	C12	mapped	SGD_009/010_Cm	C12	CP001363_1204137	1	1	SGDCT_MS22_D02	SGDKT_MS05_D03		1	1
1423	STM14_1328	STM1159	CDS	yceO	+	1204429	1204542	putative inner membrane protein	mapped	SGD_025/026_Kan	H07	mapped	SGD_025/026_Cm	H07	CP001363_1204513	1	1	SGDCT_MS11_H10	SGDKT_MS33_D12		1	1
1424	STM14_1329	STM1160	CDS	solA	+	1204583	1205701	N-methyltryptophan oxidase	mapped	SGD_045/046_Kan	A09	mapped	SGD_045/046_Cm	A09	CP001363_1205672	1	0	SGDKT_MS11_D11			1	1
1425	STM14_1330	STM1161.S	CDS	bssS	+	1205814	1206068	biofilm formation regulatory protein BssS	made*	SGD_172/173_Kan	H05	made	SGD_172/173_Cm	H05	CP001363_1206042	1	1	SGDCT_MS10_F08	SGDKT_MS27_B03		1	1
1426	STM14_1331	STM1162	CDS	dinI	+	1206358	1206603	DNA damage-inducible protein I	no			mapped	SGD_047/048_Cm	D12	CP001363_1206574	0	0				0	1
1427	STM14_1332	STM1163	CDS	pyrC	+	1206677	1207723	dihydroorotase	mapped	SGD_164/165_Kan	F04	no			CP001363_1207694	1	0	SGDKT_MS11_C12			1	0
1429	STM14_1334	STM1165	CDS	grxB	+	1208513	1209160	glutaredoxin 2	mapped	SGD_043/044_Kan	B11	mapped	SGD_043/044_Cm	B11	CP001363_1209083	1	1	SGDCT_MS26_F04	SGDKT_MS26_B02		1	1
1431	STM14_1336	STM1167	CDS	rimJ	-	1210669	1211253	ribosomal-protein-S5-alanine N-acetyltransferase	mapped	SGD_150/151_Kan	E08	mapped	SGD_150/151_Cm	E08	CP001363_1210698	1	1	SGDCT_MS17_A06	SGDKT_MS05_G01		1	1
1432	STM14_1337	STM1168	CDS	yceH	-	1211289	1211936	hypothetical protein	no			mapped	SGD_057/058_Cm	D05	CP001363_1211318	0	1	SGDCT_MS29_B08			0	1
1436	STM14_1341	STM1171	CDS	flgN	+	1214782	1215204	putative FlgK/FlgL export chaperone	mapped	SGD_033/034_Kan	E10	mapped	SGD_033/034_Cm	E10	CP001363_1215175	1	1	SGDCT_MS25_B05	SGDKT_MS29_A09		1	1
1437	STM14_1342	STM1172	CDS	flgM	+	1215209	1215502	anti-sigma28 factor FlgM	mapped	SGD_039/040_Kan	B01	mapped	SGD_039/040_Cm	B01	CP001363_1215473	1	1	SGDCT_MS21_D01	SGDKT_MS33_D03		1	1
1439	STM14_1343	STM1173	CDS	flgA	+	1215594	1216253	flagellar basal body P-ring biosynthesis protein FlgA	mapped	SGD_035/036_Kan	H11	mapped	SGD_035/036_Cm	H11	CP001363_1216224	1	1	SGDCT_MS29_D12	SGDKT_MS34_D04		1	1
1441	STM14_1345	STM1174	CDS	flgB	-	1216410	1216826	flagellar basal body rod protein FlgB	mapped	SGD_035/036_Kan	E05	mapped	SGD_035/036_Cm	E05	CP001363_1216439	1	1	SGDCT_MS21_E10	SGDKT_MS33_F12		1	1
1442	STM14_1346	STM1175	CDS	flgC	-	1216830	1217234	flagellar basal body rod protein FlgC	mapped	SGD_039/040_Kan	F07	mapped	SGD_039/040_Cm	F07	CP001363_1216859	0	0				1	1
1443	STM14_1347	STM1176	CDS	flgD	-	1217246	1217944	flagellar basal body rod modification protein	mapped	SGD_039/040_Kan	H09	mapped	SGD_039/040_Cm	H09	CP001363_1217275	1	1	SGDCT_MS01_A04	SGDKT_MS30_A09		1	1
1444	STM14_1348	STM1177	CDS	flgE	-	1217971	1219182	flagellar hook protein FlgE	mapped	SGD_003/004_Kan	G04	mapped	SGD_003/004_Cm	G04	CP001363_1218000	1	1	SGDCT_MS18_C03	SGDKT_MS09_F10		1	1
1445	STM14_1349	STM1178	CDS	flgF	-	1219203	1219958	flagellar basal body rod protein FlgF	mapped	SGD_009/010_Kan	D12	mapped	SGD_009/010_Cm	D12	CP001363_1219232	1	1	SGDCT_MS17_H08	SGDKT_MS12_B12		1	1
1446	STM14_1350	STM1179	CDS	flgG	-	1219972	1220754	flagellar basal body rod protein FlgG	mapped	SGD_009/010_Kan	E12	mapped	SGD_009/010_Cm	E12	CP001363_1220001	1	1	SGDCT_MS11_C03	SGDKT_MS09_E03		1	1
1447	STM14_1351	STM1180	CDS	flgH	-	1220809	1221507	flagellar basal body L-ring protein	mapped	SGD_043/044_Kan	H02	mapped	SGD_043/044_Cm	H02	CP001363_1220838	1	1	SGDCT_MS24_E06	SGDKT_MS10_E12		1	1
1448	STM14_1352	STM1181	CDS	flgI	-	1221519	1222616	flagellar basal body P-ring protein	mapped	SGD_039/040_Kan	H12	mapped	SGD_039/040_Cm	H12	CP001363_1221548	1	1	SGDCT_MS11_F06	SGDKT_MS11_H08		1	1
1449	STM14_1353	STM1182	CDS	flgJ	-	1222616	1223566	peptidoglycan hydrolase	mapped	SGD_033/034_Kan	D10	mapped	SGD_033/034_Cm	D10	CP001363_1222645	1	1	SGDCT_MS30_B02	SGDKT_MS18_H01		1	1
1451	STM14_1355	STM1184	CDS	flgL	-	1225307	1226260	flagellar hook-associated protein FlgL	made	SGD_031/032_Kan	G09	no	SGD_031/032_Cm	G09	CP001363_1225336	0	0				1	0
1454	STM14_1358	STM1186	CDS		-	1229811	1230185		no			mapped	SGD_039/040_Cm	C12	CP001363_1229840	0	0				0	1
1455	STM14_1359	STM1187	CDS	rluC	-	1230210	1231253	23S rRNA pseudouridylate synthase C	mapped	SGD_150/151_Kan	E09	mapped	SGD_150/151_Cm	E09	CP001363_1230239	0	1	SGDCT_MS19_C09			1	1
1456	STM14_1360	STM1188	CDS		-	1231409	1232152	putative inner membrane lipoprotein	mapped	SGD_009/010_Kan	F12	mapped	SGD_009/010_Cm	F12	CP001363_1231438	1	1	SGDCT_MS05_G12	SGDKT_MS08_G12		1	1
1459	STM14_1362	STM1189	CDS	maf_1	+	1232654	1233238	Maf-like protein	mapped	SGD_057/058_Kan	D03	mapped	SGD_057/058_Cm	D03	CP001363_1233209	1	1	SGDCT_MS26_F05	SGDKT_MS31_H01		1	1
1460			sRNA cand (LT2)	SraB					mapped	SGD_025/026_Kan	C11	mapped	SGD_025/026_Cm	C11	CP001363_1233392	0	0				1	1
1461	STM14_1363	STM1190	CDS	yceD	-	1233436	1233957	hypothetical protein	no			mapped	SGD_057/058_Cm	D01	CP001363_1233465	0	0				0	1
1462	STM14_1364	STM1191	CDS	rpmF	-	1234009	1234182	50S ribosomal protein L32	mapped	SGD_051/052_Kan	G07	no			CP001363_1234038	0	0				1	0
1463	STM14_1365	STM1192	CDS	plsX	-	1234316	1235395	putative glycerol-3-phosphate acyltransferase PlsX	mapped	SGD_164/165_Kan	F03	no			CP001363_1234345	1	0	SGDKT_MS29_B03			1	0
1464	STM14_1366	STM1193	CDS	fabH	-	1235475	1236428	3-oxoacyl-(acyl carrier protein) synthase III	mapped	SGD_172/173_Kan	H06	no			CP001363_1235504	0	0				1	0
1468	STM14_1370	STM1197	CDS	fabF	-	1238598	1239839	3-oxoacyl-(acyl carrier protein) synthase II	mapped	SGD_172/173_Kan	H07	no			CP001363_1238627	0	0				1	0
1469	STM14_1371	STM1198	CDS	pabC	-	1239963	1240772	4-amino-4-deoxychorismate lyase	mapped	SGD_049/050_Kan	G05	made*	SGD_049/050_Cm	G05	CP001363_1239992	1	1	SGDCT_MS09_A05	SGDKT_MS28_D07		1	1
1470	STM14_1372	STM1199	CDS	yceG	-	1240775	1241797	hypothetical protein	mapped	SGD_057/058_Kan	D04	no			CP001363_1240804	1	0	SGDKT_MS30_D04			1	0
1473	STM14_1375	STM1202	CDS	ycfH	-	1243440	1244237	putative metallodependent hydrolase	mapped	SGD_057/058_Kan	D12	mapped	SGD_057/058_Cm	D12	CP001363_1243469	1	1	SGDCT_MS24_A01	SGDKT_MS14_B11		1	1
1477	STM14_1377	STM1203	CDS	ptsG	-	1244532	1245965	glucose-specific PTS system IIBC components	mapped	SGD_172/173_Kan	H08	no			CP001363_1244561	1	0	SGDKT_MS11_E10			1	0
1478	STM14_1378	STM1204	CDS	fhuE	+	1246050	1248224	ferric-rhodotorulic acid outer membrane transporter	mapped	SGD_033/034_Kan	F02	mapped	SGD_033/034_Cm	F02	CP001363_1248195	1	1	SGDCT_MS29_A09	SGDKT_MS28_G04		1	1
1479	STM14_1379	STM1205	CDS	ycfF	-	1248566	1248925	purine nucleoside phosphoramidase	no			mapped	SGD_057/058_Cm	D11	CP001363_1248595	0	1	SGDCT_MS06_A12			0	1
1480	STM14_1380	STM1206	CDS	ycfL	-	1248928	1249302	putative outer membrane lipoprotein	mapped	SGD_041/042_Kan	C07	mapped	SGD_041/042_Cm	C07	CP001363_1248957	1	1	SGDCT_MS09_G07	SGDKT_MS09_G02		1	1
1481	STM14_1381	STM1207	CDS	ycfM	-	1249316	1249954	putative outer membrane lipoprotein	mapped	SGD_049/050_Kan	D12	mapped	SGD_049/050_Cm	D12	CP001363_1249345	1	1	SGDCT_MS26_H09	SGDKT_MS23_H05		1	1
1482	STM14_1382	STM1208	CDS	thiK	-	1249935	1250759	thiamine kinase	mapped	SGD_051/052_Kan	F06	no			CP001363_1249964	1	0	SGDKT_MS27_F09			1	0
1483	STM14_1383	STM1209	CDS	nagZ	-	1250770	1251795	beta-hexosaminidase	mapped	SGD_057/058_Kan	E02	mapped	SGD_057/058_Cm	E02	CP001363_1250811	1	0	SGDKT_MS30_H10			1	1
1485	STM14_1385	STM1211	CDS	ndh	-	1252617	1253921	respiratory NADH dehydrogenase 2	mapped	SGD_164/165_Kan	F02	mapped	SGD_164/165_Cm	F02	CP001363_1252670	1	1	SGDCT_MS19_H01	SGDKT_MS13_H10		1	1
1486	STM14_1386	STM1212	CDS	ycfJ	-	1254100	1254639	hypothetical protein	mapped	SGD_057/058_Kan	E01	mapped	SGD_057/058_Cm	E01	CP001363_1254141	1	1	SGDCT_MS26_G09	SGDKT_MS06_B11		1	1
1488	STM14_1387	STM1213	CDS	ycfQ	+	1254714	1255349	putative transcriptional repressor	mapped	SGD_057/058_Kan	E04	mapped	SGD_057/058_Cm	E04	CP001363_1255320	1	1	SGDCT_MS01_F03	SGDKT_MS01_F03		1	1
1489	STM14_1388	STM1214	CDS	ycfR	-	1255591	1255848	putative outer membrane protein	mapped	SGD_049/050_Kan	B03	made	SGD_049/050_Cm	B03	CP001363_1255620	1	1	SGDCT_MS17_F03	SGDKT_MS10_E03		1	1
1492	STM14_1391	STM1216	CDS	mfd	+	1257058	1260504	transcription-repair coupling factor	mapped	SGD_100/101_Kan	B10	mapped	SGD_100/101_Cm	B10	CP001363_1260475	1	1	SGDCT_MS04_A09	SGDKT_MS31_H08		1	1
1496	STM14_1395	STM1220	CDS	ycfX	-	1264008	1264919	N-acetyl-D-glucosamine kinase	mapped	SGD_057/058_Kan	E06	mapped	SGD_057/058_Cm	E06	CP001363_1264037	1	1	SGDCT_MS28_C02	SGDKT_MS11_B12		1	1
1497	STM14_1396	STM1221	CDS	cobB	-	1264938	1265759	NAD-dependent deacetylase	mapped	SGD_164/165_Kan	F01	mapped	SGD_164/165_Cm	F01	CP001363_1264967	1	1	SGDCT_MS26_B02	SGDKT_MS09_G10		1	1
1498	STM14_1397	STM1222	CDS	potD	+	1265841	1266887	spermidine/putrescine ABC transporter periplasmic substrate-binding protein	mapped	SGD_172/173_Kan	H10	no			CP001363_1266858	1	0	SGDKT_MS24_H01			1	0
1499	STM14_1398	STM1223	CDS	potC	+	1266912	1267691	spermidine/putrescine ABC transporter membrane protein	mapped	SGD_152/153_Kan	C07	mapped	SGD_152/153_Cm	C07	CP001363_1267662	1	1	SGDCT_MS28_A04	SGDKT_MS24_G04		1	1
1502	STM14_1400	STM1224	CDS	sifA	+	1268007	1269017	secreted effector protein	mapped	SGD_003/004_Kan	H04	mapped	SGD_003/004_Cm	H04	CP001363_1268988	1	0	SGDKT_MS04_D12			1	1
1505	STM14_1402	STM1225	CDS	potB	+	1269346	1270209	spermidine/putrescine ABC transporter membrane protein	mapped	SGD_152/153_Kan	C08	mapped	SGD_152/153_Cm	C08	CP001363_1270180	1	1	SGDCT_MS31_E02	SGDKT_MS33_G04		1	1
1506	STM14_1403	STM1226	CDS	potA	+	1270193	1271329	putrescine/spermidine ABC transporter ATPase protein	mapped	SGD_164/165_Kan	E12	mapped	SGD_164/165_Cm	E12	CP001363_1271300	1	1	SGDCT_MS12_A11	SGDKT_MS18_H02		1	1
1507	STM14_1404	STM1227	CDS	pepT	-	1271580	1272809	peptidase T	mapped	SGD_164/165_Kan	E11	mapped	SGD_164/165_Cm	E11	CP001363_1271609	0	0				1	1
1509	STM14_1406	STM1228	CDS	tnpA_4	-	1273020	1273478	transposase	mapped	SGD_019/020_Kan	E03	no	SGD_019/020_Cm	E03	CP001363_1272842	1	1	SGDCT_MS22_F10	SGDKT_MS34_G06		1	0
1511	STM14_1408	STM1230	CDS	phoQ	+	1276100	1277563	sensor protein PhoQ	mapped	SGD_019/020_Kan	F03	mapped	SGD_019/020_Cm	F03	CP001363_1277534	1	1	SGDCT_MS31_C02	SGDKT_MS03_B01		1	1
1512	STM14_1409	STM1231	CDS	phoP	+	1277563	1278237	DNA-binding transcriptional regulator PhoP	mapped	SGD_019/020_Kan	G03	mapped	SGD_019/020_Cm	G03	CP001363_1278208	0	1	SGDCT_MS26_G01			1	1
1514	STM14_1411	STM1233	CDS	ycfC	+	1279735	1280382	hypothetical protein	mapped	SGD_057/058_Kan	D09	no			CP001363_1280353	0	0				1	0
1517	STM14_1414	STM1236	CDS		+	1282096	1282425	putative periplasmic protein	mapped	SGD_027/028_Kan	B01	mapped	SGD_027/028_Cm	B01	CP001363_1282396	0	1	SGDCT_MS12_F11			1	1
1518	STM14_1415	STM1237	CDS	ymfC	+	1282422	1283087	putative ribosomal large subunit pseudouridine synthase	mapped	SGD_065/066_Kan	C08	no			CP001363_1283058	0	0				1	0
1561	STM14_1458		CDS		-	1308154	1309773	phage portal protein, lambda family	mapped	SGD_160/161_Kan	G05	made	SGD_160/161_Cm	G04	CP001363_1308222	0	1	SGDCT_MS19_H03			1	1
1569	STM14_1466	STM2598	CDS		-	1315412	1315813	phage minor tail protein U	mapped	SGD_067/068_Kan	H11	mapped	SGD_067/068_Cm	H11	CP001363_1315441	0	1	SGDCT_MS26_E08			1	1
1573	STM14_1470	STM2594	CDS		-	1317320	1320415	phage tail component H-like protein	mapped	SGD_013/014_Kan	H07	mapped	SGD_013/014_Cm	H07	CP001363_1317349	1	1	SGDCT_MS20_A11	SGDKT_MS24_E11		1	1
1575	STM14_1472		CDS		-	1320754	1321455	phage tail component L-like protein	mapped*	SGD_160/161_Kan	G06	made	SGD_160/161_Cm	G06	CP001363_1320786	1	1	SGDCT_MS02_C09	SGDKT_MS20_B06		1	1
1576	STM14_1473	STM2591	CDS		+	1321447	1322052	hypothetical protein	mapped	SGD_039/040_Kan	A03	mapped	SGD_039/040_Cm	A03	CP001363_1322170	0	0				1	1
1589	STM14_1486	STM1239	CDS		-	1336058	1337182	putative cytoplasmic protein	mapped	SGD_001/002_Kan	D03	no			CP001363_1336087	1	0	SGDKT_MS28_E11			1	0
1593	STM14_1490	STM1240	CDS	envF	+	1338164	1338952	putative envelope lipoprotein	mapped	SGD_001/002_Kan	E03	no			CP001363_1338923	1	0	SGDKT_MS30_F01			1	0
1594									mapped	SGD_164/165_Kan	E10	no			CP001363_1339333	0	0				1	0
1597	STM14_1492	STM1241	CDS	msgA	+	1339441	1339680	macrophage survival protein	mapped	SGD_009/010_Kan	G12	mapped	SGD_009/010_Cm	G12	CP001363_1339651	1	1	SGDCT_MS26_G11	SGDKT_MS04_F05		1	1
1598	STM14_1493	STM1242	CDS	envE	+	1339871	1340392	putative envelope protein	mapped	SGD_009/010_Kan	H12	mapped	SGD_009/010_Cm	H12	CP001363_1340363	1	1	SGDCT_MS13_D03	SGDKT_MS31_A02		1	1
1600	STM14_1495	STM1243	CDS		+	1340807	1341019	cold shock-like protein	mapped	SGD_043/044_Kan	E04	no			CP001363_1340978	1	0	SGDKT_MS24_A06			1	0
1602	STM14_1497	STM1244	CDS	pagD	+	1341151	1341414	virulence protein PAGD precursor	mapped	SGD_005/006_Kan	F11	mapped	SGD_001/002_Cm	C08	CP001363_1341385	1	0	SGDKT_MS05_G10			1	1
1603	STM14_1498	STM1245	CDS		-	1341463	1341640		mapped	SGD_011/012_Kan	A01	mapped	SGD_011/012_Cm	A01	CP001363_1341492	1	1	SGDCT_MS31_E06	SGDKT_MS32_C06		1	1
1606	STM14_1501	STM1246	CDS	pagC	-	1342226	1342783	virulence membrane protein PAGC precursor	mapped	SGD_005/006_Kan	G11	mapped	SGD_001/002_Cm	B08	CP001363_1342255	1	0	SGDKT_MS16_B02			1	1
1609	STM14_1504	STM1248	CDS		-	1343517	1343692		mapped	SGD_011/012_Kan	B01	mapped	SGD_011/012_Cm	B01	CP001363_1343546	1	0	SGDKT_MS20_D08			1	1
1610	STM14_1505	STM1249	CDS	pliC	+	1344020	1344364	lysozyme inhibitor	mapped	SGD_011/012_Kan	C01	mapped	SGD_011/012_Cm	C01	CP001363_1344335	1	0	SGDKT_MS21_B10			1	1
1614	STM14_1508	STM1250	CDS		-	1345067	1345339	putative cytoplasmic protein	mapped	SGD_011/012_Kan	D01	mapped	SGD_011/012_Cm	D01	CP001363_1345096	1	1	SGDCT_MS16_D08	SGDKT_MS14_F10		1	1
1615	STM14_1509	STM1251	CDS		-	1345491	1345958	putative molecular chaperone	mapped	SGD_043/044_Kan	G02	mapped	SGD_043/044_Cm	G02	CP001363_1345520	1	1	SGDCT_MS26_B07	SGDKT_MS16_D06		1	1
1617	STM14_1511	STM1252	CDS		-	1346297	1347340	putative cytoplasmic protein	mapped	SGD_011/012_Kan	E01	mapped	SGD_011/012_Cm	E01	CP001363_1346326	1	1	SGDCT_MS30_D12	SGDKT_MS08_G11		1	1
1618	STM14_1512	STM1253	CDS		+	1347423	1347953	putative inner membrane protein	mapped	SGD_027/028_Kan	F08	mapped	SGD_027/028_Cm	F08	CP001363_1347924	1	1	SGDCT_MS28_D02	SGDKT_MS24_C12		1	1
1619	STM14_1513	STM1254	CDS		+	1348102	1348416	putative outer membrane lipoprotein	mapped	SGD_005/006_Kan	H11	mapped	SGD_001/002_Cm	A08	CP001363_1348387	1	1	SGDCT_MS19_F03	SGDKT_MS17_G03		1	1
1621	STM14_1515	STM1255	CDS		-	1349098	1350732	putative ABC transporter periplasmic binding protein	mapped	SGD_027/028_Kan	F01	mapped	SGD_027/028_Cm	F01	CP001363_1349127	1	0	SGDKT_MS29_E09			1	1
1622	STM14_1516	STM1256	CDS		-	1350732	1351706	putative ABC transporter protein	mapped	SGD_027/028_Kan	D08	mapped	SGD_027/028_Cm	D08	CP001363_1350761	1	1	SGDCT_MS27_D11	SGDKT_MS24_A08		1	1
1623	STM14_1517	STM1257	CDS		-	1351696	1352508	putative ABC transporter protein	mapped	SGD_005/006_Kan	A12	mapped	SGD_001/002_Cm	H07	CP001363_1351725	0	1	SGDCT_MS09_A03			1	1
1624	STM14_1518	STM1258	CDS		-	1352502	1353299	putative ABC-type transport system ATPase component	mapped	SGD_011/012_Kan	F01	mapped	SGD_011/012_Cm	F01	CP001363_1352531	1	1	SGDCT_MS09_C08	SGDKT_MS22_G09		1	1
1625	STM14_1519	STM1259	CDS		-	1353293	1353883	putative ABC-type transport system ATPase component	mapped	SGD_011/012_Kan	G01	mapped	SGD_011/012_Cm	G01	CP001363_1353322	1	1	SGDCT_MS23_F05	SGDKT_MS04_A03		1	1
1627	STM14_1521	STM1261	CDS		-	1355292	1355618	putative cytoplasmic protein	mapped	SGD_027/028_Kan	A09	no	SGD_027/028_Cm	A09	CP001363_1355321	1	1	SGDCT_MS29_G01	SGDKT_MS04_E09		1	0
1628	STM14_1522	STM1262	tRNA		-	1355627	1355703	tRNA-Arg	mapped	SGD_150/151_Kan	B02	mapped	SGD_150/151_Cm	B02	CP001363_1355715	0	0				1	1
1630	STM14_1523	STM1263	CDS		-	1355815	1356462	hypothetical protein	mapped	SGD_011/012_Kan	H01	mapped	SGD_011/012_Cm	H01	CP001363_1355868	1	1	SGDCT_MS19_B12	SGDKT_MS12_H04		1	1
1633	STM14_1525	STM1264	CDS	aadA	-	1356571	1357359	aminoglycoside resistance protein	mapped	SGD_027/028_Kan	E06	no	SGD_027/028_Cm	E06	CP001363_1356600	0	1	SGDCT_MS10_D11			1	0
1634	STM14_1526	STM1265	CDS		-	1357504	1358097	putative response regulator	mapped	SGD_017/018_Kan	F02	mapped	SGD_017/018_Cm	F02	CP001363_1357533	1	1	SGDCT_MS03_G11	SGDKT_MS19_F02		1	1
1635	STM14_1527	STM1266	CDS		-	1358166	1359014	putative transcriptional regulator	mapped	SGD_019/020_Kan	A04	mapped	SGD_019/020_Cm	A04	CP001363_1358195	1	1	SGDCT_MS17_G12	SGDKT_MS03_D04		1	1
1637	STM14_1529	STM1267	CDS		+	1359269	1359517	putative cytoplasmic protein	mapped	SGD_011/012_Kan	A02	mapped	SGD_011/012_Cm	A02	CP001363_1359488	1	1	SGDCT_MS08_F12	SGDKT_MS08_H08		1	1
1638	STM14_1530	STM1268	CDS		+	1359596	1359745	putative cytoplasmic protein	mapped	SGD_011/012_Kan	B02	mapped	SGD_011/012_Cm	B02	CP001363_1359716	1	1	SGDCT_MS19_H02	SGDKT_MS09_B03		1	1
1639	STM14_1531	STM1269	CDS		-	1359828	1360373	chorismate mutase	mapped	SGD_011/012_Kan	C02	mapped	SGD_011/012_Cm	C02	CP001363_1359857	1	1	SGDCT_MS19_E01	SGDKT_MS30_G02		1	1
1640	STM14_1532	STM1270	CDS	yeaS	-	1360570	1361208	leucine export protein LeuE	mapped	SGD_047/048_Kan	F09	mapped	SGD_047/048_Cm	F09	CP001363_1360599	1	0	SGDKT_MS08_C05			1	1
1642	STM14_1534	STM1271	CDS	yeaR	-	1361381	1361743	putative cytoplasmic protein	mapped	SGD_043/044_Kan	A04	no			CP001363_1361410	1	0	SGDKT_MS33_H02			1	0
1645	STM14_1537	STM1273	CDS		-	1362158	1362799	putative nitric oxide reductase	mapped	SGD_019/020_Kan	B04	mapped	SGD_019/020_Cm	B04	CP001363_1362187	0	1	SGDCT_MS28_E10			1	1
1646									mapped	SGD_150/151_Kan	A01	mapped	SGD_150/151_Cm	A01	CP001363_1362918	1	1	SGDCT_MS05_B02	SGDKT_MS23_G02		1	1
1647	STM14_1538	STM1273.1n	CDS		-	1362921	1363106	hypothetical protein	mapped	SGD_164/165_Kan	E09	mapped	SGD_164/165_Cm	E09	CP001363_1362950	0	1	SGDCT_MS26_C04			1	1
1648	STM14_1539	STM1274	CDS	yeaQ	-	1363114	1363362	hypothetical protein	no			mapped	SGD_047/048_Cm	B11	CP001363_1363143	0	1	SGDCT_MS28_G08			0	1
1651	STM14_1542	STM1275	CDS	yaoF	-	1363795	1364046	putative hemolysin	no			mapped	SGD_037/038_Cm	G10	CP001363_1363824	0	1	SGDCT_MS14_B12			0	1
1652	STM14_1543	STM1276	CDS		-	1364115	1364426	putative periplasmic protein	mapped	SGD_027/028_Kan	E07	no	SGD_027/028_Cm	E07	CP001363_1364144	1	0	SGDKT_MS34_G12			1	0
1653	STM14_1544	STM1277	CDS	yeaO	+	1364412	1364759	putative cytoplasmic protein	mapped	SGD_041/042_Kan	G02	mapped	SGD_041/042_Cm	G02	CP001363_1364730	1	0	SGDKT_MS10_A02			1	1
1656	STM14_1547	STM1278	CDS	yeaN	+	1364878	1366062	putative amino acid/amine transport protein	mapped	SGD_059/060_Kan	B07	mapped	SGD_059/060_Cm	B07	CP001363_1366033	1	1	SGDCT_MS11_C12	SGDKT_MS09_H05		1	1
1657	STM14_1548	STM1279	CDS	yeaM	-	1366163	1366957	putative regulatory protein	mapped	SGD_045/046_Kan	F08	mapped	SGD_045/046_Cm	F08	CP001363_1366192	1	1	SGDCT_MS10_B07	SGDKT_MS27_G04		1	1
1662	STM14_1552	STM1282	CDS	yeaK	+	1367693	1368211	putative cytoplasmic protein	mapped	SGD_043/044_Kan	A09	mapped	SGD_043/044_Cm	A09	CP001363_1368182	1	1	SGDCT_MS25_D12	SGDKT_MS03_F02		1	1
1666	STM14_1556	STM1284	CDS	yeaH	+	1370395	1371681	hypothetical protein	mapped	SGD_059/060_Kan	B05	mapped	SGD_059/060_Cm	B05	CP001363_1371652	1	1	SGDCT_MS31_B02	SGDKT_MS07_A07		1	1
1668	STM14_1558	STM1285	CDS	yeaG	+	1371804	1373738	putative serine protein kinase	mapped	SGD_059/060_Kan	B04	mapped	SGD_059/060_Cm	B04	CP001363_1373709	1	1	SGDCT_MS16_F02	SGDKT_MS10_E05		1	1
1670	STM14_1560	STM1286	CDS	mipA	-	1374166	1374912	MltA-interacting protein A	mapped	SGD_152/153_Kan	C09	mapped	SGD_152/153_Cm	C09	CP001363_1374195	1	1	SGDCT_MS28_H05	SGDKT_MS24_B03		1	1
1671	STM14_1561	STM1287	CDS		-	1375202	1376398	arylsulfatase regulator	mapped	SGD_011/012_Kan	D02	mapped	SGD_011/012_Cm	D02	CP001363_1375231	1	1	SGDCT_MS27_H09	SGDKT_MS25_C06		1	1
1672	STM14_1562	STM1288	CDS		-	1376495	1377352	putative aldehyde reductase	mapped	SGD_049/050_Kan	D07	mapped	SGD_049/050_Cm	D07	CP001363_1376524	0	1	SGDCT_MS11_D04			1	1
1673	STM14_1563	STM1289	CDS	yeaD	+	1377451	1378335	aldose 1-epimerase	mapped	SGD_059/060_Kan	B03	mapped	SGD_059/060_Cm	B03	CP001363_1378306	1	1	SGDCT_MS24_A09	SGDKT_MS30_D01		1	1
1677	STM14_1567	STM1291	CDS	yeaA	-	1379977	1380420	methionine sulfoxide reductase B	mapped	SGD_172/173_Kan	H11	made*	SGD_172/173_Cm	H11 + A11?	CP001363_1380006	1	1	SGDCT_MS13_E05	SGDKT_MS19_A01		1	1
1678	STM14_1568	STM1292	CDS	yeaC	-	1380462	1380740	putative cytoplasmic protein	mapped	SGD_059/060_Kan	B02	mapped	SGD_059/060_Cm	B02	CP001363_1380491	1	1	SGDCT_MS30_E01	SGDKT_MS10_C04		1	1
1682	STM14_1570	STM1293	CDS	pncA	+	1381091	1381747	nicotinamidase/pyrazinamidase	mapped	SGD_049/050_Kan	D04	mapped	SGD_049/050_Cm	D04	CP001363_1381718	1	1	SGDCT_MS29_B05	SGDKT_MS19_E02		1	1
1685	STM14_1573	STM1295	CDS	sppA	+	1382886	1384742	protease 4	mapped	SGD_164/165_Kan	E07	no			CP001363_1384713	1	0	SGDKT_MS16_C03			1	0
1686	STM14_1574	STM1296	CDS	ydjA	-	1384916	1385467	hypothetical protein	mapped	SGD_059/060_Kan	A09	mapped	SGD_059/060_Cm	A09	CP001363_1384945	0	1	SGDCT_MS14_B05			1	1
1687	STM14_1575	STM1297	CDS	selD	-	1385585	1386628	selenophosphate synthetase	mapped	SGD_164/165_Kan	E06	no			CP001363_1385614	1	0	SGDKT_MS26_F10			1	0
1688	STM14_1576	STM1298	CDS	topB	-	1386633	1388582	DNA topoisomerase III	mapped	SGD_100/101_Kan	B12	mapped	SGD_100/101_Cm	B12	CP001363_1386662	0	1	SGDCT_MS09_F10			1	1
1689	STM14_1577	STM1299	CDS	gdhA	+	1388612	1389955	glutamate dehydrogenase	mapped*	SGD_049/050_Kan	E02	mapped	SGD_049/050_Cm	E02	CP001363_1389926	0	1	SGDCT_MS13_F08			1	1
1691	STM14_1578	STM1300	CDS		-	1390194	1390469	putative periplasmic protein	mapped	SGD_005/006_Kan	C12	mapped	SGD_001/002_Cm	F07	CP001363_1390223	1	1	SGDCT_MS10_E08	SGDKT_MS25_A07		1	1
1692	STM14_1579	STM1301	CDS		+	1390429	1390845	pyrimidine (deoxy)nucleoside triphosphate pyrophosphohydrolase	mapped	SGD_033/034_Kan	C09	mapped	SGD_033/034_Cm	C09	CP001363_1390816	0	1	SGDCT_MS14_E05			1	1
1693	STM14_1580	STM1302	CDS	xthA	+	1390918	1391724	exonuclease III	made	SGD_045/046_Kan	C07	mapped	SGD_045/046_Cm	C07	CP001363_1391695	1	1	SGDCT_MS10_F10	SGDKT_MS14_F02		1	1
1695	STM14_1582	STM1303	CDS	argD_1	-	1392170	1393396	bifunctional succinylornithine transaminase/acetylornithine transaminase	mapped	SGD_172/173_Kan	H12	mapped*	SGD_172/173_Cm	H12 + A12?	CP001363_1392199	1	1	SGDCT_MS29_A07	SGDKT_MS01_C03		1	1
1696	STM14_1583	STM1304	CDS	astA	-	1393387	1394421	arginine succinyltransferase	mapped	SGD_164/165_Kan	E05	mapped	SGD_164/165_Cm	E05	CP001363_1393416	1	1	SGDCT_MS16_F08	SGDKT_MS33_H09		1	1
1697	STM14_1584	STM1305	CDS	astD	-	1394418	1395896	succinylglutamic semialdehyde dehydrogenase	mapped	SGD_172/173_Kan	G01	no			CP001363_1394447	1	0	SGDKT_MS21_F10			1	0
1699	STM14_1586	STM1307	CDS	astE	-	1397229	1398197	succinylglutamate desuccinylase	mapped	SGD_005/006_Kan	D12	mapped	SGD_001/002_Cm	E07	CP001363_1397258	1	1	SGDCT_MS11_G11	SGDKT_MS10_F06		1	1
1701	STM14_1588	STM1308	CDS	spy	-	1398533	1399018	periplasmic protein	mapped	SGD_152/153_Kan	C10	mapped	SGD_152/153_Cm	C10	CP001363_1398562	1	1	SGDCT_MS11_E02	SGDKT_MS06_E12		1	1
1702	STM14_1589	STM1309	CDS		+	1399093	1400001	nucleotide excision repair endonuclease	mapped	SGD_047/048_Kan	H06	mapped	SGD_047/048_Cm	H06	CP001363_1399972	1	1	SGDCT_MS28_G10	SGDKT_MS22_E01		1	1
1705	STM14_1592	STM1311	CDS	osmE	-	1401141	1401482	DNA-binding transcriptional activator OsmE	mapped	SGD_003/004_Kan	A05	mapped	SGD_003/004_Cm	A05	CP001363_1401170	1	1	SGDCT_MS13_G08	SGDKT_MS25_G09		1	1
1707	STM14_1594	STM1312	CDS	celA	-	1401783	1402103	N,N'-diacetylchitobiose-specific PTS system transporter subunit IIB	mapped	SGD_172/173_Kan	G03	no			CP001363_1401812	1	0	SGDKT_MS20_D12			1	0
1708	STM14_1595	STM1313	CDS	celB	-	1402186	1403544	N,N'-diacetylchitobiose-specific PTS system transporter subunit IIC	mapped	SGD_172/173_Kan	G04	made	SGD_172/173_Cm	G04	CP001363_1402215	0	1	SGDCT_MS02_C11			1	1
1709	STM14_1596	STM1314	CDS	celC	-	1403595	1403942	N,N'-diacetylchitobiose-specific PTS system transporter subunit IIA	mapped	SGD_172/173_Kan	G05	no			CP001363_1403624	1	0	SGDKT_MS16_D03			1	0
1710	STM14_1597	STM1315	CDS	celD	-	1403953	1404795	DNA-binding transcriptional regulator ChbR	no			mapped	SGD_003/004_Cm	B05	CP001363_1403982	0	1	SGDCT_MS31_C09			0	1
1711	STM14_1598	STM1316	CDS	celF	-	1404920	1406275	phospho-beta-glucosidase/cellobiose-6-phosphate hydrolase	mapped	SGD_164/165_Kan	E04	mapped	SGD_164/165_Cm	E04	CP001363_1404949	1	1	SGDCT_MS10_D12	SGDKT_MS24_F01		1	1
1713	STM14_1599	STM1317	CDS	celG	-	1406288	1407046	hypothetical protein	no			mapped	SGD_051/052_Cm	F12	CP001363_1406317	0	1	SGDCT_MS08_F01			0	1
1714	STM14_1600	STM1318	CDS	katE	+	1407090	1409342	hydroperoxidase II	mapped	SGD_164/165_Kan	E03	mapped	SGD_164/165_Cm	E03	CP001363_1409313	1	1	SGDCT_MS28_C05	SGDKT_MS29_F08		1	1
1717	STM14_1603	STM1319	CDS	cedA	-	1409707	1409949	cell division modulator	mapped	SGD_164/165_Kan	E02	mapped	SGD_164/165_Cm	E02	CP001363_1409736	1	1	SGDCT_MS01_A12	SGDKT_MS03_H02		1	1
1718	STM14_1604	STM1320	CDS	ydjN	+	1410051	1411442	kinase/transporter-like protein	mapped	SGD_059/060_Kan	A11	no			CP001363_1411413	1	0	SGDKT_MS03_C05			1	0
1720	STM14_1606	STM1322	CDS	yniC	+	1412316	1412984	2-deoxyglucose-6-phosphatase	mapped	SGD_065/066_Kan	D06	mapped	SGD_065/066_Cm	D06	CP001363_1412955	1	1	SGDCT_MS20_A07	SGDKT_MS22_G02		1	1
1721	STM14_1607	STM1323	CDS	yniB	-	1413133	1413669	putative regulatory protein	mapped	SGD_065/066_Kan	D05	mapped	SGD_065/066_Cm	D05	CP001363_1413162	1	1	SGDCT_MS09_B08	SGDKT_MS20_A12		1	1
1722	STM14_1608	STM1324	CDS		+	1413712	1414572	putative cytoplasmic protein	no			mapped	SGD_053/054_Cm	F05	CP001363_1414543	0	1	SGDCT_MS29_F01			0	1
1723	STM14_1609	STM1325	CDS	ydiZ	+	1414679	1414969	putative cytoplasmic protein	mapped	SGD_035/036_Kan	H06	mapped	SGD_035/036_Cm	H06	CP001363_1414940	1	1	SGDCT_MS09_D04	SGDKT_MS18_E06		1	1
1724	STM14_1610	STM1326	CDS	pfkB	+	1415066	1415998	6-phosphofructokinase 2	mapped	SGD_164/165_Kan	E01	mapped	SGD_164/165_Cm	E01	CP001363_1415969	1	1	SGDCT_MS29_H07	SGDKT_MS27_E08		1	1
1725	STM14_1611	STM1327	CDS	ydiY	-	1416287	1417045	putative outer membrane protein	mapped	SGD_059/060_Kan	A08	mapped	SGD_059/060_Cm	A08	CP001363_1416316	1	0	SGDKT_MS24_A03			1	1
1726	STM14_1612	STM1328	CDS		+	1417094	1418053	putative outer membrane protein	mapped	SGD_011/012_Kan	E02	mapped	SGD_011/012_Cm	E02	CP001363_1417997	1	1	SGDCT_MS25_B02	SGDKT_MS30_B10		1	1
1728	STM14_1613	STM1329	CDS		-	1418196	1418510	putative inner membrane protein	mapped	SGD_011/012_Kan	F02	mapped	SGD_011/012_Cm	F02	CP001363_1418225	1	1	SGDCT_MS18_E06	SGDKT_MS09_C07		1	1
1729	STM14_1614	STM1330	CDS		-	1418507	1419361	putative DNA/RNA non-specific endonuclease	mapped	SGD_005/006_Kan	E12	mapped	SGD_001/002_Cm	D07	CP001363_1418536	1	0	SGDKT_MS19_B12			1	1
1730	STM14_1615	STM1331	CDS		-	1419534	1419740	hypothetical protein	mapped	SGD_011/012_Kan	G02	mapped	SGD_011/012_Cm	G02	CP001363_1419563	1	1	SGDCT_MS31_F10	SGDKT_MS11_F06		1	1
1731	STM14_1616	STM1332	CDS	rfc	+	1420063	1421286	O-antigen polymerase	mapped	SGD_011/012_Kan	H02	mapped	SGD_011/012_Cm	H02	CP001363_1421257	1	0	SGDKT_MS22_G12			1	1
1741									mapped	SGD_150/151_Kan	B03	mapped	SGD_150/151_Cm	B03	CP001363_1429517	0	0				1	1
1742	STM14_1626	STM1339	CDS	ihfA	-	1429045	1429344	integration host factor subunit alpha	no	SGD_172/173_Kan	G09	made	SGD_172/173_Cm	G09	CP001363_1429074	0	0				0	1
1743	STM14_1627	STM1340	CDS	btuC	-	1429547	1430527	vtamin B12-transporter permease	made	SGD_164/165_Kan	D11	mapped	SGD_164/165_Cm	D11	CP001363_1429567	0	0				1	1
1744	STM14_1628	STM1341	CDS	btuE	-	1430619	1431170	putative glutathione peroxidase	mapped	SGD_047/048_Kan	G06	mapped	SGD_047/048_Cm	G06	CP001363_1430648	1	0	SGDKT_MS18_E09			1	1
1746	STM14_1629	STM1342	CDS	btuD	-	1431170	1431919	vitamin B12-transporter ATPase	mapped	SGD_049/050_Kan	A06	mapped	SGD_049/050_Cm	A06	CP001363_1431199	0	1	SGDCT_MS11_F10			1	1
1750	STM14_1632	STM1344	CDS	ydiV	-	1432774	1433487	hypothetical protein	mapped	SGD_003/004_Kan	C05	mapped	SGD_003/004_Cm	C05	CP001363_1432803	1	1	SGDCT_MS13_E11	SGDKT_MS15_H11		1	1
1751	STM14_1633	STM1345	CDS	ydiU	-	1433549	1434991	hypothetical protein	mapped	SGD_059/060_Kan	A07	no			CP001363_1433578	1	0	SGDKT_MS28_H09			1	0
1752	STM14_1634	STM1346	CDS	ydiE	+	1435026	1435217	hypothetical protein	mapped	SGD_043/044_Kan	F06	mapped	SGD_043/044_Cm	F06	CP001363_1435188	1	1	SGDCT_MS04_F07	SGDKT_MS28_F05		1	1
1753	STM14_1635	STM1347	CDS	aroH	+	1435374	1436420	phospho-2-dehydro-3-deoxyheptonate aldolase	mapped	SGD_172/173_Kan	G10	mapped	SGD_172/173_Cm	G10	CP001363_1436391	1	1	SGDCT_MS30_E06	SGDKT_MS28_G07		1	1
1755	STM14_1637	STM1348	CDS	ydiA	+	1436576	1437409	hypothetical protein	mapped	SGD_059/060_Kan	A05	mapped	SGD_059/060_Cm	A05	CP001363_1437380	1	1	SGDCT_MS11_G05	SGDKT_MS21_H11		1	1
1757	STM14_1639	STM1349	CDS	pps	-	1437746	1440124	phosphoenolpyruvate synthase	mapped	SGD_164/165_Kan	D11	mapped	SGD_164/165_Cm	D10	CP001363_1437775	0	1	SGDCT_MS10_C07			1	1
1758	STM14_1640	STM1350	CDS	ydiD	+	1440166	1441806	short chain acyl-CoA synthetase	mapped	SGD_011/012_Kan	A03	mapped	SGD_011/012_Cm	A03	CP001363_1441777	1	1	SGDCT_MS14_E11	SGDKT_MS13_E09		1	1
1759	STM14_1641	STM1351	CDS	ydiT	+	1441896	1442189	putative ferredoxin	mapped	SGD_033/034_Kan	H04	mapped	SGD_033/034_Cm	H04	CP001363_1442160	1	1	SGDCT_MS04_D07	SGDKT_MS23_E12		1	1
1761	STM14_1642	STM1352	CDS	ydiS	+	1442186	1443472	hypothetical protein	mapped	SGD_031/032_Kan	E08	mapped	SGD_031/032_Cm	E08	CP001363_1443443	1	0	SGDKT_MS17_B08			1	1
1762	STM14_1643	STM1353	CDS	ydiR	+	1443529	1444464	electron transfer flavoprotein subunit YdiR	no			mapped	SGD_037/038_Cm	C04	CP001363_1444435	0	1	SGDCT_MS10_F02			0	1
1765	STM14_1646	STM1355	CDS	ydiP	-	1445713	1446603	putative transcriptional regulator	mapped	SGD_005/006_Kan	F12	mapped	SGD_001/002_Cm	C07	CP001363_1445742	1	1	SGDCT_MS28_H08	SGDKT_MS16_F02		1	1
1766	STM14_1647	STM1356	CDS	ydiO	+	1446679	1447830	putative acyl-CoA dehydrogenase	mapped	SGD_011/012_Kan	B03	mapped	SGD_011/012_Cm	B03	CP001363_1447801	1	1	SGDCT_MS01_C01	SGDKT_MS33_A02		1	1
1767	STM14_1648	STM1357.S	CDS	ydiF	+	1447844	1449439	putative acetyl-CoA/acetoacetyl-CoA transferase beta subunit	mapped	SGD_033/034_Kan	A02	mapped	SGD_033/034_Cm	A02	CP001363_1449368	1	0	SGDKT_MS13_G08			1	1
1768	STM14_1649	STM1358	CDS	aroD	+	1449593	1450351	3-dehydroquinate dehydratase	mapped	SGD_005/006_Kan	G12	mapped	SGD_001/002_Cm	B07	CP001363_1450322	1	0	SGDKT_MS31_C06			1	1
1769	STM14_1650	STM1359	CDS	aroE_1	+	1450396	1451262	quinate/shikimate dehydrogenase	mapped	SGD_011/012_Kan	C03	mapped	SGD_011/012_Cm	C03	CP001363_1451233	1	0	SGDKT_MS31_G08			1	1
1770	STM14_1651	STM1360	CDS	ydiN	+	1451329	1452564	putative transport protein	mapped	SGD_011/012_Kan	D03	mapped	SGD_011/012_Cm	D03	CP001363_1452535	1	1	SGDCT_MS19_A09	SGDKT_MS21_E12		1	1
1773	STM14_1654	STM1361	CDS	ydiM	+	1452928	1454139	putative transport protein	no			mapped	SGD_001/002_Cm	A07	CP001363_1454110	1	1	SGDCT_MS30_E03	SGDKT_MS27_H07		0	1
1774	STM14_1655	STM1362	CDS	ydiL	+	1454280	1454639	putative cytoplasmic protein	mapped	SGD_007/008_Kan	A01	mapped	SGD_007/008_Cm	A01	CP001363_1454610	1	1	SGDCT_MS15_E11	SGDKT_MS05_C04		1	1
1775	STM14_1656	STM1363	ncRNA	rprA	+	1454807	1454913	regulatory RNA	mapped	SGD_025/026_Kan	B07	mapped	SGD_025/026_Cm	B07	CP001363_1454916	0	0				1	1
1776	STM14_1656	STM1363	ncRNA	rprA	+	1454807	1454913	regulatory RNA	mapped	SGD_154/155_Kan	C06	mapped	SGD_154/155_Cm	C06	CP001363_1454884	1	1	SGDCT_MS31_D04	SGDKT_MS29_H10		1	1
1777	STM14_1657	STM1364	CDS	ydiK	+	1455097	1456215	putative inner membrane protein	mapped	SGD_059/060_Kan	A06	mapped	SGD_059/060_Cm	A06	CP001363_1456186	1	1	SGDCT_MS19_H10	SGDKT_MS08_G02		1	1
1779	STM14_1659	STM1365	CDS	ydiJ	-	1456480	1459536	putative oxidase	mapped	SGD_049/050_Kan	C07	mapped	SGD_049/050_Cm	C07	CP001363_1456509	1	1	SGDCT_MS25_B11	SGDKT_MS04_A06		1	1
1780	STM14_1660	STM1366	CDS		-	1459533	1459943	hypothetical protein	no			mapped	SGD_053/054_Cm	F02	CP001363_1459604	0	0				0	1
1781	STM14_1661	STM1367	CDS	ydiH	-	1460003	1460230	putative cytoplasmic protein	no			mapped	SGD_047/048_Cm	B08	CP001363_1460071	0	1	SGDCT_MS08_E09			0	1
1782			sRNA cand (LT2)	RydB					mapped	SGD_025/026_Kan	B12	made	SGD_025/026_Cm	B12	CP001363_1460392	0	0				1	1
1783									mapped	SGD_150/151_Kan	B04	mapped	SGD_150/151_Cm	B04	CP001363_1460467	0	0				1	1
1784	STM14_1662	STM1368	CDS		+	1460518	1461864	putative Na+-dicarboxylate symporter	mapped	SGD_027/028_Kan	B09	mapped	SGD_027/028_Cm	B09	CP001363_1461835	1	0	SGDKT_MS06_D05			1	1
1785	STM14_1663	STM1369	CDS	sufA	-	1462291	1462659	iron-sulfur cluster assembly scaffold protein	no	SGD_172/173_Kan	G11	mapped*	SGD_172/173_Cm	G11 + B11?	CP001363_1462320	0	1	SGDCT_MS09_B03			0	1
1787	STM14_1665	STM1371	CDS	sufC	-	1464172	1464918	cysteine desulfurase ATPase component	mapped	SGD_172/173_Kan	G12	made*	SGD_172/173_Cm	G12 + B12?	CP001363_1464201	1	1	SGDCT_MS09_E02	SGDKT_MS05_H05		1	1
1789	STM14_1666	STM1372	CDS	sufD	-	1464893	1466164	cysteine desulfurase activator complex subunit SufD	no			mapped	SGD_164/165_Cm	D08	CP001363_1464922	0	1	SGDCT_MS02_A04			0	1
1790	STM14_1667	STM1373	CDS	sufS	-	1466161	1467381	selenocysteine lyase	made	SGD_164/165_Kan	D07	mapped	SGD_164/165_Cm	D07	CP001363_1466190	1	1	SGDCT_MS25_H09	SGDKT_MS11_A12		1	1
1791	STM14_1668	STM1374	CDS	ynhA	-	1467394	1467810	cysteine desufuration protein SufE	mapped	SGD_065/066_Kan	D04	mapped	SGD_065/066_Cm	D04	CP001363_1467423	1	1	SGDCT_MS11_G04	SGDKT_MS17_H07		1	1
1792	STM14_1669	STM1375	CDS	ynhG	-	1467965	1468966	hypothetical protein	mapped	SGD_041/042_Kan	E04	mapped	SGD_041/042_Cm	E04	CP001363_1467994	1	1	SGDCT_MS03_G08	SGDKT_MS26_A11		1	1
1795	STM14_1672	STM1378	CDS	pykF	+	1469902	1471314	pyruvate kinase	mapped	SGD_164/165_Kan	D06	mapped	SGD_164/165_Cm	D06	CP001363_1471285	1	0	SGDKT_MS11_D04			1	1
1796	STM14_1673	STM1379	CDS	orf48	+	1471716	1473059	putative amino acid permease	mapped	SGD_019/020_Kan	C04	mapped	SGD_019/020_Cm	C04	CP001363_1473030	0	1	SGDCT_MS27_B12			1	1
1797	STM14_1674	STM1380	CDS	orf32	+	1473081	1473974	putative proline iminopeptidase	mapped	SGD_019/020_Kan	D04	mapped	SGD_019/020_Cm	D04	CP001363_1473945	1	1	SGDCT_MS11_D05	SGDKT_MS27_C06		1	1
1798	STM14_1675	STM1381	CDS	orf245	+	1474033	1474770	putative cytoplasmic protein	mapped	SGD_007/008_Kan	B01	mapped	SGD_007/008_Cm	B01	CP001363_1474741	1	1	SGDCT_MS11_B10	SGDKT_MS24_H10		1	1
1799	STM14_1676	STM1382	CDS	orf408	+	1474782	1476008	putative regulatory protein	mapped	SGD_007/008_Kan	C01	mapped	SGD_007/008_Cm	C01	CP001363_1475979	1	0	SGDKT_MS14_G09			1	1
1800	STM14_1677	STM1383	CDS	ttrA	+	1476331	1479393	tetrathionate reductase complex subunit A	mapped	SGD_011/012_Kan	E03	no	SGD_011/012_Cm	E03	CP001363_1479364	1	1	SGDCT_MS25_B03	SGDKT_MS11_E12		1	0
1801	STM14_1678	STM1384	CDS	ttrC	+	1479386	1480408	tetrathionate reductase complex subunit C	mapped	SGD_011/012_Kan	F03	mapped	SGD_011/012_Cm	F03	CP001363_1480379	1	1	SGDCT_MS15_F05	SGDKT_MS19_D03		1	1
1802	STM14_1679	STM1385	CDS	ttrB	+	1480409	1481161	tetrathionate reductase complex subunit B	mapped	SGD_019/020_Kan	E04	mapped	SGD_019/020_Cm	E04	CP001363_1481132	1	0	SGDKT_MS23_H06			1	1
1803	STM14_1680	STM1386	CDS	ttrS	-	1481325	1483103	sensory histidine kinase	mapped	SGD_019/020_Kan	F04	mapped	SGD_019/020_Cm	F04	CP001363_1481354	1	1	SGDCT_MS26_D05	SGDKT_MS23_E01		1	1
1804	STM14_1681	STM1387	CDS	ttrR	-	1483060	1483698	response regulator	mapped	SGD_019/020_Kan	G04	mapped	SGD_019/020_Cm	G04	CP001363_1483107	0	1	SGDCT_MS02_F09			1	1
1805	STM14_1682	STM1388	CDS	orf70	-	1483796	1484008	hypothetical protein	mapped	SGD_049/050_Kan	A02	mapped	SGD_049/050_Cm	A02	CP001363_1483825	1	1	SGDCT_MS07_F11	SGDKT_MS15_B11		1	1
1806	STM14_1683	STM1389	CDS	orf319	+	1484104	1485063	putative inner membrane protein	mapped	SGD_007/008_Kan	D01	mapped	SGD_007/008_Cm	D01	CP001363_1485034	1	1	SGDCT_MS25_E11	SGDKT_MS22_C08		1	1
1807	STM14_1684	STM1390	CDS	orf242	+	1485236	1485964	putative regulatory protein	mapped	SGD_017/018_Kan	G02	mapped	SGD_017/018_Cm	G02	CP001363_1485935	1	1	SGDCT_MS11_A05	SGDKT_MS02_B03		1	1
1809	STM14_1686	STM1391	CDS	ssrB	+	1486143	1486781	transcriptional activator	mapped	SGD_019/020_Kan	H03	mapped	SGD_019/020_Cm	H03	CP001363_1486752	0	1	SGDCT_MS30_F09			1	1
1810	STM14_1687	STM1392	CDS	ssrA	+	1486812	1489574	sensor kinase	mapped	SGD_019/020_Kan	A05	mapped	SGD_019/020_Cm	A05	CP001363_1489545	1	0	SGDKT_MS13_D11			1	1
1811	STM14_1688	STM1393	CDS	ssaB	-	1489975	1490376	secreted effector protein	mapped	SGD_003/004_Kan	D05	mapped	SGD_003/004_Cm	D05	CP001363_1490004	1	0	SGDKT_MS18_G10			1	1
1812	STM14_1689	STM1394	CDS	ssaC	-	1490378	1491871	outer membrane secretin precursor	mapped	SGD_017/018_Kan	H02	mapped	SGD_017/018_Cm	H02	CP001363_1490407	1	0	SGDKT_MS06_E06			1	1
1813	STM14_1690	STM1395	CDS	ssaD	-	1491852	1493063	virulence protein	mapped	SGD_017/018_Kan	A03	mapped	SGD_017/018_Cm	A03	CP001363_1491881	1	0	SGDKT_MS07_B09			1	1
1814	STM14_1691	STM1396	CDS	ssaE	-	1493071	1493313	secretion system effector	mapped	SGD_017/018_Kan	B03	mapped	SGD_017/018_Cm	B03	CP001363_1493100	1	1	SGDCT_MS20_C05	SGDKT_MS04_G10		1	1
1816	STM14_1693	STM1397	CDS		-	1493577	1493903	secretion system chaperone protein	mapped	SGD_017/018_Kan	C03	mapped	SGD_017/018_Cm	C03	CP001363_1493606	1	0	SGDKT_MS28_C01			1	1
1817	STM14_1694	STM1398	CDS		-	1493910	1494500	translocation machinery component	mapped	SGD_003/004_Kan	E05	mapped	SGD_003/004_Cm	E05	CP001363_1493939	1	1	SGDCT_MS17_H10	SGDKT_MS22_F08		1	1
1818	STM14_1695	STM1399	CDS	sscA	-	1494497	1494970	secretion system chaparone	mapped	SGD_017/018_Kan	D03	mapped	SGD_017/018_Cm	D03	CP001363_1494526	1	1	SGDCT_MS20_C12	SGDKT_MS07_D04		1	1
1819	STM14_1696	STM1400	CDS	sseC	-	1494973	1496427	translocation machinery component	mapped	SGD_003/004_Kan	F05	mapped	SGD_003/004_Cm	F05	CP001363_1495002	1	1	SGDCT_MS11_D09	SGDKT_MS29_E02		1	1
1820	STM14_1697	STM1401	CDS	sseD	-	1496443	1497030	translocation machinery component	mapped	SGD_003/004_Kan	G05	mapped	SGD_003/004_Cm	G05	CP001363_1496472	0	0				1	1
1821	STM14_1698	STM1402	CDS	sseE	-	1497033	1497449	secreted effector protein	mapped	SGD_001/002_Kan	F03	no			CP001363_1497062	2	0	SGDKT_MS02_E03	SGDKT_MS06_A09		1	0
1822	STM14_1699	STM1403	CDS	sscB	-	1497501	1497935	secretion system chaparone	mapped	SGD_017/018_Kan	E03	mapped	SGD_017/018_Cm	E03	CP001363_1497530	1	1	SGDCT_MS26_C03	SGDKT_MS21_G06		1	1
1823	STM14_1700	STM1404	CDS	sseF	-	1497951	1498733	secreted effector protein	mapped	SGD_003/004_Kan	H05	mapped	SGD_003/004_Cm	H05	CP001363_1497980	1	1	SGDCT_MS19_A02	SGDKT_MS07_E11		1	1
1824	STM14_1701	STM1405	CDS	sseG	-	1498730	1499419	secreted effector protein	mapped	SGD_003/004_Kan	A06	mapped	SGD_003/004_Cm	A06	CP001363_1498759	1	0	SGDKT_MS27_E11			1	1
1825	STM14_1702	STM1406	CDS	ssaG	-	1499513	1499728	type III secretion system apparatus protein	mapped	SGD_017/018_Kan	F03	mapped	SGD_017/018_Cm	F03	CP001363_1499542	1	1	SGDCT_MS27_H10	SGDKT_MS27_G06		1	1
1826	STM14_1703	STM1407	CDS	ssaH	-	1499769	1499996	type III secretion system apparatus protein	mapped	SGD_017/018_Kan	G03	mapped	SGD_017/018_Cm	G03	CP001363_1499798	1	1	SGDCT_MS11_C06	SGDKT_MS17_G08		1	1
1827	STM14_1704	STM1408	CDS	ssaI	-	1500008	1500256	type III secretion system apparatus protein	mapped	SGD_017/018_Kan	H03	mapped	SGD_017/018_Cm	H03	CP001363_1500037	1	1	SGDCT_MS20_C03	SGDKT_MS15_C11		1	1
1828	STM14_1705	STM1409	CDS	ssaJ	-	1500253	1501002	needle complex inner membrane lipoprotein	mapped	SGD_017/018_Kan	A04	mapped	SGD_017/018_Cm	A04	CP001363_1500282	1	1	SGDCT_MS31_C04	SGDKT_MS32_D01		1	1
1829	STM14_1706	STM1410	CDS		-	1501020	1501568	putative cytoplasmic protein	mapped	SGD_017/018_Kan	B04	mapped	SGD_017/018_Cm	B04	CP001363_1501049	1	0	SGDKT_MS08_E07			1	1
1830	STM14_1707	STM1411	CDS	ssaK	-	1501565	1502239	type III secretion system apparatus protein	mapped	SGD_017/018_Kan	C04	mapped	SGD_017/018_Cm	C04	CP001363_1501594	1	0	SGDKT_MS28_H06			1	1
1831	STM14_1708	STM1412	CDS	ssaL	-	1502205	1503221	type III secretion system apparatus protein	mapped	SGD_017/018_Kan	D04	mapped	SGD_017/018_Cm	D04	CP001363_1502234	1	0	SGDKT_MS29_G01			1	1
1832	STM14_1709	STM1413	CDS	ssaM	-	1503279	1503647	type III secretion system apparatus protein	mapped	SGD_017/018_Kan	E04	mapped	SGD_017/018_Cm	E04	CP001363_1503308	1	1	SGDCT_MS29_D09	SGDKT_MS31_D08		1	1
1833	STM14_1710	STM1414	CDS	ssaV	-	1503632	1505677	secretion system apparatus protein SsaV	mapped	SGD_017/018_Kan	F04	mapped	SGD_017/018_Cm	F04	CP001363_1503661	0	1	SGDCT_MS28_C10			1	1
1834	STM14_1711	STM1415	CDS	ssaN	-	1505667	1506968	type III secretion system ATPase	mapped	SGD_017/018_Kan	G04	mapped	SGD_017/018_Cm	G04	CP001363_1505696	1	1	SGDCT_MS11_D10	SGDKT_MS26_H04		1	1
1835	STM14_1712	STM1416	CDS	ssaO	-	1506971	1507348	type III secretion system apparatus protein	mapped	SGD_017/018_Kan	H04	mapped	SGD_017/018_Cm	H04	CP001363_1507000	1	1	SGDCT_MS10_A10	SGDKT_MS17_D03		1	1
1836	STM14_1713	STM1417	CDS	ssaP	-	1507329	1507703	type III secretion system apparatus protein	mapped	SGD_017/018_Kan	A05	mapped	SGD_017/018_Cm	A05	CP001363_1507358	1	1	SGDCT_MS30_C06	SGDKT_MS32_D07		1	1
1837	STM14_1714	STM1418	CDS	ssaQ	-	1507684	1508652	type III secretion system protein	mapped	SGD_017/018_Kan	B05	mapped	SGD_017/018_Cm	B05	CP001363_1507713	0	1	SGDCT_MS31_B07			1	1
1838	STM14_1715	STM1419	CDS	ssaR	-	1508720	1509367	type III secretion system protein	mapped	SGD_017/018_Kan	C05	mapped	SGD_017/018_Cm	C05	CP001363_1508749	1	0	SGDKT_MS25_A08			1	1
1839	STM14_1716	STM1420	CDS	ssaS	-	1509364	1509630	type III secretion system apparatus protein	mapped	SGD_017/018_Kan	D05	mapped	SGD_017/018_Cm	D05	CP001363_1509393	1	1	SGDCT_MS27_C02	SGDKT_MS19_C01		1	1
1840	STM14_1717	STM1421	CDS	ssaT	-	1509631	1510410	type III secretion system apparatus protein	mapped	SGD_017/018_Kan	E05	mapped	SGD_017/018_Cm	E05	CP001363_1509660	1	0	SGDKT_MS27_C07			1	1
1841	STM14_1718	STM1422	CDS	ssaU	-	1510407	1511465	secretion system apparatus protein SsaU	mapped	SGD_017/018_Kan	F05	mapped	SGD_017/018_Cm	F05	CP001363_1510436	1	1	SGDCT_MS19_G11	SGDKT_MS19_H08		1	1
1845	STM14_1722	STM1425	CDS	ydhE	+	1511938	1513311	multidrug efflux protein	mapped	SGD_047/048_Kan	A02	mapped	SGD_047/048_Cm	A02	CP001363_1513282	1	1	SGDCT_MS18_G11	SGDKT_MS26_E01		1	1
1847	STM14_1724	STM1427	CDS	cfa	+	1514211	1515359	cyclopropane fatty acyl phospholipid synthase	mapped	SGD_172/173_Kan	F01	mapped	SGD_172/173_Cm	F01	CP001363_1515330	1	1	SGDCT_MS27_C08	SGDKT_MS03_F04		1	1
1848	STM14_1725	STM1428	CDS	ydhC	+	1515649	1516854	inner membrane transport protein YdhC	mapped	SGD_049/050_Kan	C09	mapped	SGD_049/050_Cm	C09	CP001363_1516825	1	0	SGDKT_MS17_F12			1	1
1850	STM14_1726	STM1429	CDS	ydhB	-	1516967	1517899	putative DNA-binding transcriptional regulator	no			mapped	SGD_057/058_Cm	H12	CP001363_1516996	0	1	SGDCT_MS16_F11			0	1
1851	STM14_1727	STM1430	CDS	purR	+	1517896	1518921	DNA-binding transcriptional repressor PurR	mapped	SGD_049/050_Kan	B12	mapped	SGD_049/050_Cm	B12	CP001363_1518892	1	0	SGDKT_MS33_A11			1	1
1853	STM14_1729	STM1431	CDS	sodB	+	1519389	1519970	superoxide dismutase	mapped	SGD_019/020_Kan	B05	mapped	SGD_019/020_Cm	B05	CP001363_1519941	1	0	SGDKT_MS28_C03			1	1
1854	STM14_1730	STM1432	CDS	ydhO	+	1520097	1520951	putative cell wall-associated hydrolase	mapped	SGD_011/012_Kan	G03	mapped	SGD_011/012_Cm	G03	CP001363_1520922	1	1	SGDCT_MS30_E04	SGDKT_MS11_B06		1	1
1855	STM14_1731	STM1433	CDS	ydhD	-	1521253	1521600	hypothetical protein	no			mapped	SGD_164/165_Cm	D05	CP001363_1521282	0	0				0	1
1856	STM14_1732	STM1434	CDS	rnt	+	1521678	1522325	ribonuclease T	mapped	SGD_150/151_Kan	E11	mapped	SGD_150/151_Cm	E11	CP001363_1522296	0	0				1	1
1857	STM14_1733	STM1435	CDS	gloA	+	1522426	1522833	glyoxalase I	mapped	SGD_164/165_Kan	D04	mapped	SGD_164/165_Cm	D04	CP001363_1522804	1	1	SGDCT_MS29_F08	SGDKT_MS28_F03		1	1
1858	STM14_1734	STM1436	CDS	nemA	+	1522902	1523999	N-ethylmaleimide reductase	mapped	SGD_164/165_Kan	D03	mapped	SGD_164/165_Cm	D03	CP001363_1523970	0	1	SGDCT_MS10_H03			1	1
1859	STM14_1735	STM1437	CDS	ydhM	+	1524058	1524657	putative transcriptional repressor	mapped	SGD_059/060_Kan	A04	mapped	SGD_059/060_Cm	A04	CP001363_1524628	1	0	SGDKT_MS07_D07			1	1
1861	STM14_1736	STM1438	CDS	ydhL	-	1524760	1524999	putative oxidoreductase	mapped	SGD_059/060_Kan	A03	mapped	SGD_059/060_Cm	A03	CP001363_1524789	1	1	SGDCT_MS04_E08	SGDKT_MS09_F03		1	1
1862	STM14_1737	STM1439	CDS	ydhF	-	1525050	1525946	putative aldo/keto reductase	mapped	SGD_059/060_Kan	A01	mapped	SGD_059/060_Cm	A01	CP001363_1525079	1	1	SGDCT_MS09_H02	SGDKT_MS17_E07		1	1
1863	STM14_1738	STM1440	CDS	sodC_2	-	1526026	1526547	superoxide dismutase	mapped	SGD_019/020_Kan	C05	mapped	SGD_019/020_Cm	C05	CP001363_1526055	0	1	SGDCT_MS24_D03			1	1
1865	STM14_1740	STM1442	CDS	ydhJ	+	1528562	1529458	putative multidrug resistance efflux pump	mapped	SGD_049/050_Kan	C03	mapped	SGD_049/050_Cm	C03	CP001363_1529429	1	1	SGDCT_MS28_D06	SGDKT_MS28_H03		1	1
1867	STM14_1742	STM1444	CDS	slyA	-	1529862	1530296	transcriptional regulator SlyA	mapped	SGD_019/020_Kan	D05	mapped	SGD_019/020_Cm	D05	CP001363_1529885	1	1	SGDCT_MS18_B03	SGDKT_MS02_H05		1	1
1868	STM14_1743	STM1445	CDS	slyB	+	1530344	1530811	putative outer membrane lipoprotein	no			mapped	SGD_019/020_Cm	E05	CP001363_1530782	1	1	SGDCT_MS05_H05	SGDKT_MS29_D09		0	1
1869	STM14_1744	STM1446	CDS	anmK	-	1531083	1532204	anhydro-N-acetylmuramic acid kinase	mapped	SGD_059/060_Kan	A02	mapped	SGD_059/060_Cm	A02	CP001363_1531112	1	1	SGDCT_MS18_H05	SGDKT_MS04_E02		1	1
1870	STM14_1745	STM1447	CDS	mliC	-	1532292	1532621	lysozyme inhibitor	mapped	SGD_049/050_Kan	D11	mapped	SGD_049/050_Cm	D11	CP001363_1532321	1	1	SGDCT_MS18_G02	SGDKT_MS21_G09		1	1
1873	STM14_1748	STM1450	CDS	pdxY	-	1534797	1535657	pyridoxamine kinase	mapped	SGD_164/165_Kan	D02	mapped	SGD_164/165_Cm	D02	CP001363_1534826	1	0	SGDKT_MS13_H11			1	1
1874	STM14_1749	STM1451	CDS	gst	+	1535716	1536321	glutathionine S-transferase	mapped	SGD_164/165_Kan	D01	no			CP001363_1536292	1	0	SGDKT_MS14_A05			1	0
1876	STM14_1750	STM1452	CDS	tppB	+	1536426	1537931	putative tripeptide transporter permease	mapped	SGD_057/058_Kan	H11	no			CP001363_1537902	1	0	SGDKT_MS31_B08			1	0
1878	STM14_1752	STM1453	CDS	nth	+	1538533	1539168	endonuclease III	mapped	SGD_164/165_Kan	C12	mapped	SGD_164/165_Cm	C12	CP001363_1539139	1	1	SGDCT_MS19_D04	SGDKT_MS01_D04		1	1
1879	STM14_1753	STM1454	CDS	ydgQ	+	1539168	1539860	SoxR-reducing system protein RsxE	mapped	SGD_057/058_Kan	H10	mapped	SGD_057/058_Cm	H10	CP001363_1539831	1	1	SGDCT_MS26_A04	SGDKT_MS29_C11		1	1
1880	STM14_1754	STM1455	CDS	ydgP	+	1539863	1540483	electron transport complex protein RnfG	mapped	SGD_057/058_Kan	H09	mapped	SGD_057/058_Cm	H09	CP001363_1540454	1	0	SGDKT_MS12_D10			1	1
1882	STM14_1756	STM1457	CDS		+	1541546	1543753	electron transport complex protein RnfC	no			mapped	SGD_053/054_Cm	B05	CP001363_1543724	0	1	SGDCT_MS10_B08			0	1
1883	STM14_1757	STM1458	CDS	ydgM	+	1543746	1544324	electron transport complex protein RnfB	mapped	SGD_057/058_Kan	H07	mapped	SGD_057/058_Cm	H07	CP001363_1544295	1	1	SGDCT_MS31_B10	SGDKT_MS29_H01		1	1
1884	STM14_1758	STM1459	CDS		+	1544324	1544905	Na(+)-translocating NADH-quinone reductase subunit E	no			mapped	SGD_053/054_Cm	E04	CP001363_1544876	0	1	SGDCT_MS28_C12			0	1
1885	STM14_1759	STM1460	CDS	ydgK	+	1544982	1545422	putative inner membrane protein	mapped	SGD_045/046_Kan	D02	mapped	SGD_045/046_Cm	D02	CP001363_1545393	1	0	SGDKT_MS14_A06			1	1
1886	STM14_1760	STM1461.S	CDS	ydgT	+	1545511	1545741	oriC-binding nucleoid-associated protein	made*	SGD_019/020_Kan	F05	made	SGD_019/020_Cm	F05	CP001363_1545697	1	1	SGDCT_MS23_C03	SGDKT_MS27_F07		1	1
1888	STM14_1762	STM1462.S	CDS	ydgJ	-	1546357	1547397	putative oxidoreductase	mapped	SGD_045/046_Kan	A06	mapped	SGD_045/046_Cm	A06	CP001363_1546314	0	1	SGDCT_MS30_D02			1	1
1891	STM14_1765	STM1464	CDS	malY	+	1548696	1548829		mapped	SGD_049/050_Kan	E06	mapped	SGD_049/050_Cm	E06	CP001363_1548800	1	1	SGDCT_MS05_C08	SGDKT_MS07_E05		1	1
1892	STM14_1766	STM1465	CDS	malX	+	1548839	1549058		mapped	SGD_164/165_Kan	C10	mapped	SGD_164/165_Cm	C10	CP001363_1549029	1	1	SGDCT_MS08_D03	SGDKT_MS18_G02		1	1
1894	STM14_1768	STM1466	CDS	ydgA	+	1549177	1550685	putative periplasmic protein	no			mapped	SGD_053/054_Cm	B01	CP001363_1550656	0	1	SGDCT_MS16_E04			0	1
1895	STM14_1769	STM1467	CDS	manA	+	1550788	1551963	mannose-6-phosphate isomerase	mapped	SGD_152/153_Kan	C11	mapped	SGD_152/153_Cm	C11	CP001363_1551934	1	1	SGDCT_MS30_G06	SGDKT_MS32_A05		1	1
1897	STM14_1770	STM1468	CDS	fumA	-	1552163	1553809	fumarase A	mapped	SGD_164/165_Kan	C09	mapped	SGD_164/165_Cm	C09	CP001363_1552192	1	1	SGDCT_MS09_H01	SGDKT_MS17_F03		1	1
1900	STM14_1772	STM1469	CDS	fumC	-	1553977	1555380	fumarate hydratase	mapped	SGD_164/165_Kan	C08	no			CP001363_1554006	1	0	SGDKT_MS16_A08			1	0
1901	STM14_1773	STM1470	CDS	tus	+	1555377	1556306	DNA replication terminus site-binding protein	mapped	SGD_031/032_Kan	E10	mapped	SGD_031/032_Cm	E10	CP001363_1556277	1	1	SGDCT_MS28_F05	SGDKT_MS22_C06		1	1
1902	STM14_1774	STM1471	CDS	rstB	+	1556382	1557683	sensor protein RstB	no	SGD_152/153_Kan	C12	mapped	SGD_152/153_Cm	C12	CP001363_1557654	0	1	SGDCT_MS11_B09			0	1
1903	STM14_1775	STM1472	CDS		+	1557794	1559500	putative periplasmic protein	mapped	SGD_031/032_Kan	B08	made	SGD_031/032_Cm	B08	CP001363_1559471	1	1	SGDCT_MS31_E12	SGDKT_MS34_D06		1	1
1905	STM14_1777	STM1473	CDS	ompN	+	1559653	1560786	outer membrane protein N precursor	mapped	SGD_011/012_Kan	H03	mapped	SGD_011/012_Cm	H03	CP001363_1560757	0	1	SGDCT_MS11_F11			1	1
1906	STM14_1778	STM1474	CDS		-	1560843	1561201		mapped	SGD_011/012_Kan	A04	mapped	SGD_011/012_Cm	A04	CP001363_1560872	1	0	SGDKT_MS15_E11			1	1
1907	STM14_1779	STM1475	CDS	rstA	+	1561266	1561997	DNA-binding transcriptional regulator RstA	mapped	SGD_053/054_Kan	B08	mapped	SGD_053/054_Cm	B08	CP001363_1561968	1	1	SGDCT_MS31_E07	SGDKT_MS33_D02		1	1
1908	STM14_1780	STM1476	CDS	ydgC	-	1562124	1562459	putative inner membrane protein	mapped	SGD_053/054_Kan	A05	mapped	SGD_053/054_Cm	A05	CP001363_1562153	1	1	SGDCT_MS24_H04	SGDKT_MS26_H03		1	1
1910	STM14_1781	STM1477	CDS	ydgI	+	1562521	1563903	putative amino acid transporter	mapped	SGD_057/058_Kan	H06	no			CP001363_1563874	1	0	SGDKT_MS31_E05			1	0
1914	STM14_1785	STM1478	CDS	ydgH	+	1564202	1565146	putative periplasmic protein	mapped	SGD_057/058_Kan	H05	mapped	SGD_057/058_Cm	H05	CP001363_1565117	0	1	SGDCT_MS03_H08			1	1
1916	STM14_1787	STM1479	CDS	pntA	-	1565673	1567202	NAD(P) transhydrogenase subunit alpha	mapped	SGD_172/173_Kan	F03	mapped	SGD_172/173_Cm	F03	CP001363_1565702	1	1	SGDCT_MS18_E01	SGDKT_MS17_B02		1	1
1917	STM14_1788	STM1480	CDS	pntB	-	1567213	1568601	pyridine nucleotide transhydrogenase	mapped	SGD_172/173_Kan	F04	mapped	SGD_172/173_Cm	F04	CP001363_1567242	1	1	SGDCT_MS25_D05	SGDKT_MS06_H10		1	1
1918	STM14_1789	STM1481	CDS	tqsA	+	1568776	1569810	putative transport protein	mapped	SGD_031/032_Kan	D04	mapped	SGD_031/032_Cm	D04	CP001363_1569781	1	1	SGDCT_MS31_E09	SGDKT_MS27_C08		1	1
1920	STM14_1791	STM1482	CDS	ydgF	-	1570228	1570590	multidrug efflux system protein MdtJ	mapped	SGD_025/026_Kan	E12	mapped	SGD_025/026_Cm	E12	CP001363_1570257	0	1	SGDCT_MS26_D06			1	1
1921	STM14_1792	STM1483	CDS	ydgE	-	1570577	1570906	multidrug efflux system protein MdtI	mapped	SGD_057/058_Kan	H04	mapped	SGD_057/058_Cm	H04	CP001363_1570654	1	1	SGDCT_MS02_H09	SGDKT_MS21_A02		1	1
1922	STM14_1793	STM1484	CDS		+	1570946	1571767	putative protease	no			mapped	SGD_047/048_Cm	H01	CP001363_1571738	1	1	SGDCT_MS28_F11	SGDKT_MS09_H11		0	1
1924	STM14_1795	STM1485	CDS		+	1572036	1572284	acid shock protein precursor	no			mapped	SGD_035/036_Cm	C02	CP001363_1572255	0	0				0	1
1926	STM14_1797	STM1486	CDS	ynfM	+	1572679	1573932	putative transport protein	mapped	SGD_065/066_Kan	D03	mapped	SGD_065/066_Cm	D03	CP001363_1573903	1	1	SGDCT_MS09_A09	SGDKT_MS29_F02		1	1
1927	STM14_1798	STM1487	CDS	ynfL	-	1574052	1574951	putative transcriptional regulator	mapped	SGD_065/066_Kan	D02	mapped	SGD_065/066_Cm	D02	CP001363_1574081	1	1	SGDCT_MS17_G08	SGDKT_MS20_C10		1	1
1929	STM14_1799	STM1488	CDS	mlc	-	1575079	1576299	pts operon transcriptional repressor	mapped	SGD_100/101_Kan	C02	mapped	SGD_100/101_Cm	C02	CP001363_1575108	1	1	SGDCT_MS16_H10	SGDKT_MS21_A04		1	1
1930	STM14_1800	STM1489	CDS	bioD_2	-	1576425	1577120	putative dithiobiotin synthetase	mapped	SGD_065/066_Kan	D01	mapped	SGD_065/066_Cm	D01	CP001363_1576454	1	1	SGDCT_MS25_G12	SGDKT_MS25_F09		1	1
1931	STM14_1801	STM1490	CDS		+	1577076	1578329	putative voltage-gated ClC-type chloride channel ClcB	mapped	SGD_047/048_Kan	H10	mapped	SGD_047/048_Cm	H10	CP001363_1578336	1	1	SGDCT_MS08_C07	SGDKT_MS34_B05		1	1
1932	STM14_1802	STM1491	CDS		+	1578501	1579649	proline/glycine betaine transport system	mapped	SGD_027/028_Kan	E02	mapped	SGD_027/028_Cm	E02	CP001363_1579620	0	1	SGDCT_MS05_F02			1	1
1933	STM14_1803	STM1492	CDS		+	1579649	1580296	putative ABC transporter permease component	mapped	SGD_011/012_Kan	B04	mapped	SGD_011/012_Cm	B04	CP001363_1580267	1	1	SGDCT_MS27_F02	SGDKT_MS07_F06		1	1
1934	STM14_1804	STM1493	CDS		+	1580306	1581208	putative ABC transporter periplasmic component	mapped	SGD_011/012_Kan	C04	mapped	SGD_011/012_Cm	C04	CP001363_1581179	1	1	SGDCT_MS24_A05	SGDKT_MS23_G12		1	1
1935	STM14_1805	STM1494	CDS		+	1581237	1581947	putative transport system permease component	made	SGD_027/028_Kan	E11	mapped	SGD_027/028_Cm	E11	CP001363_1581918	0	0				1	1
1936	STM14_1806	STM1495	CDS	ynfI	+	1582252	1582866	twin-argninine leader-binding protein DmsD	made	SGD_043/044_Kan	G11	mapped	SGD_043/044_Cm	G11	CP001363_1582837	1	1	SGDCT_MS04_H09	SGDKT_MS18_B08		1	1
1939	STM14_1809	STM1498	CDS		+	1584396	1586831	putative dimethyl sulphoxide reductase	mapped	SGD_039/040_Kan	C08	mapped	SGD_039/040_Cm	C08	CP001363_1586802	1	1	SGDCT_MS26_E10	SGDKT_MS19_E11		1	1
1941	STM14_1811	STM1499	CDS		+	1586930	1589371	putative dimethyl sulphoxide reductase chain A1	no			mapped	SGD_053/054_Cm	D08	CP001363_1589339	0	1	SGDCT_MS18_F09			0	1
1942	STM14_1812	STM1500	CDS	ynfD	+	1589525	1589833	putative outer membrane protein	mapped	SGD_041/042_Kan	D08	mapped	SGD_041/042_Cm	D08	CP001363_1589804	1	1	SGDCT_MS29_C05	SGDKT_MS25_H08		1	1
1944	STM14_1814	STM1502	CDS	speG	+	1590688	1591248	spermidine N1-acetyltransferase	no			mapped	SGD_150/151_Cm	E12	CP001363_1591219	0	1	SGDCT_MS03_F01			0	1
1946	STM14_1815	STM1503	CDS	ynfB	+	1591284	1591625	hypothetical protein	mapped	SGD_065/066_Kan	C12	mapped	SGD_065/066_Cm	C12	CP001363_1591596	1	0	SGDKT_MS26_H05			1	1
1948	STM14_1817	STM1504	CDS	ynfA	-	1591778	1592104	hypothetical protein	mapped	SGD_045/046_Kan	D01	mapped	SGD_045/046_Cm	D01	CP001363_1591807	1	0	SGDKT_MS11_F12			1	1
1949	STM14_1818	STM1505	CDS	rspA	-	1592226	1593440	putative dehydratase	mapped	SGD_035/036_Kan	D01	mapped	SGD_035/036_Cm	D01	CP001363_1592255	1	1	SGDCT_MS09_D03	SGDKT_MS12_E07		1	1
1950	STM14_1819	STM1506	CDS	rspB	-	1593451	1594470	putative dehydrogenase	mapped	SGD_011/012_Kan	D04	mapped	SGD_011/012_Cm	D04	CP001363_1593480	1	0	SGDKT_MS19_A08			1	1
1951		STM1507	CDS (LT2)	ydfJ					mapped	SGD_043/044_Kan	F01	mapped	SGD_043/044_Cm	F01	CP001363_1595472	0	0				1	1
1953	STM14_1822	STM1508	CDS	ydfI	-	1596047	1597513	putative mannitol dehydrogenase	mapped	SGD_051/052_Kan	D03	mapped	SGD_051/052_Cm	D03	CP001363_1596076	1	1	SGDCT_MS12_E10	SGDKT_MS05_C03		1	1
1954	STM14_1823	STM1509	CDS	ydfZ	+	1597580	1597783	putative cytoplasmic protein	mapped	SGD_031/032_Kan	E07	made	SGD_031/032_Cm	E07	CP001363_1597754	1	0	SGDKT_MS12_F08			1	1
1955	STM14_1824	STM1510	CDS	ydfH	+	1597964	1598650	putative regulatory protein	mapped	SGD_057/058_Kan	H03	mapped	SGD_057/058_Cm	H03	CP001363_1598621	1	1	SGDCT_MS24_D10	SGDKT_MS16_C09		1	1
1957	STM14_1826	STM1512	CDS	dcp	-	1599665	1601707	dipeptidyl carboxypeptidase II	mapped	SGD_043/044_Kan	H09	mapped	SGD_043/044_Cm	H09	CP001363_1599694	1	0	SGDKT_MS13_E03			1	1
1960	STM14_1829	STM1513	CDS		-	1602052	1602234	putative cytoplasmic protein	mapped	SGD_047/048_Kan	G09	no			CP001363_1602081	1	0	SGDKT_MS15_F07			1	0
1961	STM14_1830	STM1514	CDS	ydeJ	+	1602354	1602881	competence damage-inducible protein A	mapped	SGD_011/012_Kan	E04	mapped	SGD_011/012_Cm	E04	CP001363_1602852	1	1	SGDCT_MS11_G06	SGDKT_MS25_A09		1	1
1963	STM14_1832	STM1515	CDS	ydeI	-	1603308	1603700	hypothetical protein	mapped	SGD_041/042_Kan	F04	mapped	SGD_041/042_Cm	F04	CP001363_1603337	0	0				1	1
1966	STM14_1835	STM1517	CDS	ydeD	-	1605806	1606708	O-acetylserine/cysteine export protein	mapped	SGD_041/042_Kan	D09	mapped	SGD_041/042_Cm	D09	CP001363_1605835	1	1	SGDCT_MS06_B02	SGDKT_MS15_A12		1	1
1967	STM14_1836	STM1518	CDS	marB	+	1606827	1607042	hypothetical protein	mapped	SGD_029/030_Kan	B06	mapped	SGD_029/030_Cm	B06	CP001363_1607013	1	1	SGDCT_MS29_A11	SGDKT_MS32_B09		1	1
1968	STM14_1837	STM1519.S	CDS	marA	+	1607071	1607454	DNA-binding transcriptional activator MarA	mapped	SGD_164/165_Kan	C07	no			CP001363_1607425	1	0	SGDKT_MS16_F11			1	0
1969	STM14_1838	STM1520	CDS	marR	+	1607474	1607908	DNA-binding transcriptional repressor MarR	mapped	SGD_100/101_Kan	C03	mapped	SGD_100/101_Cm	C03	CP001363_1607822	1	1	SGDCT_MS07_B03	SGDKT_MS13_C05		1	1
1972	STM14_1840	STM1522	CDS	ydeA	+	1608879	1610069	sugar efflux transporter	no			mapped	SGD_057/058_Cm	H01	CP001363_1610040	0	1	SGDCT_MS20_E12			0	1
1973	STM14_1841	STM1523	CDS	yneJ	+	1610185	1611057	putative transcriptional regulator	mapped	SGD_049/050_Kan	A01	mapped	SGD_049/050_Cm	A01	CP001363_1611028	1	1	SGDCT_MS02_G06	SGDKT_MS02_D09		1	1
1974	STM14_1842	STM1524	CDS	yneI	-	1611160	1612548	putative succinate-semialdehyde dehydrogenase	no			mapped	SGD_065/066_Cm	C11	CP001363_1611189	1	1	SGDCT_MS25_F01	SGDKT_MS06_A12		0	1
1975	STM14_1843	STM1525	CDS	yneH	-	1612621	1613547	glutaminase	mapped	SGD_041/042_Kan	B07	mapped	SGD_041/042_Cm	B07	CP001363_1612662	1	1	SGDCT_MS29_E08	SGDKT_MS16_B11		1	1
1976	STM14_1844	STM1526	CDS	yneG	-	1613547	1613906	putative cytoplasmic protein	mapped	SGD_045/046_Kan	B11	mapped	SGD_045/046_Cm	B11	CP001363_1613576	1	1	SGDCT_MS12_A07	SGDKT_MS30_F02		1	1
1977	STM14_1845	STM1527	CDS		-	1614130	1615077	putative inner membrane protein	mapped	SGD_043/044_Kan	A02	mapped	SGD_043/044_Cm	A02	CP001363_1614159	1	1	SGDCT_MS28_G11	SGDKT_MS16_F06		1	1
1978	STM14_1846	STM1528	CDS		+	1615133	1615675	putative outer membrane protein	made	SGD_029/030_Kan	D02	no			CP001363_1615646	1	0	SGDKT_MS11_F09			1	0
1979	STM14_1847	STM1529	CDS		-	1615524	1615850	putative inner membrane protein	mapped	SGD_011/012_Kan	F04	mapped	SGD_011/012_Cm	F04	CP001363_1615553	1	1	SGDCT_MS26_E11	SGDKT_MS21_D02		1	1
1980	STM14_1848	STM1530	CDS		-	1616392	1617510	putative outer membrane protein	mapped	SGD_011/012_Kan	G04	mapped	SGD_011/012_Cm	G04	CP001363_1616421	1	1	SGDCT_MS19_G12	SGDKT_MS09_H06		1	1
1981	STM14_1849	STM1531	CDS		+	1617651	1617992	putative hydrogenase	mapped	SGD_011/012_Kan	H04	mapped	SGD_011/012_Cm	H04	CP001363_1617963	1	0	SGDKT_MS08_G06			1	1
1982	STM14_1850	STM1532	CDS		+	1618005	1618892	putative dehydrogenase protein	mapped	SGD_011/012_Kan	A05	mapped	SGD_011/012_Cm	A05	CP001363_1618863	1	1	SGDCT_MS28_A11	SGDKT_MS13_E08		1	1
1983	STM14_1851	STM1533	CDS		+	1618880	1619941	putative hydrogenase	mapped	SGD_027/028_Kan	G03	mapped	SGD_027/028_Cm	G03	CP001363_1619912	0	1	SGDCT_MS15_A08			1	1
1984	STM14_1852	STM1534	CDS		+	1619959	1620369	putative hydrogenase	mapped	SGD_027/028_Kan	E10	mapped*	SGD_027/028_Cm	E10	CP001363_1620340	1	1	SGDCT_MS20_A06	SGDKT_MS15_A09		1	1
1985	STM14_1853	STM1535	CDS		+	1620366	1620665	putative hydrogenase protein	mapped	SGD_027/028_Kan	E04	mapped	SGD_027/028_Cm	E04	CP001363_1620636	0	1	SGDCT_MS23_B03			1	1
1986	STM14_1854	STM1536	CDS		+	1620665	1621273	putative hydrogenase maturation protease	mapped	SGD_011/012_Kan	B05	mapped	SGD_011/012_Cm	B05	CP001363_1621244	1	1	SGDCT_MS16_D10	SGDKT_MS06_D04		1	1
1987	STM14_1855	STM1537	CDS		+	1621279	1622022	putative Ni/Fe hydrogenase 1 b-type cytochrome subunit	mapped	SGD_011/012_Kan	C05	mapped	SGD_011/012_Cm	C05	CP001363_1621993	1	1	SGDCT_MS13_G07	SGDKT_MS04_C07		1	1
1988	STM14_1856	STM1538	CDS		+	1621973	1623775	putative hydrogenase-1 large subunit	mapped	SGD_007/008_Kan	E01	mapped	SGD_007/008_Cm	E01	CP001363_1623746	0	0				1	1
1989	STM14_1857	STM1539	CDS		+	1623778	1624881	putative hydrogenase-1 small subunit	mapped	SGD_045/046_Kan	A07	mapped	SGD_045/046_Cm	A07	CP001363_1624852	1	1	SGDCT_MS31_D10	SGDKT_MS16_D08		1	1
1991	STM14_1859	STM1540	CDS		-	1625310	1626401	putative hydrolase	mapped	SGD_029/030_Kan	E08	no			CP001363_1625339	1	0	SGDKT_MS11_E03			1	0
1992	STM14_1860	STM1541	CDS		-	1626447	1627238	putative regulatory protein	mapped	SGD_019/020_Kan	G05	mapped	SGD_019/020_Cm	G05	CP001363_1626476	1	0	SGDKT_MS02_D04			1	1
1993	STM14_1861	STM1542	CDS		+	1627297	1628322	putative zinc-binding dehydrogenase	made*	SGD_029/030_Kan	E03	mapped	SGD_029/030_Cm	E03	CP001363_1628293	1	1	SGDCT_MS30_H05	SGDKT_MS12_C12		1	1
1994	STM14_1862	STM1543	CDS		+	1628297	1629583	putative transport protein	mapped	SGD_011/012_Kan	D05	mapped	SGD_011/012_Cm	D05	CP001363_1629554	1	1	SGDCT_MS30_D11	SGDKT_MS09_G05		1	1
1995	STM14_1863	STM1544	CDS	pqaA	+	1629760	1631316	PhoPQ-regulated protein	mapped	SGD_007/008_Kan	F01	mapped	SGD_007/008_Cm	F01	CP001363_1631287	1	0	SGDKT_MS27_G09			1	1
1996	STM14_1864	STM1545	CDS		+	1631386	1632627	putative multidrug efflux protein	mapped	SGD_011/012_Kan	E05	mapped	SGD_011/012_Cm	E05	CP001363_1632598	1	1	SGDCT_MS30_H08	SGDKT_MS13_E07		1	1
1997	STM14_1865	STM1546	CDS		+	1632617	1634125	hypothetical protein	mapped	SGD_011/012_Kan	F05	mapped	SGD_011/012_Cm	F05	CP001363_1634096	1	1	SGDCT_MS02_D06	SGDKT_MS06_A10		1	1
1998	STM14_1866	STM1547	CDS		-	1634170	1634658	putative transcriptional regulator	made	SGD_019/020_Kan	H04	mapped	SGD_019/020_Cm	H04	CP001363_1634199	1	1	SGDCT_MS21_H08	SGDKT_MS13_A05		1	1
2000	STM14_1868	STM1548.s	CDS		-	1634851	1635930	putative S-adenosylmethionine/tRNA-ribosyltransferase-isomerase	made	SGD_011/012_Kan	G05	made	SGD_011/012_Cm	G05	CP001363_1634919	1	1	SGDCT_MS04_C12	SGDKT_MS06_B08		1	1
2001	STM14_1869	STM1549	CDS		+	1635982	1636371	putative translation initiation inhibitor	mapped	SGD_041/042_Kan	H10	mapped	SGD_041/042_Cm	H10	CP001363_1636342	1	1	SGDCT_MS30_D09	SGDKT_MS22_F09		1	1
2002	STM14_1870	STM1550	CDS		+	1636542	1636826	putative cytoplasmic protein	mapped	SGD_011/012_Kan	H05	mapped	SGD_011/012_Cm	H05	CP001363_1636797	2	1	SGDCT_MS04_B08	SGDKT_MS02_D04	SGDKT_MS02_D10	1	1
2005	STM14_1873	STM1551.1n	CDS		-	1637421	1637753	hypothetical protein	mapped	SGD_164/165_Kan	C06	mapped	SGD_164/165_Cm	C06	CP001363_1637450	1	1	SGDCT_MS19_D10	SGDKT_MS15_E03		1	1
2006	STM14_1874	STM1552	CDS		-	1637896	1638804	putative cytoplasmic protein	mapped	SGD_011/012_Kan	B06	mapped	SGD_011/012_Cm	B06	CP001363_1637925	1	1	SGDCT_MS06_B03	SGDKT_MS26_F01		1	1
2009	STM14_1877	STM1554	CDS		+	1640382	1641848	putative coiled-coil protein	mapped	SGD_001/002_Kan	H09	mapped	SGD_005/006_Cm	H09	CP001363_1641819	0	0				1	1
2010	STM14_1878	STM1555	CDS		-	1642107	1643114	putative transcriptional regulator	mapped	SGD_019/020_Kan	A06	no	SGD_019/020_Cm	A06	CP001363_1642136	1	1	SGDCT_MS20_D09	SGDKT_MS04_A04		1	0
2011	STM14_1879	STM1556	CDS		-	1643258	1644709	putative Na+/H+ antiporter	mapped	SGD_011/012_Kan	C06	mapped	SGD_011/012_Cm	C06	CP001363_1643287	1	1	SGDCT_MS14_B11	SGDKT_MS08_A08		1	1
2012	STM14_1880	STM1557	CDS		-	1644722	1645924	putative aminotransferase	mapped	SGD_011/012_Kan	D06	mapped	SGD_011/012_Cm	D06	CP001363_1644751	1	1	SGDCT_MS06_H01	SGDKT_MS27_H05		1	1
2013	STM14_1881	STM1558	CDS		+	1646037	1648112	putative glycosyl hydrolase	mapped	SGD_011/012_Kan	E06	mapped	SGD_011/012_Cm	E06	CP001363_1648083	1	1	SGDCT_MS25_E10	SGDKT_MS08_H04		1	1
2014	STM14_1882	STM1559	CDS		+	1648169	1650697	putative glycosyl hydrolase	mapped	SGD_019/020_Kan	B06	mapped	SGD_019/020_Cm	B06	CP001363_1650668	0	1	SGDCT_MS03_C02			1	1
2015	STM14_1883	STM1560	CDS		+	1650694	1652478	putative alpha amylase	mapped	SGD_027/028_Kan	F07	mapped	SGD_027/028_Cm	F07	CP001363_1652449	1	1	SGDCT_MS12_E07	SGDKT_MS07_F11		1	1
2016	STM14_1884	STM1561	CDS		+	1652607	1653392	putative lipoprotein	mapped	SGD_027/028_Kan	D05	mapped	SGD_027/028_Cm	D05	CP001363_1653363	1	1	SGDCT_MS22_D01	SGDKT_MS04_F02		1	1
2017	STM14_1885	STM1562	CDS	hdeB	+	1653535	1653864	acid-resistance protein	mapped	SGD_007/008_Kan	G01	mapped	SGD_007/008_Cm	G01	CP001363_1653835	1	0	SGDKT_MS13_C06			1	1
2018	STM14_1886	STM1563	CDS	osmC	+	1654214	1654645	putative envelope protein	mapped	SGD_164/165_Kan	C05	mapped	SGD_164/165_Cm	C05	CP001363_1654616	1	1	SGDCT_MS20_B03	SGDKT_MS24_G03		1	1
2019	STM14_1887	STM1564	CDS	yddX	-	1655158	1655373	biofilm-dependent modulation protein	mapped	SGD_041/042_Kan	G04	mapped	SGD_041/042_Cm	G04	CP001363_1655187	1	1	SGDCT_MS22_E12	SGDKT_MS14_D09		1	1
2020	STM14_1888	STM1565	CDS	rpsV	-	1655468	1655611	30S ribosomal subunit S22	mapped	SGD_039/040_Kan	B09	mapped	SGD_039/040_Cm	B09	CP001363_1655497	1	1	SGDCT_MS25_H03	SGDKT_MS07_G06		1	1
2021	STM14_1889	STM1566	CDS	sfcA	-	1655788	1657485	malate dehydrogenase	mapped	SGD_164/165_Kan	C04	mapped	SGD_164/165_Cm	C04	CP001363_1655817	0	1	SGDCT_MS28_B06			1	1
2023	STM14_1891	STM1567	CDS	adhP	-	1657771	1658781	alcohol dehydrogenase	mapped	SGD_164/165_Kan	C03	mapped	SGD_164/165_Cm	C03	CP001363_1657800	1	1	SGDCT_MS27_A04	SGDKT_MS18_D05		1	1
2024	STM14_1892	STM1568	CDS	fdnI	+	1658872	1659528	formate dehydrogenase-N subunit gamma	mapped	SGD_035/036_Kan	C09	mapped	SGD_035/036_Cm	C09	CP001363_1659499	1	1	SGDCT_MS07_F08	SGDKT_MS10_F02		1	1
2025	STM14_1893	STM1569	CDS	fdnH	+	1659521	1660405	formate dehydrogenase-N beta subunit	mapped	SGD_031/032_Kan	C09	mapped*	SGD_031/032_Cm	C09	CP001363_1660376	1	0	SGDKT_MS11_E11			1	1
2026	STM14_1894	STM1570	CDS	fdnG	+	1660419	1663466	formate dehydorgenase-N alpha subunit	no			made	SGD_031/032_Cm	C08	CP001363_1663437	0	1	SGDCT_MS12_F09			0	1
2028	STM14_1896	STM1571	CDS	yddG	-	1663744	1664625	hypothetical protein	mapped	SGD_011/012_Kan	F06	mapped	SGD_011/012_Cm	F06	CP001363_1663830	1	1	SGDCT_MS07_E01	SGDKT_MS18_C02		1	1
2031	STM14_1898	STM1572	CDS	nmpC	-	1665150	1666238	putative outer membrane porin precursor	mapped	SGD_035/036_Kan	A11	no			CP001363_1665179	1	0	SGDKT_MS10_G04			1	0
2032	STM14_1899	STM1573.Sc	CDS		-	1666322	1666762	putative cytoplasmic protein	mapped	SGD_011/012_Kan	G06	mapped	SGD_011/012_Cm	G06	CP001363_1666411	1	1	SGDCT_MS19_E02	SGDKT_MS32_F08		1	1
2033	STM14_1900	STM1574	CDS	smvA	+	1666787	1668274	methyl viologen resistance	mapped	SGD_045/046_Kan	A03	mapped	SGD_045/046_Cm	A03	CP001363_1668245	1	1	SGDCT_MS04_B01	SGDKT_MS19_D07		1	1
2034	STM14_1901	STM1575	CDS		-	1668391	1668969	putative transcriptional regulator	mapped	SGD_019/020_Kan	C06	mapped	SGD_019/020_Cm	C06	CP001363_1668420	1	1	SGDCT_MS26_B05	SGDKT_MS33_B04		1	1
2036	STM14_1903	STM1576	CDS	narU	-	1669184	1670572	nitrate extrusion protein	mapped	SGD_047/048_Kan	G11	mapped	SGD_047/048_Cm	G11	CP001363_1669213	1	1	SGDCT_MS23_F12	SGDKT_MS01_E11		1	1
2038	STM14_1905	STM1577	CDS	narZ	-	1670664	1674404	nitrate reductase 2 alpha subunit	mapped	SGD_033/034_Kan	F04	mapped	SGD_033/034_Cm	F04	CP001363_1670693	1	1	SGDCT_MS25_F12	SGDKT_MS15_C03		1	1
2039	STM14_1906	STM1578	CDS	narY	-	1674401	1675945	nitrate reductase 2 beta subunit	mapped	SGD_033/034_Kan	B03	mapped	SGD_033/034_Cm	B03	CP001363_1674430	1	1	SGDCT_MS01_E02	SGDKT_MS07_C04		1	1
2040	STM14_1907	STM1579	CDS	narW	-	1675945	1676640	nitrate reductase 2 delta subunit	mapped	SGD_033/034_Kan	F10	mapped	SGD_033/034_Cm	F10	CP001363_1675974	1	1	SGDCT_MS25_A11	SGDKT_MS01_F12		1	1
2041	STM14_1908	STM1580	CDS	narV	-	1676637	1677317	nitrate reductase 2 gamma subunit	no			mapped	SGD_037/038_Cm	C01	CP001363_1676666	0	1	SGDCT_MS14_G12			0	1
2042	STM14_1909	STM1581	CDS	yddE	-	1677423	1678316	hypothetical protein	mapped	SGD_035/036_Kan	E07	mapped	SGD_035/036_Cm	E07	CP001363_1677452	1	1	SGDCT_MS04_G03	SGDKT_MS14_F04		1	1
2043	STM14_1910	STM1582	CDS	nhoA	+	1678352	1679197	putative arylamine N-acetyltransferase	mapped	SGD_041/042_Kan	D11	mapped	SGD_041/042_Cm	D11	CP001363_1679168	1	0	SGDKT_MS01_H02			1	1
2045	STM14_1912	STM1583	CDS		+	1679481	1680113	putative cytoplasmic protein	mapped	SGD_001/002_Kan	G03	no			CP001363_1680084	1	0	SGDKT_MS17_C12			1	0
2049	STM14_1916	STM1584	CDS	ansP	-	1680626	1682119	L-asparagine transport protein	mapped	SGD_035/036_Kan	A05	made	SGD_035/036_Cm	A05	CP001363_1680655	1	1	SGDCT_MS06_G02	SGDKT_MS13_B02		1	1
2050	STM14_1917	STM1585	CDS		+	1682196	1682417	putative outer membrane lipoprotein	mapped	SGD_011/012_Kan	H06	mapped	SGD_011/012_Cm	H06	CP001363_1682388	1	0	SGDKT_MS25_G12			1	1
2054	STM14_1921	STM1588	CDS	yncC	+	1686074	1686739	putative DNA-binding transcriptional regulator	mapped	SGD_019/020_Kan	D06	mapped	SGD_019/020_Cm	D06	CP001363_1686710	1	1	SGDCT_MS31_B06	SGDKT_MS23_E11		1	1
2057	STM14_1924	STM1589	CDS	yncB	+	1687073	1688143	putative NADP-dependent oxidoreductase	mapped	SGD_003/004_Kan	B06	mapped	SGD_003/004_Cm	B06	CP001363_1688111	1	1	SGDCT_MS03_F04	SGDKT_MS07_F04		1	1
2058	STM14_1925	STM1590	CDS	yncA	-	1688322	1688837	putative acyltransferase	mapped	SGD_051/052_Kan	E09	mapped	SGD_051/052_Cm	E09	CP001363_1688351	1	1	SGDCT_MS29_D04	SGDKT_MS03_E05		1	1
2059	STM14_1926	STM1591	CDS	ydcZ	-	1688837	1689286	putative inner membrane protein	mapped	SGD_057/058_Kan	G12	mapped	SGD_057/058_Cm	G12	CP001363_1688866	1	1	SGDCT_MS12_C05	SGDKT_MS20_A01		1	1
2060	STM14_1927	STM1592	CDS	ydcY	+	1689291	1689524	putative cytoplasmic protein	mapped	SGD_057/058_Kan	G11	mapped	SGD_057/058_Cm	G11	CP001363_1689495	1	1	SGDCT_MS13_D11	SGDKT_MS25_C07		1	1
2061	STM14_1928	STM1593	CDS	srfA	-	1689748	1691067	putative virulence protein	mapped	SGD_019/020_Kan	E06	mapped	SGD_019/020_Cm	E06	CP001363_1689777	0	0				1	1
2062	STM14_1929	STM1594	CDS	srfB	-	1691072	1694053	putative virulence protein	mapped	SGD_011/012_Kan	A07	mapped	SGD_011/012_Cm	A07	CP001363_1691101	1	1	SGDCT_MS07_H11	SGDKT_MS24_E01		1	1
2063	STM14_1930	STM1595	CDS	srfC	-	1694050	1696194	putative virulence protein	made	SGD_011/012_Kan	B07	mapped*	SGD_011/012_Cm	B07	CP001363_1694079	1	2	SGDCT_MS02_A12	SGDCT_MS12_H11	SGDKT_MS04_E01	1	1
2064	STM14_1931	STM1596	CDS	ydcX	+	1696239	1696502	putative inner membrane protein	mapped	SGD_011/012_Kan	C07	mapped	SGD_011/012_Cm	C07	CP001363_1696473	1	1	SGDCT_MS03_C08	SGDKT_MS23_F12		1	1
2067	STM14_1934	STM1597	CDS	ydcW	+	1696811	1698235	gamma-aminobutyraldehyde dehydrogenase	mapped	SGD_057/058_Kan	G10	mapped	SGD_057/058_Cm	G10	CP001363_1698227	1	1	SGDCT_MS10_A12	SGDKT_MS17_A10		1	1
2068	STM14_1935	STM1598	CDS	ydcR	+	1698371	1699795	putative regulatory protein	mapped	SGD_057/058_Kan	G09	mapped	SGD_057/058_Cm	G09	CP001363_1699766	1	1	SGDCT_MS04_B02	SGDKT_MS13_G12		1	1
2069	STM14_1936	STM1599	CDS	pdgL	+	1699931	1700701	periplasmic dipeptidase precursor	mapped	SGD_027/028_Kan	C11	mapped	SGD_027/028_Cm	C11	CP001363_1700672	0	1	SGDCT_MS28_A05			1	1
2070	STM14_1937	STM1600	CDS		+	1700960	1701190	putative inner membrane protein	mapped	SGD_011/012_Kan	D07	mapped	SGD_011/012_Cm	D07	CP001363_1701161	1	1	SGDCT_MS20_B08	SGDKT_MS07_C05		1	1
2071	STM14_1938	STM1601	CDS	ugtL	+	1701223	1701621	hypothetical protein	mapped	SGD_011/012_Kan	E07	mapped	SGD_011/012_Cm	E07	CP001363_1701592	1	1	SGDCT_MS25_G09	SGDKT_MS14_G08		1	1
2073	STM14_1940	STM1602	CDS	sifB	-	1702158	1703108	secreted effector protein	mapped	SGD_003/004_Kan	C06	mapped	SGD_003/004_Cm	C06	CP001363_1702187	0	1	SGDCT_MS30_F12			1	1
2075	STM14_1942	STM1604	CDS	ydcP	+	1703613	1705577	putative collagenase	mapped	SGD_057/058_Kan	G08	mapped	SGD_057/058_Cm	G08	CP001363_1705548	1	1	SGDCT_MS20_A02	SGDKT_MS24_F10		1	1
2077	STM14_1944	STM1606	CDS		-	1706283	1707461	putative benzoate membrane transport protein	mapped	SGD_003/004_Kan	D06	mapped	SGD_003/004_Cm	D06	CP001363_1706312	1	1	SGDCT_MS01_C04	SGDKT_MS06_B01		1	1
2078	STM14_1945	STM1607	CDS		+	1707515	1708183	putative outer membrane lipoprotein	mapped	SGD_003/004_Kan	E06	no	SGD_003/004_Cm	E06	CP001363_1708154	1	1	SGDCT_MS18_D10	SGDKT_MS22_D05		1	0
2080	STM14_1946	STM1608	CDS	tehB	+	1708339	1708935	tellurite resistance protein TehB	mapped	SGD_164/165_Kan	C02	mapped	SGD_164/165_Cm	C02	CP001363_1708906	0	1	SGDCT_MS05_H08			1	1
2082	STM14_1948	STM1610	CDS	ydcK	-	1710042	1711022	putative nucleoside-diphosphate-sugar pyrophosphorylase	mapped	SGD_033/034_Kan	A10	mapped	SGD_033/034_Cm	A10	CP001363_1710071	1	1	SGDCT_MS17_D08	SGDKT_MS21_H08		1	1
2083	STM14_1949	STM1611	CDS	rimL	+	1711019	1711558	ribosomal-protein-L7/L12-serine acetyltransferase	mapped	SGD_031/032_Kan	G02	mapped	SGD_031/032_Cm	G02	CP001363_1711529	1	1	SGDCT_MS11_D08	SGDKT_MS22_F06		1	1
2085	STM14_1951	STM1612	CDS		-	1711775	1712893	putative cellulase protein	made	SGD_033/034_Kan	B11	mapped	SGD_033/034_Cm	B11	CP001363_1711804	1	0	SGDKT_MS06_D09			1	1
2086	STM14_1952	STM1613	CDS		-	1712890	1713171	putative PTS system enzymeIIB component	mapped	SGD_033/034_Kan	A07	mapped	SGD_033/034_Cm	A07	CP001363_1712919	1	1	SGDCT_MS17_E09	SGDKT_MS25_C05		1	1
2087	STM14_1953	STM1614	CDS		-	1713182	1714495	putative PTS system enzyme IIC component	mapped	SGD_031/032_Kan	H03	mapped	SGD_031/032_Cm	H03	CP001363_1713211	1	1	SGDCT_MS20_H01	SGDKT_MS27_A02		1	1
2088	STM14_1954	STM1615	CDS		-	1714509	1715315	putative nucleoside triphosphatase	mapped	SGD_031/032_Kan	G11	made*	SGD_031/032_Cm	G11	CP001363_1714538	1	1	SGDCT_MS29_E09	SGDKT_MS02_D01		1	1
2089	STM14_1955	STM1616	CDS		-	1715447	1715884	putative sugar-specific PTS enzyme II	mapped	SGD_033/034_Kan	G07	no			CP001363_1715476	1	0	SGDKT_MS04_A12			1	0
2090	STM14_1956	STM1617	CDS		-	1715896	1716528	ribulose-phosphate 3-epimerase	mapped	SGD_037/038_Kan	F10	no			CP001363_1715925	1	0	SGDKT_MS07_H09			1	0
2091	STM14_1957	STM1618	CDS		-	1716544	1717335	putative transcriptional repressor of sgc operon	mapped	SGD_033/034_Kan	G08	mapped	SGD_033/034_Cm	G08	CP001363_1716573	1	1	SGDCT_MS04_C10	SGDKT_MS20_D05		1	1
2092	STM14_1958	STM1619	CDS		-	1717335	1717772	cryptic aminoglycoside resistance protein	mapped	SGD_011/012_Kan	F07	mapped	SGD_011/012_Cm	F07	CP001363_1717364	1	1	SGDCT_MS14_A10	SGDKT_MS21_C05		1	1
2093	STM14_1959	STM1620	CDS		+	1717819	1719021	putative oxidase	mapped	SGD_067/068_Kan	E08	mapped	SGD_067/068_Cm	E08	CP001363_1718992	1	0	SGDKT_MS22_A12			1	1
2094	STM14_1960	STM1621	CDS		+	1719033	1719608	putative periplasmic protein	mapped	SGD_007/008_Kan	H01	no			CP001363_1719570	1	0	SGDKT_MS13_E05			1	0
2096	STM14_1962	STM1622	CDS	mdoD	+	1719804	1721459	glucan biosynthesis protein D	mapped	SGD_057/058_Kan	G07	mapped	SGD_057/058_Cm	G07	CP001363_1721430	1	1	SGDCT_MS11_G07	SGDKT_MS04_C05		1	1
2097	STM14_1963	STM1623	CDS		+	1721679	1723187	putative carboxylesterase	mapped	SGD_041/042_Kan	C03	mapped	SGD_041/042_Cm	C03	CP001363_1723158	1	1	SGDCT_MS28_E06	SGDKT_MS06_D02		1	1
2098	STM14_1964	STM1624	CDS		+	1723236	1724579	putative cytoplasmic protein	mapped	SGD_043/044_Kan	C04	mapped	SGD_043/044_Cm	C04	CP001363_1724550	1	0	SGDKT_MS33_G06			1	1
2100	STM14_1966	STM1626	CDS	trg	+	1725856	1727481	methyl-accepting chemotaxis protein III	mapped	SGD_033/034_Kan	E05	mapped	SGD_033/034_Cm	E05	CP001363_1727452	1	1	SGDCT_MS05_B07	SGDKT_MS22_H07		1	1
2102	STM14_1968	STM1627	CDS		+	1727650	1728768	alcohol dehydrogenase class III	mapped	SGD_031/032_Kan	F02	mapped	SGD_031/032_Cm	F02	CP001363_1728739	1	1	SGDCT_MS30_D05	SGDKT_MS11_G06		1	1
2103	STM14_1969	STM1628	CDS		+	1728800	1729075	putative cytoplasmic protein	mapped	SGD_041/042_Kan	A03	made	SGD_041/042_Cm	A03	CP001363_1729046	1	0	SGDKT_MS03_E03			1	1
2104	STM14_1970	STM1629	CDS		-	1729598	1729999	putative dipicolinate reductase	mapped	SGD_001/002_Kan	H03	no			CP001363_1729627	1	0	SGDKT_MS04_F08			1	0
2105	STM14_1971	STM1630	CDS		+	1730128	1730844	putative inner membrane protein	mapped	SGD_007/008_Kan	A02	mapped	SGD_007/008_Cm	A02	CP001363_1730815	0	0				1	1
2108	STM14_1974	STM1631	CDS	sseJ	-	1731270	1732496	secreted effector protein	mapped	SGD_003/004_Kan	F06	mapped	SGD_003/004_Cm	F06	CP001363_1731299	1	0	SGDKT_MS10_E06			1	1
2109	STM14_1975	STM1632	CDS		+	1732617	1732961	putative inner membrane protein	mapped	SGD_011/012_Kan	G07	mapped	SGD_011/012_Cm	G07	CP001363_1732932	1	0	SGDKT_MS32_F05			1	1
2111	STM14_1977	STM1633	CDS		-	1733868	1734629	putative periplasmic binding protein	mapped	SGD_007/008_Kan	B02	mapped	SGD_007/008_Cm	B02	CP001363_1733897	1	0	SGDKT_MS28_C02			1	1
2112	STM14_1978	STM1634	CDS		-	1734636	1735283	putative ABC transporter permease component	mapped	SGD_001/002_Kan	A04	made	SGD_001/002_Cm	B04	CP001363_1734665	1	0	SGDKT_MS01_F02			1	1
2113	STM14_1979	STM1635	CDS		-	1735308	1736039	putative ABC-type polar amino acid transport system ATPase component	mapped	SGD_011/012_Kan	H07	mapped	SGD_011/012_Cm	H07	CP001363_1735337	1	1	SGDCT_MS21_F11	SGDKT_MS06_F06		1	1
2114	STM14_1980	STM1636	CDS		-	1736036	1736716	putative ABC-type transport system membrane component	mapped	SGD_007/008_Kan	C02	mapped	SGD_007/008_Cm	C02	CP001363_1736065	1	1	SGDCT_MS20_G04	SGDKT_MS28_A04		1	1
2115	STM14_1981	STM1637	CDS		-	1736853	1738403	putative inner membrane protein	mapped	SGD_007/008_Kan	D02	mapped	SGD_007/008_Cm	D02	CP001363_1736882	1	0	SGDKT_MS05_A05			1	1
2116	STM14_1982	STM1638	CDS		-	1738867	1739529	putative SAM-dependent methyltransferase	mapped	SGD_003/004_Kan	G06	mapped	SGD_003/004_Cm	G06	CP001363_1739121	1	1	SGDCT_MS10_H01	SGDKT_MS13_G05		1	1
2117			sRNA cand (LT2)	RydC					mapped	SGD_025/026_Kan	C01	mapped	SGD_025/026_Cm	C01	CP001363_1739705	0	0				1	1
2118									mapped	SGD_150/151_Kan	B05	mapped	SGD_150/151_Cm	B05	CP001363_1739698	0	0				1	1
2119	STM14_1983	STM1639	CDS	cybB	+	1739800	1740330	cytochrome b561	mapped	SGD_035/036_Kan	H02	no			CP001363_1740301	1	0	SGDKT_MS11_F08			1	0
2120	STM14_1984	STM1640	CDS	ydcF	+	1740447	1741247	putative inner membrane protein	mapped	SGD_035/036_Kan	E06	mapped	SGD_035/036_Cm	E06	CP001363_1741218	1	1	SGDCT_MS11_E07	SGDKT_MS09_C10		1	1
2122	STM14_1985	STM1641	CDS	hrpA	+	1741311	1745156	ATP-dependent RNA helicase HrpA	mapped	SGD_150/151_Kan	F01	mapped	SGD_150/151_Cm	F01	CP001363_1745184	1	0	SGDKT_MS22_D09			1	1
2123	STM14_1986	STM1642	CDS	acpD	-	1745414	1746019	azoreductase	mapped	SGD_164/165_Kan	C01	no			CP001363_1745443	1	0	SGDKT_MS13_F10			1	0
2124	STM14_1987	STM1643	CDS		+	1746016	1746465	putative inner membrane protein	mapped	SGD_037/038_Kan	B05	no			CP001363_1746436	1	0	SGDKT_MS04_C01			1	0
2125	STM14_1988	STM1644	CDS	ydbL	+	1746608	1746931	putative periplasmic protein	mapped	SGD_051/052_Kan	D07	mapped	SGD_051/052_Cm	E07	CP001363_1746902	1	1	SGDCT_MS30_C07	SGDKT_MS02_A02		1	1
2126	STM14_1989	STM1645	CDS	ynbE	+	1746939	1747130	putative outer membrane lipoprotein	no			mapped	SGD_037/038_Cm	G05	CP001363_1747101	0	1	SGDCT_MS09_G06			0	1
2127	STM14_1990	STM1646	CDS	ydbH	+	1747130	1749766	hypothetical protein	mapped	SGD_049/050_Kan	F03	mapped	SGD_049/050_Cm	F03	CP001363_1749737	1	1	SGDCT_MS10_A03	SGDKT_MS02_E08		1	1
2128	STM14_1991	STM1647	CDS	ldhA	-	1750006	1750995	D-lactate dehydrogenase	no			mapped	SGD_172/173_Cm	F07	CP001363_1750035	0	1	SGDCT_MS31_C10			0	1
2129	STM14_1992	STM1648	CDS	hslJ	-	1751106	1751516	heat-inducible protein	mapped	SGD_043/044_Kan	E11	no			CP001363_1751135	1	0	SGDKT_MS10_E02			1	0
2130	STM14_1993	STM1649	CDS		+	1751560	1751715	putative cytoplasmic protein	mapped	SGD_049/050_Kan	G10	mapped	SGD_049/050_Cm	G10	CP001363_1751686	1	1	SGDCT_MS07_C06	SGDKT_MS06_G04		1	1
2131	STM14_1994	STM1650	CDS		-	1751742	1752041	hypothetical protein	mapped	SGD_041/042_Kan	G11	mapped	SGD_041/042_Cm	G11	CP001363_1751771	1	1	SGDCT_MS28_C11	SGDKT_MS05_F12		1	1
2132	STM14_1995	STM1651	CDS	nifJ	-	1752102	1755626	putative pyruvate-flavodoxin oxidoreductase	mapped	SGD_164/165_Kan	B12	mapped	SGD_164/165_Cm	B12	CP001363_1752131	1	1	SGDCT_MS11_H09	SGDKT_MS12_G02		1	1
2133	STM14_1996		CDS		+	1755685	1755894	hypothetical protein	no			mapped	SGD_150/151_Cm	B06	CP001363_1755734	0	1	SGDCT_MS03_C07			0	1
2134	STM14_1996		CDS		+	1755685	1755894	hypothetical protein	mapped	SGD_025/026_Kan	B03	mapped	SGD_025/026_Cm	B03	CP001363_1755769	0	0				1	1
2135	STM14_1997	STM1652	CDS	ynaF	-	1756108	1756542	putative universal stress protein	made	SGD_065/066_Kan	C09	mapped	SGD_065/066_Cm	C09	CP001363_1756137	1	1	SGDCT_MS08_F02	SGDKT_MS01_D05		1	1
2136	STM14_1998	STM1653	CDS		+	1756592	1756930	putative membrane transporter of cations	mapped	SGD_011/012_Kan	A08	mapped	SGD_011/012_Cm	A08	CP001363_1756901	1	1	SGDCT_MS20_B11	SGDKT_MS13_B03		1	1
2139	STM14_2000	STM1654	CDS	ydaO	-	1757286	1758221	C32 tRNA thiolase	mapped	SGD_057/058_Kan	G06	mapped	SGD_057/058_Cm	G06	CP001363_1757315	1	1	SGDCT_MS16_D02	SGDKT_MS23_F07		1	1
2140	STM14_2001	STM1655	CDS	dbpA	+	1758265	1759638	ATP-dependent RNA helicase DbpA	mapped	SGD_150/151_Kan	F02	mapped	SGD_150/151_Cm	F02	CP001363_1759609	1	1	SGDCT_MS14_C12	SGDKT_MS23_G07		1	1
2142	STM14_2003	STM1657	CDS		+	1761254	1762408	putative methyl-accepting chemotaxis protein	mapped	SGD_019/020_Kan	G06	mapped	SGD_019/020_Cm	G06	CP001363_1762379	1	1	SGDCT_MS22_E09	SGDKT_MS01_B12		1	1
2144	STM14_2005	STM1658	CDS	ydaL	+	1762819	1763382	hypothetical protein	mapped	SGD_057/058_Kan	G05	mapped	SGD_057/058_Cm	G05	CP001363_1763353	1	0	SGDKT_MS13_C01			1	1
2146	STM14_2007	STM1660.S	CDS	fnr	-	1764351	1765103	fumarate/nitrate reduction transcriptional regulator	mapped	SGD_019/020_Kan	H05	mapped	SGD_019/020_Cm	H05	CP001363_1764380	1	1	SGDCT_MS29_E01	SGDKT_MS16_G01		1	1
2147	STM14_2008	STM1661	CDS	ydaA	-	1765254	1766201	universal stress protein UspE	mapped	SGD_057/058_Kan	G04	mapped	SGD_057/058_Cm	G04	CP001363_1765283	0	1	SGDCT_MS22_A10			1	1
2148	STM14_2009	STM1662	CDS	ynaJ	+	1766256	1766642	putative inner membrane protein	mapped	SGD_039/040_Kan	H08	mapped	SGD_039/040_Cm	H08	CP001363_1766481	1	1	SGDCT_MS05_A02	SGDKT_MS17_B11		1	1
2149	STM14_2010	STM1663	CDS	ynaI	-	1766749	1767780	putative integral membrane protein	mapped	SGD_007/008_Kan	E02	mapped	SGD_007/008_Cm	E02	CP001363_1766778	1	0	SGDKT_MS17_G09			1	1
2150	STM14_2011	STM1664	CDS		+	1767866	1768468	putative transcriptional regulator	mapped	SGD_019/020_Kan	A07	mapped	SGD_019/020_Cm	A07	CP001363_1768439	1	1	SGDCT_MS25_C04	SGDKT_MS06_D11		1	1
2151	STM14_2012	STM1665	CDS		-	1768512	1769198	putative cytoplasmic protein	mapped	SGD_019/020_Kan	B07	mapped	SGD_019/020_Cm	B07	CP001363_1768541	1	0	SGDKT_MS05_H01			1	1
2152	STM14_2013	STM1666	CDS		-	1769226	1769564		mapped	SGD_011/012_Kan	B08	mapped	SGD_011/012_Cm	B08	CP001363_1769255	1	0	SGDKT_MS22_G07			1	1
2153	STM14_2014	STM1667	CDS		+	1769670	1770227	putative thiol peroxidase	mapped	SGD_007/008_Kan	F02	mapped	SGD_007/008_Cm	F02	CP001363_1770198	1	0	SGDKT_MS27_H02			1	1
2154	STM14_2015	STM1668	CDS		+	1770326	1771156	hypothetical protein	no			mapped	SGD_017/018_Cm	G05	CP001363_1771121	0	0				0	1
2155	STM14_2016	STM1669	CDS		+	1771177	1773159	invasin-like protein	mapped	SGD_019/020_Kan	C07	no			CP001363_1773130	1	0	SGDKT_MS08_H11			1	0
2156	STM14_2017	STM1670	CDS		+	1773234	1774079	putative lipoprotein	mapped	SGD_011/012_Kan	C08	mapped	SGD_011/012_Cm	C08	CP001363_1774050	1	1	SGDCT_MS10_D01	SGDKT_MS21_E09		1	1
2157	STM14_2018	STM1671	CDS		-	1774373	1775231		mapped	SGD_007/008_Kan	G02	mapped	SGD_007/008_Cm	G02	CP001363_1774402	1	1	SGDCT_MS11_F03	SGDKT_MS06_E02		1	1
2158		STM1672	CDS (LT2)						mapped	SGD_011/012_Kan	D08	mapped	SGD_011/012_Cm	D08	CP001363_1776702	0	0				1	1
2159	STM14_2020	STM1673	CDS		+	1776945	1777199	putative outer membrane lipoprotein	mapped	SGD_011/012_Kan	E08	mapped	SGD_011/012_Cm	E08	CP001363_1777152	1	1	SGDCT_MS15_A07	SGDKT_MS14_E12		1	1
2160	STM14_2021	STM1674	CDS		+	1777310	1777900	putative regulatory protein	mapped	SGD_033/034_Kan	G10	mapped	SGD_033/034_Cm	G10	CP001363_1777871	1	1	SGDCT_MS13_G09	SGDKT_MS20_A06		1	1
2161	STM14_2022	STM1675	CDS		-	1777978	1778691	oxidoreductase	no			mapped	SGD_033/034_Cm	H12	CP001363_1778007	0	0				0	1
2162	STM14_2023	STM1676	CDS		+	1778782	1779651	putative aldo/keto reductase	mapped	SGD_033/034_Kan	H07	mapped	SGD_033/034_Cm	H07	CP001363_1779589	1	1	SGDCT_MS22_B03	SGDKT_MS20_E12		1	1
2165	STM14_2025	STM1677	CDS		+	1779925	1780830	putative transcriptional regulator	mapped	SGD_035/036_Kan	E03	mapped	SGD_035/036_Cm	E03	CP001363_1780801	1	1	SGDCT_MS30_E09	SGDKT_MS17_F04		1	1
2166	STM14_2026	STM1678	CDS		-	1780949	1781878	putative 2'-hydroxyisoflavone reductase	mapped	SGD_035/036_Kan	F01	mapped	SGD_035/036_Cm	F01	CP001363_1780978	1	1	SGDCT_MS15_F11	SGDKT_MS08_D05		1	1
2167	STM14_2027	STM1679	CDS	mppA	+	1781975	1783588	periplasmic murein tripeptide transport protein	mapped	SGD_152/153_Kan	D01	mapped	SGD_152/153_Cm	D01	CP001363_1783559	1	1	SGDCT_MS04_F09	SGDKT_MS01_A12		1	1
2168	STM14_2028	STM1680	CDS	ycjI	-	1783778	1784506	murein peptide amidase A	mapped	SGD_057/058_Kan	G02	no			CP001363_1783807	1	0	SGDKT_MS01_C04			1	0
2169	STM14_2029	STM1681	CDS	ycjG	+	1784481	1785446	putative chloromuconate cycloisomerase	mapped	SGD_057/058_Kan	G01	mapped	SGD_057/058_Cm	G01	CP001363_1785417	1	1	SGDCT_MS10_G06	SGDKT_MS03_G05		1	1
2170	STM14_2030	STM1682	CDS	tpx	-	1785562	1786068	thiol peroxidase	mapped	SGD_045/046_Kan	D11	made	SGD_045/046_Cm	D11	CP001363_1785591	1	1	SGDCT_MS14_D05	SGDKT_MS21_E10		1	1
2174	STM14_2034	STM1684	CDS	ycjF	+	1788559	1789620	hypothetical protein	mapped	SGD_057/058_Kan	F12	mapped	SGD_057/058_Cm	F12	CP001363_1789591	0	0				1	1
2176	STM14_2035	STM1685	CDS	ycjX	+	1789617	1791020	putative ATPase	mapped	SGD_057/058_Kan	G03	mapped	SGD_057/058_Cm	G03	CP001363_1790991	1	1	SGDCT_MS04_A10	SGDKT_MS07_G11		1	1
2179	STM14_2038	STM1688	CDS	pspC	+	1791794	1792153	DNA-binding transcriptional activator PspC	mapped	SGD_049/050_Kan	B10	mapped	SGD_049/050_Cm	B10	CP001363_1792124	1	1	SGDCT_MS30_C11	SGDKT_MS18_E12		1	1
2180	STM14_2039	STM1689	CDS	pspB	+	1792153	1792377	phage shock protein B	mapped	SGD_164/165_Kan	B09	made	SGD_164/165_Cm	B09	CP001363_1792348	1	1	SGDCT_MS04_F05	SGDKT_MS12_G01		1	1
2181	STM14_2040	STM1690	CDS	pspA	+	1792437	1793105	phage shock protein PspA	mapped	SGD_172/173_Kan	F08	mapped	SGD_172/173_Cm	F08	CP001363_1793076	1	0	SGDKT_MS12_E11			1	1
2182	STM14_2041	STM1691	CDS	pspF	-	1793276	1794256	phage shock protein operon transcriptional activator	mapped	SGD_003/004_Kan	H06	no			CP001363_1793305	1	0	SGDKT_MS13_C09			1	0
2183	STM14_2042	STM1692	CDS	sapA	-	1794368	1796017	peptide transport protein	mapped	SGD_152/153_Kan	D02	mapped	SGD_152/153_Cm	D02	CP001363_1794397	1	1	SGDCT_MS26_F06	SGDKT_MS10_B10		1	1
2185	STM14_2044	STM1694	CDS	sapC	-	1796966	1797856	peptide transport protein	mapped	SGD_152/153_Kan	D03	mapped	SGD_152/153_Cm	D03	CP001363_1796995	0	0				1	1
2186	STM14_2045	STM1695	CDS	sapD	-	1797856	1798848	peptide transport protein	mapped	SGD_164/165_Kan	B07	mapped	SGD_164/165_Cm	B07	CP001363_1797885	0	1	SGDCT_MS08_A11			1	1
2187	STM14_2046	STM1696	CDS	sapF	-	1798850	1799656	peptide transport protein	mapped	SGD_164/165_Kan	B06	mapped	SGD_164/165_Cm	B06	CP001363_1798879	0	0				1	1
2188	STM14_2047	STM1697	CDS		+	1799672	1800379	hypothetical protein	made	SGD_011/012_Kan	G08	mapped	SGD_011/012_Cm	G08	CP001363_1800350	1	1	SGDCT_MS07_E02	SGDKT_MS03_C10		1	1
2192	STM14_2050	STM1698	CDS		+	1800846	1802219	putative inner membrane protein	mapped	SGD_001/002_Kan	B04	no			CP001363_1802190	1	0	SGDKT_MS28_D03			1	0
2194	STM14_2052	STM1699	CDS	ycjE	-	1802408	1802707	putative cytoplasmic protein	mapped	SGD_027/028_Kan	E09	mapped	SGD_027/028_Cm	E09	CP001363_1802437	1	1	SGDCT_MS28_H01	SGDKT_MS24_F03		1	1
2199	STM14_2056	STM1702	CDS	rnb	-	1805035	1806969	exoribonuclease II	mapped	SGD_164/165_Kan	B05	no			CP001363_1805064	1	0	SGDKT_MS04_C10			1	0
2201	STM14_2058	STM1703	CDS	yciR	-	1807231	1809213	RNase II stability modulator	mapped	SGD_011/012_Kan	H08	mapped	SGD_011/012_Cm	H08	CP001363_1807260	1	0	SGDKT_MS14_B02			1	1
2203	STM14_2060	STM1704	CDS	yciT	-	1809601	1810353	putative regulatory protein	mapped	SGD_045/046_Kan	E05	mapped	SGD_045/046_Cm	E05	CP001363_1809630	1	1	SGDCT_MS17_F07	SGDKT_MS30_E07		1	1
2206	STM14_2063	STM1706	CDS	yciH	+	1810950	1811276	translation initiation factor Sui1	mapped	SGD_049/050_Kan	C08	mapped	SGD_049/050_Cm	C08	CP001363_1811247	1	1	SGDCT_MS24_G11	SGDKT_MS24_C11		1	1
2207	STM14_2064	STM1707	CDS	pyrF	+	1811276	1812013	orotidine 5'-phosphate decarboxylase	mapped	SGD_164/165_Kan	B04	no			CP001363_1812044	1	0	SGDKT_MS23_G09			1	0
2209	STM14_2066	STM1708	CDS	yciM	+	1812204	1813373	hypothetical protein	no			mapped	SGD_057/058_Cm	F09	CP001363_1813344	0	0				0	1
2211	STM14_2068	STM1710	CDS	pgpB	+	1813838	1814602	phosphatidylglycerophosphatase B	mapped	SGD_047/048_Kan	B01	mapped	SGD_047/048_Cm	B01	CP001363_1814573	0	0				1	1
2213	STM14_2070	STM1712	CDS	acnA	+	1815444	1818119	aconitate hydratase	mapped	SGD_164/165_Kan	B03	mapped	SGD_164/165_Cm	B03	CP001363_1818090	1	1	SGDCT_MS03_H05	SGDKT_MS16_D05		1	1
2215	STM14_2072	STM1713	CDS	cysB	+	1819096	1820070	transcriptional regulator CysB	made	SGD_100/101_Kan	C05	no			CP001363_1820041	0	0				1	0
2224	STM14_2080	STM1717	CDS	yciK	-	1825058	1825819	short chain dehydrogenase	mapped	SGD_057/058_Kan	F07	mapped	SGD_057/058_Cm	F07	CP001363_1825087	1	1	SGDCT_MS11_H07	SGDKT_MS28_F12		1	1
2226	STM14_2082	STM1719	CDS	yciL	+	1826493	1827368	23S rRNA pseudouridylate synthase B	no			mapped	SGD_057/058_Cm	F08	CP001363_1827339	0	1	SGDCT_MS28_D08			0	1
2227	STM14_2083	STM1720	CDS	yciO	+	1827469	1828089		no			mapped	SGD_057/058_Cm	F10	CP001363_1828060	0	1	SGDCT_MS18_D08			0	1
2228	STM14_2084	STM1721	CDS	trpH	+	1828097	1828978	hypothetical protein	mapped	SGD_100/101_Kan	C08	mapped	SGD_100/101_Cm	C08	CP001363_1828949	1	1	SGDCT_MS17_H07	SGDKT_MS27_G03		1	1
2229	STM14_2085	STM1722	CDS	trpL	-	1829100	1829144	trp operon leader peptide	mapped	SGD_053/054_Kan	A08	mapped	SGD_053/054_Cm	A08	CP001363_1829105	1	1	SGDCT_MS21_C02	SGDKT_MS12_G09		1	1
2230	STM14_2086	STM1723	CDS	trpE	-	1829239	1830801	anthranilate synthase component I	mapped	SGD_164/165_Kan	B01	mapped	SGD_164/165_Cm	B01	CP001363_1829268	1	1	SGDCT_MS14_C02	SGDKT_MS29_D02		1	1
2231	STM14_2087	STM1724	CDS	trpD	-	1830801	1832396	bifunctional anthranilate synthase/anthranilate phosphoribosyltransferase	mapped	SGD_172/173_Kan	F10	mapped	SGD_172/173_Cm	F10	CP001363_1830830	1	1	SGDCT_MS12_F03	SGDKT_MS17_A02		1	1
2232	STM14_2088	STM1725	CDS	trpC	-	1832400	1833758	bifunctional indole-3-glycerol phosphate synthase/phosphoribosylanthranilate isomerase	mapped	SGD_172/173_Kan	F11	mapped*	SGD_172/173_Cm	F11 + C11	CP001363_1832429	1	1	SGDCT_MS12_H03	SGDKT_MS27_E09		1	1
2233	STM14_2089	STM1726	CDS	trpB	-	1833768	1834961	tryptophan synthase subunit beta	mapped	SGD_164/165_Kan	A12	no			CP001363_1833797	1	0	SGDKT_MS20_G11			1	0
2234	STM14_2090	STM1727	CDS	trpA	-	1834961	1835767	tryptophan synthase subunit alpha	mapped	SGD_049/050_Kan	E11	mapped	SGD_049/050_Cm	E11	CP001363_1834990	1	1	SGDCT_MS20_G03	SGDKT_MS27_F06		1	1
2235	STM14_2091	STM1728	CDS	yciG	-	1836247	1836429	putative cytoplasmic protein	mapped	SGD_001/002_Kan	C04	made	SGD_001/002_Cm	D04	CP001363_1836276	1	0	SGDKT_MS03_F05			1	1
2236	STM14_2092	STM1729	CDS	yciF	-	1836519	1837022	putative cytoplasmic protein	mapped	SGD_001/002_Kan	D04	no			CP001363_1836548	1	0	SGDKT_MS26_H11			1	0
2237	STM14_2093	STM1730	CDS	yciE	-	1837096	1837602	putative cytoplasmic protein	mapped	SGD_025/026_Kan	E07	mapped	SGD_025/026_Cm	E07	CP001363_1837125	1	1	SGDCT_MS26_C02	SGDKT_MS30_G07		1	1
2238	STM14_2094	STM1731	CDS		-	1837622	1838500	putative catalase	no			mapped	SGD_011/012_Cm	A09	CP001363_1837651	1	1	SGDCT_MS17_A07	SGDKT_MS28_E01		0	1
2239	STM14_2095	STM1732	CDS	ompW	+	1838582	1839220	outer membrane protein W	mapped	SGD_045/046_Kan	D04	mapped	SGD_045/046_Cm	D04	CP001363_1839191	1	1	SGDCT_MS26_E04	SGDKT_MS03_D07		1	1
2240	STM14_2096	STM1733	CDS		-	1839558	1839962	putative ferredoxin	mapped	SGD_045/046_Kan	B02	no			CP001363_1839587	1	0	SGDKT_MS26_H09			1	0
2241	STM14_2097	STM1734	CDS	yciC	-	1839988	1840731	hypothetical protein	mapped	SGD_057/058_Kan	F05	mapped	SGD_057/058_Cm	F05	CP001363_1840017	1	0	SGDKT_MS26_D12			1	1
2242	STM14_2098	STM1735	CDS	yciB	-	1840788	1841327	intracellular septation protein A	mapped	SGD_057/058_Kan	F04	mapped	SGD_057/058_Cm	F04	CP001363_1840817	1	1	SGDCT_MS19_H11	SGDKT_MS27_C03		1	1
2243	STM14_2099	STM1736	CDS	yciA	-	1841488	1841889	acyl-CoA thioester hydrolase	mapped	SGD_164/165_Kan	A11	mapped	SGD_164/165_Cm	A11	CP001363_1841517	1	1	SGDCT_MS14_F04	SGDKT_MS09_E05		1	1
2244	STM14_2100	STM1737	CDS	tonB	+	1841949	1842800	transport protein TonB	mapped	SGD_019/020_Kan	D07	mapped	SGD_019/020_Cm	D07	CP001363_1842648	1	0	SGDKT_MS01_H10			1	1
2245	STM14_2101	STM1738	CDS	yciI	-	1842901	1843197	YciI-like protein	mapped	SGD_057/058_Kan	F06	mapped	SGD_057/058_Cm	F06	CP001363_1842930	1	1	SGDCT_MS26_B08	SGDKT_MS15_F04		1	1
2247	STM14_2103	STM1739	CDS	cls	-	1843557	1845017	cardiolipin synthetase	mapped	SGD_152/153_Kan	D04	mapped	SGD_152/153_Cm	D04	CP001363_1843586	0	1	SGDCT_MS15_C12			1	1
2248		STM1740	CDS (LT2)	yciU					mapped	SGD_057/058_Kan	F11	mapped	SGD_057/058_Cm	F11	CP001363_1845351	0	0				1	1
2249	STM14_2105	STM1741	CDS		+	1845428	1846264	putative voltage-gated potassium channel	mapped	SGD_043/044_Kan	F03	mapped	SGD_043/044_Cm	F03	CP001363_1846235	1	1	SGDCT_MS28_A09	SGDKT_MS17_F11		1	1
2250	STM14_2106	STM1742	CDS	oppF	+	1846312	1847316	oligopeptide transport protein	mapped	SGD_164/165_Kan	A10	mapped	SGD_164/165_Cm	A10	CP001363_1847287	1	0	SGDKT_MS15_G05			1	1
2251	STM14_2107	STM1743	CDS	oppD	+	1847313	1848320	oligopeptide transporter ATP-binding component	mapped	SGD_164/165_Kan	A09	no			CP001363_1848291	1	0	SGDKT_MS23_B03			1	0
2252	STM14_2108	STM1744	CDS	oppC	+	1848332	1849240	oligopeptide transport protein	mapped	SGD_152/153_Kan	D05	mapped	SGD_152/153_Cm	D05	CP001363_1849211	1	1	SGDCT_MS24_A11	SGDKT_MS31_G12		1	1
2253	STM14_2109	STM1745	CDS	oppB	+	1849255	1850175	oligopeptide transporter permease	mapped	SGD_152/153_Kan	D06	mapped	SGD_152/153_Cm	D06	CP001363_1850146	1	1	SGDCT_MS17_H11	SGDKT_MS26_H06		1	1
2254	STM14_2110	STM1746.S	CDS	oppA	+	1850297	1851928	oligopeptide transport protein	mapped	SGD_049/050_Kan	D01	mapped	SGD_049/050_Cm	D01	CP001363_1852016	1	1	SGDCT_MS21_C10	SGDKT_MS05_E08		1	1
2255	STM14_2111	STM1747	CDS		-	1851996	1852310	putative inner membrane protein	mapped	SGD_011/012_Kan	B09	mapped	SGD_011/012_Cm	B09	CP001363_1852025	1	1	SGDCT_MS30_C12	SGDKT_MS14_F09		1	1
2256	STM14_2112	STM1748	CDS	ychE	+	1852693	1853340	hypothetical protein	mapped	SGD_057/058_Kan	E11	mapped	SGD_057/058_Cm	E11	CP001363_1853311	1	1	SGDCT_MS31_F12	SGDKT_MS30_F05		1	1
2258	STM14_2114	STM1750	CDS	tdk_2	+	1856692	1857309	thymidine kinase	mapped	SGD_164/165_Kan	A08	mapped	SGD_164/165_Cm	A08	CP001363_1857331	1	1	SGDCT_MS31_C12	SGDKT_MS14_H03		1	1
2264	STM14_2120	STM1754	CDS	ychK	+	1860732	1861637	hypothetical protein	mapped	SGD_045/046_Kan	E03	no			CP001363_1861608	1	0	SGDKT_MS18_B11			1	0
2265	STM14_2121	STM1755	CDS	ychJ	-	1861748	1862206	hypothetical protein	mapped	SGD_053/054_Kan	B04	no			CP001363_1861777	1	0	SGDKT_MS29_D06			1	0
2266	STM14_2122	STM1756	CDS	purU	-	1862257	1863099	formyltetrahydrofolate deformylase	no			mapped	SGD_164/165_Cm	A07	CP001363_1862220	0	1	SGDCT_MS22_D04			0	1
2270	STM14_2125	STM1758	ncRNA	rtT	-	1863372	1863514	regulatory RNA	mapped	SGD_154/155_Kan	C05	mapped*	SGD_154/155_Cm	C05	CP001363_1863401	1	0	SGDKT_MS13_B04			1	1
2272	STM14_2127	STM1760	CDS		+	1864415	1865944	TPR repeat-containing protein	mapped	SGD_011/012_Kan	C09	mapped	SGD_011/012_Cm	C09	CP001363_1865915	1	1	SGDCT_MS25_A02	SGDKT_MS05_D07		1	1
2274	STM14_2129	STM1761	CDS	narI	+	1866186	1866863	nitrate reductase 1 gamma subunit	mapped	SGD_164/165_Kan	A06	mapped	SGD_164/165_Cm	A06	CP001363_1866834	0	1	SGDCT_MS31_C03			1	1
2275	STM14_2130	STM1762	CDS	narJ	+	1866863	1867573	nitrate reductase 1 delta subunit	mapped	SGD_164/165_Kan	A05	no			CP001363_1867544	1	0	SGDKT_MS26_D03			1	0
2276	STM14_2131	STM1763	CDS	narH	+	1867570	1869105	nitrate reductase 1 beta subunit	mapped	SGD_164/165_Kan	A04	no			CP001363_1869076	1	0	SGDKT_MS22_G06			1	0
2277	STM14_2132	STM1764	CDS	narG	+	1869102	1872845	nitrate reductase 1 alpha subunit	made	SGD_047/048_Kan	E10	mapped	SGD_047/048_Cm	E10	CP001363_1872816	1	1	SGDCT_MS25_H02	SGDKT_MS26_F11		1	1
2279	STM14_2134	STM1765	CDS	narK	+	1873233	1874630	nitrite extrusion protein	made	SGD_164/165_Kan	A03	mapped	SGD_164/165_Cm	A03	CP001363_1874601	0	1	SGDCT_MS24_D08			1	1
2281	STM14_2136	STM1766	CDS	narX	-	1874971	1876767	nitrate/nitrite sensor protein NarX	made	SGD_172/173_Kan	E02	made	SGD_172/173_Cm	E02	CP001363_1875000	1	1	SGDCT_MS18_A01	SGDKT_MS05_G07		1	1
2282	STM14_2137	STM1767	CDS	narL	-	1876760	1877410	transcriptional regulator NarL	mapped	SGD_100/101_Kan	C09	mapped	SGD_100/101_Cm	C09	CP001363_1876789	0	1	SGDCT_MS11_F09			1	1
2283	STM14_2138	STM1768	CDS	ychP	+	1877411	1878835	hypothetical protein	mapped	SGD_053/054_Kan	B03	mapped	SGD_053/054_Cm	B03	CP001363_1878806	1	1	SGDCT_MS05_G06	SGDKT_MS30_A02		1	1
2284	STM14_2139	STM1769	CDS	ychN	-	1879012	1879365	putative sulfur reduction protein	mapped	SGD_057/058_Kan	F03	mapped	SGD_057/058_Cm	F03	CP001363_1879041	0	1	SGDCT_MS19_B08			1	1
2285	STM14_2140	STM1770	CDS	chaB	+	1879445	1879675	cation transport regulator	mapped	SGD_045/046_Kan	D07	mapped	SGD_045/046_Cm	D07	CP001363_1879646	1	1	SGDCT_MS30_B04	SGDKT_MS21_B01		1	1
2286	STM14_2141	STM1771	CDS	chaA	-	1879942	1881042	calcium/sodium:proton antiporter	mapped	SGD_164/165_Kan	A02	mapped	SGD_164/165_Cm	A02	CP001363_1879971	1	1	SGDCT_MS07_H03	SGDKT_MS19_B02		1	1
2288	STM14_2143	STM1773	CDS	ychA	+	1881988	1882797	putative transcriptional regulator	mapped	SGD_057/058_Kan	E10	mapped	SGD_057/058_Cm	E10	CP001363_1882768	1	0	SGDKT_MS12_A08			1	1
2289	STM14_2144	STM1774	CDS	sirC	+	1882801	1883190	putative transcriptional regulator	mapped	SGD_037/038_Kan	C03	no			CP001363_1883161	1	0	SGDKT_MS02_B12			1	0
2290	STM14_2145	STM1775	CDS	hemK	+	1883187	1884020	N5-glutamine S-adenosyl-L-methionine-dependent methyltransferase	mapped	SGD_035/036_Kan	B12	mapped	SGD_035/036_Cm	B12	CP001363_1883991	0	0				1	1
2300	STM14_2155	STM1782	CDS	ychH	+	1891252	1891530	hypothetical protein	mapped	SGD_057/058_Kan	F01	mapped	SGD_057/058_Cm	F01	CP001363_1891501	1	1	SGDCT_MS17_G06	SGDKT_MS19_D02		1	1
2302	STM14_2157	STM1784	CDS	ychF	-	1892507	1893598	translation-associated GTPase	mapped	SGD_057/058_Kan	E12	mapped	SGD_057/058_Cm	E12	CP001363_1892536	0	0				1	1
2304	STM14_2159	STM1785	CDS		+	1893757	1895022	putative cytoplasmic protein	mapped	SGD_001/002_Kan	E04	no			CP001363_1894993	0	0				1	0
2307	STM14_2162	STM1787	CDS		-	1896632	1898425	hydrogenase 1 large subunit	mapped	SGD_043/044_Kan	B03	mapped	SGD_043/044_Cm	B03	CP001363_1896661	1	1	SGDCT_MS17_C01	SGDKT_MS27_H09		1	1
2308	STM14_2163	STM1788	CDS		-	1898444	1899175	hydrogenase 1 b-type cytochrome subunit	mapped	SGD_043/044_Kan	E09	mapped*	SGD_043/044_Cm	E09	CP001363_1898473	1	1	SGDCT_MS12_A05	SGDKT_MS31_D06		1	1
2309	STM14_2164	STM1789	CDS		-	1899172	1899768	hydrogenase 1 maturation protease	mapped	SGD_037/038_Kan	B04	mapped	SGD_037/038_Cm	B04	CP001363_1899201	1	1	SGDCT_MS09_C07	SGDKT_MS14_F12		1	1
2310	STM14_2165	STM1790	CDS		-	1899758	1900162	hydrogenase-1 operon protein HyaE	mapped	SGD_043/044_Kan	C06	mapped	SGD_043/044_Cm	C06	CP001363_1899787	1	1	SGDCT_MS02_F04	SGDKT_MS31_G07		1	1
2311	STM14_2166	STM1791	CDS		-	1900159	1901007	putative hydrogenase-1 protein	mapped	SGD_039/040_Kan	C07	no	SGD_039/040_Cm	C07	CP001363_1900188	1	0	SGDKT_MS11_H04			1	0
2313	STM14_2168	STM1793	CDS		-	1902638	1903774	putative cytochrome oxidase subunit II	mapped	SGD_035/036_Kan	A02	mapped	SGD_035/036_Cm	A02	CP001363_1902667	1	1	SGDCT_MS18_G06	SGDKT_MS07_C07		1	1
2314	STM14_2169	STM1794	CDS		-	1903787	1903876	putative periplasmic protein	mapped	SGD_051/052_Kan	C09	no	SGD_051/052_Cm	C09	CP001363_1903816	1	0	SGDKT_MS17_G05			1	0
2315	STM14_2170	STM1795	CDS		-	1904220	1905545	putative glutamic dehyrogenase-like protein	mapped	SGD_035/036_Kan	C12	mapped	SGD_035/036_Cm	C12	CP001363_1904249	0	0				1	1
2317	STM14_2172	STM1796	CDS	treA	-	1905759	1907471	trehalase	mapped	SGD_051/052_Kan	B06	no			CP001363_1905788	1	0	SGDKT_MS18_D04			1	0
2318	STM14_2173	STM1797	CDS	ymgE	+	1907534	1907788	putative transglycosylase-associated protein	mapped	SGD_045/046_Kan	C02	mapped	SGD_045/046_Cm	C02	CP001363_1907759	1	1	SGDCT_MS10_G05	SGDKT_MS17_D02		1	1
2319	STM14_2174	STM1798	CDS	ycgR	-	1907957	1908691	putative inner membrane protein	mapped	SGD_035/036_Kan	G06	no	SGD_035/036_Cm	G06	CP001363_1907986	1	0	SGDKT_MS30_B05			1	0
2320	STM14_2175	STM1799	CDS	emtA	+	1908705	1909316	membrane-bound lytic murein transglycosylase E	mapped	SGD_152/153_Kan	D07	mapped	SGD_152/153_Cm	D07	CP001363_1909287	1	1	SGDCT_MS01_E01	SGDKT_MS23_H07		1	1
2321	STM14_2176	STM1800	CDS	ldcA	-	1909487	1910401	L,D-carboxypeptidase A	mapped	SGD_047/048_Kan	F06	mapped	SGD_047/048_Cm	F06	CP001363_1909516	0	0				1	1
2322	STM14_2177	STM1801	CDS	ycgO	-	1910498	1912231	potassium/proton antiporter	mapped	SGD_047/048_Kan	A03	mapped	SGD_047/048_Cm	A03	CP001363_1910527	1	1	SGDCT_MS18_H06	SGDKT_MS26_C11		1	1
2323	STM14_2178	STM1802	CDS	dadX	+	1912294	1913364	alanine racemase	mapped	SGD_162/163_Kan	H12	mapped	SGD_162/163_Cm	H12	CP001363_1913335	0	1	SGDCT_MS15_C11			1	1
2326	STM14_2179	STM1803	CDS	dadA	+	1913378	1914676	D-amino acid dehydrogenase small subunit	mapped	SGD_162/163_Kan	H11	mapped	SGD_162/163_Cm	H11	CP001363_1914647	1	1	SGDCT_MS19_A06	SGDKT_MS06_D12		1	1
2328	STM14_2181	STM1804.S	CDS	ycgB	-	1915005	1916531	hypothetical protein	mapped	SGD_057/058_Kan	E07	mapped	SGD_057/058_Cm	E07	CP001363_1915028	0	1	SGDCT_MS23_C12			1	1
2329	STM14_2182	STM1805	CDS	fadR	+	1916578	1917297	fatty acid metabolism regulator	mapped	SGD_100/101_Kan	C10	mapped	SGD_100/101_Cm	C10	CP001363_1917268	0	1	SGDCT_MS07_D01			1	1
2330	STM14_2183	STM1806	CDS	nhaB	-	1917517	1919061	sodium/proton antiporter	mapped	SGD_152/153_Kan	D08	mapped	SGD_152/153_Cm	D08	CP001363_1917546	1	1	SGDCT_MS20_B07	SGDKT_MS09_G09		1	1
2331	STM14_2184	STM1807	CDS	dsbB	-	1919203	1919733	disulfide bond formation protein B	mapped	SGD_051/052_Kan	H01	no			CP001363_1919232	1	0	SGDKT_MS08_E03			1	0
2333	STM14_2185	STM1808	CDS		-	1919842	1920183	putative cytoplasmic protein	mapped	SGD_041/042_Kan	G09	mapped	SGD_041/042_Cm	G09	CP001363_1919871	1	1	SGDCT_MS15_G04	SGDKT_MS17_H08		1	1
2334	STM14_2186	STM1809	CDS		+	1920255	1920428	putative cytoplasmic protein	mapped	SGD_011/012_Kan	D09	mapped	SGD_011/012_Cm	D09	CP001363_1920399	1	1	SGDCT_MS26_B10	SGDKT_MS17_C03		1	1
2336	STM14_2188	STM1810	CDS		+	1920620	1920757	putative cytoplasmic protein	made	SGD_029/030_Kan	C09	no			CP001363_1920728	0	0				1	0
2338	STM14_2190	STM1811	CDS	ycgN	+	1921109	1921555	hypothetical protein	mapped	SGD_057/058_Kan	E09	made	SGD_057/058_Cm	E09	CP001363_1921541	1	1	SGDCT_MS30_E02	SGDKT_MS27_C12		1	1
2339	STM14_2191	STM1812	CDS	ycgM	+	1921648	1922307	hypothetical protein	mapped	SGD_057/058_Kan	E08	mapped	SGD_057/058_Cm	E08	CP001363_1922278	0	1	SGDCT_MS03_C01			1	1
2340	STM14_2192	STM1813	CDS	ycgL	+	1922357	1922689	putative cytoplasmic protein	mapped	SGD_025/026_Kan	E06	mapped	SGD_025/026_Cm	E06	CP001363_1922621	0	1	SGDCT_MS20_F11			1	1
2341	STM14_2193	STM1814	CDS	minC	-	1922776	1923483	septum formation inhibitor	mapped	SGD_162/163_Kan	H10	no			CP001363_1922805	1	0	SGDKT_MS02_E10			1	0
2342	STM14_2194	STM1815	CDS	minD	-	1923507	1924319	cell division inhibitor MinD	mapped	SGD_162/163_Kan	H09	mapped	SGD_162/163_Cm	H09	CP001363_1923536	0	0				1	1
2344	STM14_2196	STM1817	CDS	rnd	+	1924711	1925838	ribonuclease D	mapped	SGD_150/151_Kan	F03	mapped	SGD_150/151_Cm	F03	CP001363_1925809	1	1	SGDCT_MS11_A12	SGDKT_MS10_D08		1	1
2347	STM14_2199	STM1818	CDS	fadD	+	1926624	1928309	long-chain-fatty-acid--CoA ligase	mapped	SGD_162/163_Kan	H08	mapped	SGD_162/163_Cm	H08	CP001363_1928280	1	0	SGDKT_MS05_C06			1	1
2348	STM14_2200		CDS	Pai1	-	1928329	1928535	hypothetical protein	mapped	SGD_025/026_Kan	B06	made	SGD_025/026_Cm	B06	CP001363_1928393	1	0	SGDKT_MS30_B11			1	1
2351	STM14_2203	STM1821	CDS	yoaA	+	1929920	1931830	putative DNA helicase	mapped	SGD_065/066_Kan	D07	mapped	SGD_065/066_Cm	D07	CP001363_1931801	1	1	SGDCT_MS07_H09	SGDKT_MS33_E01		1	1
2352	STM14_2204	STM1822	CDS	yoaB	-	1931961	1932305	putative translation initiation inhibitor	mapped	SGD_045/046_Kan	F02	no			CP001363_1931990	1	0	SGDKT_MS03_D05			1	0
2353	STM14_2205	STM1823	CDS	yoaH	+	1932311	1932490	hypothetical protein	mapped	SGD_051/052_Kan	C07	mapped	SGD_051/052_Cm	C07	CP001363_1932461	1	1	SGDCT_MS16_C02	SGDKT_MS31_D04		1	1
2355	STM14_2206	STM1824	CDS	pabB	-	1932571	1933935	para-aminobenzoate synthase component I	no			mapped	SGD_162/163_Cm	H07	CP001363_1932600	0	1	SGDCT_MS20_G02			0	1
2356	STM14_2207	STM1825	CDS	yeaB	-	1933939	1934517	hypothetical protein	mapped	SGD_059/060_Kan	B01	mapped	SGD_059/060_Cm	B01	CP001363_1933968	1	1	SGDCT_MS16_G06	SGDKT_MS29_B07		1	1
2358	STM14_2209	STM1827.S	CDS		-	1936181	1937884	putative diguanylate cyclase/phosphodiesterase	mapped	SGD_011/012_Kan	E09	mapped	SGD_011/012_Cm	E09	CP001363_1936312	1	1	SGDCT_MS09_D01	SGDKT_MS29_F03		1	1
2359	STM14_2210	STM1828	CDS	yoaE	+	1937906	1939465	putative inner membrane protein	mapped	SGD_065/066_Kan	D08	mapped	SGD_065/066_Cm	D08	CP001363_1939436	0	1	SGDCT_MS15_H06			1	1
2361	STM14_2212	STM1830	CDS	manX	-	1939938	1940906	mannose-specific enzyme IIAB	mapped	SGD_162/163_Kan	H05	mapped	SGD_162/163_Cm	H05	CP001363_1939967	1	1	SGDCT_MS15_C01	SGDKT_MS14_G01		1	1
2363	STM14_2214	STM1832	CDS	manZ	-	1941763	1942623	mannose-specific PTS system protein IID	mapped	SGD_172/173_Kan	E07	mapped	SGD_172/173_Cm	E07	CP001363_1941792	1	0	SGDKT_MS10_C10			1	1
2364	STM14_2215	STM1833	CDS		-	1942681	1943139	hypothetical protein	mapped	SGD_025/026_Kan	F02	mapped	SGD_025/026_Cm	F02	CP001363_1942710	1	1	SGDCT_MS27_C01	SGDKT_MS07_C01		1	1
2366	STM14_2216	STM1834	CDS	yebN	-	1943495	1944115	hypothetical protein	mapped	SGD_059/060_Kan	B12	mapped	SGD_059/060_Cm	B12	CP001363_1943524	1	1	SGDCT_MS29_F07	SGDKT_MS33_C02		1	1
2367	STM14_2217	STM1835	CDS	rrmA	+	1944112	1944921	23S rRNA methyltransferase A	mapped	SGD_047/048_Kan	G02	mapped	SGD_047/048_Cm	G02	CP001363_1944892	1	1	SGDCT_MS25_B10	SGDKT_MS17_F07		1	1
2368	STM14_2218	STM1836	CDS		+	1944987	1946732	putative penicillin-binding protein 3	mapped	SGD_041/042_Kan	H03	mapped	SGD_041/042_Cm	H03	CP001363_1946703	1	1	SGDCT_MS26_D02	SGDKT_MS11_F01		1	1
2370	STM14_2220	STM1837	CDS	cspC	+	1946952	1947161	cold shock-like protein CspC	mapped	SGD_100/101_Kan	C11	mapped	SGD_100/101_Cm	C11	CP001363_1947132	1	1	SGDCT_MS23_D08	SGDKT_MS01_G07		1	1
2371	STM14_2221	STM1838	CDS	yobF	+	1947174	1947317	putative cytoplasmic protein	mapped	SGD_025/026_Kan	H01	mapped	SGD_025/026_Cm	H01	CP001363_1947288	1	1	SGDCT_MS21_B08	SGDKT_MS21_B05		1	1
2375	STM14_2225	STM1839	CDS		+	1947966	1948253	hypothetical protein	mapped	SGD_035/036_Kan	H03	mapped	SGD_035/036_Cm	H03	CP001363_1948224	1	1	SGDCT_MS28_B09	SGDKT_MS33_A08		1	1
2376	STM14_2226	STM1840	CDS	yobG	+	1948324	1948467	hypothetical protein	mapped	SGD_025/026_Kan	E04	mapped	SGD_025/026_Cm	E04	CP001363_1948438	0	0				1	1
2378	STM14_2227	STM1841	CDS		-	1948625	1948864	hypothetical protein	mapped	SGD_045/046_Kan	H06	made	SGD_045/046_Cm	H06	CP001363_1948654	0	1	SGDCT_MS09_G11			1	1
2379	STM14_2228	STM1842	CDS	kdgR	+	1949076	1949867	putative transcriptional repressor	mapped	SGD_100/101_Kan	C12	mapped	SGD_100/101_Cm	C12	CP001363_1949838	1	1	SGDCT_MS30_G07	SGDKT_MS09_D05		1	1
2381	STM14_2230	STM1843	CDS		-	1950043	1951416	putative transport protein	mapped	SGD_053/054_Kan	F09	mapped	SGD_053/054_Cm	F09	CP001363_1950072	1	1	SGDCT_MS05_F12	SGDKT_MS18_C07		1	1
2382	STM14_2231	STM1844	CDS	htpX	+	1951464	1952345	heat shock protein HtpX	no			mapped	SGD_162/163_Cm	H04	CP001363_1952316	0	1	SGDCT_MS20_G11			0	1
2383	STM14_2232	STM1845	CDS	prc	+	1952539	1954587	carboxy-terminal protease	mapped	SGD_152/153_Kan	D09	mapped	SGD_152/153_Cm	D09	CP001363_1954558	0	1	SGDCT_MS11_G02			1	1
2385	STM14_2234	STM1847	CDS	yebR	+	1955391	1955975	putative nucleotide-binding protein	mapped	SGD_059/060_Kan	C01	mapped	SGD_059/060_Cm	C01	CP001363_1955946	1	1	SGDCT_MS27_B06	SGDKT_MS22_G03		1	1
2386	STM14_2235	STM1848	CDS	yebS	-	1956017	1957300	putative inner membrane protein	mapped	SGD_059/060_Kan	C02	mapped	SGD_059/060_Cm	C02	CP001363_1956046	1	1	SGDCT_MS16_C11	SGDKT_MS25_F02		1	1
2387	STM14_2236	STM1849	CDS		-	1957263	1959902	putative inner membrane protein	no			mapped	SGD_053/054_Cm	F03	CP001363_1957292	0	1	SGDCT_MS28_D05			0	1
2389	STM14_2237	STM1850	CDS	yebU	-	1959980	1961419	rRNA (cytosine-C(5)-)-methyltransferase RsmF	mapped	SGD_059/060_Kan	C03	mapped	SGD_059/060_Cm	C03	CP001363_1960054	1	1	SGDCT_MS11_C10	SGDKT_MS24_B08		1	1
2391	STM14_2239	STM1851	CDS		-	1961534	1961773	putative cytoplasmic protein	mapped	SGD_053/054_Kan	G04	mapped	SGD_053/054_Cm	G04	CP001363_1961563	1	1	SGDCT_MS14_F10	SGDKT_MS20_B03		1	1
2392	STM14_2240	STM1852	CDS	yebW	-	1961884	1962075	putative inner membrane lipoprotein	mapped	SGD_045/046_Kan	F11	mapped	SGD_045/046_Cm	F11	CP001363_1961913	1	0	SGDKT_MS32_H04			1	1
2393	STM14_2241	STM1853	CDS	pphA	+	1962094	1962762	serine/threonine protein phosphatase 1	made	SGD_031/032_Kan	F08	mapped*	SGD_031/032_Cm	F08	CP001363_1962715	1	1	SGDCT_MS30_G10	SGDKT_MS29_C07		1	1
2394	STM14_2242	STM1854	CDS		+	1962968	1963132	putative inner membrane protein	mapped	SGD_029/030_Kan	B12	no			CP001363_1963103	1	0	SGDKT_MS26_E10			1	0
2396	STM14_2244	STM1855	CDS	sopE2	+	1963417	1964139	type III-secreted effector protein	mapped	SGD_003/004_Kan	A07	mapped	SGD_003/004_Cm	A07	CP001363_1964110	1	0	SGDKT_MS05_A02			1	1
2399	STM14_2247	STM1856	CDS		-	1964823	1965218	putative cytoplasmic protein	mapped	SGD_017/018_Kan	H05	mapped	SGD_017/018_Cm	H05	CP001363_1964852	1	0	SGDKT_MS29_C12			1	1
2400	STM14_2248	STM1856.1N	CDS		-	1965548	1966024	hypothetical protein	mapped	SGD_162/163_Kan	H02	mapped*	SGD_162/163_Cm	H02	CP001363_1965577	1	1	SGDCT_MS21_B09	SGDKT_MS29_A03		1	1
2401	STM14_2249	STM1857	CDS		+	1966412	1966831	putative acetyltransferase	mapped	SGD_017/018_Kan	A06	mapped	SGD_017/018_Cm	A06	CP001363_1966802	1	1	SGDCT_MS14_D11	SGDKT_MS15_C02		1	1
2403	STM14_2251	STM1858	CDS		-	1967201	1967470	putative cytoplasmic protein	made*	SGD_011/012_Kan	G09	mapped	SGD_011/012_Cm	G09	CP001363_1967230	1	1	SGDCT_MS18_E02	SGDKT_MS28_G03		1	1
2404	STM14_2252	STM1859	CDS		-	1967603	1967776	putative cytoplasmic protein	mapped	SGD_043/044_Kan	F09	mapped	SGD_043/044_Cm	F09	CP001363_1967665	1	1	SGDCT_MS20_C08	SGDKT_MS17_D10		1	1
2405		STM1861	CDS (LT2)						mapped	SGD_011/012_Kan	H09	mapped	SGD_011/012_Cm	H09	CP001363_1969579	0	0				1	1
2407	STM14_2256	STM1862	CDS	pagO	-	1970912	1971826	integral membrane protein	mapped	SGD_011/012_Kan	A10	mapped	SGD_011/012_Cm	A10	CP001363_1970941	1	1	SGDCT_MS30_H11	SGDKT_MS31_E08		1	1
2409	STM14_2258	STM1864	CDS		-	1972127	1972741	putative inner membrane protein	mapped	SGD_007/008_Kan	H02	mapped	SGD_007/008_Cm	H02	CP001363_1972156	1	1	SGDCT_MS11_D01	SGDKT_MS15_E12		1	1
2410		STM1865	CDS (LT2)						mapped	SGD_039/040_Kan	G01	no	SGD_039/040_Cm	G01	CP001363_1973164	1	0	SGDKT_MS10_F05			1	0
2414	STM14_2262	STM1866	CDS		+	1973494	1973676		mapped	SGD_011/012_Kan	B10	mapped	SGD_011/012_Cm	B10	CP001363_1973647	1	0	SGDKT_MS05_B01			1	1
2417	STM14_2265	STM1867	CDS	pagK	-	1974584	1974784	PagK	mapped	SGD_011/012_Kan	C10	mapped	SGD_011/012_Cm	C10	CP001363_1974613	1	0	SGDKT_MS23_G10			1	1
2419	STM14_2267	STM1868.1N	CDS		+	1975917	1976180	hypothetical protein	mapped	SGD_162/163_Kan	H01	mapped	SGD_162/163_Cm	H01	CP001363_1976151	1	1	SGDCT_MS11_C01	SGDKT_MS05_E01		1	1
2421	STM14_2269	STM1868A	CDS		-	1976488	1976655	lytic enzyme	made	SGD_053/054_Kan	H02	mapped	SGD_053/054_Cm	H02	CP001363_1976517	0	1	SGDCT_MS20_A08			1	1
2424	STM14_2272	STM1869	CDS		+	1976912	1977445	phage-tail assembly-like protein	mapped	SGD_031/032_Kan	D08	no	SGD_031/032_Cm	D08	CP001363_1977416	1	0	SGDKT_MS33_H05			1	0
2426	STM14_2274	STM1870	CDS		-	1977760	1978413	RecE-like protein	mapped	SGD_029/030_Kan	G08	mapped	SGD_029/030_Cm	G08	CP001363_1977948	0	1	SGDCT_MS22_C01			1	1
2427		STM1871	CDS (LT2)						made*	SGD_029/030_Kan	F07	made	SGD_029/030_Cm	F07	CP001363_1979298	0	0				1	1
2429	STM14_2277	STM1872	CDS		+	1979524	1979643	putative cytoplasmic protein	mapped	SGD_025/026_Kan	C02	mapped	SGD_025/026_Cm	C02	CP001363_1979591	0	0				1	1
2430	STM14_2277	STM1872	CDS		+	1979524	1979643	putative cytoplasmic protein	mapped	SGD_150/151_Kan	B08	mapped	SGD_150/151_Cm	B08	CP001363_1979572	0	0				1	1
2431	STM14_2277	STM1872	CDS		+	1979524	1979643	putative cytoplasmic protein	mapped	SGD_025/026_Kan	G01	no	SGD_025/026_Cm	G01	CP001363_1979614	1	1	SGDCT_MS09_B05	SGDKT_MS20_G02		1	0
2432	STM14_2278	STM1873	CDS		+	1979701	1980054	hypothetical protein	mapped	SGD_049/050_Kan	F12	mapped	SGD_049/050_Cm	F12	CP001363_1980025	1	1	SGDCT_MS27_E10	SGDKT_MS17_D12		1	1
2433	STM14_2279	STM1874	CDS		+	1980071	1980946	putative inner membrane protein	mapped	SGD_043/044_Kan	F11	mapped	SGD_043/044_Cm	F11	CP001363_1980917	1	0	SGDKT_MS29_B09			1	1
2434	STM14_2280	STM1875	CDS	yobA	+	1980947	1981321	hypothetical protein	mapped	SGD_031/032_Kan	E06	made	SGD_031/032_Cm	E06	CP001363_1981292	1	0	SGDKT_MS28_B12			1	1
2436	STM14_2281	STM1876	CDS	holE	-	1981459	1981689	DNA polymerase III subunit theta	mapped	SGD_045/046_Kan	B06	mapped	SGD_045/046_Cm	B06	CP001363_1981488	1	1	SGDCT_MS10_D05	SGDKT_MS26_F05		1	1
2439	STM14_2284	STM1879	CDS	ptrB	+	1983210	1985261	protease 2	mapped	SGD_162/163_Kan	G12	no			CP001363_1985232	1	0	SGDKT_MS24_A01			1	0
2440	STM14_2285	STM1880	CDS	yebE	+	1985474	1986133	putative inner membrane protein	mapped	SGD_029/030_Kan	C04	made	SGD_029/030_Cm	C04	CP001363_1986104	1	1	SGDCT_MS01_D06	SGDKT_MS26_B03		1	1
2441	STM14_2286	STM1881	CDS	yebF	+	1986227	1986580	hypothetical protein	mapped	SGD_039/040_Kan	E05	mapped	SGD_039/040_Cm	E05	CP001363_1986551	1	1	SGDCT_MS29_A04	SGDKT_MS04_F11		1	1
2442	STM14_2287	STM1882	CDS	yebG	+	1986648	1986938	DNA damage-inducible protein YebG	mapped	SGD_035/036_Kan	B02	mapped	SGD_035/036_Cm	B02	CP001363_1986909	1	1	SGDCT_MS07_C07	SGDKT_MS10_D01		1	1
2445	STM14_2290	STM1885	CDS	edd	+	1989026	1990837	phosphogluconate dehydratase	made	SGD_047/048_Kan	D09	mapped	SGD_047/048_Cm	D09	CP001363_1990808	0	1	SGDCT_MS30_H02			1	1
2447	STM14_2292	STM1886	CDS	zwf	+	1991072	1992547	glucose-6-phosphate 1-dehydrogenase	mapped	SGD_162/163_Kan	G11	no			CP001363_1992518	1	0	SGDKT_MS09_E09			1	0
2450	STM14_2295	STM1887	CDS	yebK	-	1992889	1993758	DNA-binding transcriptional regulator HexR	mapped	SGD_059/060_Kan	B11	mapped	SGD_059/060_Cm	B11	CP001363_1992918	1	1	SGDCT_MS10_E06	SGDKT_MS33_A07		1	1
2451	STM14_2296	STM1888	CDS	pykA	-	1993882	1995324	pyruvate kinase	mapped	SGD_162/163_Kan	G10	mapped	SGD_162/163_Cm	G10	CP001363_1993911	1	1	SGDCT_MS27_E05	SGDKT_MS27_F12		1	1
2454	STM14_2299	STM1890	CDS	yebA	+	1996485	1997804	hypothetical protein	mapped	SGD_059/060_Kan	B09	mapped	SGD_059/060_Cm	B09	CP001363_1997775	1	1	SGDCT_MS13_G05	SGDKT_MS22_C03		1	1
2455	STM14_2300	STM1891	CDS	znuA	+	1997820	1998764	high-affinity zinc transporter periplasmic component	mapped	SGD_152/153_Kan	D10	mapped	SGD_152/153_Cm	D10	CP001363_1998792	1	1	SGDCT_MS27_E07	SGDKT_MS08_G08		1	1
2456	STM14_2301	STM1892.S	CDS	znuC	-	1998843	1999598	high-affinity zinc transporter ATPase	mapped	SGD_162/163_Kan	G09	mapped	SGD_162/163_Cm	G09	CP001363_1998821	1	1	SGDCT_MS11_E01	SGDKT_MS18_D08		1	1
2457	STM14_2302	STM1893	CDS	znuB	-	1999595	2000380	high-affinity zinc transporter membrane component	mapped	SGD_162/163_Kan	G08	mapped	SGD_162/163_Cm	G08	CP001363_1999624	1	1	SGDCT_MS27_F03	SGDKT_MS29_G04		1	1
2459	STM14_2304	STM1895	CDS	ruvA	+	2001478	2002089	Holliday junction DNA helicase motor protein	mapped*	SGD_BLUES	A04	mapped	SGD_BLUES	E01	CP001363_2002060	0	0				1	1
2462	STM14_2307	STM1896	CDS		-	2002455	2003404		mapped	SGD_007/008_Kan	A03	mapped	SGD_007/008_Cm	A03	CP001363_2002538	1	0	SGDKT_MS07_A12			1	1
2463	STM14_2308	STM1897	CDS	yebB	-	2004031	2004630	hypothetical protein	mapped	SGD_007/008_Kan	B03	mapped	SGD_007/008_Cm	B03	CP001363_2004060	1	1	SGDCT_MS27_A10	SGDKT_MS17_C10		1	1
2465	STM14_2309	STM1898	CDS	ruvC	+	2004632	2005153	Holliday junction resolvase	mapped	SGD_172/173_Kan	D01	no			CP001363_2005124	0	0				1	0
2466	STM14_2310	STM1899	CDS	yebC	+	2005190	2005930	hypothetical protein	mapped	SGD_059/060_Kan	B10	mapped	SGD_059/060_Cm	B10	CP001363_2005901	0	1	SGDCT_MS20_D04			1	1
2470	STM14_2314	STM1902	CDS	yecD	-	2008612	2009178	hypothetical protein	mapped	SGD_059/060_Kan	C05	mapped	SGD_059/060_Cm	C05	CP001363_2008641	1	1	SGDCT_MS07_A05	SGDKT_MS16_E04		1	1
2471	STM14_2315	STM1903	CDS	yecE	-	2009175	2009993	hypothetical protein	mapped	SGD_051/052_Kan	D08	no			CP001363_2009204	0	0				1	0
2474	STM14_2317	STM1905	CDS	yecO	-	2010482	2011225	putative SAM-dependent methyltransferase	mapped	SGD_059/060_Kan	C08	mapped	SGD_059/060_Cm	C08	CP001363_2010511	1	1	SGDCT_MS28_E04	SGDKT_MS07_F10		1	1
2475	STM14_2318	STM1906	CDS	yecP	-	2011222	2012193	putative enzyme	mapped	SGD_059/060_Kan	C09	mapped	SGD_059/060_Cm	C09	CP001363_2011251	1	1	SGDCT_MS16_G11	SGDKT_MS24_C09		1	1
2476	STM14_2319	STM1907	CDS	cutC	+	2012429	2013175	copper homeostasis protein CutC	no			mapped	SGD_162/163_Cm	G06	CP001363_2013146	0	1	SGDCT_MS30_G09			0	1
2477	STM14_2320	STM1908	CDS	yecM	+	2013195	2013764	hypothetical protein	mapped	SGD_059/060_Kan	C07	mapped	SGD_059/060_Cm	C07	CP001363_2013735	1	0	SGDKT_MS33_F05			1	1
2481	STM14_2324	STM1910	CDS		-	2015923	2017794	putative penicillin-binding protein	mapped	SGD_011/012_Kan	E10	mapped	SGD_011/012_Cm	E10	CP001363_2015952	1	1	SGDCT_MS07_E08	SGDKT_MS26_G04		1	1
2482	STM14_2325	STM1911	CDS		+	2017848	2018987	putative cytoplasmic protein	mapped	SGD_033/034_Kan	A11	mapped	SGD_033/034_Cm	A11	CP001363_2018958	0	1	SGDCT_MS27_G01			1	1
2484	STM14_2326	STM1912	CDS	flhE	+	2019224	2019616	flagellar protein	mapped	SGD_035/036_Kan	H04	mapped	SGD_035/036_Cm	H04	CP001363_2019587	0	1	SGDCT_MS26_D11			1	1
2486	STM14_2328	STM1914	CDS	flhB	+	2021687	2022838	flagellar biosynthesis protein FlhB	mapped	SGD_011/012_Kan	G10	mapped	SGD_011/012_Cm	G10	CP001363_2022809	1	1	SGDCT_MS11_A02	SGDKT_MS20_G06		1	1
2488	STM14_2330	STM1915	CDS	cheZ	+	2023032	2023676	chemotaxis regulator CheZ	mapped	SGD_043/044_Kan	D11	no			CP001363_2023647	1	0	SGDKT_MS34_E07			1	0
2489	STM14_2331	STM1916	CDS	cheY	+	2023687	2024076	chemotaxis regulatory protein CheY	mapped	SGD_019/020_Kan	E07	mapped	SGD_019/020_Cm	E07	CP001363_2024047	1	0	SGDKT_MS30_G12			1	1
2490	STM14_2332	STM1917	CDS	cheB	+	2024094	2025143	chemotaxis-specific methylesterase	mapped	SGD_031/032_Kan	H02	mapped	SGD_031/032_Cm	H02	CP001363_2025114	1	1	SGDCT_MS07_F06	SGDKT_MS34_B12		1	1
2491	STM14_2333	STM1918	CDS	cheR	+	2025140	2026006	chemotaxis methyltransferase CheR	mapped	SGD_039/040_Kan	B06	mapped	SGD_039/040_Cm	B06	CP001363_2025977	1	1	SGDCT_MS19_C08	SGDKT_MS31_C05		1	1
2492	STM14_2334	STM1919	CDS	cheM	+	2026160	2028052	methyl accepting chemotaxis protein II	mapped	SGD_003/004_Kan	B07	mapped	SGD_003/004_Cm	B07	CP001363_2027792	1	0	SGDKT_MS30_B03			1	1
2493	STM14_2335	STM1920	CDS	cheW	+	2028058	2028561	purine-binding chemotaxis protein	mapped	SGD_043/044_Kan	A10	mapped	SGD_043/044_Cm	A10	CP001363_2028532	1	1	SGDCT_MS31_B09	SGDKT_MS28_D04		1	1
2494	STM14_2336	STM1921	CDS	cheA	+	2028582	2030597	chemotaxis protein CheA	made	SGD_039/040_Kan	H03	mapped	SGD_039/040_Cm	H03	CP001363_2030562	1	1	SGDCT_MS11_A07	SGDKT_MS14_F07		1	1
2495	STM14_2337	STM1922	CDS	motB	+	2030602	2031531	flagellar motor protein MotB	mapped	SGD_019/020_Kan	F07	no			CP001363_2031502	1	0	SGDKT_MS30_E02			1	0
2496	STM14_2338	STM1923	CDS	motA	+	2031528	2032415	flagellar motor protein MotA	mapped	SGD_019/020_Kan	G07	mapped	SGD_019/020_Cm	G07	CP001363_2032329	0	1	SGDCT_MS22_C06			1	1
2498	STM14_2340	STM1924.S	CDS	flhC	+	2032540	2033118	transcriptional activator FlhC	mapped	SGD_039/040_Kan	E01	mapped	SGD_039/040_Cm	E01	CP001363_2033095	0	1	SGDCT_MS20_C07			1	1
2499	STM14_2341	STM1925	CDS	flhD	+	2033121	2033471	transcriptional activator FlhD	mapped	SGD_033/034_Kan	H11	no			CP001363_2033442	1	0	SGDKT_MS01_D11			1	0
2501	STM14_2343	STM1926	CDS		-	2034145	2034261	hypothetical protein	mapped	SGD_011/012_Kan	H10	mapped	SGD_011/012_Cm	H10	CP001363_2034174	1	1	SGDCT_MS10_G07	SGDKT_MS02_E01		1	1
2502	STM14_2344	STM1927	CDS	yecG	-	2034258	2034686	universal stress protein UspC	mapped	SGD_047/048_Kan	C03	mapped	SGD_047/048_Cm	C03	CP001363_2034287	1	1	SGDCT_MS24_H06	SGDKT_MS14_A02		1	1
2503	STM14_2345	STM1928	CDS	otsA	+	2034704	2036125	trehalose-6-phosphate synthase	mapped	SGD_162/163_Kan	G05	mapped	SGD_162/163_Cm	G05	CP001363_2036096	1	1	SGDCT_MS23_A11	SGDKT_MS22_G04		1	1
2504	STM14_2346	STM1929	CDS	otsB	+	2036100	2037002	trehalose-6-phosphate phosphatase	mapped	SGD_045/046_Kan	E12	mapped	SGD_045/046_Cm	E12	CP001363_2036874	1	1	SGDCT_MS08_F09	SGDKT_MS31_G11		1	1
2505	STM14_2347	STM1930	CDS		+	2037066	2037308		mapped	SGD_049/050_Kan	A07	mapped	SGD_049/050_Cm	A07	CP001363_2037279	1	1	SGDCT_MS22_B08	SGDKT_MS02_G06		1	1
2506	STM14_2348	STM1931	CDS	araH	+	2037537	2038094	putative intracellular protease/amidase	mapped	SGD_011/012_Kan	A11	no	SGD_011/012_Cm	A11	CP001363_2038065	1	1	SGDCT_MS27_G09	SGDKT_MS03_E12		1	0
2508	STM14_2350	STM1932	CDS	ftnB	-	2038645	2039148	ferritin-like protein	mapped	SGD_031/032_Kan	H07	made	SGD_031/032_Cm	H07	CP001363_2038674	1	0	SGDKT_MS01_F07			1	1
2509	STM14_2351	STM1933	CDS		+	2039327	2039965	hypothetical protein	mapped	SGD_043/044_Kan	G01	mapped	SGD_043/044_Cm	G01	CP001363_2039936	1	1	SGDCT_MS20_E05	SGDKT_MS15_B08		1	1
2510	STM14_2352	STM1934	CDS		-	2040221	2040556	putative outer membrane lipoprotein	mapped	SGD_027/028_Kan	G06	mapped	SGD_027/028_Cm	G06	CP001363_2040250	1	1	SGDCT_MS27_E06	SGDKT_MS11_B10		1	1
2511	STM14_2353	STM1935	CDS	ftn	-	2040796	2041293	ferritin	no			mapped	SGD_053/054_Cm	C03	CP001363_2040825	0	1	SGDCT_MS09_D09			0	1
2512	STM14_2354	STM1936	CDS	yecH	+	2041339	2041578	putative cytoplasmic protein	mapped	SGD_051/052_Kan	D06	no			CP001363_2041549	1	0	SGDKT_MS25_H04			1	0
2513	STM14_2355	STM1937	CDS	tyrP	-	2041805	2043016	tyrosine-specific transport protein	mapped	SGD_049/050_Kan	G12	mapped	SGD_049/050_Cm	G12	CP001363_2041834	1	1	SGDCT_MS26_G05	SGDKT_MS12_A10		1	1
2514	STM14_2356	STM1938	CDS	yecA	+	2043091	2043756	hypothetical protein	mapped	SGD_049/050_Kan	B09	mapped	SGD_049/050_Cm	B09	CP001363_2043727	1	1	SGDCT_MS11_D03	SGDKT_MS31_F06		1	1
2515	STM14_2357	STM1939	CDS		+	2043994	2044320	putative glucose-6-phosphate dehydrogenase	mapped	SGD_007/008_Kan	C03	mapped	SGD_007/008_Cm	C03	CP001363_2044291	1	1	SGDCT_MS12_D01	SGDKT_MS20_A11		1	1
2516	STM14_2358	STM1940	CDS		+	2044533	2045972	putative cell wall-associated hydrolase	mapped	SGD_027/028_Kan	C02	mapped	SGD_027/028_Cm	C02	CP001363_2045943	1	1	SGDCT_MS02_G12	SGDKT_MS23_C12		1	1
2517	STM14_2359	STM1941	CDS		+	2046185	2046517	putative inner membrane protein	mapped	SGD_003/004_Kan	C07	mapped	SGD_003/004_Cm	C07	CP001363_2046488	1	1	SGDCT_MS09_C02	SGDKT_MS33_C06		1	1
2522	STM14_2364	STM1946	CDS	uvrC	+	2047823	2049655	excinuclease ABC subunit C	mapped	SGD_172/173_Kan	D05	mapped	SGD_172/173_Cm	D05	CP001363_2049626	1	1	SGDCT_MS19_B05	SGDKT_MS18_A06		1	1
2523	STM14_2365	STM1947	CDS	uvrY	+	2049652	2050308	response regulator	mapped	SGD_019/020_Kan	H06	mapped	SGD_019/020_Cm	H06	CP001363_2050279	1	1	SGDCT_MS25_E12	SGDKT_MS23_B01		1	1
2524	STM14_2366	STM1948	CDS		-	2050620	2050775	putative inner membrane protein	mapped	SGD_011/012_Kan	B11	mapped	SGD_011/012_Cm	B11	CP001363_2050649	1	1	SGDCT_MS19_D12	SGDKT_MS19_A12		1	1
2525	STM14_2367	STM1949	CDS	yecF	-	2050772	2050996	hypothetical protein	mapped	SGD_059/060_Kan	C06	mapped	SGD_059/060_Cm	C06	CP001363_2050801	1	1	SGDCT_MS29_B06	SGDKT_MS11_H07		1	1
2527	STM14_2368	STM1950	CDS	sdiA	+	2051063	2051785	DNA-binding transcriptional activator SdiA	mapped	SGD_019/020_Kan	A08	mapped	SGD_019/020_Cm	A08	CP001363_2051756	1	1	SGDCT_MS24_G06	SGDKT_MS30_E08		1	1
2528	STM14_2369	STM1951	CDS	yecC	+	2052017	2052769	putative amino-acid ABC transporter ATP-binding protein YecC	mapped	SGD_059/060_Kan	C04	mapped	SGD_059/060_Cm	C04	CP001363_2052740	0	0				1	1
2530	STM14_2370	STM1952	CDS	yecS	+	2052766	2053434	putative ABC-type amino acid transporter permease component	mapped	SGD_059/060_Kan	C10	mapped	SGD_059/060_Cm	C10	CP001363_2053405	1	1	SGDCT_MS30_B03	SGDKT_MS08_B05		1	1
2531	STM14_2371	STM1953	CDS	yedO	+	2053455	2054441	D-cysteine desulfhydrase	mapped	SGD_059/060_Kan	D01	mapped	SGD_059/060_Cm	D01	CP001363_2054412	1	1	SGDCT_MS17_C12	SGDKT_MS07_E07		1	1
2532	STM14_2372	STM1954	CDS	fliY	+	2054595	2055395	cystine transporter subunit	mapped	SGD_152/153_Kan	D11	mapped	SGD_152/153_Cm	D11	CP001363_2055366	1	1	SGDCT_MS28_B03	SGDKT_MS24_B06		1	1
2533	STM14_2373	STM1955	CDS	fliZ	+	2055542	2056093	protein FliZ	mapped	SGD_049/050_Kan	B04	made*	SGD_049/050_Cm	B04	CP001363_2056064	1	1	SGDCT_MS16_H02	SGDKT_MS04_E10		1	1
2534	STM14_2374	STM1956	CDS	fliA	+	2056152	2056871	flagellar biosynthesis sigma factor	made*	SGD_045/046_Kan	G04	made*	SGD_045/046_Cm	G04	CP001363_2056812	1	1	SGDCT_MS03_D04	SGDKT_MS21_D11		1	1
2537	STM14_2377	STM1958	CDS	fliB	+	2057779	2058984	lysine-N-methylase	mapped	SGD_011/012_Kan	C11	mapped	SGD_011/012_Cm	C11	CP001363_2058955	1	1	SGDCT_MS18_F06	SGDKT_MS02_B02		1	1
2538	STM14_2378	STM1959	CDS	fliC	+	2059063	2060550	flagellin	mapped	SGD_067/068_Kan	A06	mapped	SGD_067/068_Cm	A06	CP001363_2060521	1	1	SGDCT_MS27_B02	SGDKT_MS21_C04		1	1
2540	STM14_2380	STM1960	CDS	fliD	-	2060807	2062210	flagellar capping protein	mapped	SGD_011/012_Kan	D11	mapped	SGD_011/012_Cm	D11	CP001363_2060836	1	1	SGDCT_MS11_C02	SGDKT_MS31_H09		1	1
2541	STM14_2381	STM1961	CDS	fliS	-	2062225	2062632	flagellar protein FliS	no			mapped	SGD_027/028_Cm	G11	CP001363_2062254	0	1	SGDCT_MS26_B04			0	1
2542	STM14_2382	STM1962	CDS	fliT	-	2062632	2063000	flagellar biosynthesis protein FliT	mapped	SGD_007/008_Kan	D03	mapped	SGD_007/008_Cm	D03	CP001363_2062661	1	1	SGDCT_MS05_C11	SGDKT_MS32_H03		1	1
2543	STM14_2383	STM1963	CDS	amyA	-	2063072	2064556	cytoplasmic alpha-amylase	mapped	SGD_041/042_Kan	H11	mapped	SGD_041/042_Cm	H11	CP001363_2063101	1	1	SGDCT_MS01_A06	SGDKT_MS30_A04		1	1
2545	STM14_2385	STM1965	CDS	yedE	-	2065147	2066412	putative inner membrane protein	mapped	SGD_059/060_Kan	C11	no			CP001363_2065176	1	0	SGDKT_MS10_B11			1	0
2547	STM14_2387	STM1967	CDS		-	2066907	2067293	putative 50S ribosomal protein	mapped	SGD_011/012_Kan	E11	mapped	SGD_011/012_Cm	E11	CP001363_2066936	1	1	SGDCT_MS19_A01	SGDKT_MS09_E02		1	1
2548	STM14_2388	STM1968	CDS	fliE	+	2067413	2067727	flagellar hook-basal body protein FliE	mapped	SGD_047/048_Kan	C07	mapped	SGD_047/048_Cm	C07	CP001363_2067698	1	1	SGDCT_MS31_D05	SGDKT_MS09_G06		1	1
2550	STM14_2390	STM1969	CDS	fliF	-	2067944	2069626	flagellar MS-ring protein	mapped	SGD_049/050_Kan	H12	mapped	SGD_049/050_Cm	H12	CP001363_2067973	1	1	SGDCT_MS25_D07	SGDKT_MS19_G01		1	1
2551	STM14_2391	STM1970	CDS	fliG	-	2069619	2070614	flagellar motor switch protein G	mapped	SGD_049/050_Kan	G06	mapped	SGD_049/050_Cm	G06	CP001363_2069648	1	1	SGDCT_MS29_F02	SGDKT_MS28_E12		1	1
2552	STM14_2392	STM1971	CDS	fliH	-	2070607	2071314	flagellar assembly protein H	mapped	SGD_003/004_Kan	D07	mapped	SGD_003/004_Cm	D07	CP001363_2070636	1	0	SGDKT_MS34_A05			1	1
2553	STM14_2393	STM1972	CDS	fliI	-	2071314	2072684	flagellum-specific ATP synthase	mapped	SGD_049/050_Kan	E08	mapped	SGD_049/050_Cm	E08	CP001363_2071343	1	1	SGDCT_MS27_G05	SGDKT_MS14_F05		1	1
2554	STM14_2394	STM1973	CDS	fliJ	-	2072706	2073149	flagellar biosynthesis chaperone	mapped	SGD_047/048_Kan	A05	mapped	SGD_047/048_Cm	A05	CP001363_2072735	1	1	SGDCT_MS19_B01	SGDKT_MS12_F06		1	1
2556	STM14_2396	STM1975	CDS	fliL	-	2074468	2074935	flagellar basal body-associated protein FliL	mapped	SGD_049/050_Kan	F07	mapped	SGD_049/050_Cm	F07	CP001363_2074497	1	1	SGDCT_MS11_C05	SGDKT_MS28_G06		1	1
2557	STM14_2397	STM1976	CDS	fliM	-	2074940	2075944	flagellar motor switch protein FliM	mapped	SGD_003/004_Kan	E07	mapped	SGD_003/004_Cm	E07	CP001363_2074969	1	0	SGDKT_MS02_B06			1	1
2558	STM14_2398	STM1977	CDS	fliN	-	2075941	2076354	flagellar motor switch protein FliN	mapped	SGD_162/163_Kan	G03	mapped	SGD_162/163_Cm	G03	CP001363_2075970	1	1	SGDCT_MS20_G05	SGDKT_MS15_F02		1	1
2560	STM14_2399	STM1978	CDS	fliO	-	2076354	2076731	flagellar biosynthesis protein FliO	mapped	SGD_051/052_Kan	F05	mapped	SGD_051/052_Cm	F05	CP001363_2076383	1	1	SGDCT_MS27_A09	SGDKT_MS13_G09		1	1
2562	STM14_2401	STM1980	CDS	fliQ	-	2077478	2077747	flagellar biosynthesis protein FliQ	no			mapped	SGD_047/048_Cm	A12	CP001363_2077507	0	0				0	1
2563	STM14_2402	STM1981	CDS	fliR	-	2077756	2078550	flagellar biosynthesis protein FliR	mapped	SGD_049/050_Kan	A11	mapped	SGD_049/050_Cm	A11	CP001363_2077785	1	1	SGDCT_MS30_F05	SGDKT_MS34_F02		1	1
2564	STM14_2403	STM1982	CDS	rcsA	-	2078832	2079455	colanic acid capsular biosynthesis activation protein A	no			mapped	SGD_025/026_Cm	G10	CP001363_2078861	1	1	SGDCT_MS09_D06	SGDKT_MS08_C01		0	1
2566	STM14_2405	STM1984	CDS	yodD	-	2079817	2080044	putative cytoplasmic protein	mapped	SGD_049/050_Kan	B02	no			CP001363_2079846	1	0	SGDKT_MS27_A09			1	0
2567	STM14_2406	STM1985	ncRNA	dsrA	+	2080055	2080144	small regulatory RNA DsrA	mapped*	SGD_025/026_Kan	A09	mapped	SGD_025/026_Cm	A09	CP001363_2080129	0	0				1	1
2568	STM14_2407	STM1986	CDS	yedP	-	2080354	2081169	mannosyl-3-phosphoglycerate phosphatase	mapped	SGD_037/038_Kan	H03	mapped	SGD_037/038_Cm	H03	CP001363_2080383	1	0	SGDKT_MS18_H10			1	1
2571	STM14_2410	STM1989	CDS	yedI	+	2083287	2084198	hypothetical protein	mapped	SGD_059/060_Kan	C12	mapped	SGD_059/060_Cm	C12	CP001363_2084169	1	0	SGDKT_MS08_H07			1	1
2573	STM14_2412	STM1990	CDS	yedA	-	2084374	2085294	hypothetical protein	mapped	SGD_051/052_Kan	D12	no			CP001363_2084403	1	0	SGDKT_MS19_A07			1	0
2574	STM14_2413	STM1991	CDS	vsr	+	2085283	2085753	DNA mismatch endonuclease	mapped	SGD_162/163_Kan	G01	mapped	SGD_162/163_Cm	G01	CP001363_2085724	0	1	SGDCT_MS28_G04			1	1
2575	STM14_2414	STM1992	CDS	dcm	+	2085734	2087164	DNA cytosine methylase	mapped	SGD_162/163_Kan	F12	no			CP001363_2087135	1	0	SGDKT_MS24_H11			1	0
2576	STM14_2415	STM1993	CDS	yedJ	+	2087238	2087933	hypothetical protein	mapped	SGD_047/048_Kan	B03	mapped	SGD_047/048_Cm	B03	CP001363_2087904	1	0	SGDKT_MS18_E03			1	1
2577	STM14_2416	STM1994	CDS		+	2088025	2088324	putative inner membrane protein	mapped	SGD_027/028_Kan	A06	mapped	SGD_027/028_Cm	A06	CP001363_2088262	1	1	SGDCT_MS25_G11	SGDKT_MS18_B10		1	1
2579			sRNA cand (LT2)	rseX					mapped*	SGD_150/151_Kan	B10	mapped	SGD_150/151_Cm	B10	CP001363_2088645	0	0				1	1
2583	STM14_2420	STM1996	CDS	cspB	+	2090630	2090842	putative cold-shock protein	mapped	SGD_025/026_Kan	F07	mapped	SGD_025/026_Cm	F07	CP001363_2090813	1	1	SGDCT_MS08_F10	SGDKT_MS25_D01		1	1
2585	STM14_2422	STM1997	CDS	umuC	+	2091297	2092565	DNA polymerase V subunit UmuC	mapped	SGD_067/068_Kan	A04	mapped	SGD_067/068_Cm	A04	CP001363_2092536	1	1	SGDCT_MS17_F10	SGDKT_MS19_F08		1	1
2586	STM14_2423	STM1998	CDS	umuD	+	2092568	2092987	DNA polymerase V subunit UmuD	mapped	SGD_067/068_Kan	A05	mapped	SGD_067/068_Cm	A05	CP001363_2092958	1	1	SGDCT_MS28_E11	SGDKT_MS10_F09		1	1
2587	STM14_2424	STM1999	CDS		+	2093114	2093275	putative cytoplasmic protein	mapped	SGD_067/068_Kan	C05	no			CP001363_2093246	1	0	SGDKT_MS23_A10			1	0
2623	STM14_2460		CDS		+	2117454	2117798	lysis protein (holin)	mapped	SGD_166/167_Kan	H12	mapped	SGD_BLUES	H06	CP001363_2117769	1	1	SGDCT_MS02_D07	SGDKT_MS24_F12		1	1
2648	STM14_2485	STM2001	CDS	yeeI	-	2133902	2134699	putative inner membrane protein	mapped	SGD_059/060_Kan	D04	no			CP001363_2133931	1	0	SGDKT_MS04_G08			1	0
2650	STM14_2487	STM2003	CDS		-	2135043	2135361		mapped	SGD_029/030_Kan	G10	made*	SGD_029/030_Cm	G10	CP001363_2135072	0	0				1	1
2652	STM14_2489	STM2005	CDS		-	2136009	2136482	putative endoprotease	made	SGD_011/012_Kan	G11	mapped	SGD_011/012_Cm	G11	CP001363_2136038	1	1	SGDCT_MS09_D11	SGDKT_MS05_C09		1	1
2653	STM14_2490	STM2006	CDS		-	2136957	2137655	putative DNA-binding protein	mapped	SGD_031/032_Kan	A06	made	SGD_031/032_Cm	A06	CP001363_2136986	1	0	SGDKT_MS10_E04			1	1
2655	STM14_2491	STM2007	CDS		-	2137998	2140166	TPR repeat-containing protein	mapped	SGD_007/008_Kan	E03	mapped	SGD_007/008_Cm	E03	CP001363_2138501	1	0	SGDKT_MS29_E03			1	1
2656	STM14_2492	STM2008	CDS		-	2140223	2141953	putative periplasmic protein	mapped	SGD_011/012_Kan	H11	mapped	SGD_011/012_Cm	H11	CP001363_2140252	1	1	SGDCT_MS26_E01	SGDKT_MS17_C05		1	1
2659	STM14_2495	STM2009	CDS	amn	+	2142858	2144312	AMP nucleosidase	mapped	SGD_162/163_Kan	F11	no			CP001363_2144283	1	0	SGDKT_MS28_G01			1	0
2660		STM2010	CDS (LT2)						mapped	SGD_011/012_Kan	A12	mapped	SGD_011/012_Cm	A12	CP001363_2144490	0	0				1	1
2661	STM14_2496	STM2011	CDS		+	2144508	2144834	putative cytoplasmic protein	mapped	SGD_011/012_Kan	B12	mapped	SGD_011/012_Cm	B12	CP001363_2144805	1	1	SGDCT_MS15_F02	SGDKT_MS25_E08		1	1
2663	STM14_2498	STM2011.1n	CDS		-	2145540	2145707	hypothetical protein	no			mapped	SGD_162/163_Cm	F10	CP001363_2145569	0	1	SGDCT_MS29_E06			0	1
2665	STM14_2500	STM2013	CDS	yeeO	+	2145928	2147385	hypothetical protein	no			mapped	SGD_051/052_Cm	F03	CP001363_2147356	1	1	SGDCT_MS21_F02	SGDKT_MS02_H03		0	1
2668	STM14_2503	STM2015	CDS	erfK	+	2147847	2148776	hypothetical protein	mapped	SGD_045/046_Kan	C03	mapped	SGD_045/046_Cm	C03	CP001363_2148747	1	1	SGDCT_MS17_H02	SGDKT_MS34_B08		1	1
2669	STM14_2504	STM2016	CDS	cobT	+	2148854	2149924	nicotinate-nucleotide--dimethylbenzimidazole phosphoribosyltransferase	mapped	SGD_049/050_Kan	A09	mapped	SGD_049/050_Cm	A09	CP001363_2149895	1	1	SGDCT_MS04_C07	SGDKT_MS05_F08		1	1
2671	STM14_2505	STM2017	CDS	cobS	+	2149951	2150694	cobalamin synthase	mapped	SGD_043/044_Kan	C08	mapped	SGD_043/044_Cm	C08	CP001363_2150665	1	1	SGDCT_MS18_E04	SGDKT_MS18_H06		1	1
2672	STM14_2506	STM2018	CDS	cobU	+	2150691	2151236	adenosylcobinamide kinase/adenosylcobinamide-phosphate guanylyltransferase	mapped	SGD_033/034_Kan	B08	mapped	SGD_033/034_Cm	B08	CP001363_2151207	1	1	SGDCT_MS30_B06	SGDKT_MS29_A12		1	1
2673	STM14_2507	STM2019	CDS	cbiP	+	2151233	2152753	cobyric acid synthase	mapped	SGD_035/036_Kan	D11	mapped	SGD_035/036_Cm	D11	CP001363_2152724	1	1	SGDCT_MS17_D10	SGDKT_MS18_F12		1	1
2675	STM14_2509	STM2021	CDS	cbiQ	+	2153574	2154251	vitamin B12 biosynthetic protein	mapped	SGD_039/040_Kan	H06	mapped	SGD_039/040_Cm	H06	CP001363_2154222	1	0	SGDKT_MS05_G05			1	1
2676	STM14_2510	STM2022	CDS	cbiN	+	2154238	2154519	cobalt transport protein CbiN	mapped	SGD_041/042_Kan	D12	no	SGD_041/042_Cm	D12	CP001363_2154490	1	1	SGDCT_MS08_D04	SGDKT_MS07_C10		1	0
2677	STM14_2511	STM2023	CDS	cbiM	+	2154521	2155168	cobalt transport protein CbiM	mapped	SGD_041/042_Kan	A11	made	SGD_041/042_Cm	A11	CP001363_2155229	0	1	SGDCT_MS04_F01			1	1
2678	STM14_2512	STM2024	CDS	cbiL	+	2155255	2155968	cobalt-precorrin-2 C(20)-methyltransferase	no			mapped	SGD_039/040_Cm	G12	CP001363_2155939	1	1	SGDCT_MS25_F02	SGDKT_MS34_C11		0	1
2679	STM14_2513	STM2025	CDS	cbiK	+	2155965	2156759	vitamin B12 biosynthetic protein	mapped	SGD_033/034_Kan	G01	mapped	SGD_033/034_Cm	G01	CP001363_2156730	1	1	SGDCT_MS15_A06	SGDKT_MS12_H08		1	1
2680	STM14_2514	STM2026	CDS	cbiJ	+	2156762	2157553	cobalt-precorrin-6x reductase	mapped	SGD_039/040_Kan	D05	mapped	SGD_039/040_Cm	D05	CP001363_2157524	1	1	SGDCT_MS18_H03	SGDKT_MS18_G01		1	1
2681	STM14_2515	STM2027	CDS	cbiH	+	2157550	2158275	precorrin-3B C17-methyltransferase	mapped	SGD_033/034_Kan	G11	mapped	SGD_033/034_Cm	G11	CP001363_2158246	0	1	SGDCT_MS25_E09			1	1
2682	STM14_2516	STM2028	CDS	cbiG	+	2158275	2159330	cobalamin biosynthesis protein CbiG	mapped	SGD_035/036_Kan	G02	no	SGD_035/036_Cm	G02	CP001363_2159301	1	1	SGDCT_MS26_D03	SGDKT_MS14_D10		1	0
2683	STM14_2517	STM2029	CDS	cbiF	+	2159311	2160084	vitamin B12 biosynthetic protein	mapped	SGD_033/034_Kan	E02	mapped	SGD_033/034_Cm	E02	CP001363_2160055	1	1	SGDCT_MS18_D01	SGDKT_MS11_G05		1	1
2684	STM14_2518	STM2030	CDS	cbiT	+	2160068	2160646	cobalt-precorrin-6Y C(15)-methyltransferase	no			mapped	SGD_035/036_Cm	G08	CP001363_2160617	0	1	SGDCT_MS01_E07			0	1
2685	STM14_2519	STM2031	CDS	cbiE	+	2160636	2161241	cobalt-precorrin-6Y C(5)-methyltransferase	mapped	SGD_043/044_Kan	B12	mapped	SGD_043/044_Cm	B12	CP001363_2161212	1	1	SGDCT_MS19_D09	SGDKT_MS22_B04		1	1
2686	STM14_2520	STM2032	CDS	cbiD	+	2161235	2162374	cobalt-precorrin-6A synthase	no			mapped	SGD_007/008_Cm	F03	CP001363_2162345	1	1	SGDCT_MS16_H04	SGDKT_MS10_H10		0	1
2687	STM14_2521	STM2033	CDS	cbiC	+	2162374	2163006	precorrin-8X methylmutase	no			mapped	SGD_037/038_Cm	A09	CP001363_2162977	0	1	SGDCT_MS08_D10			0	1
2688	STM14_2522	STM2034	CDS	cbiB	+	2163017	2163976	CbiB	mapped	SGD_039/040_Kan	G03	mapped	SGD_039/040_Cm	G03	CP001363_2163947	1	1	SGDCT_MS29_E05	SGDKT_MS19_A03		1	1
2689	STM14_2523	STM2035	CDS	cbiA	+	2163973	2165352	cobyrinic acid a,c-diamide synthase	mapped	SGD_031/032_Kan	F03	no	SGD_031/032_Cm	F03	CP001363_2165323	1	0	SGDKT_MS32_C08			1	0
2692	STM14_2525	STM2036	CDS	pocR	+	2165950	2166861	transcriptional regulator	no			mapped	SGD_037/038_Cm	F09	CP001363_2166832	0	1	SGDCT_MS20_C11			0	1
2694	STM14_2527	STM2038	CDS	pduA	-	2168398	2168682	polyhedral body protein	no			mapped	SGD_162/163_Cm	F09	CP001363_2168427	0	1	SGDCT_MS29_C04			0	1
2697	STM14_2530	STM2041	CDS	pduD	-	2171185	2171859	propanediol dehydratase medium subunit	mapped	SGD_035/036_Kan	D05	mapped	SGD_035/036_Cm	D05	CP001363_2171214	1	1	SGDCT_MS21_A05	SGDKT_MS30_D11		1	1
2698	STM14_2531	STM2042	CDS	pduE	-	2171874	2172395	propanediol dehydratase small subunit	made	SGD_035/036_Kan	A04	mapped	SGD_035/036_Cm	A04	CP001363_2171903	1	1	SGDCT_MS15_H03	SGDKT_MS07_F07		1	1
2699	STM14_2532	STM2043	CDS	pduG	-	2172405	2174237	propanediol dehydratase reactivation protein	mapped	SGD_039/040_Kan	B07	mapped	SGD_039/040_Cm	B07	CP001363_2172434	1	1	SGDCT_MS18_C11	SGDKT_MS08_C09		1	1
2700	STM14_2533	STM2044	CDS	pduH	-	2174227	2174577	propanediol dehydratase reactivation protein	mapped	SGD_035/036_Kan	A10	mapped	SGD_035/036_Cm	A10	CP001363_2174256	1	1	SGDCT_MS07_F12	SGDKT_MS24_F11		1	1
2701	STM14_2534	STM2045	CDS	pduJ	-	2174596	2174871	polyhedral body protein	mapped	SGD_035/036_Kan	G04	mapped	SGD_035/036_Cm	G04	CP001363_2174625	1	1	SGDCT_MS06_B10	SGDKT_MS08_E04		1	1
2703	STM14_2535	STM2046	CDS	pduK	-	2174875	2175357	polyhedral body protein	mapped	SGD_031/032_Kan	E12	made*	SGD_031/032_Cm	E12	CP001363_2174904	1	1	SGDCT_MS27_E03	SGDKT_MS06_A05		1	1
2704	STM14_2536	STM2047	CDS	pduL	-	2175357	2175989	propanediol utilization protein	mapped	SGD_039/040_Kan	D04	no	SGD_039/040_Cm	D04	CP001363_2175386	1	1	SGDCT_MS19_G07	SGDKT_MS32_D06		1	0
2705	STM14_2537	STM2048	CDS	pduM	-	2175986	2176477	propanediol utilization protein	mapped	SGD_039/040_Kan	E09	mapped	SGD_039/040_Cm	E09	CP001363_2176015	1	1	SGDCT_MS13_H04	SGDKT_MS27_D02		1	1
2706	STM14_2538	STM2049	CDS	pduN	-	2176481	2176756	polyhedral body protein	mapped	SGD_031/032_Kan	G05	mapped	SGD_031/032_Cm	G05	CP001363_2176510	1	1	SGDCT_MS20_B01	SGDKT_MS19_C12		1	1
2707	STM14_2539	STM2050	CDS	pduO	-	2176766	2177776	propanediol utilization protein	mapped	SGD_043/044_Kan	E01	mapped	SGD_043/044_Cm	E01	CP001363_2176795	0	1	SGDCT_MS03_E02			1	1
2708	STM14_2540	STM2051	CDS	pduP	-	2177773	2179167	CoA-dependent propionaldehyde dehydrogenase	mapped	SGD_037/038_Kan	D10	mapped	SGD_037/038_Cm	D10	CP001363_2177802	1	1	SGDCT_MS15_C02	SGDKT_MS06_E09		1	1
2709	STM14_2541	STM2052	CDS	pduQ	-	2179179	2180291	propanol dehydrogenase	mapped	SGD_037/038_Kan	E01	mapped	SGD_037/038_Cm	E01	CP001363_2179208	1	1	SGDCT_MS06_G03	SGDKT_MS31_B05		1	1
2710	STM14_2542	STM2053	CDS	pduS	-	2180288	2181643	polyhedral body protein	mapped	SGD_039/040_Kan	E07	mapped	SGD_039/040_Cm	E07	CP001363_2180317	1	1	SGDCT_MS30_H09	SGDKT_MS10_G09		1	1
2711	STM14_2543	STM2054	CDS	pduT	-	2181646	2182200	polyhedral body protein	mapped	SGD_043/044_Kan	D05	mapped	SGD_043/044_Cm	D05	CP001363_2181675	1	1	SGDCT_MS24_F05	SGDKT_MS12_E02		1	1
2712	STM14_2544	STM2055	CDS	pduU	-	2182200	2182550	polyhedral body protein	mapped	SGD_039/040_Kan	B04	mapped	SGD_039/040_Cm	B04	CP001363_2182229	1	1	SGDCT_MS18_C10	SGDKT_MS13_D04		1	1
2714	STM14_2546	STM2057	CDS	pduW	-	2182992	2184206	propionate kinase	mapped	SGD_043/044_Kan	G09	mapped	SGD_043/044_Cm	G09	CP001363_2183021	1	1	SGDCT_MS22_D05	SGDKT_MS07_F05		1	1
2715	STM14_2547	STM2058	CDS	pduX	-	2184264	2185166	propanediol utilization protein	mapped	SGD_045/046_Kan	H11	mapped	SGD_045/046_Cm	H11	CP001363_2184293	1	1	SGDCT_MS19_D05	SGDKT_MS11_H06		1	1
2717	STM14_2548	STM2059	CDS	yeeX	+	2185200	2185535	hypothetical protein	mapped	SGD_059/060_Kan	D05	mapped	SGD_059/060_Cm	D05	CP001363_2185506	1	0	SGDKT_MS03_F03			1	1
2719	STM14_2550	STM2060	CDS	yeeA	+	2185780	2186838	putative inner membrane protein	mapped	SGD_059/060_Kan	D02	mapped	SGD_059/060_Cm	D02	CP001363_2186809	1	1	SGDCT_MS09_H09	SGDKT_MS18_F11		1	1
2720	STM14_2551	STM2061	CDS	sbmC	+	2186957	2187424	DNA gyrase inhibitor	mapped	SGD_033/034_Kan	H08	no			CP001363_2187395	0	0				1	0
2721	STM14_2552	STM2062	CDS	dacD	+	2187577	2188749	D-alanyl-D-alanine carboxypeptidase	mapped	SGD_172/173_Kan	D07	mapped	SGD_172/173_Cm	D07	CP001363_2188720	1	0	SGDKT_MS32_E06			1	1
2722	STM14_2553	STM2063	CDS	phsC	+	2188873	2189637	thiosulfate reductase cytochrome B subunit	mapped	SGD_019/020_Kan	B08	mapped	SGD_019/020_Cm	B08	CP001363_2189608	1	0	SGDKT_MS09_F02			1	1
2723	STM14_2554	STM2064	CDS	phsB	+	2189634	2190212	thiosulfate reductase electron transport protein	mapped	SGD_019/020_Kan	C08	mapped	SGD_019/020_Cm	C08	CP001363_2190183	1	1	SGDCT_MS17_F11	SGDKT_MS06_E03		1	1
2724	STM14_2555	STM2065	CDS	phsA	+	2190227	2192503	thiosulfate reductase precursor	mapped	SGD_011/012_Kan	C12	mapped	SGD_011/012_Cm	C12	CP001363_2192474	1	1	SGDCT_MS28_D01	SGDKT_MS18_B05		1	1
2726	STM14_2557	STM2066	CDS	sopA	-	2193122	2195470	secreted effector protein	mapped	SGD_003/004_Kan	F07	mapped	SGD_003/004_Cm	F07	CP001363_2193151	0	1	SGDCT_MS24_H01			1	1
2728	STM14_2559	STM2067	CDS	sbcB	-	2195813	2197243	exonuclease I	mapped	SGD_162/163_Kan	F08	mapped	SGD_162/163_Cm	F08	CP001363_2195842	1	1	SGDCT_MS15_F08	SGDKT_MS03_B08		1	1
2729	STM14_2560	STM2068	CDS	yeeF	+	2197379	2198743	putative amino acid transport protein	mapped	SGD_059/060_Kan	D03	mapped	SGD_059/060_Cm	D03	CP001363_2198714	1	0	SGDKT_MS01_G01			1	1
2733	STM14_2564	STM2070	CDS	yeeZ	+	2199983	2200807	putative dehydratase	mapped	SGD_059/060_Kan	D06	no			CP001363_2200778	1	0	SGDKT_MS29_G10			1	0
2734	STM14_2565	STM2071	CDS	hisG	-	2201032	2202066	ATP phosphoribosyltransferase	mapped	SGD_172/173_Kan	D08	no			CP001363_2201061	1	0	SGDKT_MS32_B04			1	0
2735	STM14_2566	STM2072	CDS	hisD	-	2202169	2203473	histidinol dehydrogenase	mapped	SGD_162/163_Kan	F07	mapped	SGD_162/163_Cm	F07	CP001363_2202198	1	1	SGDCT_MS09_F12	SGDKT_MS12_E04		1	1
2737	STM14_2568	STM2074	CDS	hisB	-	2204546	2205613	imidazole glycerol-phosphate dehydratase/histidinol phosphatase	mapped*	SGD_172/173_Kan	D09	mapped	SGD_172/173_Cm	D09	CP001363_2204575	1	1	SGDCT_MS04_B10	SGDKT_MS17_A01		1	1
2738	STM14_2569	STM2075	CDS	hisH	-	2205610	2206203	imidazole glycerol phosphate synthase subunit HisH	mapped	SGD_172/173_Kan	D10	mapped	SGD_172/173_Cm	D10	CP001363_2205639	1	0	SGDKT_MS09_G11			1	1
2739	STM14_2570	STM2076	CDS	hisA	-	2206203	2206940	1-(5-phosphoribosyl)-5-[(5- phosphoribosylamino)methylideneamino] imidazole-4-carboxamide isomerase	mapped	SGD_049/050_Kan	C02	mapped	SGD_049/050_Cm	C02	CP001363_2206232	1	1	SGDCT_MS26_A06	SGDKT_MS32_C01		1	1
2741	STM14_2572	STM2078	CDS	hisI	-	2207692	2208303	bifunctional phosphoribosyl-AMP cyclohydrolase/phosphoribosyl-ATP pyrophosphatase protein	mapped	SGD_172/173_Kan	D12	mapped	SGD_172/173_Cm	D12	CP001363_2207721	1	1	SGDCT_MS27_F10	SGDKT_MS02_E06		1	1
2742	STM14_2573	STM2079	CDS	wzzB	+	2208384	2209367	lipopolysaccharide O-antigen chain length regulator	mapped	SGD_043/044_Kan	F04	mapped	SGD_043/044_Cm	F04	CP001363_2209338	1	1	SGDCT_MS12_G06	SGDKT_MS22_B07		1	1
2743	STM14_2574	STM2080	CDS	udg	+	2209510	2210676	UDP-glucose/GDP-mannose dehydrogenase	mapped	SGD_025/026_Kan	F03	mapped	SGD_025/026_Cm	F03	CP001363_2210647	1	1	SGDCT_MS10_E01	SGDKT_MS02_G07		1	1
2744	STM14_2575	STM2081	CDS	gnd	+	2210913	2212319	6-phosphogluconate dehydrogenase	mapped	SGD_162/163_Kan	F05	mapped	SGD_162/163_Cm	F05	CP001363_2212290	1	0	SGDKT_MS10_A01			1	1
2745	STM14_2576	STM2082	CDS	rfbP	+	2212483	2213913	undecaprenol-phosphate galactosephosphotransferase/O-antigen transferase	mapped	SGD_011/012_Kan	D12	mapped	SGD_011/012_Cm	D12	CP001363_2213884	1	1	SGDCT_MS11_D11	SGDKT_MS32_D09		1	1
2746	STM14_2577	STM2083	CDS	rfbK	+	2213985	2215418	phosphomannomutase	mapped	SGD_011/012_Kan	E12	mapped	SGD_011/012_Cm	E12	CP001363_2215389	0	0				1	1
2748	STM14_2579	STM2085	CDS	rfbN	+	2216845	2217789	rhamnosyl transferase	mapped*	SGD_011/012_Kan	G12	mapped	SGD_011/012_Cm	G12	CP001363_2217760	1	0	SGDKT_MS20_H07			1	1
2749	STM14_2580	STM2086	CDS	rfbU	+	2217790	2218851	mannosyl transferase	no			mapped	SGD_011/012_Cm	H12	CP001363_2218822	1	0	SGDKT_MS33_E10			0	1
2752	STM14_2583	STM2089	CDS	rfbJ	+	2221551	2222450	CDP-abequose synthase	mapped	SGD_013/014_Kan	C01	mapped	SGD_013/014_Cm	C01	CP001363_2222421	1	0	SGDKT_MS32_E01			1	1
2754	STM14_2585	STM2091	CDS	rfbG	+	2223818	2224897	CDP glucose 4,6-dehydratase	no			mapped	SGD_013/014_Cm	E01	CP001363_2224868	0	0				0	1
2755	STM14_2586	STM2092	CDS	rfbF	+	2224902	2225675	glucose-1-phosphate cytidylyltransferase	no			mapped	SGD_013/014_Cm	F01	CP001363_2225646	0	1	SGDCT_MS30_G05			0	1
2756	STM14_2587	STM2093	CDS	rfbI	+	2225672	2226664	CDP-6-deoxy-delta-3,4-glucoseen reductase	mapped	SGD_013/014_Kan	G01	mapped	SGD_013/014_Cm	G01	CP001363_2226635	1	1	SGDCT_MS09_H10	SGDKT_MS34_H07		1	1
2757	STM14_2588	STM2094	CDS	rfbC	+	2226670	2227221	dTDP-4,deoxyrhamnose 3,5 epimerase	mapped	SGD_013/014_Kan	H01	mapped	SGD_013/014_Cm	H01	CP001363_2227189	1	1	SGDCT_MS27_C03	SGDKT_MS09_A10		1	1
2760	STM14_2589	STM2095	CDS	rfbA	+	2227222	2228100	dTDP-glucose pyrophosphorylase	no			mapped	SGD_013/014_Cm	A02	CP001363_2228071	0	0				0	1
2761	STM14_2590	STM2096	CDS	rfbD	+	2228148	2229047	dTDP-4-dehydrorhamnose reductase	mapped	SGD_013/014_Kan	B02	mapped	SGD_013/014_Cm	B02	CP001363_2229018	1	0	SGDKT_MS10_D11			1	1
2762	STM14_2591	STM2097	CDS	rfbB	+	2229047	2230132	dTDP-glucose 4,6 dehydratase	mapped	SGD_013/014_Kan	C02	mapped	SGD_013/014_Cm	C02	CP001363_2230103	1	1	SGDCT_MS17_H03	SGDKT_MS05_B11		1	1
2763	STM14_2592	STM2098	CDS	galF	+	2230509	2231531	UTP--glucose-1-phosphate uridylyltransferase subunit GalF	mapped	SGD_172/173_Kan	C01	mapped	SGD_172/173_Cm	C01	CP001363_2231502	1	1	SGDCT_MS27_D10	SGDKT_MS15_E01		1	1
2764	STM14_2593	STM2099	CDS	wcaM	+	2231580	2232983	putative colanic acid biosynthesis protein	mapped	SGD_041/042_Kan	E07	mapped	SGD_041/042_Cm	E07	CP001363_2232954	1	1	SGDCT_MS29_H06	SGDKT_MS15_C05		1	1
2765	STM14_2594	STM2100	CDS	wcaL	+	2232994	2234214	putative glycosyl transferase	mapped	SGD_033/034_Kan	A04	no			CP001363_2234185	0	0				1	0
2766	STM14_2595	STM2101	CDS	wcaK	+	2234211	2235491	putative pyruvyl transferase	mapped	SGD_041/042_Kan	E08	mapped	SGD_041/042_Cm	E08	CP001363_2235462	1	0	SGDKT_MS16_E12			1	1
2767	STM14_2596	STM2102	CDS	wzxC	+	2235513	2236991	colanic acid exporter	mapped	SGD_041/042_Kan	B04	mapped	SGD_041/042_Cm	B04	CP001363_2236962	1	1	SGDCT_MS10_E10	SGDKT_MS26_D08		1	1
2768	STM14_2597	STM2103	CDS	wcaJ	+	2237124	2238518	putative UDP-glucose lipid carrier transferase	mapped	SGD_035/036_Kan	B07	mapped	SGD_035/036_Cm	B07	CP001363_2238489	1	1	SGDCT_MS23_G02	SGDKT_MS08_A11		1	1
2769	STM14_2598	STM2104	CDS	cpsG	+	2238572	2239942	phosphomannomutase	mapped	SGD_031/032_Kan	G03	mapped	SGD_031/032_Cm	G03	CP001363_2239913	1	1	SGDCT_MS30_C08	SGDKT_MS12_A06		1	1
2771	STM14_2600	STM2105.S	CDS	manC	+	2240053	2241489	mannose-1-phosphate guanylyltransferase	mapped	SGD_043/044_Kan	B06	mapped	SGD_043/044_Cm	B06	CP001363_2241466	1	1	SGDCT_MS17_H01	SGDKT_MS12_B08		1	1
2772	STM14_2601	STM2106	CDS	wcaI	+	2241492	2242715	glycosyl transferase	mapped	SGD_039/040_Kan	C11	mapped	SGD_039/040_Cm	C11	CP001363_2242686	1	1	SGDCT_MS29_G11	SGDKT_MS31_F09		1	1
2774	STM14_2603	STM2108	CDS	wcaG	+	2243188	2244153	GDP-fucose synthetase	mapped	SGD_039/040_Kan	E08	mapped	SGD_039/040_Cm	E08	CP001363_2244124	1	1	SGDCT_MS11_B07	SGDKT_MS18_B06		1	1
2775	STM14_2604	STM2109	CDS	gmd	+	2244156	2245277	GDP-D-mannose dehydratase	mapped	SGD_045/046_Kan	A05	no	SGD_045/046_Cm	A05	CP001363_2245248	1	1	SGDCT_MS11_A09	SGDKT_MS11_F05		1	0
2778	STM14_2605	STM2110	CDS	wcaF	+	2245301	2245855	putative colanic acid biosynthesis acetyltransferase WcaF	mapped	SGD_013/014_Kan	D02	mapped	SGD_013/014_Cm	D02	CP001363_2245826	1	1	SGDCT_MS24_E09	SGDKT_MS13_A02		1	1
2779	STM14_2606	STM2111	CDS	wcaE	+	2245871	2246617	glycosyl transferase	mapped	SGD_041/042_Kan	C12	mapped	SGD_041/042_Cm	C12	CP001363_2246588	1	0	SGDKT_MS31_C07			1	1
2780	STM14_2607	STM2112	CDS	wcaD	+	2246630	2247844	putative colanic acid biosynthesis protein	mapped	SGD_013/014_Kan	E02	mapped	SGD_013/014_Cm	E02	CP001363_2247815	1	1	SGDCT_MS15_F06	SGDKT_MS29_B04		1	1
2781	STM14_2608	STM2113	CDS	wcaC	+	2247819	2249036	glycosyl transferase	mapped	SGD_039/040_Kan	H01	mapped	SGD_039/040_Cm	H01	CP001363_2249007	1	1	SGDCT_MS28_A08	SGDKT_MS18_B09		1	1
2782	STM14_2609	STM2114	CDS	wcaB	+	2249033	2249521	putative colanic acid biosynthesis acetyltransferase WcaB	mapped	SGD_007/008_Kan	G03	mapped	SGD_007/008_Cm	G03	CP001363_2249492	1	1	SGDCT_MS09_G04	SGDKT_MS26_E11		1	1
2783	STM14_2610	STM2115	CDS	wcaA	+	2249524	2250366	glycosyl transferase	mapped	SGD_035/036_Kan	C05	mapped	SGD_035/036_Cm	C05	CP001363_2250337	1	1	SGDCT_MS15_C09	SGDKT_MS26_B06		1	1
2784	STM14_2611	STM2116	CDS	wzc	+	2250453	2252612	tyrosine kinase	mapped	SGD_007/008_Kan	H03	mapped	SGD_007/008_Cm	H03	CP001363_2252583	1	1	SGDCT_MS27_C09	SGDKT_MS28_E04		1	1
2785	STM14_2612	STM2117	CDS	wzb	+	2252609	2253058	tyrosine phosphatase	mapped	SGD_043/044_Kan	G08	mapped	SGD_043/044_Cm	G08	CP001363_2253029	1	1	SGDCT_MS16_D09	SGDKT_MS06_D08		1	1
2786	STM14_2613	STM2118	CDS	wza	+	2253064	2254203	putative outer membrane polysaccharide export protein	no			mapped	SGD_033/034_Cm	H10	CP001363_2254174	0	1	SGDCT_MS20_B10			0	1
2788	STM14_2615	STM2119	CDS	yegH	-	2254878	2256458	putative inner membrane protein	mapped	SGD_059/060_Kan	D09	mapped	SGD_059/060_Cm	D09	CP001363_2254907	1	1	SGDCT_MS10_H05	SGDKT_MS16_G02		1	1
2789	STM14_2616	STM2120	CDS	asmA	+	2256544	2258400	putative assembly protein	mapped	SGD_003/004_Kan	G07	mapped	SGD_003/004_Cm	G07	CP001363_2258371	1	0	SGDKT_MS16_E08			1	1
2790	STM14_2617	STM2121	CDS	dcd	+	2258439	2259020	deoxycytidine triphosphate deaminase	no			mapped	SGD_162/163_Cm	F04	CP001363_2258991	0	0				0	1
2791	STM14_2618	STM2122	CDS	udk	+	2259111	2259752	uridine kinase	mapped	SGD_162/163_Kan	F03	no			CP001363_2259723	0	0				1	0
2793	STM14_2620	STM2123	CDS	yegE	-	2260083	2263073	putative diguanylate cyclase/phosphodiesterase	mapped	SGD_001/002_Kan	F04	no			CP001363_2260112	1	0	SGDKT_MS03_H07			1	0
2794	STM14_2621	STM2124	CDS	alkA	+	2263041	2264012	3-methyl-adenine DNA glycosylase II	mapped	SGD_035/036_Kan	A01	no			CP001363_2263881	1	0	SGDKT_MS20_D06			1	0
2796	STM14_2622	STM2125	CDS	yegD	-	2264044	2265396	putative chaperone	mapped	SGD_059/060_Kan	D08	mapped	SGD_059/060_Cm	D08	CP001363_2264121	1	0	SGDKT_MS01_D02			1	1
2797									mapped	SGD_150/151_Kan	B11	mapped	SGD_150/151_Cm	B11	CP001363_2265540	0	0				1	1
2799	STM14_2624	STM2126	CDS		-	2265837	2267078	multidrug efflux system subunit MdtA	no			mapped	SGD_053/054_Cm	G10	CP001363_2265866	0	1	SGDCT_MS01_C06			0	1
2800	STM14_2625	STM2127	CDS	yegN	-	2267078	2270200	multidrug efflux system subunit MdtB	mapped	SGD_059/060_Kan	D10	mapped	SGD_059/060_Cm	D10	CP001363_2267107	1	1	SGDCT_MS28_C06	SGDKT_MS24_H04		1	1
2801	STM14_2626	STM2128	CDS	yegO	-	2270201	2273281	multidrug efflux system subunit MdtC	mapped	SGD_059/060_Kan	D11	mapped	SGD_059/060_Cm	D11	CP001363_2270230	1	1	SGDCT_MS05_F09	SGDKT_MS32_E08		1	1
2802	STM14_2627	STM2129	CDS	yegB	-	2273278	2274690	multidrug efflux system protein MdtE	mapped	SGD_059/060_Kan	D07	mapped	SGD_059/060_Cm	D07	CP001363_2273307	1	1	SGDCT_MS28_A06	SGDKT_MS25_E01		1	1
2803	STM14_2628	STM2130	CDS	baeS	-	2274690	2276093	signal transduction histidine-protein kinase BaeS	mapped	SGD_051/052_Kan	A10	mapped	SGD_051/052_Cm	A10	CP001363_2274719	1	1	SGDCT_MS27_C07	SGDKT_MS10_C05		1	1
2804	STM14_2629	STM2131	CDS	baeR	-	2276090	2276812	DNA-binding transcriptional regulator BaeR	mapped	SGD_152/153_Kan	D12	mapped	SGD_152/153_Cm	D12	CP001363_2276119	1	1	SGDCT_MS11_B05	SGDKT_MS35_A11		1	1
2805	STM14_2630	STM2132	CDS		-	2277081	2277399		mapped	SGD_029/030_Kan	C03	no			CP001363_2277110	1	0	SGDKT_MS06_F09			1	0
2806	STM14_2631	STM2133	CDS		-	2277399	2278283	putative cytoplasmic protein	mapped	SGD_001/002_Kan	A10	mapped	SGD_005/006_Cm	A10	CP001363_2277428	1	1	SGDCT_MS20_B06	SGDKT_MS15_F08		1	1
2807	STM14_2632	STM2134	CDS		-	2278283	2278999	putative inner membrane protein	mapped	SGD_001/002_Kan	B10	mapped	SGD_005/006_Cm	B10	CP001363_2278312	1	1	SGDCT_MS29_A10	SGDKT_MS07_A06		1	1
2808	STM14_2633	STM2135	CDS		-	2279010	2281121	putative inner membrane protein	mapped	SGD_001/002_Kan	C10	mapped	SGD_005/006_Cm	C10	CP001363_2279039	1	1	SGDCT_MS21_C08	SGDKT_MS13_H08		1	1
2809	STM14_2634	STM2136	CDS	yegQ	-	2281237	2282598	putative protease	mapped	SGD_059/060_Kan	D12	mapped	SGD_059/060_Cm	D12	CP001363_2281266	0	0				1	1
2810	STM14_2635		CDS	ryeE	+	2282708	2282821	hypothetical protein	mapped	SGD_025/026_Kan	C03	no	SGD_025/026_Cm	C03	CP001363_2282799	0	0				1	0
2811	STM14_2635		CDS		+	2282708	2282821	hypothetical protein	mapped	SGD_150/151_Kan	B12	mapped	SGD_150/151_Cm	B12	CP001363_2282743	0	0				1	1
2812	STM14_2636	STM2137	CDS		-	2283049	2284095		mapped	SGD_003/004_Kan	H07	mapped	SGD_003/004_Cm	H07	CP001363_2283078	1	1	SGDCT_MS03_F02	SGDKT_MS33_B08		1	1
2813	STM14_2637	STM2138	CDS		+	2284131	2284547	putative cytoplasmic protein	mapped	SGD_013/014_Kan	F02	mapped	SGD_013/014_Cm	F02	CP001363_2284518	1	0	SGDKT_MS29_C06			1	1
2814	STM14_2638	STM2139	CDS		+	2284669	2285004	putative inner membrane protein	mapped	SGD_027/028_Kan	C01	mapped	SGD_027/028_Cm	C01	CP001363_2284975	1	1	SGDCT_MS19_D08	SGDKT_MS26_D10		1	1
2816	STM14_2640	STM2139.2n	CDS		+	2285366	2285482	hypothetical protein	no			mapped	SGD_162/163_Cm	F02	CP001363_2285453	0	1	SGDCT_MS19_C06			0	1
2817	STM14_2641	STM2140	CDS	yegS	-	2285566	2286465	lipid kinase	mapped	SGD_059/060_Kan	E01	mapped	SGD_059/060_Cm	E01	CP001363_2285595	2	1	SGDCT_MS19_C02	SGDKT_MS10_D09	SGDKT_MS10_F10	1	1
2818	STM14_2642	STM2141	CDS	fbaB	+	2286518	2287570	fructose-bisphosphate aldolase	mapped	SGD_162/163_Kan	F01	mapped	SGD_162/163_Cm	F01	CP001363_2287541	1	1	SGDCT_MS07_C11	SGDKT_MS05_B04		1	1
2819	STM14_2643	STM2142	CDS	yegT	-	2287824	2289095	putative transport protein	mapped	SGD_003/004_Kan	A08	mapped	SGD_003/004_Cm	A08	CP001363_2287853	1	0	SGDKT_MS24_B09			1	1
2820	STM14_2644	STM2143	CDS	yegU	-	2289092	2290096	putative glycohydrolase	mapped	SGD_003/004_Kan	B08	mapped	SGD_003/004_Cm	B08	CP001363_2289121	1	1	SGDCT_MS18_A10	SGDKT_MS25_D09		1	1
2821	STM14_2645	STM2144	CDS	yegV	-	2290093	2291058	putative sugar kinase	mapped	SGD_007/008_Kan	A04	mapped	SGD_007/008_Cm	A04	CP001363_2290122	1	1	SGDCT_MS06_F01	SGDKT_MS32_D12		1	1
2823	STM14_2647	STM2146	CDS	thiD	+	2291814	2292614	phosphomethylpyrimidine kinase	mapped	SGD_162/163_Kan	E12	made	SGD_162/163_Cm	E12	CP001363_2292585	1	2	SGDCT_MS02_C08	SGDCT_MS04_D01	SGDKT_MS24_C04	1	1
2824	STM14_2648	STM2147	CDS	thiM	+	2292601	2293398	hydroxyethylthiazole kinase	made	SGD_049/050_Kan	G07	made	SGD_049/050_Cm	G07	CP001363_2293369	1	1	SGDCT_MS02_F10	SGDKT_MS10_C12		1	1
2826	STM14_2650	STM2148	CDS		-	2293808	2294122	putative periplasmic protein	mapped	SGD_051/052_Kan	A04	mapped	SGD_051/052_Cm	A04	CP001363_2293837	1	1	SGDCT_MS25_A09	SGDKT_MS24_F06		1	1
2829	STM14_2652	STM2149	CDS	stcD	+	2294385	2295392	putative outer membrane lipoprotein	mapped	SGD_007/008_Kan	B04	mapped	SGD_007/008_Cm	B04	CP001363_2295363	1	1	SGDCT_MS31_G03	SGDKT_MS27_F10		1	1
2830	STM14_2653	STM2150	CDS	stcC	+	2295408	2297897	putative outer membrane protein	mapped	SGD_007/008_Kan	C04	mapped	SGD_007/008_Cm	C04	CP001363_2297868	1	1	SGDCT_MS25_G10	SGDKT_MS08_D11		1	1
2831	STM14_2654	STM2151	CDS	stcB	+	2297911	2298594	putative periplasmic chaperone protein	mapped	SGD_007/008_Kan	D04	mapped	SGD_007/008_Cm	D04	CP001363_2298565	1	0	SGDKT_MS30_F03			1	1
2832	STM14_2655	STM2152	CDS	stcA	+	2298650	2299180	putative fimbrial-like protein	mapped	SGD_007/008_Kan	E04	mapped	SGD_007/008_Cm	E04	CP001363_2299151	1	1	SGDCT_MS20_A03	SGDKT_MS26_D02		1	1
2833	STM14_2656	STM2153	CDS	yehE	+	2299459	2299740	putative outer membrane protein	mapped	SGD_027/028_Kan	D11	no			CP001363_2299711	1	0	SGDKT_MS30_E01			1	0
2834	STM14_2657	STM2154	CDS	mrp	+	2300018	2301127	putative ATPase	mapped	SGD_162/163_Kan	E11	mapped	SGD_162/163_Cm	E11	CP001363_2301098	1	0	SGDKT_MS07_C12			1	1
2836	STM14_2659	STM2156	CDS	yehR	-	2303566	2304024	putative lipoprotein	no			mapped	SGD_025/026_Cm	F06	CP001363_2303595	0	1	SGDCT_MS19_F10			0	1
2837	STM14_2660	STM2156A	CDS		-	2304196	2304726	hypothetical protein	no			mapped	SGD_053/054_Cm	H05	CP001363_2304225	0	1	SGDCT_MS20_G01			0	1
2838	STM14_2661	STM2157	CDS	yehS	+	2304783	2305250	putative cytoplasmic protein	no			mapped	SGD_045/046_Cm	G05	CP001363_2305221	1	1	SGDCT_MS29_B10	SGDKT_MS14_B09		0	1
2839	STM14_2662	STM2158	CDS	yehT	+	2305297	2306016	putative two-component response-regulatory protein YehT	mapped	SGD_059/060_Kan	E02	mapped	SGD_059/060_Cm	E02	CP001363_2305987	1	1	SGDCT_MS17_E01	SGDKT_MS08_B09		1	1
2841	STM14_2663	STM2159	CDS	yehU	+	2306013	2307800	putative sensor kinase	mapped	SGD_059/060_Kan	E03	mapped	SGD_059/060_Cm	E03	CP001363_2307669	0	1	SGDCT_MS13_A10			1	1
2842	STM14_2664	STM2160	CDS	yehV	-	2307921	2308652	putative transcriptional repressor	mapped	SGD_033/034_Kan	F03	mapped	SGD_033/034_Cm	F03	CP001363_2307950	1	1	SGDCT_MS17_C02	SGDKT_MS30_G05		1	1
2844	STM14_2665	STM2161	CDS		-	2308712	2308819	hypothetical protein	no			made	SGD_047/048_Cm	G03	CP001363_2308741	0	1	SGDCT_MS28_A10			0	1
2845	STM14_2665	STM2161	CDS		-	2308712	2308819	hypothetical protein	no			made	SGD_100/101_Cm	H05	CP001363_2308741	0	1	SGDCT_MS28_A10			0	1
2846	STM14_2666	STM2162	CDS	yehW	+	2308800	2309531	putative ABC-type proline/glycine betaine transport system permease component	mapped	SGD_059/060_Kan	E04	mapped	SGD_059/060_Cm	E04	CP001363_2309502	0	1	SGDCT_MS05_B03			1	1
2847	STM14_2667	STM2163	CDS	yehX	+	2309515	2310462	putative ABC-type proline/glycine betaine transport system ATPase component	mapped	SGD_059/060_Kan	E05	mapped	SGD_059/060_Cm	E05	CP001363_2310433	1	1	SGDCT_MS10_D10	SGDKT_MS26_H02		1	1
2848	STM14_2668	STM2164	CDS	yehY	+	2310455	2311624	putative ABC-type proline/glycine betaine transport system permease component	mapped	SGD_043/044_Kan	D03	made	SGD_043/044_Cm	D03	CP001363_2311595	1	1	SGDCT_MS24_H02	SGDKT_MS19_F09		1	1
2849	STM14_2669	STM2165	CDS	yehZ	+	2311628	2312545	putative transport protein	mapped	SGD_059/060_Kan	E06	mapped	SGD_059/060_Cm	E06	CP001363_2312516	1	1	SGDCT_MS09_H04	SGDKT_MS26_F07		1	1
2850	STM14_2670	STM2166	CDS	bglX	+	2312726	2315023	periplasmic beta-D-glucoside glucohydrolase	mapped	SGD_152/153_Kan	E01	mapped	SGD_152/153_Cm	E01	CP001363_2314994	1	1	SGDCT_MS16_H11	SGDKT_MS14_B01		1	1
2852	STM14_2672	STM2167	CDS	dld	-	2315290	2317020	D-lactate dehydrogenase	mapped	SGD_162/163_Kan	E10	mapped	SGD_162/163_Cm	E10	CP001363_2315319	1	1	SGDCT_MS14_A03	SGDKT_MS18_A09		1	1
2853	STM14_2673	STM2168	CDS	pbpG	+	2317078	2318025	D-alanyl-D-alanine endopeptidase	mapped	SGD_152/153_Kan	E02	mapped	SGD_152/153_Cm	E02	CP001363_2317996	1	1	SGDCT_MS17_E03	SGDKT_MS05_F02		1	1
2856	STM14_2675	STM2169	CDS	yohC	+	2318191	2318778	putative transport protein	mapped	SGD_065/066_Kan	D09	mapped	SGD_065/066_Cm	D09	CP001363_2318749	1	1	SGDCT_MS13_C06	SGDKT_MS28_A09		1	1
2858	STM14_2677	STM2170	CDS	yohD	-	2318910	2319506	hypothetical protein	mapped	SGD_065/066_Kan	D10	mapped	SGD_065/066_Cm	D10	CP001363_2318939	1	1	SGDCT_MS02_F12	SGDKT_MS06_B06		1	1
2859	STM14_2678	STM2171	CDS	yohF	+	2319555	2320316	acetoin dehydrogenase	made	SGD_013/014_Kan	G02	mapped	SGD_013/014_Cm	G02	CP001363_2320287	1	1	SGDCT_MS28_F08	SGDKT_MS10_D02		1	1
2860	STM14_2679	STM2172	CDS	yohG	+	2320382	2321818	multidrug resistance outer membrane protein MdtQ	mapped	SGD_041/042_Kan	E10	mapped	SGD_041/042_Cm	E10	CP001363_2321789	0	1	SGDCT_MS29_G12			1	1
2861	STM14_2680	STM2173	CDS		-	2322009	2322206	conserved hypothetical protein	mapped	SGD_013/014_Kan	H02	mapped	SGD_013/014_Cm	H02	CP001363_2322038	0	1	SGDCT_MS26_F12			1	1
2862	STM14_2681	STM2174	CDS	yohI	+	2322277	2323215	tRNA-dihydrouridine synthase C	mapped	SGD_065/066_Kan	D11	mapped	SGD_065/066_Cm	D11	CP001363_2323186	1	1	SGDCT_MS27_G10	SGDKT_MS27_D03		1	1
2863	STM14_2682	STM2175	CDS		+	2323324	2324517	salicylate hydroxylase	made	SGD_031/032_Kan	D06	made	SGD_031/032_Cm	D06	CP001363_2324488	1	1	SGDCT_MS19_H05	SGDKT_MS17_E11		1	1
2864	STM14_2683	STM2176	CDS		+	2324532	2325176	putative glutathione S-transferase	mapped	SGD_043/044_Kan	D10	mapped	SGD_043/044_Cm	D10	CP001363_2325147	1	1	SGDCT_MS12_A03	SGDKT_MS04_H10		1	1
2865	STM14_2684	STM2177	CDS		+	2325185	2325886	putative flutathione S-transferase	mapped	SGD_007/008_Kan	F04	mapped	SGD_007/008_Cm	F04	CP001363_2325857	1	1	SGDCT_MS13_C02	SGDKT_MS27_D08		1	1
2866	STM14_2685	STM2178	CDS		+	2325902	2326939	putative 1,2-dioxygenase	mapped	SGD_035/036_Kan	A09	mapped	SGD_035/036_Cm	A09	CP001363_2326910	1	1	SGDCT_MS03_A08	SGDKT_MS20_H05		1	1
2867	STM14_2686	STM2179	CDS		+	2326951	2328309	putative sugar transporter	mapped	SGD_033/034_Kan	D08	mapped	SGD_033/034_Cm	D08	CP001363_2328280	0	1	SGDCT_MS27_A11			1	1
2869	STM14_2688	STM2181	CDS	yohJ	-	2329475	2329873	hypothetical protein	mapped	SGD_065/066_Kan	D12	mapped	SGD_065/066_Cm	D12	CP001363_2329504	1	1	SGDCT_MS07_D02	SGDKT_MS29_C03		1	1
2872	STM14_2690	STM2183	CDS	cdd	-	2330719	2331603	cytidine deaminase	mapped	SGD_162/163_Kan	E09	mapped	SGD_162/163_Cm	E09	CP001363_2330748	1	1	SGDCT_MS19_G03	SGDKT_MS25_F08		1	1
2873	STM14_2691	STM2184	CDS	sanA	-	2331780	2332499	hypothetical protein	mapped	SGD_152/153_Kan	E03	no			CP001363_2331809	1	0	SGDKT_MS24_B07			1	0
2874	STM14_2692	STM2185	CDS		-	2332496	2332741	putative inner membrane protein	mapped	SGD_013/014_Kan	A03	mapped	SGD_013/014_Cm	A03	CP001363_2332525	1	1	SGDCT_MS30_G02	SGDKT_MS26_G08		1	1
2875	STM14_2693	STM2186	CDS		-	2332946	2334187	putative oxidoreductase	mapped	SGD_035/036_Kan	D02	mapped	SGD_035/036_Cm	D02	CP001363_2332975	0	0				1	1
2876	STM14_2694	STM2187	CDS	yeiA	-	2334181	2335416	dihydropyrimidine dehydrogenase	mapped	SGD_033/034_Kan	E07	mapped	SGD_033/034_Cm	E07	CP001363_2334210	1	1	SGDCT_MS25_A06	SGDKT_MS10_D10		1	1
2877	STM14_2695	STM2188	CDS	mglC	+	2335491	2336501	beta-methylgalactoside transporter inner membrane component	mapped	SGD_162/163_Kan	E08	mapped	SGD_162/163_Cm	E08	CP001363_2336472	1	1	SGDCT_MS17_G01	SGDKT_MS15_E06		1	1
2880	STM14_2698	STM2190	CDS	mglB	+	2338171	2339169	galactose transport protein	mapped	SGD_154/155_Kan	C09	mapped	SGD_154/155_Cm	C09	CP001363_2339140	1	1	SGDCT_MS19_F02	SGDKT_MS24_C05		1	1
2882	STM14_2700	STM2191	CDS	galS	+	2339668	2340690	DNA-binding transcriptional regulator GalS	mapped	SGD_100/101_Kan	D02	mapped	SGD_100/101_Cm	D02	CP001363_2340661	1	1	SGDCT_MS07_A03	SGDKT_MS16_H02		1	1
2884	STM14_2702	STM2192	CDS	yeiB	+	2340840	2341982	hypothetical protein	no			mapped	SGD_047/048_Cm	D03	CP001363_2341953	0	0				0	1
2889	STM14_2707	STM2194	CDS	fghA	-	2342995	2343852	S-formylglutathione hydrolase	mapped	SGD_059/060_Kan	E08	mapped	SGD_059/060_Cm	E08	CP001363_2343024	1	1	SGDCT_MS08_G04	SGDKT_MS11_B09		1	1
2890	STM14_2708	STM2195	CDS		+	2343841	2344230	putative transcriptional regulator	mapped	SGD_027/028_Kan	F03	mapped	SGD_027/028_Cm	F03	CP001363_2344186	1	1	SGDCT_MS10_B03	SGDKT_MS06_C01		1	1
2892	STM14_2709	STM2196	CDS		+	2344235	2345602	putative L-serine dehydratase	mapped	SGD_027/028_Kan	B07	made	SGD_027/028_Cm	B07	CP001363_2345573	1	0	SGDKT_MS06_F10			1	1
2895	STM14_2711	STM2197	CDS		-	2345819	2346706	putative phosphoserine phosphatase	mapped	SGD_007/008_Kan	G04	mapped	SGD_007/008_Cm	G04	CP001363_2345848	1	0	SGDKT_MS31_G04			1	1
2897	STM14_2713	STM2199	CDS	cirA	+	2348105	2350096	colicin I receptor	mapped	SGD_172/173_Kan	C03	no	SGD_172/173_Cm	C03	CP001363_2350067	1	0	SGDKT_MS06_G03			1	0
2899	STM14_2715	STM2200	CDS	lysP	+	2350441	2351910	lysine transporter	no			mapped	SGD_162/163_Cm	E05	CP001363_2351881	0	1	SGDCT_MS28_D07			0	1
2901	STM14_2717	STM2201	CDS	yeiE	+	2352100	2352963	putative DNA-binding transcriptional regulator	mapped	SGD_059/060_Kan	E07	mapped	SGD_059/060_Cm	E07	CP001363_2352934	0	1	SGDCT_MS06_C10			1	1
2903	STM14_2719	STM2202	CDS	yeiH	-	2353084	2354133	putative inner membrane protein	mapped	SGD_059/060_Kan	E09	mapped	SGD_059/060_Cm	E09	CP001363_2353113	1	1	SGDCT_MS17_F05	SGDKT_MS04_E05		1	1
2904	STM14_2720	STM2203	CDS	nfo	-	2354212	2355069	endonuclease IV	mapped	SGD_152/153_Kan	E04	mapped	SGD_152/153_Cm	E04	CP001363_2354241	1	1	SGDCT_MS26_C07	SGDKT_MS17_B12		1	1
2905	STM14_2721	STM2204	CDS	fruA	+	2355134	2356822	fructose-specific PTS system IIBC component	mapped	SGD_172/173_Kan	C04	mapped	SGD_172/173_Cm	C04	CP001363_2356793	1	1	SGDCT_MS25_B08	SGDKT_MS20_F10		1	1
2906	STM14_2722	STM2205	CDS	fruK	+	2356839	2357777	1-phosphofructokinase	mapped	SGD_162/163_Kan	E04	mapped	SGD_162/163_Cm	E04	CP001363_2357748	1	1	SGDCT_MS19_E11	SGDKT_MS07_E08		1	1
2907	STM14_2723	STM2206	CDS	fruF	+	2357777	2358907	bifunctional fructose-specific PTS IIA/HPr protein	no			mapped	SGD_172/173_Cm	C05	CP001363_2358878	0	1	SGDCT_MS17_G11			0	1
2911	STM14_2727	STM2207	CDS	setB	-	2359276	2360457	proton efflux pump	mapped	SGD_162/163_Kan	E03	mapped	SGD_162/163_Cm	E03	CP001363_2359305	1	1	SGDCT_MS10_E12	SGDKT_MS30_C05		1	1
2912	STM14_2728	STM2208	CDS		+	2360522	2361187	putative inner membrane protein	mapped	SGD_013/014_Kan	B03	mapped	SGD_013/014_Cm	B03	CP001363_2361158	1	1	SGDCT_MS26_C10	SGDKT_MS05_C05		1	1
2914	STM14_2729	STM2209	CDS		+	2361189	2361311	putative inner membrane protein	mapped	SGD_013/014_Kan	C03	mapped	SGD_013/014_Cm	C03	CP001363_2361282	1	1	SGDCT_MS31_B03	SGDKT_MS21_D09		1	1
2916	STM14_2731	STM2209.1c	CDS		+	2361699	2361953	hypothetical protein	mapped	SGD_162/163_Kan	E02	mapped	SGD_162/163_Cm	E02	CP001363_2361924	1	1	SGDCT_MS26_A10	SGDKT_MS22_B02		1	1
2917	STM14_2732	STM2210	CDS		-	2361739	2362142		made*	SGD_029/030_Kan	C07	mapped	SGD_029/030_Cm	C07	CP001363_2361768	0	1	SGDCT_MS22_D12			1	1
2918	STM14_2733	STM2211.S	CDS	yeiP	-	2362139	2362849	elongation factor P	mapped	SGD_059/060_Kan	E10	mapped	SGD_059/060_Cm	E10	CP001363_2362075	1	1	SGDCT_MS27_D07	SGDKT_MS02_B10		1	1
2919	STM14_2734	STM2212	CDS	yeiR	-	2363062	2364048	putative cobalamin biosynthetic protein	mapped	SGD_059/060_Kan	E11	mapped	SGD_059/060_Cm	E11	CP001363_2363091	1	1	SGDCT_MS09_C06	SGDKT_MS29_D01		1	1
2920	STM14_2735	STM2213	CDS	yeiU	-	2364078	2364797	putative permease	mapped	SGD_045/046_Kan	B05	no			CP001363_2364107	1	0	SGDKT_MS09_A09			1	0
2924	STM14_2739	STM2215	CDS	rtn	-	2366109	2367665	hypothetical protein	mapped	SGD_003/004_Kan	C08	mapped	SGD_003/004_Cm	C08	CP001363_2366138	1	1	SGDCT_MS03_F09	SGDKT_MS31_E07		1	1
2925	STM14_2740	STM2216	CDS	yejA	-	2367772	2369577	putative ABC transporter periplasmic binding protein	no			mapped	SGD_059/060_Cm	E12	CP001363_2367801	1	1	SGDCT_MS15_G01	SGDKT_MS10_C03		0	1
2926	STM14_2741	STM2217	CDS	yejB	-	2369587	2370681	putative ABC-type dipeptide/oligopeptide/nickel transport system permease	mapped	SGD_059/060_Kan	F01	mapped	SGD_059/060_Cm	F01	CP001363_2369616	1	1	SGDCT_MS23_E09	SGDKT_MS34_A03		1	1
2927	STM14_2742	STM2218	CDS	yejE	-	2370681	2371706	putative ABC-type dipeptide/oligopeptide/nickel transport system permease component	mapped	SGD_059/060_Kan	F02	mapped	SGD_059/060_Cm	F02	CP001363_2370710	1	1	SGDCT_MS19_C07	SGDKT_MS19_E08		1	1
2928	STM14_2743	STM2219	CDS	yejF	-	2371708	2373297	putative ABC-type transport system ATPase component	mapped	SGD_059/060_Kan	F03	mapped	SGD_059/060_Cm	F03	CP001363_2371737	0	0				1	1
2929	STM14_2744	STM2220	CDS	yejG	+	2373301	2373645	hypothetical protein	mapped	SGD_059/060_Kan	F04	mapped	SGD_059/060_Cm	F04	CP001363_2373616	1	1	SGDCT_MS14_E10	SGDKT_MS26_C02		1	1
2931	STM14_2746	STM2221	CDS	bcr	+	2374036	2375226	bicyclomycin/multidrug efflux system	mapped	SGD_152/153_Kan	E05	mapped	SGD_152/153_Cm	E05	CP001363_2375197	1	1	SGDCT_MS05_A12	SGDKT_MS14_D03		1	1
2932	STM14_2747	STM2222	CDS	rsuA	+	2375254	2375949	16S rRNA pseudouridylate synthase A	mapped	SGD_150/151_Kan	F04	mapped	SGD_150/151_Cm	F04	CP001363_2375920	1	0	SGDKT_MS25_B07			1	1
2933	STM14_2748	STM2223	CDS	yejH	-	2376101	2377861	putative ATP-dependent helicase	mapped	SGD_059/060_Kan	F05	mapped	SGD_059/060_Cm	F05	CP001363_2376130	1	1	SGDCT_MS06_D06	SGDKT_MS09_C03		1	1
2936	STM14_2751	STM2225	CDS		+	2378379	2378999	putative inner membrane protein	mapped	SGD_001/002_Kan	D10	no			CP001363_2378970	1	0	SGDKT_MS29_F04			1	0
2937	STM14_2752	STM2226	CDS	yejK	+	2379027	2380034	nucleoid-associated protein NdpA	mapped	SGD_059/060_Kan	F06	mapped	SGD_059/060_Cm	F06	CP001363_2380005	1	0	SGDKT_MS13_G06			1	1
2938	STM14_2753	STM2227	CDS	yejL	-	2380214	2380441	hypothetical protein	mapped	SGD_059/060_Kan	F07	no			CP001363_2380243	0	0				1	0
2941	STM14_2756	STM2230.1c	CDS		+	2382514	2382984	DNA polymerase V subunit	no	SGD_029/030_Kan	D11	mapped*	SGD_029/030_Cm	D11	CP001363_2382988	1	1	SGDCT_MS13_F10	SGDKT_MS34_A10		0	1
2942	STM14_2757	STM2231	CDS		-	2383045	2383335	virulence protein	mapped	SGD_013/014_Kan	D03	mapped	SGD_013/014_Cm	D03	CP001363_2383074	1	1	SGDCT_MS03_B08	SGDKT_MS02_H11		1	1
2945	STM14_2758	STM2232	CDS	oafA	-	2383683	2385512	O-antigen acetylase	mapped	SGD_007/008_Kan	H04	mapped	SGD_007/008_Cm	H04	CP001363_2383712	1	1	SGDCT_MS30_G11	SGDKT_MS21_C06		1	1
2946	STM14_2759	STM2233	CDS		+	2385566	2386009	putative cytoplasmic protein	mapped	SGD_007/008_Kan	A05	mapped	SGD_007/008_Cm	A05	CP001363_2385980	1	1	SGDCT_MS28_H06	SGDKT_MS23_D05		1	1
2947	STM14_2760	STM2234	CDS		+	2386387	2386914	putative phage tail fiber assembly protein	mapped	SGD_007/008_Kan	B05	mapped	SGD_007/008_Cm	B05	CP001363_2386885	1	0	SGDKT_MS07_C06			1	1
2949	STM14_2762	STM2236	CDS		+	2388219	2388737	hypothetical protein	made*	SGD_029/030_Kan	F01	no			CP001363_2388708	1	0	SGDKT_MS24_B11			1	0
2950	STM14_2763	STM2237	CDS		+	2388751	2389080	putative inner membrane protein	mapped	SGD_029/030_Kan	G07	mapped	SGD_029/030_Cm	G07	CP001363_2389051	1	1	SGDCT_MS12_B06	SGDKT_MS27_A08		1	1
2953	STM14_2765	STM2238	CDS		-	2389377	2390708	hypothetical protein	mapped	SGD_007/008_Kan	C05	mapped	SGD_007/008_Cm	C05	CP001363_2389406	1	1	SGDCT_MS29_E02	SGDKT_MS29_C08		1	1
2954	STM14_2766	STM2239	CDS		+	2390737	2391105	putative phage antiterminator	mapped	SGD_003/004_Kan	D08	mapped	SGD_003/004_Cm	D08	CP001363_2391073	1	1	SGDCT_MS16_A10	SGDKT_MS03_G12		1	1
2955	STM14_2767	STM2240	CDS		+	2391120	2392109	putative cytoplasmic protein	mapped	SGD_029/030_Kan	G03	no			CP001363_2392044	1	0	SGDKT_MS12_B01			1	0
2957	STM14_2769	STM2241	CDS	sspH2	+	2392438	2394804	leucine-rich repeat-containing protein	mapped	SGD_003/004_Kan	E08	mapped	SGD_003/004_Cm	E08	CP001363_2394775	1	1	SGDCT_MS07_A02	SGDKT_MS06_A11		1	1
2958	STM14_2770	STM2242	CDS		+	2394973	2395176	putative phage tail fiber protein	mapped	SGD_053/054_Kan	H10	mapped	SGD_053/054_Cm	H10	CP001363_2395147	1	1	SGDCT_MS14_C07	SGDKT_MS18_A04		1	1
2959	STM14_2771	STM2243	CDS		+	2395473	2396264	putative tail fiber protein of phage	mapped	SGD_001/002_Kan	G04	made	SGD_001/002_Cm	H04	CP001363_2396235	1	0	SGDKT_MS16_G08			1	1
2960	STM14_2772	STM2244	CDS		-	2396453	2396770	virulence protein	mapped	SGD_013/014_Kan	F03	mapped	SGD_013/014_Cm	F03	CP001363_2396596	1	1	SGDCT_MS27_B08	SGDKT_MS32_C12		1	1
2963	STM14_2775	STM2246	CDS	narP	-	2398255	2398902	transcriptional regulator NarP	mapped	SGD_037/038_Kan	E11	no			CP001363_2398284	0	0				1	0
2967	STM14_2779	STM2250	CDS	ccmE_1	+	2402468	2402947	cytochrome c-type biogenesis protein CcmE	made	SGD_039/040_Kan	C01	mapped	SGD_039/040_Cm	C01	CP001363_2402918	1	1	SGDCT_MS28_G01	SGDKT_MS13_B05		1	1
2968	STM14_2780	STM2251	CDS	ccmD_1	+	2402944	2403156	heme exporter protein C	mapped	SGD_045/046_Kan	A10	mapped	SGD_045/046_Cm	A10	CP001363_2403088	0	1	SGDCT_MS10_C05			1	1
2972	STM14_2784	STM2255	CDS	napC	+	2405236	2405838	cytochrome c-type protein NapC	mapped	SGD_031/032_Kan	E11	made*	SGD_031/032_Cm	E11	CP001363_2405809	1	1	SGDCT_MS11_B08	SGDKT_MS26_A05		1	1
2973	STM14_2785	STM2256	CDS	napB	+	2405848	2406297	diheme cytochrome c550	mapped	SGD_043/044_Kan	G10	mapped	SGD_043/044_Cm	G10	CP001363_2406268	1	1	SGDCT_MS28_E09	SGDKT_MS03_B12		1	1
2974	STM14_2786	STM2257	CDS	napH	+	2406413	2407282	quinol dehydrogenase membrane component	mapped	SGD_039/040_Kan	G05	mapped	SGD_039/040_Cm	G05	CP001363_2407253	1	1	SGDCT_MS11_H01	SGDKT_MS15_D07		1	1
2975	STM14_2787	STM2258	CDS	napG	+	2407269	2407964	quinol dehydrogenase periplasmic component	mapped	SGD_152/153_Kan	E06	mapped	SGD_152/153_Cm	E06	CP001363_2407935	0	1	SGDCT_MS15_C04			1	1
2978	STM14_2789	STM2260	CDS	napD	+	2410454	2410717	assembly protein for periplasmic nitrate reductase	mapped	SGD_031/032_Kan	G07	mapped	SGD_031/032_Cm	G07	CP001363_2410688	1	1	SGDCT_MS12_C04	SGDKT_MS07_D08		1	1
2979	STM14_2790	STM2261	CDS	napF	+	2410707	2411198	ferredoxin-type protein	mapped	SGD_043/044_Kan	C01	mapped	SGD_043/044_Cm	C01	CP001363_2411169	1	1	SGDCT_MS19_A03	SGDKT_MS26_E07		1	1
2981	STM14_2792	STM2262	CDS	eco	-	2411612	2412106	ecotin precursor	mapped	SGD_045/046_Kan	H03	mapped	SGD_045/046_Cm	H03	CP001363_2411641	1	1	SGDCT_MS18_D07	SGDKT_MS26_A03		1	1
2982	STM14_2793	STM2263	CDS	yojI	+	2412315	2413958	multidrug transporter membrane component/ATP-binding component	mapped	SGD_065/066_Kan	E03	mapped	SGD_065/066_Cm	E03	CP001363_2413929	1	1	SGDCT_MS13_A06	SGDKT_MS31_H07		1	1
2983	STM14_2794	STM2264	CDS	alkB	+	2414034	2414684	DNA repair system protein	mapped	SGD_162/163_Kan	E01	mapped	SGD_162/163_Cm	E01	CP001363_2414655	0	1	SGDCT_MS09_F11			1	1
2984	STM14_2795	STM2265	CDS	ada	+	2414687	2415748	O6-methylguanine-DNA methyltransferase/transcription activator/repressor	mapped	SGD_053/054_Kan	A10	mapped	SGD_053/054_Cm	A10	CP001363_2415719	1	1	SGDCT_MS04_F10	SGDKT_MS13_E11		1	1
2985	STM14_2796	STM2266	CDS	apbE	+	2415829	2416881	thiamine biosynthesis lipoprotein ApbE	mapped	SGD_051/052_Kan	G08	mapped	SGD_051/052_Cm	G08	CP001363_2416852	1	1	SGDCT_MS02_D01	SGDKT_MS10_G12		1	1
2986	STM14_2797	STM2267	CDS	ompC	+	2416996	2418132	outer membrane porin protein C	mapped	SGD_152/153_Kan	E07	mapped	SGD_152/153_Cm	E07	CP001363_2418103	1	1	SGDCT_MS01_C09	SGDKT_MS01_C09		1	1
2988	STM14_2799	STM2268	ncRNA	micF	+	2418383	2418563	regulatory RNA	mapped	SGD_154/155_Kan	C04	mapped	SGD_154/155_Cm	C04	CP001363_2418534	1	1	SGDCT_MS19_E09	SGDKT_MS34_B04		1	1
2989	STM14_2800	STM2269	CDS	yojN	-	2418861	2421530	phosphotransfer intermediate protein in two-component regulatory system with RcsBC	mapped	SGD_065/066_Kan	E04	mapped	SGD_065/066_Cm	E04	CP001363_2418890	1	1	SGDCT_MS12_E05	SGDKT_MS18_F06		1	1
2990	STM14_2801	STM2270	CDS	rcsB	-	2421547	2422197	transcriptional regulator RcsB	mapped	SGD_100/101_Kan	D03	mapped	SGD_100/101_Cm	D03	CP001363_2421576	1	1	SGDCT_MS17_F09	SGDKT_MS03_A01		1	1
2991	STM14_2802	STM2271	CDS	rcsC	+	2422300	2425146	hybrid sensory kinase in two-component regulatory system with RcsB and YojN	mapped	SGD_172/173_Kan	C07	mapped	SGD_172/173_Cm	C07	CP001363_2425117	1	1	SGDCT_MS14_A09	SGDKT_MS23_H02		1	1
2996	STM14_2807	STM2273	CDS		+	2428310	2429512	putative dehydratase	mapped	SGD_007/008_Kan	E05	mapped	SGD_007/008_Cm	E05	CP001363_2429483	0	1	SGDCT_MS20_D05			1	1
2997	STM14_2808	STM2274	CDS		+	2429527	2430852	putative permease	mapped	SGD_001/002_Kan	H04	made	SGD_001/002_Cm	A05	CP001363_2430823	1	0	SGDKT_MS28_G02			1	1
2998	STM14_2809	STM2275	CDS		-	2430902	2431786	putative regulatory protein	made*	SGD_019/020_Kan	D08	mapped	SGD_019/020_Cm	D08	CP001363_2431120	1	1	SGDCT_MS10_E05	SGDKT_MS09_E07		1	1
2999	STM14_2809	STM2275	CDS		-	2430902	2431786	putative regulatory protein	made*	SGD_029/030_Kan	B04	made*	SGD_029/030_Cm	B04	CP001363_2431120	1	1	SGDCT_MS10_E05	SGDKT_MS09_E07		1	1
3005	STM14_2815	STM2280	CDS		+	2436737	2438023	putative permease	mapped	SGD_033/034_Kan	F12	no			CP001363_2437898	1	0	SGDKT_MS01_G08			1	0
3007	STM14_2816	STM2281	CDS		-	2438089	2438967	putative transcriptional regulator	mapped	SGD_039/040_Kan	B08	mapped	SGD_039/040_Cm	B08	CP001363_2438118	1	1	SGDCT_MS22_E10	SGDKT_MS16_E10		1	1
3008	STM14_2817	STM2282	CDS	glpQ	+	2439083	2440153	glycerophosphodiester phosphodiesterase	mapped	SGD_152/153_Kan	E08	mapped	SGD_152/153_Cm	E08	CP001363_2440124	1	1	SGDCT_MS09_D05	SGDKT_MS08_B08		1	1
3009	STM14_2818	STM2283	CDS	glpT	+	2440158	2441516	sn-glycerol-3-phosphate transporter	mapped	SGD_162/163_Kan	D12	mapped	SGD_162/163_Cm	D12	CP001363_2441487	1	1	SGDCT_MS18_A11	SGDKT_MS16_E06		1	1
3010	STM14_2819	STM2284	CDS	glpA	-	2441789	2443417	sn-glycerol-3-phosphate dehydrogenase subunit A	mapped	SGD_172/173_Kan	C09	mapped	SGD_172/173_Cm	C09	CP001363_2441818	1	1	SGDCT_MS05_G05	SGDKT_MS23_F09		1	1
3011	STM14_2820	STM2285	CDS	glpB	-	2443407	2444666	anaerobic glycerol-3-phosphate dehydrogenase subunit B	mapped	SGD_003/004_Kan	F08	mapped	SGD_003/004_Cm	F08	CP001363_2443436	1	0	SGDKT_MS27_B11			1	1
3012	STM14_2821	STM2286	CDS	glpC	-	2444663	2445853	sn-glycerol-3-phosphate dehydrogenase subunit C	made*	SGD_051/052_Kan	G11	mapped	SGD_051/052_Cm	G11	CP001363_2444692	1	1	SGDCT_MS13_C05	SGDKT_MS03_E11		1	1
3015	STM14_2823		CDS		-	2446155	2446358	hypothetical protein	mapped	SGD_150/151_Kan	C01	mapped	SGD_150/151_Cm	C01	CP001363_2445885	0	0				1	1
3016	STM14_2824	STM2287	CDS	sseL	-	2446348	2447301	deubiquitinase	mapped	SGD_017/018_Kan	B06	mapped	SGD_017/018_Cm	B06	CP001363_2446377	1	1	SGDCT_MS08_H02	SGDKT_MS26_G09		1	1
3017	STM14_2825	STM2288	CDS		+	2447411	2447587	putative cytoplasmic protein	mapped*	SGD_051/052_Kan	C11	mapped	SGD_051/052_Cm	C11	CP001363_2447558	1	1	SGDCT_MS11_H06	SGDKT_MS02_F07		1	1
3018	STM14_2826	STM2289	CDS		+	2447593	2448396	putative aldolase	mapped	SGD_013/014_Kan	G03	mapped	SGD_013/014_Cm	G03	CP001363_2448367	1	1	SGDCT_MS27_C10	SGDKT_MS21_B11		1	1
3019	STM14_2827	STM2290	CDS	yfaV	+	2448422	2449711	putative transport protein	mapped	SGD_041/042_Kan	B06	mapped	SGD_041/042_Cm	B06	CP001363_2449682	1	1	SGDCT_MS09_D12	SGDKT_MS16_G04		1	1
3020	STM14_2828	STM2291	CDS	yfaW	+	2449767	2450984	putative galactonate dehydratase	mapped	SGD_035/036_Kan	F07	mapped	SGD_035/036_Cm	F07	CP001363_2450955	1	1	SGDCT_MS14_C11	SGDKT_MS20_B02		1	1
3021	STM14_2829	STM2292	CDS	yfaX	+	2450986	2451768	putative transcriptional regulator	mapped	SGD_013/014_Kan	H03	mapped	SGD_013/014_Cm	H03	CP001363_2451739	0	1	SGDCT_MS03_G03			1	1
3022	STM14_2830	STM2293	CDS		+	2452018	2453214	competence damage-inducible protein A	no			mapped	SGD_053/054_Cm	F01	CP001363_2453185	0	1	SGDCT_MS14_A02			0	1
3024	STM14_2831	STM2294	CDS	yfaZ	+	2453329	2453976	putative inner membrane protein	mapped	SGD_059/060_Kan	F09	mapped	SGD_059/060_Cm	F09	CP001363_2453947	1	1	SGDCT_MS20_F09	SGDKT_MS03_A10		1	1
3025	STM14_2832	STM2295	CDS	yfaO	-	2454150	2454575	putative NTP pyrophosphohydrolase	mapped	SGD_059/060_Kan	F08	no			CP001363_2454179	0	0				1	0
3026	STM14_2833	STM2296	CDS	ais	+	2454620	2455225	aluminum-inducible protein	made	SGD_039/040_Kan	D01	mapped	SGD_039/040_Cm	D01	CP001363_2455196	1	1	SGDCT_MS21_G08	SGDKT_MS19_G07		1	1
3028	STM14_2835	STM2297	CDS	yfbE	-	2455524	2456663	UDP-4-amino-4-deoxy-L-arabinose--oxoglutarate aminotransferase	mapped	SGD_049/050_Kan	C05	made	SGD_049/050_Cm	C05	CP001363_2455535	1	1	SGDCT_MS26_H05	SGDKT_MS15_C04		1	1
3029	STM14_2836	STM2298	CDS	pmrF	-	2456666	2457649	undecaprenyl phosphate 4-deoxy-4-formamido-L-arabinose transferase	mapped	SGD_162/163_Kan	D11	mapped*	SGD_162/163_Cm	D11	CP001363_2456695	1	1	SGDCT_MS19_G08	SGDKT_MS06_H09		1	1
3030	STM14_2837	STM2299	CDS	yfbG	-	2457646	2459628	bifunctional UDP-glucuronic acid decarboxylase/UDP-4-amino-4-deoxy-L-arabinose formyltransferase	mapped	SGD_017/018_Kan	C06	mapped	SGD_017/018_Cm	C06	CP001363_2457675	1	1	SGDCT_MS27_E02	SGDKT_MS07_H01		1	1
3031	STM14_2838	STM2300	CDS		-	2459625	2460524	putative cytoplasmic protein	mapped	SGD_037/038_Kan	B11	made	SGD_037/038_Cm	B11	CP001363_2459654	1	1	SGDCT_MS05_B09	SGDKT_MS21_E04		1	1
3032	STM14_2839	STM2301	CDS	arnT	-	2460521	2462167	4-amino-4-deoxy-L-arabinose transferase	mapped	SGD_003/004_Kan	G08	mapped	SGD_003/004_Cm	G08	CP001363_2460550	1	1	SGDCT_MS05_G04	SGDKT_MS01_G05		1	1
3034	STM14_2841	STM2303	CDS		-	2462499	2462876	hypothetical protein	mapped	SGD_007/008_Kan	F05	mapped	SGD_007/008_Cm	F05	CP001363_2462528	1	1	SGDCT_MS11_B01	SGDKT_MS27_C05		1	1
3035	STM14_2842	STM2304	CDS	pmrD	+	2462871	2463128	polymyxin resistance protein B	mapped	SGD_013/014_Kan	A04	mapped	SGD_013/014_Cm	A04	CP001363_2463099	1	1	SGDCT_MS01_F10	SGDKT_MS06_H03		1	1
3036	STM14_2843	STM2305	CDS	menE	+	2463226	2464593	O-succinylbenzoic acid--CoA ligase	mapped	SGD_049/050_Kan	F02	mapped	SGD_049/050_Cm	F02	CP001363_2464564	1	1	SGDCT_MS10_G10	SGDKT_MS32_B01		1	1
3037	STM14_2844	STM2306	CDS	menC	+	2464590	2465552	O-succinylbenzoate synthase	mapped	SGD_162/163_Kan	D10	mapped	SGD_162/163_Cm	D10	CP001363_2465523	1	1	SGDCT_MS18_A03	SGDKT_MS32_E09		1	1
3038	STM14_2845	STM2307	CDS	menB	+	2465552	2466409	naphthoate synthase	mapped	SGD_162/163_Kan	D09	mapped	SGD_162/163_Cm	D09	CP001363_2466380	1	1	SGDCT_MS26_A12	SGDKT_MS03_H11		1	1
3039	STM14_2846	STM2308	CDS	yfbB	+	2466424	2467182	acyl-CoA thioester hydrolase YfbB	mapped	SGD_051/052_Kan	E04	mapped	SGD_051/052_Cm	E04	CP001363_2467153	1	1	SGDCT_MS07_G01	SGDKT_MS26_C01		1	1
3040	STM14_2847	STM2309	CDS	menD	+	2467179	2468849	2-succinyl-6-hydroxy-2, 4-cyclohexadiene-1-carboxylic acid synthase/2-oxoglutarate decarboxylase	mapped	SGD_172/173_Kan	C10	mapped	SGD_172/173_Cm	C10	CP001363_2468820	1	0	SGDKT_MS17_D01			1	1
3041	STM14_2848	STM2310	CDS	menF	+	2468935	2470230	menaquinone-specific isochorismate synthase	mapped	SGD_033/034_Kan	B06	mapped	SGD_033/034_Cm	B06	CP001363_2470201	1	1	SGDCT_MS04_G02	SGDKT_MS04_C02		1	1
3042	STM14_2849	STM2311	CDS	elaB	+	2470331	2470642	hypothetical protein	mapped	SGD_043/044_Kan	E07	mapped	SGD_043/044_Cm	E07	CP001363_2470613	1	1	SGDCT_MS18_B05	SGDKT_MS16_G11		1	1
3043	STM14_2850	STM2312	CDS	elaA	+	2470691	2471152	hypothetical protein	mapped	SGD_162/163_Kan	D08	mapped	SGD_162/163_Cm	D08	CP001363_2471123	1	1	SGDCT_MS17_G05	SGDKT_MS04_B08		1	1
3044	STM14_2851	STM2313	CDS	elaC	-	2471105	2472129		mapped	SGD_045/046_Kan	B10	mapped	SGD_045/046_Cm	B10	CP001363_2471241	1	1	SGDCT_MS14_H04	SGDKT_MS11_D02		1	1
3045	STM14_2852	STM2314	CDS		-	2472195	2473196	putative chemotaxis signal transduction protein	mapped	SGD_019/020_Kan	E08	mapped	SGD_019/020_Cm	E08	CP001363_2472224	0	1	SGDCT_MS22_H08			1	1
3046	STM14_2853	STM2315	CDS	yfbK	+	2473237	2475018	hypothetical protein	mapped	SGD_001/002_Kan	E10	mapped	SGD_005/006_Cm	E10	CP001363_2474989	0	1	SGDCT_MS27_E11			1	1
3050	STM14_2857	STM2316.S	CDS	nuoN	+	2475906	2477363	NADH dehydrogenase subunit N	mapped	SGD_162/163_Kan	D07	mapped	SGD_162/163_Cm	D07	CP001363_2477334	0	0				1	1
3051	STM14_2858	STM2317	CDS	nuoM	+	2477370	2478899	NADH dehydrogenase subunit M	no			mapped	SGD_162/163_Cm	D06	CP001363_2478870	0	0				0	1
3052	STM14_2859	STM2318	CDS	nuoL	+	2479213	2481054	NADH dehydrogenase subunit L	no			mapped	SGD_162/163_Cm	D05	CP001363_2481025	0	0				0	1
3053	STM14_2860	STM2319	CDS	nuoK	+	2481051	2481353	NADH dehydrogenase subunit K	mapped	SGD_162/163_Kan	D04	mapped	SGD_162/163_Cm	D04	CP001363_2481324	1	0	SGDKT_MS34_F07			1	1
3054	STM14_2861	STM2320	CDS	nuoJ	+	2481350	2481904	NADH dehydrogenase subunit J	mapped	SGD_162/163_Kan	D03	mapped	SGD_162/163_Cm	D03	CP001363_2481875	1	0	SGDKT_MS12_C10			1	1
3056	STM14_2863	STM2322	CDS	nuoH	+	2482472	2483449	NADH dehydrogenase subunit H	mapped	SGD_162/163_Kan	D01	mapped*	SGD_162/163_Cm	D01	CP001363_2483420	1	1	SGDCT_MS01_B09	SGDKT_MS31_C01		1	1
3057	STM14_2864	STM2323.S	CDS	nuoG	+	2483446	2486172	NADH dehydrogenase subunit G	mapped	SGD_162/163_Kan	C12	mapped	SGD_162/163_Cm	C12	CP001363_2486143	1	0	SGDKT_MS35_A05			1	1
3059	STM14_2866	STM2325	CDS	nuoE	+	2487537	2488037	NADH dehydrogenase subunit E	mapped	SGD_162/163_Kan	C11	no			CP001363_2488008	1	0	SGDKT_MS35_B01			1	0
3060	STM14_2867	STM2326	CDS	nuoC	+	2488040	2489842	bifunctional NADH:ubiquinone oxidoreductase subunit C/D	mapped	SGD_172/173_Kan	C12	made*	SGD_172/173_Cm	F12 + C12	CP001363_2489813	1	0	SGDKT_MS34_H04			1	1
3061	STM14_2868	STM2327	CDS	nuoB	+	2489929	2490591	NADH dehydrogenase subunit B	mapped	SGD_162/163_Kan	C10	mapped	SGD_162/163_Cm	C10	CP001363_2490562	1	0	SGDKT_MS32_G08			1	1
3062	STM14_2869	STM2328	CDS	nuoA	+	2490607	2491050	NADH dehydrogenase subunit A	mapped	SGD_162/163_Kan	C09	mapped	SGD_162/163_Cm	C09	CP001363_2491021	1	0	SGDKT_MS34_G10			1	1
3065	STM14_2872	STM2329	CDS		+	2491445	2491597	putative cytoplasmic protein	mapped	SGD_013/014_Kan	B04	mapped	SGD_013/014_Cm	B04	CP001363_2491568	1	1	SGDCT_MS03_G01	SGDKT_MS14_E06		1	1
3066	STM14_2873	STM2330	CDS	lrhA	+	2491677	2492615	NADH dehydrogenase transcriptional repressor	mapped	SGD_013/014_Kan	C04	mapped	SGD_013/014_Cm	C04	CP001363_2492586	1	0	SGDKT_MS02_C12			1	1
3068	STM14_2874	STM2331	CDS	yfbQ	-	2493547	2494761	aminotransferase AlaT	mapped	SGD_059/060_Kan	F10	no			CP001363_2493576	1	0	SGDKT_MS30_G11			1	0
3069	STM14_2875	STM2332	CDS		-	2494855	2495454	hypothetical protein	mapped	SGD_053/054_Kan	D01	mapped	SGD_053/054_Cm	D01	CP001363_2494884	0	1	SGDCT_MS27_C06			1	1
3070	STM14_2876	STM2333	CDS	yfbS	+	2495546	2497372	putative response regulator	mapped	SGD_059/060_Kan	F11	mapped	SGD_059/060_Cm	F11	CP001363_2497343	1	1	SGDCT_MS21_D10	SGDKT_MS10_F08		1	1
3071	STM14_2877	STM2334	CDS	yfbT	+	2497449	2498108	putative phosphatase	mapped*	SGD_051/052_Kan	D11	mapped	SGD_051/052_Cm	D11	CP001363_2498097	1	2	SGDCT_MS07_E10	SGDCT_MS26_G04	SGDKT_MS31_B09	1	1
3072	STM14_2878	STM2335	CDS	yfbU	+	2498119	2498613	hypothetical protein	mapped	SGD_059/060_Kan	F12	mapped	SGD_059/060_Cm	F12	CP001363_2498584	1	1	SGDCT_MS22_F02	SGDKT_MS15_A04		1	1
3073	STM14_2879	STM2336	CDS		+	2498696	2499151	hypothetical protein	mapped	SGD_053/054_Kan	D05	mapped	SGD_053/054_Cm	D05	CP001363_2499122	1	1	SGDCT_MS23_A09	SGDKT_MS22_B09		1	1
3077	STM14_2883	STM2338	CDS	pta	-	2500770	2502914	phosphate acetyltransferase	mapped	SGD_162/163_Kan	C08	no	SGD_162/163_Cm	C08	CP001363_2500799	1	0	SGDKT_MS19_G05			1	0
3078	STM14_2884	STM2339	CDS	yfcC	-	2503132	2504652	hypothetical protein	mapped	SGD_035/036_Kan	G05	mapped	SGD_035/036_Cm	G05	CP001363_2503161	1	1	SGDCT_MS18_F01	SGDKT_MS13_C07		1	1
3079	STM14_2885	STM2340	CDS		+	2504701	2505654	putative transketolase	mapped	SGD_019/020_Kan	F08	mapped	SGD_019/020_Cm	F08	CP001363_2505625	1	1	SGDCT_MS25_H11	SGDKT_MS24_H03		1	1
3081	STM14_2886	STM2341	CDS		+	2505647	2506477	putative transketolase	mapped	SGD_013/014_Kan	D04	mapped	SGD_013/014_Cm	D04	CP001363_2506448	1	1	SGDCT_MS26_E05	SGDKT_MS03_H01		1	1
3082	STM14_2887	STM2342	CDS	ulaA_2	+	2506474	2507871	ascorbate-specific PTS system enzyme IIC	mapped	SGD_013/014_Kan	E03	mapped	SGD_013/014_Cm	E03	CP001363_2507836	1	1	SGDCT_MS29_A02	SGDKT_MS26_D06		1	1
3083	STM14_2888	STM2343	CDS		+	2507886	2508158	putative cytoplasmic protein	mapped	SGD_027/028_Kan	F06	mapped	SGD_027/028_Cm	F06	CP001363_2508129	1	1	SGDCT_MS09_B04	SGDKT_MS22_G01		1	1
3084	STM14_2889	STM2344	CDS		+	2508239	2508682	putative phosphotransferase system enzyme II A component	mapped	SGD_013/014_Kan	F04	mapped	SGD_013/014_Cm	F04	CP001363_2508653	1	1	SGDCT_MS09_E04	SGDKT_MS16_A05		1	1
3086	STM14_2891	STM2345	CDS		-	2508935	2509954	putative transcriptional regulator	mapped	SGD_019/020_Kan	G08	mapped	SGD_019/020_Cm	G08	CP001363_2508964	1	0	SGDKT_MS18_H09			1	1
3087	STM14_2892	STM2346	CDS		+	2509960	2510514	putative NTP pyrophosphohydrolase	mapped	SGD_053/054_Kan	F07	mapped	SGD_053/054_Cm	F07	CP001363_2510485	1	0	SGDKT_MS17_B07			1	1
3088	STM14_2893	STM2347	CDS	yfcE	+	2510571	2511122	phosphodiesterase	mapped	SGD_059/060_Kan	G03	mapped	SGD_059/060_Cm	G03	CP001363_2511093	1	1	SGDCT_MS19_B11	SGDKT_MS23_C07		1	1
3089	STM14_2894	STM2348	CDS	yfcF	+	2511178	2511822	putative glutathione S-transferase	mapped	SGD_059/060_Kan	G04	mapped	SGD_059/060_Cm	G04	CP001363_2511793	1	1	SGDCT_MS16_A06	SGDKT_MS08_H09		1	1
3090	STM14_2895	STM2349	CDS	yfcG	-	2511965	2512612	putative glutathione S-transferase	mapped	SGD_059/060_Kan	G05	mapped	SGD_059/060_Cm	G05	CP001363_2511994	1	1	SGDCT_MS03_D12	SGDKT_MS28_C10		1	1
3091	STM14_2896	STM2350	CDS	yfcH	-	2512738	2513631	putative sugar nucleotide epimerase	mapped	SGD_059/060_Kan	G06	mapped	SGD_059/060_Cm	G06	CP001363_2512767	1	1	SGDCT_MS16_C10	SGDKT_MS04_H01		1	1
3092	STM14_2897	STM2351	CDS	hisP	+	2513683	2514459	histidine/lysine/arginine/ornithine transporter subunit	mapped	SGD_162/163_Kan	C07	mapped	SGD_162/163_Cm	C07	CP001363_2514430	1	1	SGDCT_MS07_F09	SGDKT_MS21_G04		1	1
3094	STM14_2899	STM2353	CDS	hisQ	+	2515174	2515860	histidine/lysine/arginine/ornithine transport protein	mapped*	SGD_162/163_Kan	C05	mapped	SGD_162/163_Cm	C05	CP001363_2515831	1	1	SGDCT_MS24_F12	SGDKT_MS04_H04		1	1
3095	STM14_2900	STM2354	CDS	hisJ	+	2516043	2516825	histidine transport protein	mapped	SGD_152/153_Kan	E09	mapped	SGD_152/153_Cm	E09	CP001363_2516796	1	0	SGDKT_MS16_E07			1	1
3096	STM14_2901	STM2355	CDS	argT	+	2517063	2517845	lysine/arginine/ornithine transport protein	mapped	SGD_152/153_Kan	E10	mapped	SGD_152/153_Cm	E10	CP001363_2517816	1	1	SGDCT_MS19_A07	SGDKT_MS06_H04		1	1
3099	STM14_2903	STM2356	CDS	ubiX	+	2518134	2518703	3-octaprenyl-4-hydroxybenzoate carboxy-lyase	mapped	SGD_162/163_Kan	C04	mapped	SGD_162/163_Cm	C04	CP001363_2518674	1	1	SGDCT_MS28_C04	SGDKT_MS32_A02		1	1
3100	STM14_2904	STM2357	CDS		+	2518730	2520136	putative amino acid transporter	mapped	SGD_027/028_Kan	B04	mapped	SGD_027/028_Cm	B04	CP001363_2520107	1	0	SGDKT_MS15_H07			1	1
3101	STM14_2905	STM2358	CDS		+	2520200	2521303	putative cytoplasmic protein	mapped	SGD_013/014_Kan	G04	mapped	SGD_013/014_Cm	G04	CP001363_2521274	1	1	SGDCT_MS08_E02	SGDKT_MS04_E04		1	1
3102	STM14_2906	STM2359	CDS		+	2521305	2522726	putative amino acid transporter	mapped	SGD_013/014_Kan	H04	mapped	SGD_013/014_Cm	H04	CP001363_2522697	1	1	SGDCT_MS03_E12	SGDKT_MS21_F02		1	1
3103	STM14_2907	STM2360	CDS		+	2522817	2524214	putative diaminopimelate decarboxylase	mapped	SGD_013/014_Kan	A05	mapped	SGD_013/014_Cm	A05	CP001363_2524185	1	1	SGDCT_MS01_G07	SGDKT_MS33_E07		1	1
3105	STM14_2909	STM2362	CDS	purF	+	2525888	2527405	amidophosphoribosyltransferase	mapped	SGD_162/163_Kan	C03	mapped	SGD_162/163_Cm	C03	CP001363_2527376	1	1	SGDCT_MS08_A02	SGDKT_MS20_E08		1	1
3106	STM14_2910	STM2363	CDS	cvpA	+	2527443	2527931	colicin V production protein	mapped	SGD_162/163_Kan	C02	mapped	SGD_162/163_Cm	C02	CP001363_2527902	1	1	SGDCT_MS07_D11	SGDKT_MS09_C09		1	1
3108	STM14_2912	STM2364	CDS	dedD	+	2528242	2528916	hypothetical protein	mapped	SGD_162/163_Kan	C01	no			CP001363_2528887	1	0	SGDKT_MS28_H05			1	0
3111	STM14_2915	STM2367	CDS	dedA	+	2531306	2531965	hypothetical protein	mapped	SGD_162/163_Kan	B12	mapped	SGD_162/163_Cm	B12	CP001363_2531963	1	1	SGDCT_MS17_A04	SGDKT_MS14_G05		1	1
3112	STM14_2916	STM2368	CDS	truA	+	2532014	2532826	tRNA pseudouridine synthase A	mapped	SGD_150/151_Kan	F05	mapped	SGD_150/151_Cm	F05	CP001363_2532797	0	0				1	1
3113	STM14_2917	STM2369	CDS	usg	+	2532826	2533839	putative semialdehyde dehydrogenase	mapped	SGD_162/163_Kan	B11	made*	SGD_162/163_Cm	B11	CP001363_2533810	1	1	SGDCT_MS03_F11	SGDKT_MS08_E05		1	1
3114	STM14_2918	STM2370	CDS	pdxB	+	2533907	2535157	erythronate-4-phosphate dehydrogenase	mapped	SGD_162/163_Kan	B10	made	SGD_162/163_Cm	B10	CP001363_2535128	1	0	SGDKT_MS03_E06			1	1
3115	STM14_2919	STM2371	CDS	flk	-	2535147	2536148	flagella biosynthesis regulator	mapped	SGD_027/028_Kan	A03	no			CP001363_2535176	1	0	SGDKT_MS18_H07			1	0
[truncated: 1,880 more rows]
