# Supplementary material for: A genome-wide collection of barcoded single-gene deletion mutants in Salmonella enterica serovar Typhimurium
Source: PLoS One. 2024 Mar 7;19(3):e0298419. doi: 10.1371/journal.pone.0298419 (PMC10919679; doi:10.1371/journal.pone.0298419)
Supplement: S4 Table — (XLSX) [file pone.0298419.s004.xlsx]

## Sheet: ST4
Supplementary Table S4: Annotation and plate/well location of all barcodes identified in the barcoded STM14028s SGD collection.
Running_No	Barcode	Genome	Barcode_insertion_coordinate	Barcode_Strand	primary_plate/well_location	secondary plate/well_location(s)	>1 barcode in well?	Expected_plate_location	Expected_well_location	Gene location of barcode	Type1	Gene_start	Gene_end	Gene_strand	Gene_abbrev	Gene_function	Note	LT2 gene	Alternative gene number	Alternative Start	Alternative Stop	Strand	Alternative gene name	Annotation	Rast_annotation_Ver70	Pathways
1	GTATTGCACAAAAAAGTCGTC	CP001363	29462	-	SGDCT_MS01_A01			SGDCT_MS01	A01	STM14_0032	CDS	29433	29978	+	bcfE	fimbrial subunit	fimbrial subunit (gi|4959515)	STM0025						fimbrial subunit; fimbrial subunit (gi|4959515)	type 1 fimbrae adaptor subunit FimF	Membrane Transport,Membrane Transport_Protein secretion system Type VII (Chaperone/Usher pathway CU),Membrane Transport_Protein secretion system Type VII (Chaperone/Usher pathway CU)_Type 1 pili (mannose-sensitive fimbriae gamma-fimbriae),Adherence Factors-Fimbrial
2	CAAGATATATCACGACAACCT	CP001363	847509	-	SGDCT_MS01_A02			SGDCT_MS01	A02	STM14_0909	CDS	847480	848538	+	modC	molybdate transporter ATP-binding protein	Part of the ABC transporter complex modABC involved in molybdenum import	STM0783						molybdate transporter ATP-binding protein; Part of the ABC transporter complex modABC involved in molybdenum import	Molybdenum transport ATP-binding protein ModC (TC 3.A.1.8.1)	Cofactors Vitamins Prosthetic Groups Pigments,Cofactors Vitamins Prosthetic Groups Pigments_Folate and pterines,Cofactors Vitamins Prosthetic Groups Pigments_Folate and pterines_Molybdenum cofactor biosynthesis
3	GTTAAACATTAAGCACCGGTG	CP001363	3340602	-	SGDCT_MS01_A03			SGDCT_MS01	A03	STM14_3828	CDS	3340573	3341232	+	yghB	hypothetical protein	hypothetical protein in metC 3'region (SW:YGHB_SALTY): DedA family	STM3162						hypothetical protein; hypothetical protein in metC 3'region (SW:YGHB_SALTY); DedA family	DedA family inner membrane protein YghB	Miscellaneous,Miscellaneous_Miscellaneous - no subcategory,Miscellaneous_Miscellaneous - no subcategory_DedA family of inner membrane proteins
4	AACCAGCCTCAGTGGAACGCC	CP001363	1217275	-	SGDCT_MS01_A04			SGDCT_MS01	A04	STM14_1347	CDS	1217246	1217944	+	flgD	flagellar basal body rod modification protein	acts as a scaffold for the assembly of hook proteins onto the flagellar basal body rod: Yersinia%2C Vibrio parahaemolyticus%2C Bradyrhizobium and other organisms have 2 copies of some flagellar genes: in V. parahaemolyticus one set used for lateral flagella production and the other is used for the polar flagella production	STM1176						flagellar basal body rod modification protein; acts as a scaffold for the assembly of hook proteins onto the flagellar basal body rod; Yersinia, Vibrio parahaemolyticus, Bradyrhizobium and other organisms have 2 copies of some flagellar genes; in V. parahaemolyticus one set used for lateral flagella production and the other is used for the polar flagella production	Flagellar basal-body rod modification protein FlgD	Motility and Chemotaxis,Motility and Chemotaxis_Flagellar motility in Prokaryota,Motility and Chemotaxis_Flagellar motility in Prokaryota_Flagellum,Motility and Chemotaxis_Flagellar motility in Prokaryota_Flagellar motility,Genes Regulated by SsrA-SssrB TCS
5	ACTTGAATTCCATAGCCACTA	CP001362	64642	-	SGDCT_MS01_A05			SGDCT_MS01	A05	STM14_5601	CDS	64613	66034	+	traB	conjugative transfer: assembly		PSLT081							IncF plasmid conjugative transfer pilus assembly protein TraB	Membrane Transport,Membrane Transport_Protein and nucleoprotein secretion system Type IV,Membrane Transport_Protein and nucleoprotein secretion system Type IV_IncF Conjugal Transfer System,Membrane Transport_Protein and nucleoprotein secretion system Type IV_Conjugative transfer
6	CTGCACGTAAGAGACGGGCCG	CP001363	2063101	-	SGDCT_MS01_A06			SGDCT_MS01	A06	STM14_2383	CDS	2063072	2064556	+	amyA	cytoplasmic alpha-amylase	converts 1%2C4-alpha-D-glucans to maltodextrin	STM1963						cytoplasmic alpha-amylase; converts 1,4-alpha-D-glucans to maltodextrin	Cytoplasmic alpha-amylase (EC 3.2.1.1)	Carbohydrates,Carbohydrates_Di- and oligosaccharides,Carbohydrates_Di- and oligosaccharides_Maltose and Maltodextrin Utilization,GLYCOSIDE HYDROLASE FAMILY 13 ( MOSTLY PLANT SUGAR HYDROLASES),GLYCOSYL HYDROLASES
7	CGAACAGCCTCCATGTACAGC	CP001363	446732	+	SGDCT_MS01_A07			SGDCT_MS01	A07	STM14_0466	CDS	445589	446761	-	araJ	protein AraJ	member of the major facilitator superfamily (MFS) of transporters: unknown function: may be associated with transport or processing of arabinose polymers	STM0394	STM14_0466.R		446815			Protein araJ precursor; L-Arabinose utilization	Protein AraJ precursor	Carbohydrates,Carbohydrates_Monosaccharides,Carbohydrates_Monosaccharides_L-Arabinose utilization,Pseudogenes_in_typhi_clade,Pseudogenes_Typhi_specific
8	GACTACACTCCCTTTGTCAAA	CP001362	72231	-	SGDCT_MS01_A08			SGDCT_MS01	A08	STM14_5610	CDS	72202	73194	+	traU	conjugative transfer: assembly		PSLT092							IncF plasmid conjugative transfer pilus assembly protein TraU	Membrane Transport,Membrane Transport_Protein and nucleoprotein secretion system Type IV,Membrane Transport_Protein and nucleoprotein secretion system Type IV_IncF Conjugal Transfer System,Membrane Transport_Protein and nucleoprotein secretion system Type IV_Conjugative transfer
9	TTCAGCATTTCTGCGACTAAC	CP001363	508827	-	SGDCT_MS01_A09			SGDCT_MS01	A09	STM14_0534	CDS	508798	509070	+	hupB	transcriptional regulator HU subunit beta	histone-like DNA-binding protein	STM0451						transcriptional regulator HU subunit beta; histone-like DNA-binding protein	DNA-binding protein HU-beta	DNA Metabolism,DNA Metabolism_DNA Metabolism - no subcategory,DNA Metabolism_DNA Metabolism - no subcategory_DNA structural proteins bacterial
10	CATGGCGAGTTTCCTTCACCA	CP001362	10203	+	SGDCT_MS01_A10			SGDCT_MS01	A10	STM14_5540	CDS	9675	10232	-	orf5	putative outer membrane protein		PSLT015							Kappa-fimbriae probable subunit	Membrane Transport,Membrane Transport_Protein secretion system Type VII (Chaperone/Usher pathway CU),Membrane Transport_Protein secretion system Type VII (Chaperone/Usher pathway CU)_kappa-Fimbriae
11	GTCATAAAAAATATTACGGTG	CP001363	4765117	-	SGDCT_MS01_A11			SGDCT_MS01	A11	Intergen_STM14_5396_STM14_5398	Intergen	4765111	4765497					STM4498.1N	STM14_5397	4765088	4765188	+
12	TACCTTTAGTCAACATATACT	CP001363	1409736	-	SGDCT_MS01_A12			SGDCT_MS01	A12	STM14_1603	CDS	1409707	1409949	+	cedA	cell division modulator	affects inhibition after overreplication of chromosome in dnaAcos mutants	STM1319						cell division modulator; affects inhibition after overreplication of chromosome in dnaAcos mutants	Cell division activator cedA
13	AATATAAGTCGGCAAGATTAA	CP001363	2933368	+	SGDCT_MS01_B01			SGDCT_MS01	B01	STM14_3337	CDS	2932858	2933397	-	fljA	phase-1 flagellin repressor	repressor of fliC (SW:FLJA_SALTY): flagellar synthesis	STM2770						phase-1 flagellin repressor; repressor of fliC (SW:FLJA_SALTY); flagellar synthesis	Flagellar synthesis: repressor of fliC
14	AATTACGCACGCCTATCCGAA	CP001363	3141958	-	SGDCT_MS01_B02			SGDCT_MS01	B02	STM14_3582	CDS	3141929	3143296	+	sdaB	L-serine dehydratase/L-threonine deaminase 2	similar to Escherichia coli L-serine dehydratase: deaminase: L-SD2 (AAC75839.1)	STM2971						L-serine dehydratase/L-threonine deaminase 2; similar to Escherichia coli L-serine dehydratase; deaminase; L-SD2 (AAC75839.1)	L-serine dehydratase, beta subunit (EC 4.3.1.17) / L-serine dehydratase, alpha subunit (EC 4.3.1.17)	Amino Acids and Derivatives,Carbohydrates,Amino Acids and Derivatives_Alanine serine and glycine,Carbohydrates_Central carbohydrate metabolism,Amino Acids and Derivatives_Alanine serine and glycine_Glycine and Serine Utilization,Carbohydrates_Central carbohydrate metabolism_Pyruvate Alanine Serine Interconversions
15	AACCGCTCAATCGCACCTAAT	CP001362	87204	-	SGDCT_MS01_B03			SGDCT_MS01	B03	STM14_5626	CDS	87175	92433	+	traI	conjugative transfer: oriT nicking-unwinding		PSLT108							IncF plasmid conjugative transfer DNA-nicking and unwinding protein TraI	Membrane Transport,Membrane Transport_Protein and nucleoprotein secretion system Type IV,Membrane Transport_Protein and nucleoprotein secretion system Type IV_IncF Conjugal Transfer System,Membrane Transport_Protein and nucleoprotein secretion system Type IV_Conjugative transfer,GENES_WITH GC GREATER THAN 60
16	CACCTCCTCGACGACTCCCTG	CP001362	20651	-	SGDCT_MS01_B04		>1 barcode	SGDCT_MS01	B04	STM14_5552	CDS	20622	20912	+		putative cytoplasmic protein		PSLT029							putative cytoplasmic protein	GENES_WITH GC GREATER THAN 60
17	ATAACATCCGGCACCCTTACA	CP001362	66627	-	SGDCT_MS01_B05			SGDCT_MS01	B05	STM14_5603	CDS	66598	66843	+	trbD	conjugative transfer protein		PSLT083							IncF plasmid conjugative transfer protein TrbD	Membrane Transport,Membrane Transport_Protein and nucleoprotein secretion system Type IV,Membrane Transport_Protein and nucleoprotein secretion system Type IV_IncF Conjugal Transfer System,Membrane Transport_Protein and nucleoprotein secretion system Type IV_Conjugative transfer,GENES WITH GC LESS THAN 40
18	CGCTGATGATCGGGACTCGGA	CP001363	4698627	-	SGDCT_MS01_B06			SGDCT_MS01	B06	STM14_5335	CDS	4698598	4699242	+		putative inner membrane protein		STM4444							Putative inner membrane protein
19	ACTTCATTTGACAAAAGTTCC	CP001363	3153645	+	SGDCT_MS01_B07			SGDCT_MS01	B07	STM14_3594	CDS	3152574	3153674	-	ygdE	putative RNA 2'-O-ribose methyltransferase		STM2980					mtfA [R]		LSU rRNA 2'-O-methyl-C2498 methyltransferase RlmM	RNA Metabolism,RNA Metabolism_RNA processing and modification,RNA Metabolism_RNA processing and modification_RNA methylation
20	CAACACGACGACTCCAGCCCA	CP001363	2604085	+	SGDCT_MS01_B08			SGDCT_MS01	B08	STM14_2998	CDS	2603203	2604114	-	cysM	cysteine synthase B	catalyzes the formation of cysteine from 3-O-acetyl-L-serine and hydrogen sulfide	STM2440						cysteine synthase B; catalyzes the formation of cysteine from 3-O-acetyl-L-serine and hydrogen sulfide	Cysteine synthase (EC 2.5.1.47)	Amino Acids and Derivatives,Amino Acids and Derivatives_Lysine threonine methionine and cysteine,Amino Acids and Derivatives_Lysine threonine methionine and cysteine_Methionine Biosynthesis,Amino Acids and Derivatives_Lysine threonine methionine and cysteine_Cysteine Biosynthesis
21	CAGCAGCACCAAACCACCAAT	CP001363	2483420	+	SGDCT_MS01_B09			SGDCT_MS01	B09	STM14_2863	CDS	2482472	2483449	-	nuoH	NADH dehydrogenase subunit H	Catalyzes the transfer of electrons from NADH to ubiquinone	STM2322						NADH dehydrogenase subunit H; Catalyzes the transfer of electrons from NADH to ubiquinone	NADH-ubiquinone oxidoreductase chain H (EC 1.6.5.3)	Respiration,Respiration_Electron donating reactions,Respiration_Electron donating reactions_Respiratory Complex I,Respiration_Electron donating reactions_NADH ubiquinone oxidoreductase
22	AACCTCCGCTCCGCTAACAAC	CP001363	3435567	+	SGDCT_MS01_B10	SGDCT_MS01_B04		SGDCT_MS01	B10	STM14_3930	CDS	3434706	3435596	-	garR	tartronate semialdehyde reductase	catalyzes the reduction of tartronate semialdehyde to glycerate	STM3248						tartronate semialdehyde reductase; catalyzes the reduction of tartronate semialdehyde to glycerate	2-hydroxy-3-oxopropionate reductase (EC 1.1.1.60)	Nitrogen Metabolism,Carbohydrates,Nitrogen Metabolism_Nitrogen Metabolism - no subcategory,Carbohydrates_Organic acids,Carbohydrates_Monosaccharides,Nitrogen Metabolism_Nitrogen Metabolism - no subcategory_Allantoin Utilization,Carbohydrates_Organic acids_Glycerate metabolism,Carbohydrates_Monosaccharides_D-galactarate D-glucarate and D-glycerate catabolism - gjo,Carbohydrates_Monosaccharides_D-g…
23	ACCTCATTACTGCCCAGACGA	CP001363	482796	+	SGDCT_MS01_B11			SGDCT_MS01	B11	STM14_0506	CDS	481716	482825	-	phnT	2-aminoethylphosphonate transporter	probable ATPase component of 2-aminoethylphosphonate transporter PhnT (gi|11354253)	STM0428						2-aminoethylphosphonate transporter; probable ATPase component of 2-aminoethylphosphonate transporter PhnT (gi|11354253)	2-aminoethylphosphonate ABC transporter ATP-binding protein (TC 3.A.1.9.1)	Phosphorus Metabolism,Phosphorus Metabolism_Phosphorus Metabolism - no subcategory,Phosphorus Metabolism_Phosphorus Metabolism - no subcategory_Phosphonate metabolism
24	CAGCACATACTCTTATTGAGC	CP001363	2986130	+	SGDCT_MS01_B12			SGDCT_MS01	B12	STM14_3401	CDS	2984789	2986159	-		putative glycoporin		STM2816							Putative glycoporin	Genes with CRP binding sites,Pseudogenes_in_typhi_clade,Pseudogenes_gained_at_sendai_paratyphi_A_node
25	ATATCTCGGTCATGTAGCAAT	CP001363	1447801	+	SGDCT_MS01_C01			SGDCT_MS01	C01	STM14_1647	CDS	1446679	1447830	-	ydiO	putative acyl-CoA dehydrogenase	may play a role in electron transport between the anaerobic fatty acid oxidation pathway and the respiratory chain	STM1356						putative acyl-CoA dehydrogenase; may play a role in electron transport between the anaerobic fatty acid oxidation pathway and the respiratory chain	Crotonobetainyl-CoA dehydrogenase (EC 1.3.99.-)	Fatty Acids Lipids and Isoprenoids,Fatty Acids Lipids and Isoprenoids_Fatty acids,Fatty Acids Lipids and Isoprenoids_Fatty acids_Carnitine Metabolism in Microorganisms
26	GCACACCCAGTGATCCCTCTT	CP001362	23002	-	SGDCT_MS01_C02			SGDCT_MS01	C02	Intergen_STM14_5555_STM14_5556	Intergen	22808	23475						STM14_5555.L	22973	23482	+		hypothetical protein; similar to orf from Salmonella enteritidis virulence plasmid
27	CCAGTACATCCGCGTTACAAC	CP001363	453980	-	SGDCT_MS01_C03			SGDCT_MS01	C03	STM14_0473	CDS	453951	455270	+	brnQ	branched-chain amino acid transporter	branched-chain amino acid transport system II carrier protein (SW:BRNQ_SALTY): LIVCS family: LIV-II	STM0399						branched-chain amino acid transporter; branched-chain amino acid transport system II carrier protein (SW:BRNQ_SALTY); LIVCS family; LIV-II	Branched-chain amino acid transport system carrier protein
28	TCCAGGACGTTGTATGCACCC	CP001363	1706312	-	SGDCT_MS01_C04			SGDCT_MS01	C04	STM14_1944	CDS	1706283	1707461	+		putative benzoate membrane transport protein	similar to Escherichia coli putative membrane transport protein (AAC74515.1)	STM1606					benE [J]	putative benzoate membrane transport protein; similar to Escherichia coli putative membrane transport protein (AAC74515.1)	Benzoate transport protein	Metabolism of Aromatic Compounds,Metabolism of Aromatic Compounds_Peripheral pathways for catabolism of aromatic compounds,Metabolism of Aromatic Compounds_Peripheral pathways for catabolism of aromatic compounds_Benzoate degradation,Pseudogenes_in_typhi_clade,Pseudogenes_gained_at_sendai_paratyphi_A_node
29	ACTCGATGGCCGGCGAGGCTT	CP001362	1936	-	SGDCT_MS01_C05			SGDCT_MS01	C05	STM14_5531	CDS	1907	2788	+	repA	DNA replication		PSLT006							DNA replication protein
30	TCGCACACCTTATACGCCCAC	CP001363	2265866	-	SGDCT_MS01_C06			SGDCT_MS01	C06	STM14_2624	CDS	2265837	2267078	+		multidrug efflux system subunit MdtA	Part of a tripartite efflux system composed of MdtA%2C MdtB and MdtC which confers resistance against novobiocin and deoxycholate	STM2126	STM14_2624.J	2265741			mdtA [D]	membrane fusion protein, putative	Multidrug transporter MdtA	Pseudogenes_in_typhi_clade,Pseudogenes_gained_at_Paratyphi_A_node
31	TGCGGGCCTTAAAGTGAGTAA	CP001363	3193737	+	SGDCT_MS01_C07			SGDCT_MS01	C07	STM14_3638	CDS	3192504	3193766	-	lysA	diaminopimelate decarboxylase	catalyzes the decarboxylation of diaminopimelate into lysine: pyridoxal phosphate(PLP)-binding	STM3013						diaminopimelate decarboxylase; catalyzes the decarboxylation of diaminopimelate into lysine; pyridoxal phosphate(PLP)-binding	Diaminopimelate decarboxylase (EC 4.1.1.20)	Amino Acids and Derivatives,Amino Acids and Derivatives_Lysine threonine methionine and cysteine,Amino Acids and Derivatives_Lysine threonine methionine and cysteine_Lysine Biosynthesis DAP Pathway GJO scratch,Amino Acids and Derivatives_Lysine threonine methionine and cysteine_Lysine Biosynthesis DAP Pathway
32	AACAGCAATCAATCCCCAACT	CP001362	93277	-	SGDCT_MS01_C08			SGDCT_MS01	C08	STM14_5628	CDS	93248	93811	+	finO	conjugative transfer: regulation		PSLT111							IncF plasmid conjugative transfer fertility inhibition protein FinO	Membrane Transport,Membrane Transport_Protein and nucleoprotein secretion system Type IV,Membrane Transport_Protein and nucleoprotein secretion system Type IV_IncF Conjugal Transfer System,Membrane Transport_Protein and nucleoprotein secretion system Type IV_Conjugative transfer
33	CCACACAAACCGGGCGCTCCA	CP001363	2418103	+	SGDCT_MS01_C09			SGDCT_MS01	C09	STM14_2797	CDS	2416996	2418132	-	ompC	outer membrane porin protein C	allows for ions and hydrophilic solutes to cross the outer membrane	STM2267						outer membrane porin protein C; allows for ions and hydrophilic solutes to cross the outer membrane	Outer membrane protein C precursor	Genes with CRP binding sites,Genes with FNR binding sites,HEG-Genes
34	GCCGTGGCTCTTGACCCTCCA	CP001363	3924369	+	SGDCT_MS01_C10			SGDCT_MS01	C10	STM14_4475	CDS	3923253	3924398	-	rfaK	putative hexose transferase	lipopolysaccharide 1%2C2-N-acetylglucosaminetransferase (SW:RFAK_SALTY): lipopolysaccharide core biosynthetic protein	STM3714						putative hexose transferase; lipopolysaccharide 1,2-N-acetylglucosaminetransferase (SW:RFAK_SALTY); lipopolysaccharide core biosynthetic protein	Lipopolysaccharide 1,2-N-acetylglucosaminetransferase (EC 2.4.1.56)	Cell Wall and Capsule,Cell Wall and Capsule_Gram-Negative cell wall components,Cell Wall and Capsule_Gram-Negative cell wall components_LOS core oligosaccharide biosynthesis,Genes with CRP binding sites,Salmonella_Island_STM3713_STM3720
35	TTGACGATTCTTATCCACGTT	CP001362	61590	-	SGDCT_MS01_C11			SGDCT_MS01	C11	STM14_5595	CDS	61561	62247	+	traJ	conjugative transfer: regulation		PSLT075							IncF plasmid conjugative transfer regulator TraJ	Membrane Transport,Membrane Transport_Protein and nucleoprotein secretion system Type IV,Membrane Transport_Protein and nucleoprotein secretion system Type IV_IncF Conjugal Transfer System,Membrane Transport_Protein and nucleoprotein secretion system Type IV_Conjugative transfer,GENES WITH GC LESS THAN 40
36	GCCGCTTCCGACGTACTTCCC	CP001362	73242	-	SGDCT_MS01_C12			SGDCT_MS01	C12	STM14_5611	CDS	73213	73521	+		conjugative transfer protein		PSLT093							Conjugative transfer protein PSLT093	Membrane Transport,Membrane Transport_Protein and nucleoprotein secretion system Type IV,Membrane Transport_Protein and nucleoprotein secretion system Type IV_IncF Conjugal Transfer System,Membrane Transport_Protein and nucleoprotein secretion system Type IV_Conjugative transfer
37	CCACTTGCCCTACACAGCCAA	CP001362	82688	-	SGDCT_MS01_D01			SGDCT_MS01	D01	STM14_5620	CDS	82659	83153	+	traS	conjugative transfer: surface exclusion		PSLT102							IncF plasmid conjugative transfer surface exclusion protein TraS	Membrane Transport,Membrane Transport_Protein and nucleoprotein secretion system Type IV,Membrane Transport_Protein and nucleoprotein secretion system Type IV_IncF Conjugal Transfer System,Membrane Transport_Protein and nucleoprotein secretion system Type IV_Conjugative transfer,GENES WITH GC LESS THAN 40
38	GTCTCTCAGTCGGCAGCCCCC	CP001362	32283	+	SGDCT_MS01_D02			SGDCT_MS01	D02	STM14_5564	CDS	31419	32312	-	spvR	regulation of spv operon%2C lysR family	involved in Salmonella plasmid virulence	PSLT041						regulation of spv operon, lysR family; involved in Salmonella plasmid virulence	Virulence genes transcriptional activator	SPV locus
39	ACGAATTATATCAGCAGACTC	CP001363	3474571	+	SGDCT_MS01_D03			SGDCT_MS01	D03	STM14_3974	CDS	3473536	3474600	-		putative cytoplasmic protein		STM3291							putative cytoplasmic protein
40	GTGGCCTGGCAGAAATGAGCG	CP001363	4770303	-	SGDCT_MS01_D04			SGDCT_MS01	D04	STM14_5404	CDS	4770016	4771011	+		putative inner membrane protein		STM4503							FIG01045697: hypothetical protein	GENES WITH GC LESS THAN 40
41	TGAAAACTTGAGACTGATACA	CP001363	3056464	+	SGDCT_MS01_D05			SGDCT_MS01	D05	STM14_3491	CDS	3055483	3056493	-	invJ	needle length control protein	surface presentation of antigens protein SpaN (SW:SPAN_SALTY): surface presentation of antigens: secretory proteins	STM2892						needle length control protein; surface presentation of antigens protein SpaN (SW:SPAN_SALTY); surface presentation of antigens; secretory proteins	Type III secretion host injection and negative regulator protein (YopD)	Membrane Transport,Membrane Transport_Protein secretion system Type III,Membrane Transport_Protein secretion system Type III_Type III secretion systems,SP1-TTSS,SPI-1,TTSS,TTSS effectors
42	CTTTCTGCTTGACAAAAAACG	CP001363	1986104	+	SGDCT_MS01_D06			SGDCT_MS01	D06	STM14_2285	CDS	1985474	1986133	-	yebE	putative inner membrane protein		STM1880							FIG004088: inner membrane protein YebE
43	TCACCACCCATCATACTCGCA	CP001363	50382	+	SGDCT_MS01_D07			SGDCT_MS01	D07	STM14_0050	CDS	48372	50411	-		putative glycosyl hydrolase		STM0041					xylQ [J]_1		Alpha-xylosidase (EC 3.2.1.-)	Carbohydrates,Carbohydrates_Monosaccharides,Carbohydrates_Monosaccharides_Xylose utilization,Genes with CRP binding sites
44	CGAACAACGGACATAAAATTA	CP001362	1383	-	SGDCT_MS01_D08			SGDCT_MS01	D08	STM14_5528	CDS	1333	1599	+	repC	DNA replication		PSLT003	STM14_5528.J	1354					replication protein	GENES WITH GC LESS THAN 40
45	TCTGAATAACCATGGATGTGA	CP001363	10776	+	SGDCT_MS01_D09			SGDCT_MS01	D09	STM14_0010	CDS	10092	10805	-	htgA	hypothetical protein	similar to Escherichia coli putative oxidoreductase (AAC73122.1): regulator for sigma H promoters/sigma 32 promoters permitting growth at high temperature	STM0010						hypothetical protein; similar to Escherichia coli putative oxidoreductase (AAC73122.1); regulator for sigma H promoters/sigma 32 promoters permitting growth at high temperature	FIG00553873: hypothetical protein	Genes with CRP binding sites
46	ATAAGAGGTAGTCATTACCAA	CP001363	3184979	-	SGDCT_MS01_D10			SGDCT_MS01	D10	STM14_3630	CDS	3184950	3185168	+	ygdR	putative peptide transport protein	POT family	STM3007						putative peptide transport protein; POT family	Hypothetical lipoprotein ygdR precursor
47	TACCAAAACGTTCGTCGGTGT	CP001363	4400117	-	SGDCT_MS01_D11			SGDCT_MS01	D11	Intergen_STM14_5010_STM14_5011	Intergen	4400104	4400289					HB236530		4400107	4400239	-		coordinates inferred from LT2 genome location
48	GTAACCGTCCCGACTTTAATT	CP001362	18385	+	SGDCT_MS01_D12			SGDCT_MS01	D12	STM14_5548	CDS	18118	18414	-		putative cytoplasmic protein		PSLT025							hypothetical protein
49	GCCACCTAAACACATCGTGCA	CP001363	1909287	+	SGDCT_MS01_E01			SGDCT_MS01	E01	STM14_2175	CDS	1908705	1909316	-	emtA	membrane-bound lytic murein transglycosylase E	similar to Escherichia coli murein transglycosylase E (AAC74277.1)	STM1799						membrane-bound lytic murein transglycosylase E; similar to Escherichia coli murein transglycosylase E (AAC74277.1)	Membrane-bound lytic murein transglycosylase E (EC 3.2.1.-)	Cell Wall and Capsule,Cell Wall and Capsule_Cell Wall and Capsule - no subcategory,Cell Wall and Capsule_Cell Wall and Capsule - no subcategory_Murein Hydrolases,GLYCOSYL HYDROLASES
50	CTACTAAGTCTATTCACCACG	CP001363	1674430	-	SGDCT_MS01_E02			SGDCT_MS01	E02	STM14_1906	CDS	1674401	1675945	+	narY	nitrate reductase 2 beta subunit	similar to Escherichia coli cryptic nitrate reductase 2: beta subunit (AAC74549.1)	STM1578						nitrate reductase 2 beta subunit; similar to Escherichia coli cryptic nitrate reductase 2; beta subunit (AAC74549.1)	Respiratory nitrate reductase beta chain (EC 1.7.99.4)	Nitrogen Metabolism,Nitrogen Metabolism_Nitrogen Metabolism - no subcategory,Nitrogen Metabolism_Denitrification,Nitrogen Metabolism_Nitrogen Metabolism - no subcategory_Nitrate and nitrite ammonification,Nitrogen Metabolism_Denitrification_Denitrifying reductase gene clusters
51	AGTCGACCGTGTTCATCGGAC	CP001363	3525058	+	SGDCT_MS01_E03			SGDCT_MS01	E03	STM14_4033	CDS	3524449	3525087	-	sspA	stringent starvation protein A	transcriptional activator: required for activation of bacteriophage P1 late promoter: induced by starvation	STM3342						stringent starvation protein A; transcriptional activator; required for activation of bacteriophage P1 late promoter; induced by starvation	Stringent starvation protein A	Stress Response,Stress Response_Stress Response - no subcategory,Stress Response_Stress Response - no subcategory_Carbon Starvation
52	GCTACCCGACCTAGCCACCGA	CP001363	397724	+	SGDCT_MS01_E04			SGDCT_MS01	E04	STM14_0409	CDS	394586	397753	-		putative cation efflux system protein	similar to Escherichia coli integral transmembrane protein: acridine resistance (AAC76298.1)	STM0351					mexF [J]	putative cation efflux system protein; similar to Escherichia coli integral transmembrane protein; acridine resistance (AAC76298.1)	RND efflux system, inner membrane transporter CmeB	Virulence Disease and Defense,Virulence Disease and Defense_Resistance to antibiotics and toxic compounds,Virulence Disease and Defense_Resistance to antibiotics and toxic compounds_Multidrug Resistance Efflux Pumps
53	GAACGACCCAGAATAAGGACA	CP001363	595841	-	SGDCT_MS01_E05			SGDCT_MS01	E05	STM14_0622	CDS	595812	596705	+	arcC	carbamate kinase	forms a homodimer: may be used to synthesize carbomyl phosphate from ATP and carbamate	STM0532						carbamate kinase; forms a homodimer; may be used to synthesize carbomyl phosphate from ATP and carbamate	Carbamate kinase (EC 2.7.2.2)	Amino Acids and Derivatives,Amino Acids and Derivatives_Arginine; urea cycle polyamines,Amino Acids and Derivatives_Arginine; urea cycle polyamines_Arginine Deiminase Pathway,Amino Acids and Derivatives_Arginine; urea cycle polyamines_Polyamine Metabolism,Amino Acids and Derivatives_Arginine; urea cycle polyamines_Arginine and Ornithine Degradation
54	CAATAAACCGTTACAAAAATA	CP001363	2759371	+	SGDCT_MS01_E06			SGDCT_MS01	E06	Intergen_STM14_3143_STM14_3144	Intergen	2759170	2759419						STM14_3143.P	2759217	2759400	-	GlmY [P]	prevents inactivation of GlmZ
55	ACCATTACATAACCTCAGAGA	CP001363	2160617	+	SGDCT_MS01_E07			SGDCT_MS01	E07	STM14_2518	CDS	2160068	2160646	-	cbiT	cobalt-precorrin-6Y C(15)-methyltransferase	catalyzes the methylation of either C-15 or C-5 in cobalt-precorrin-6Y to form cobalt-precorrin-7W: decarboxylating	STM2030						cobalt-precorrin-6Y C(15)-methyltransferase; catalyzes the methylation of either C-15 or C-5 in cobalt-precorrin-6Y to form cobalt-precorrin-7W; decarboxylating	Cobalt-precorrin-6y C15-methyltransferase [decarboxylating] (EC 2.1.1.-)	Cofactors Vitamins Prosthetic Groups Pigments,Cofactors Vitamins Prosthetic Groups Pigments_Tetrapyrroles,Cofactors Vitamins Prosthetic Groups Pigments_Tetrapyrroles_Coenzyme B12 biosynthesis,Vitamin_B12_Synthesis
56	CTATTCCAACACTACATTTTG	CP001363	3211502	+	SGDCT_MS01_E08			SGDCT_MS01	E08	STM14_3659	CDS	3210971	3211681	-	stdA	putative fimbrial-like protein	similar to Escherichia coli putative fimbrial-like protein (AAC73813.1)	STM3029.S						putative fimbrial-like protein; similar to Escherichia coli putative fimbrial-like protein (AAC73813.1)	Putative fimbrial-like protein
57	CCACTACCTAAGTCTACCCGC	CP001363	2840471	-	SGDCT_MS01_E09			SGDCT_MS01	E09	STM14_3244	CDS	2840442	2841131	+	ung	uracil-DNA glycosylase	Excises uracil residues from the DNA which can arise as a result of misincorporation of dUMP residues by DNA polymerase or due to deamination of cytosine	STM2647						uracil-DNA glycosylase; Excises uracil residues from the DNA which can arise as a result of misincorporation of dUMP residues by DNA polymerase or due to deamination of cytosine	Uracil-DNA glycosylase, family 1	DNA Metabolism,DNA Metabolism_DNA repair,DNA Metabolism_DNA repair_Uracil-DNA glycosylase,DNA Metabolism_DNA repair_DNA Repair Base Excision,Genes with CRP binding sites,Genes with FNR binding sites
58	AAAAGCCATTATCTCGAATTT	CP001363	576726	-	SGDCT_MS01_E10			SGDCT_MS01	E10	STM14_0605	CDS	576697	577179	+	allA	ureidoglycolate hydrolase	catalyzes the formation of glyoxylate from (S)-ureidoglycolate	STM0515						ureidoglycolate hydrolase; catalyzes the formation of glyoxylate from (S)-ureidoglycolate	Ureidoglycolate hydrolase (EC 3.5.3.19)	Nitrogen Metabolism,Nitrogen Metabolism_Nitrogen Metabolism - no subcategory,Nitrogen Metabolism_Nitrogen Metabolism - no subcategory_Allantoin Utilization,Pseudogenes_in_typhi_clade,Pseudogenes_Typhi_specific
59	CGGCAGGAGGTTCCCCTCCGC	CP001363	3134376	+	SGDCT_MS01_E11			SGDCT_MS01	E11	STM14_3570	CDS	3133047	3134405	-	gudT	putative D-glucarate permease	similar to Escherichia coli putative transport protein (AAC75831.1): MFS family	STM2962						putative D-glucarate permease; similar to Escherichia coli putative transport protein (AAC75831.1); MFS family	D-glucarate permease	Carbohydrates,Carbohydrates_Monosaccharides,Carbohydrates_Monosaccharides_D-galactarate D-glucarate and D-glycerate catabolism - gjo,Carbohydrates_Monosaccharides_D-galactarate D-glucarate and D-glycerate catabolism,Pseudogenes_in_typhi_clade,Pseudogenes_gained_at_sendai_paratyphi_A_node
60	AAAACAAAACCACCTATAGAC	CP001362	22285	-	SGDCT_MS01_E12			SGDCT_MS01	E12	STM14_5555	CDS	22256	22807	+		putative diguanylate cyclase/phosphodiesterase		PSLT032							Putative diguanylate cyclase/phosphodiesterase	GENES_WITH GC GREATER THAN 60
61	CTCCCCTGTGCGTACACGCAT	CP001363	94872	-	SGDCT_MS01_F01			SGDCT_MS01	F01	STM14_0096	CDS	94843	95259	+		putative secreted protein		STM0081							Probable secreted protein
62	AATAGTTGAACAAACGCGCGT	CP001363	3365960	+	SGDCT_MS01_F02			SGDCT_MS01	F02	STM14_3857	CDS	3365567	3365989	-	yqiB	hypothetical protein	similar to Escherichia coli putative enzyme (AAC76069.1)	STM3184	STM14_3857.J		3366034			putative cytoplasmic protein	FIG074102: hypothetical protein
63	CACAATGTCCCTAGGTAATAG	CP001363	1255320	+	SGDCT_MS01_F03			SGDCT_MS01	F03	STM14_1387	CDS	1254714	1255349	-	ycfQ	putative transcriptional repressor	TetR/AcrR family	STM1213						putative transcriptional repressor; TetR/AcrR family	putative transcriptional repressor	Genes with CRP binding sites,Genes with FNR binding sites
64	AGTCCCCCGCGCATCCCACAT	CP001363	4518483	-	SGDCT_MS01_F04			SGDCT_MS01	F04	Intergen_STM14_5128_STM14_5129	Intergen	4518381	4518502						STM14_5128.P	4518412	4518552	-	SraL [P]	hypothetical protein
65	AGGCCACCCACCATTGCGACA	CP001363	3225531	+	SGDCT_MS01_F05			SGDCT_MS01	F05	STM14_3678	CDS	3225147	3225560	-	ygfX	putative inner membrane protein		STM3046							FIG00731769: possible membrane protein
66	CACTTTCAGGACCGTCCCTTA	CP001363	4531136	-	SGDCT_MS01_F06			SGDCT_MS01	F06	Intergen_STM14_5143_STM14_5144	Intergen	4531083	4531193					STM4278.S	STM14_5144	4531194	4531760	+	nrfB	cytochrome c-type protein NrfB; part of nitrite reductase complex; NrfB is active at high nitrate conditions; NrfA, B, C, and D are essential for the formate-dependent nitrite reduction to ammonia	Cytochrome c-type protein NrfB precursor	Nitrogen Metabolism,Nitrogen Metabolism_Nitrogen Metabolism - no subcategory,Nitrogen Metabolism_Nitrogen Metabolism - no subcategory_Nitrate and nitrite ammonification
67	CAGCAGGCCGTCGTGATTGCC	CP001363	3021350	-	SGDCT_MS01_F07			SGDCT_MS01	F07	STM14_3452	CDS	3021321	3021593	+	hypC	hydrogenase isoenzymes formation protein	HypC: accessory protein necessary for maturation of the hydrogenase isoforms 1%2C 2 and 3: forms a complex with HypD%2C HypE%2C and HypF proteins%2C which is the site of ligand biosynthesis and attachment to the iron atom of the NiFe site in the hydrogenase	STM2856						hydrogenase isoenzymes formation protein; HypC; accessory protein necessary for maturation of the hydrogenase isoforms 1, 2 and 3; forms a complex with HypD, HypE, and HypF proteins, which is the site of ligand biosynthesis and attachment to the iron atom of the NiFe site in the hydrogenase	[NiFe] hydrogenase metallocenter assembly protein HypC	Protein Metabolism,Respiration,Protein Metabolism_Protein processing and modification,Respiration_Electron donating reactions,Protein Metabolism_Protein processing and modification_G3E family of P-loop GTPases (metallocenter biosynthesis),Respiration_Electron donating reactions_NiFe hydrogenase maturation
68	GATCACAGACAGTAAACGCTA	CP001363	3137593	+	SGDCT_MS01_F08			SGDCT_MS01	F08	STM14_3576	CDS	3137077	3137622	-	syd	SecY interacting protein Syd	putative SecY regulator that either chelates excess SecY or negatively regulates the SecYE translocase function	STM2967						SecY interacting protein Syd; putative SecY regulator that either chelates excess SecY or negatively regulates the SecYE translocase function	Syd protein
69	GCGTTAACTGAACAACTTAGA	CP001362	50187	-	SGDCT_MS01_F09			SGDCT_MS01	F09	STM14_5582	CDS	50158	50379	+		putative cytoplasmic protein		PSLT060							putative cytoplasmic protein
70	TGCCAGCCACATTCAGGCCAC	CP001363	2463099	+	SGDCT_MS01_F10			SGDCT_MS01	F10	STM14_2842	CDS	2462871	2463128	-	pmrD	polymyxin resistance protein B	polymyxin b resistance protein PmrD (SW:PMRD_SALTY)	STM2304						polymyxin resistance protein B; polymyxin b resistance protein PmrD (SW:PMRD_SALTY)	Polymyxin resistance protein PmrD	Cell Wall and Capsule,Cell Wall and Capsule_Gram-Negative cell wall components,Cell Wall and Capsule_Gram-Negative cell wall components_Lipid A-Ara4N pathway ( Polymyxin resistance )
71	GCTGCATCATGCCGAGGGCAA	CP001363	4797328	-	SGDCT_MS01_F11			SGDCT_MS01	F11	STM14_5439	CDS	4797299	4798213	+	mrr	restriction endonuclease	similar to Escherichia coli restriction of methylated adenine (AAC77307.1): restriction of methylated adenine	STM4527						restriction endonuclease; similar to Escherichia coli restriction of methylated adenine (AAC77307.1); restriction of methylated adenine	Mrr restriction system protein
72	ACAAATTAACGTAATTAGTAT	CP001363	3182976	+	SGDCT_MS01_F12			SGDCT_MS01	F12	STM14_3624	CDS	3182858	3183004	-		hypothetical protein		STM3004.1n			3183005				hypothetical protein
73	TTGATAACATACCTTTAGTCT	CP001363	3104175	+	SGDCT_MS01_G01			SGDCT_MS01	G01	STM14_3547	CDS	3102648	3104204	-		putative cytoplasmic protein		STM2943							CRISPR-associated protein, Cse1 family	DNA Metabolism,DNA Metabolism_CRISPs,DNA Metabolism_CRISPs_CRISPRs,Pseudogenes_in_typhi_clade,Pseudogenes_gained_at_Paratyphi_A_node
74	GAAAGGATCGACCGAAATGCC	CP001363	3307034	+	SGDCT_MS01_G02			SGDCT_MS01	G02	STM14_3781	CDS	3305762	3307063	-		putative oxidoreductase	similar to Escherichia coli probable oxidoreductase (AAC74383.1)	STM3128						putative oxidoreductase; similar to Escherichia coli probable oxidoreductase (AAC74383.1)	FIG00553873: hypothetical protein
75	CCTTAGGTTTCTCCCAGGGCA	CP001363	3674194	+	SGDCT_MS01_G03			SGDCT_MS01	G03	STM14_4217	CDS	3673504	3674223	-	ompR	osmolarity response regulator	part of two-component system EnvZ/OmpR: regulates transcription of outer membrane porin genes ompC/F: under high osmolarity EnvZ functions as kinase/phosphotransferase and phosphorylates OmpR: the result is increased expression of ompC and repression of ompF: also functions in regulation of other genes: forms dimers upon phosphorylation	STM3502						osmolarity response regulator; part of two-component system EnvZ/OmpR; regulates transcription of outer membrane porin genes ompC/F; under high osmolarity EnvZ functions as kinase/phosphotransferase and phosphorylates OmpR; the result is increased expression of ompC and repression of ompF; also functions in regulation of other genes; forms dimers upon phosphorylation	Two-component system response regulator OmpR
76	GCCCCGAACACAGTCAGTCGG	CP001363	1131119	-	SGDCT_MS01_G04			SGDCT_MS01	G04	STM14_1227	CDS	1131090	1131869	+		regulatory protein	similar to Escherichia coli putative AraC-type regulatory protein (AAC73647.1): AraC family	STM1082	STM14_1227.R	1131081				Transcriptional regulator, AraC/XylS family	AraC family transcription regulator	Pseudogenes_in_typhi_clade,Pseudogenes_anscestral
77	AAAAATCGGACAAAACATCCA	CP001362	26887	+	SGDCT_MS01_G05			SGDCT_MS01	G05	STM14_5560	CDS	26266	26916	-	spvD	hydrophilic protein	involved in Salmonella plasmid virulence	PSLT037						hydrophilic protein; involved in Salmonella plasmid virulence	SpvD	GENES WITH GC LESS THAN 40,SPV locus
78	CGATAATGGAGCTGATCGCAA	CP001363	539530	+	SGDCT_MS01_G06			SGDCT_MS01	G06	STM14_0564	CDS	538624	539559	-		putative transposase		STM0479							Mobile element protein
79	AGCGTAAAACCATTTCAGGTA	CP001363	2524185	+	SGDCT_MS01_G07			SGDCT_MS01	G07	STM14_2907	CDS	2522817	2524214	-		putative diaminopimelate decarboxylase	similar to Escherichia coli diaminopimelate decarboxylase (AAC75877.1)	STM2360						putative diaminopimelate decarboxylase; similar to Escherichia coli diaminopimelate decarboxylase (AAC75877.1)	Diaminopimelate decarboxylase (EC 4.1.1.20)	Amino Acids and Derivatives,Amino Acids and Derivatives_Lysine threonine methionine and cysteine,Amino Acids and Derivatives_Lysine threonine methionine and cysteine_Lysine Biosynthesis DAP Pathway GJO scratch,Amino Acids and Derivatives_Lysine threonine methionine and cysteine_Lysine Biosynthesis DAP Pathway
80	CGCCCCTTAGAGTACGCTGAT	CP001363	2610720	+	SGDCT_MS01_G08			SGDCT_MS01	G08	STM14_3005	CDS	2610174	2610749	-		hypothetical protein		STM2447					yfeY [R]		Predicted outer membrane lipoprotein YfeY	Iron acquisition and metabolism,Iron acquisition and metabolism_Iron acquisition and metabolism - no subcategory,Iron acquisition and metabolism_Iron acquisition and metabolism - no subcategory_Encapsulating protein for DyP-type peroxidase and ferritin-like protein oligomers
81	TATGTCCAAACCTAATTAAAC	CP001362	3602	-	SGDCT_MS01_G09			SGDCT_MS01	G09	Intergen_STM14_5531_STM14_5532	Intergen	2789	3728					PSLT007	STM14_5532.J	3573	3869	+		outer membrane protein	Outer membrane protein assembly factor YaeT precursor	Cell Wall and Capsule,Cell Wall and Capsule_Gram-Negative cell wall components,Cell Wall and Capsule_Gram-Negative cell wall components_Lipopolysaccharide assembly,GENES_WITH GC GREATER THAN 60
82	ATCCAGCCCGCTCGTGGACGC	CP001363	2633781	+	SGDCT_MS01_G10			SGDCT_MS01	G10	STM14_3031	CDS	2631531	2633810	-	maeB	malic enzyme	NADP-dependent: catalyzes the oxidative decarboxylation of malate to form pyruvate: decarboxylates oxaloacetate	STM2472						malic enzyme; NADP-dependent; catalyzes the oxidative decarboxylation of malate to form pyruvate; decarboxylates oxaloacetate	NADP-dependent malic enzyme (EC 1.1.1.40)	Carbohydrates,Carbohydrates_Central carbohydrate metabolism,Carbohydrates_Central carbohydrate metabolism_Pyruvate metabolism I_ anaplerotic reactions PEP,Genes with CRP binding sites
83	ACGCGCAATTAGAATTAGATG	CP001363	3659066	+	SGDCT_MS01_G11			SGDCT_MS01	G11	STM14_4202	CDS	3658652	3659125	-	yrfB	putative inner membrane protein		STM3490							Type IV pilus biogenesis protein PilO	Membrane Transport,Membrane Transport_Protein and nucleoprotein secretion system Type IV,Membrane Transport_Protein and nucleoprotein secretion system Type IV_Type IV pilus
84	GCCAAACCATAGCTGCAATTA	CP001362	10901	+	SGDCT_MS01_G12			SGDCT_MS01	G12	STM14_5541	CDS	10247	10939	-	pefD	plasmid-encoded fimbriae:chaperone		PSLT016						plasmid-encoded fimbriae;chaperone	Kappa-fimbriae chaperone protein	Membrane Transport,Membrane Transport_Protein secretion system Type VII (Chaperone/Usher pathway CU),Membrane Transport_Protein secretion system Type VII (Chaperone/Usher pathway CU)_kappa-Fimbriae,Adherence Factors-Fimbrial
85	GCGTTCACGATTCGCCACACG	CP001363	3482272	+	SGDCT_MS01_H01			SGDCT_MS01	H01	STM14_3984	CDS	3481825	3482301	-	greA	transcription elongation factor GreA	necessary for efficient RNA polymerase transcription elongation past template-encoded arresting sites: arresting sites in DNA have the property of trapping a certain fraction of elongating RNA polymerases that pass through%2C resulting in locked ternary complexes. Cleavage of the nascent transcript by cleavage factors such as GreA or GreB allows the resumption of elongation from the new 3'terminus	STM3299						transcription elongation factor GreA; necessary for efficient RNA polymerase transcription elongation past template-encoded arresting sites; arresting sites in DNA have the property of trapping a certain fraction of elongating RNA polymerases that pass through, resulting in locked ternary complexes. Cleavage of the nascent transcript by cleavage factors such as GreA or GreB allows the resumption …	Transcription elongation factor GreA	RNA Metabolism,RNA Metabolism_Transcription,RNA Metabolism_Transcription_Transcription factors bacterial
86	CGTTGACGTTAAAACAAATGC	CP001362	9393	+	SGDCT_MS01_H02			SGDCT_MS01	H02	STM14_5539	CDS	8547	9422	-	orf6	putative outer membrane protein		PSLT014							putative outer membrane protein
87	CTGCGGGCTTAAATCCCCTGC	CP001362	48769	-	SGDCT_MS01_H03			SGDCT_MS01	H03	STM14_5580	CDS	48740	49096	+		putative cytoplasmic protein		PSLT057							FIG074102: hypothetical protein
88	TATACCCGAAAACTTGGATTG	CP001363	3575032	-	SGDCT_MS01_H04			SGDCT_MS01	H04	STM14_4090	CDS	3575003	3576160	+	acrE	acriflavine resistance protein E precursor	similar to Escherichia coli transmembrane protein affects septum formation and cell membrane permeability (AAC76297.1)	STM3390						acriflavine resistance protein E precursor; similar to Escherichia coli transmembrane protein affects septum formation and cell membrane permeability (AAC76297.1)	RND efflux system, membrane fusion protein CmeA	Virulence Disease and Defense,Virulence Disease and Defense_Resistance to antibiotics and toxic compounds,Virulence Disease and Defense_Resistance to antibiotics and toxic compounds_Multidrug Resistance Efflux Pumps,Pseudogenes_in_typhi_clade,Pseudogenes_Typhi_specific
89	TCGGGGGCTAAGCGTGTCAGA	CP001362	52710	-	SGDCT_MS01_H05			SGDCT_MS01	H05	STM14_5585	CDS	52681	53115	+		putative cytoplasmic protein		PSLT063							FIG074102: hypothetical protein
90	CTCCCCACCGACTGCCGGAAC	CP001363	3195442	+	SGDCT_MS01_H06			SGDCT_MS01	H06	STM14_3640	CDS	3194791	3195498	-	ygeA	putative racemase	similar to Escherichia coli putative resistance proteins (AAC75879.1)	STM3015						putative racemase; similar to Escherichia coli putative resistance proteins (AAC75879.1)	Aspartate racemase (EC 5.1.1.13)	Amino Acids and Derivatives,Amino Acids and Derivatives_Glutamine glutamate aspartate asparagine; ammonia assimilation,Amino Acids and Derivatives_Glutamine glutamate aspartate asparagine; ammonia assimilation_Glutamine Glutamate Aspartate and Asparagine Biosynthesis
91	ATCACACCACGAACGGTGCTA	CP001363	2545236	+	SGDCT_MS01_H07			SGDCT_MS01	H07	STM14_2931	CDS	2544456	2545265	-	yfcA	hypothetical protein	similar to Escherichia coli putative structural protein (AAC75387.1)	STM2382						hypothetical protein; similar to Escherichia coli putative structural protein (AAC75387.1)	Putative membrane protein YfcA
92	ACTACCGTATGATCGACCCAC	CP001363	2942876	-	SGDCT_MS01_H08			SGDCT_MS01	H08	STM14_3347	CDS	2942847	2943782	+	iroE	putative hydrolase	alpha/beta superfamily	STM2776						putative hydrolase; alpha/beta superfamily	Periplasmic esterase IroE	Iron acquisition and metabolism,Iron acquisition and metabolism_Siderophores,Iron acquisition and metabolism_Siderophores_Salmochelin-mediated Iron Acquisition,Iron_acquisition_siderophores
93	ACCAAAGACCACGTTGAACTC	CP001362	76463	-	SGDCT_MS01_H09			SGDCT_MS01	H09	STM14_5614	CDS	76434	76649	+	trbE	conjugative transfer protein		PSLT096							IncF plasmid conjugative transfer protein TrbE	Membrane Transport,Membrane Transport_Protein and nucleoprotein secretion system Type IV,Membrane Transport_Protein and nucleoprotein secretion system Type IV_IncF Conjugal Transfer System,Membrane Transport_Protein and nucleoprotein secretion system Type IV_Conjugative transfer
94	TTAAATGACGCTAGAGGTACA	CP001362	47737	+	SGDCT_MS01_H10			SGDCT_MS01	H10	STM14_5578	CDS	47344	47766	-	samA	SamA	mutagenesis by UV and mutagens: related to umuDC operon	PSLT055						SamA; mutagenesis by UV and mutagens; related to umuDC operon	Error-prone repair protein UmuD	DNA Metabolism,DNA Metabolism_DNA repair,DNA Metabolism_DNA repair_DNA repair bacterial UmuCD system
95	GTACACACAAACATACTATGA	CP001363	2961861	-	SGDCT_MS01_H11			SGDCT_MS01	H11	STM14_3368	CDS	2961832	2963115	+	gabT	4-aminobutyrate aminotransferase	catalyzes the formation of succinate semialdehyde and glutamate from 4-aminobutanoate and 2-oxoglutarate	STM2792						4-aminobutyrate aminotransferase; catalyzes the formation of succinate semialdehyde and glutamate from 4-aminobutanoate and 2-oxoglutarate	Gamma-aminobutyrate:alpha-ketoglutarate aminotransferase (EC 2.6.1.19)
96	TACCGGAACCCCGGATACTTT	CP001363	3508448	-	SGDCT_MS02_A01			SGDCT_MS02	A01	STM14_4020	CDS	3508419	3512879	+	gltB	glutamate synthase subunit alpha	catalyzes the formation of glutamate from glutamine and alpha-ketoglutarate	STM3330						glutamate synthase subunit alpha; catalyzes the formation of glutamate from glutamine and alpha-ketoglutarate	Glutamate synthase [NADPH] large chain (EC 1.4.1.13)	Nitrogen Metabolism,Amino Acids and Derivatives,Nitrogen Metabolism_Nitrogen Metabolism - no subcategory,Amino Acids and Derivatives_Glutamine glutamate aspartate asparagine; ammonia assimilation,Nitrogen Metabolism_Nitrogen Metabolism - no subcategory_Ammonia assimilation,Amino Acids and Derivatives_Glutamine glutamate aspartate asparagine; ammonia assimilation_Glutamine Glutamate Aspartate and …
97	CATCTCCTGAAACTCAATATA	CP001363	3414142	-	SGDCT_MS02_A02			SGDCT_MS02	A02	STM14_3909	CDS	3414113	3414496	+	yqjB	hypothetical protein		STM3227							Uncharacterized protein YqjB
98	TCAACGGACTCGTTAATTCCT	CP001362	48306	-	SGDCT_MS02_A03			SGDCT_MS02	A03	STM14_5579	CDS	48277	48747	+		putative cytoplasmic protein		PSLT056							FIG074102: hypothetical protein
99	TCTACACACGCTTCCACCACA	CP001363	1464922	-	SGDCT_MS02_A04			SGDCT_MS02	A04	STM14_1666	CDS	1464893	1466164	+	sufD	cysteine desulfurase activator complex subunit SufD	with SufBC activates cysteine desulfurase SufS	STM1372						cysteine desulfurase activator complex subunit SufD; with SufBC activates cysteine desulfurase SufS	Iron-sulfur cluster assembly protein SufD	RNA Metabolism,RNA Metabolism_RNA processing and modification,RNA Metabolism_RNA processing and modification_tRNA modification Bacteria,Pseudogenes_in_typhi_clade,Pseudogenes_gained_at_Paratyphi_A_node
100	TCTATCTCGAAAAACTCAGAA	CP001363	32145	-	SGDCT_MS02_A05			SGDCT_MS02	A05	STM14_0036	CDS	32116	32445	+		hypothetical protein		STM0028.1n							Putative membrane protein
101	ATTTAAGTACATAACTCGTGT	CP001363	861577	-	SGDCT_MS02_A06			SGDCT_MS02	A06	STM14_0921	CDS	861548	862705	+	bioF	8-amino-7-oxononanoate synthase	catalyzes the formation of 8-amino-7-oxononanoate from 6-carboxyhexanoyl-CoA and L-alanine	STM0795						8-amino-7-oxononanoate synthase; catalyzes the formation of 8-amino-7-oxononanoate from 6-carboxyhexanoyl-CoA and L-alanine	8-amino-7-oxononanoate synthase (EC 2.3.1.47)	Cofactors Vitamins Prosthetic Groups Pigments,Cofactors Vitamins Prosthetic Groups Pigments_Biotin,Cofactors Vitamins Prosthetic Groups Pigments_Biotin_Biotin synthesis cluster,Cofactors Vitamins Prosthetic Groups Pigments_Biotin_Biotin biosynthesis,Cofactors Vitamins Prosthetic Groups Pigments_Biotin_Biotin biosynthesis Experimental,GENES_WITH GC GREATER THAN 60
102	CAAAACACACGCATCAGGTCG	CP001363	3541484	+	SGDCT_MS02_A07			SGDCT_MS02	A07	STM14_4052	CDS	3540575	3541513	-	mdh	malate dehydrogenase	oxidizes malate to oxaloacetate	STM3359						malate dehydrogenase; oxidizes malate to oxaloacetate	Malate dehydrogenase (EC 1.1.1.37)	Carbohydrates,Carbohydrates_Central carbohydrate metabolism,Carbohydrates_One-carbon Metabolism,Carbohydrates_Central carbohydrate metabolism_Glyoxylate bypass,Carbohydrates_Central carbohydrate metabolism_TCA Cycle,Carbohydrates_One-carbon Metabolism_Serine-glyoxylate cycle
103	CCACCCCGCCTAACGGATAAC	CP001363	2713008	+	SGDCT_MS02_A08			SGDCT_MS02	A08	STM14_3100	CDS	2712174	2713037	-		putative polyferredoxin	similar to Escherichia coli hydrogenase 4 Fe-S subunit (AAC75541.1)	STM2527						putative polyferredoxin; similar to Escherichia coli hydrogenase 4 Fe-S subunit (AAC75541.1)	Putative polyferredoxin	GENES_WITH GC GREATER THAN 60
104	CCCGTGAAGCCTCAAGACAGG	CP001363	232036	-	SGDCT_MS02_A09			SGDCT_MS02	A09	STM14_0235	CDS	232007	234664	+	stfC	putative fimbrial outer membrane usher	outer membrane usher protein StfC (gi|3747030)	STM0196						putative fimbrial outer membrane usher; outer membrane usher protein StfC (gi|3747030)	Fimbriae usher protein StfC	Membrane Transport,Membrane Transport_Protein secretion system Type VII (Chaperone/Usher pathway CU),Membrane Transport_Protein secretion system Type VII (Chaperone/Usher pathway CU)_The fimbrial Stf cluster,Pseudogenes_in_typhi_clade,Pseudogenes_gained_at_Paratyphi_A_node,Adherence Factors-Fimbrial
105	CGTTCAACCAGACTCGCATAG	CP001363	302788	+	SGDCT_MS02_A10			SGDCT_MS02	A10	STM14_0306	CDS	302062	302817	-	gloB	hydroxyacylglutathione hydrolase	catalyzes the hydrolysis of S-D-lactoylglutathione to D-lactic acid and reduced glutathione: plays an important role in cellular detoxification using glutathione	STM0261						hydroxyacylglutathione hydrolase; catalyzes the hydrolysis of S-D-lactoylglutathione to D-lactic acid and reduced glutathione; plays an important role in cellular detoxification using glutathione	Hydroxyacylglutathione hydrolase (EC 3.1.2.6)	Stress Response,Carbohydrates,Stress Response_Oxidative stress,Carbohydrates_Central carbohydrate metabolism,Stress Response_Oxidative stress_Glutathione_ Non-redox reactions,Carbohydrates_Central carbohydrate metabolism_Methylglyoxal Metabolism
106	CTCAGCAGCTTCACATAACTT	CP001363	2909078	-	SGDCT_MS02_A11			SGDCT_MS02	A11	STM14_3314	CDS	2909049	2909333	+		putative cytoplasmic protein	similar to Escherichia coli regulatory factor of maltose metabolism: similar to Ner repressor protein of phage Mu (AAC76220.1)	STM2749					nlp [J]_2	putative cytoplasmic protein; similar to Escherichia coli regulatory factor of maltose metabolism; similar to Ner repressor protein of phage Mu (AAC76220.1)	putative cytoplasmic protein
107	TGACCCCCCACCGACCAACAT	CP001363	1694079	-	SGDCT_MS02_A12			SGDCT_MS02	A12	STM14_1930	CDS	1694050	1696194	+	srfC	putative virulence protein	SrfC (gi|8347260): contains predicted coiled-coil structure: ssrAB-activated gene	STM1595						putative virulence protein; SrfC (gi|8347260); contains predicted coiled-coil structure; ssrAB-activated gene	Putative virulence factor	Genes Induced by Qse TCS
108	TCTACCATAGATGCTAAAATA	CP001362	71219	-	SGDCT_MS02_B01			SGDCT_MS02	B01	STM14_5608	CDS	71190	71576	+	trbI	conjugative transfer protein		PSLT089							IncF plasmid conjugative transfer protein TrbI	Membrane Transport,Membrane Transport_Protein and nucleoprotein secretion system Type IV,Membrane Transport_Protein and nucleoprotein secretion system Type IV_IncF Conjugal Transfer System,Membrane Transport_Protein and nucleoprotein secretion system Type IV_Conjugative transfer,GENES_WITH GC GREATER THAN 60
109	TGCCGCGTCACAAACGGCACC	CP001363	3419295	-	SGDCT_MS02_B02			SGDCT_MS02	B02	STM14_3918	CDS	3419266	3419967	+	yhaK	putative cytoplasmic protein		STM3236							Pirin-like protein YhaK
110	GATGAATTGTTAGGGCCGGAC	CP001363	1369725	+	SGDCT_MS02_B03			SGDCT_MS02	B03	STM14_1553	CDS	1368261	1369754	-	yeaJ	putative methyl-accepting chemotaxis protein	contains diguanylate cyclase/phosphodiesterase domain 1	STM1283						putative methyl-accepting chemotaxis protein; contains diguanylate cyclase/phosphodiesterase domain 1	Putative two-component response regulator and GGDEF family protein YeaJ	Regulation and Cell signaling,Carbohydrates,Regulation and Cell signaling_Regulation and Cell signaling - no subcategory,Carbohydrates_Carbohydrates - no subcategory,Regulation and Cell signaling_Regulation and Cell signaling - no subcategory_Orphan regulatory proteins,Carbohydrates_Carbohydrates - no subcategory_Unknown carbohydrate utilization ( cluster Ydj ),Pseudogenes_in_typhi_clade,Pseudoge…
111	TAATCACCCAAGTCAGAACGT	CP001363	855338	-	SGDCT_MS02_B04			SGDCT_MS02	B04	STM14_0916	CDS	855309	856994	+	hutU		pseudogene: frameshift relative to Pseudomonas putida urocanate hydratase: HUTU (SW:P25080)	STM0790						pseudogene; frameshift relative to Pseudomonas putida urocanate hydratase; HUTU (SW:P25080)
112	CACCCCACTCCTCAAACAACT	CP001363	3131660	+	SGDCT_MS02_B05			SGDCT_MS02	B05	STM14_3568	CDS	3130349	3131689	-	gudD	d-glucarate dehydratase	similar to Escherichia coli putative glucarate dehydratase (AAC75829.1)	STM2960						d-glucarate dehydratase; similar to Escherichia coli putative glucarate dehydratase (AAC75829.1)	Glucarate dehydratase (EC 4.2.1.40)	Carbohydrates,Carbohydrates_Carbohydrates - no subcategory,Carbohydrates_Monosaccharides,Carbohydrates_Carbohydrates - no subcategory_L-Talarate Dehydratase,Carbohydrates_Monosaccharides_D-galactarate D-glucarate and D-glycerate catabolism - gjo,Carbohydrates_Monosaccharides_D-galactarate D-glucarate and D-glycerate catabolism
113	ATTAAGTTTTACTCACACATA	CP001363	440729	+	SGDCT_MS02_B06			SGDCT_MS02	B06	STM14_0456	CDS	439949	440758	-	proC	pyrroline-5-carboxylate reductase	catalyzes the formation of L-proline from pyrroline-5-carboxylate	STM0386						pyrroline-5-carboxylate reductase; catalyzes the formation of L-proline from pyrroline-5-carboxylate	Pyrroline-5-carboxylate reductase (EC 1.5.1.2)	Amino Acids and Derivatives,Amino Acids and Derivatives_Proline and 4-hydroxyproline,Amino Acids and Derivatives_Proline and 4-hydroxyproline_Proline Synthesis,Amino Acids and Derivatives_Proline and 4-hydroxyproline_A Hypothetical Protein Related to Proline Metabolism
114	GTAAAATCCCATAAGATAGTC	CP001363	3626522	-	SGDCT_MS02_B07			SGDCT_MS02	B07	STM14_4168	CDS	3626493	3627560	+	yheT	putative hydrolase	alpha/beta-hydrolase fold	STM3462	STM14_4168.J	3626484				putative hydrolase. Alpha/beta-hydrolase fold	Hydrolase, alpha/beta fold family functionally coupled to Phosphoribulokinase	Regulation and Cell signaling,Regulation and Cell signaling_Regulation and Cell signaling - no subcategory,Regulation and Cell signaling_Regulation and Cell signaling - no subcategory_cAMP signaling in bacteria,Pseudogenes_in_typhi_clade,Pseudogenes_Typhi_specific
115	AAGTTACGAGGGAGCGACTCC	CP001363	3286528	+	SGDCT_MS02_B08			SGDCT_MS02	B08	STM14_3752	CDS	3285838	3286557	-	yggN	hypothetical protein		STM3107							FIG004016: Uncharacterized protein YggN
116	AAGTAAACTTTGTAGCCTCCC	CP001363	3763299	-	SGDCT_MS02_B09			SGDCT_MS02	B09	STM14_4310	CDS	3763270	3764319	+	yhhT	putative permease	PerM family	STM3582						putative permease; PerM family	Putative PerM family permease
117	TGTAAGATTCCGCGTATTCTA	CP001363	3524414	+	SGDCT_MS02_B10			SGDCT_MS02	B10	STM14_4032	CDS	3523943	3524443	-	sspB	ClpXP protease specificity-enhancing factor	similar to Escherichia coli stringent starvation protein B (AAC76260.1)	STM3341						ClpXP protease specificity-enhancing factor; similar to Escherichia coli stringent starvation protein B (AAC76260.1)	ClpXP protease specificity-enhancing factor / Stringent starvation protein B	Protein Metabolism,Stress Response,Protein Metabolism_Protein degradation,Stress Response_Stress Response - no subcategory,Protein Metabolism_Protein degradation_Proteolysis in bacteria ATP-dependent,Stress Response_Stress Response - no subcategory_Carbon Starvation
118	CGTTAACCAGTACGCACTTCA	CP001362	19390	+	SGDCT_MS02_B11			SGDCT_MS02	B11	STM14_5549	CDS	18898	19419	-		putative periplasmic protein		PSLT026							FIG01047634: hypothetical protein
119	CGTGGTAAACCCTAATTAAAG	CP001363	2630025	+	SGDCT_MS02_B12			SGDCT_MS02	B12	STM14_3027	CDS	2629575	2630054	-	eutP	putative ethanolamine utilization protein	ethanolamine utilization protein EutP (SW:EUTP_SALTY)	STM2469	STM14_3027.J		2630063			propanediol utilization protein PduV	Ethanolamine utilization protein EutP	Carbohydrates,Carbohydrates_Sugar alcohols,Carbohydrates_Sugar alcohols_Ethanolamine utilization,Ethanolamine_Utilization
120	CCTGGGCTGAAGTTCATATGC	CP001363	1634880	-	SGDCT_MS02_C01			SGDCT_MS02	C01	STM14_1868	CDS	1634851	1635930	+		putative S-adenosylmethionine/tRNA-ribosyltransferase-isomerase	similar to Escherichia coli synthesis of queuine in tRNA: probably S-adenosylmethionine/tRNA ribosyltransferase-isomerase (AAC73508.1)	STM1548.s					queA [J]	putative S-adenosylmethionine/tRNA-ribosyltransferase-isomerase; similar to Escherichia coli synthesis of queuine in tRNA; probably S-adenosylmethionine/tRNA ribosyltransferase-isomerase (AAC73508.1)	S-adenosylmethionine:tRNA ribosyltransferase-isomerase (EC 5.-.-.-)	Miscellaneous,RNA Metabolism,Miscellaneous_Plant-Prokaryote DOE project,RNA Metabolism_RNA processing and modification,Miscellaneous_Plant-Prokaryote DOE project_Scaffold proteins for [4Fe-4S] cluster assembly (MRP family),RNA Metabolism_RNA processing and modification_tRNA modification Bacteria,RNA Metabolism_RNA processing and modification_tRNAmodification position 34,RNA Metabolism_RNA process…
121	TACTCTCACCATTACTCCGCA	CP001363	859048	+	SGDCT_MS02_C02			SGDCT_MS02	C02	STM14_0918	CDS	858601	859077	-	ybhB	putative kinase inhibitor protein	YbhB: similar to rat and human kinase inhibitory proteins	STM0792						putative kinase inhibitor protein; YbhB; similar to rat and human kinase inhibitory proteins	UPF0098 protein ybhB
122	ATCAGGCCCGCTTCCGCTAAT	CP001363	3074862	-	SGDCT_MS02_C03			SGDCT_MS02	C03	STM14_3514	CDS	3074812	3075744	+		putative transcriptional regulator	similar to Escherichia coli putative transcriptional regulator LysR-type (AAC73313.1): LysR family	STM2912	STM14_3514.RJ	3074833				Possible LysR-family transcriptional regulator	LysR-family transcriptional regulator STM2912	Regulation and Cell signaling,Regulation and Cell signaling_Regulation and Cell signaling - no subcategory,Regulation and Cell signaling_Regulation and Cell signaling - no subcategory_LysR-family proteins in Salmonella enterica Typhimurium
123	CTACCCCATTGCAAACGCCCC	CP001363	4072861	+	SGDCT_MS02_C04			SGDCT_MS02	C04	STM14_4646	CDS	4071427	4072890	-	yieG	putative xanthine/uracil permease family protein	similar to Escherichia coli putative membrane/transport protein (AAC76737.1): xanthine/uracil permeases family	STM3851.S						putative xanthine/uracil permease family protein; similar to Escherichia coli putative membrane/transport protein (AAC76737.1); xanthine/uracil permeases family	Xanthine/uracil/thiamine/ascorbate permease family protein	Nucleosides and Nucleotides,Nucleosides and Nucleotides_Purines,Nucleosides and Nucleotides_Purines_Purine Utilization
124	TCGGCCCAAAACAAGATCAAA	CP001363	4421802	-	SGDCT_MS02_C05			SGDCT_MS02	C05	STM14_5035	CDS	4421773	4425561	+	metH	B12-dependent methionine synthase	one of two methionine synthases in Escherichia coli: MetH catalyzes a methyl transfer reaction from methyltetrahydrofolate to homocysteine to create methionine: requires zinc for activity	STM4188.S						B12-dependent methionine synthase; one of two methionine synthases in Escherichia coli; MetH catalyzes a methyl transfer reaction from methyltetrahydrofolate to homocysteine to create methionine; requires zinc for activity	5-methyltetrahydrofolate--homocysteine methyltransferase (EC 2.1.1.13)	Amino Acids and Derivatives,Amino Acids and Derivatives_Lysine threonine methionine and cysteine,Amino Acids and Derivatives_Lysine threonine methionine and cysteine_Methionine Biosynthesis,HEG-Genes
125	TGCGACCAACCCTCTCTTAAC	CP001363	3725168	+	SGDCT_MS02_C06			SGDCT_MS02	C06	STM14_4264	CDS	3723857	3725197	-	gntU	low affinity gluconate transporter	similar to Escherichia coli low-affinity gluconate transport permease protein%2C interrupted (AAC76461.1)	STM3541						low affinity gluconate transporter; similar to Escherichia coli low-affinity gluconate transport permease protein, interrupted (AAC76461.1)	Low-affinity gluconate/H+ symporter GntU	Carbohydrates,Carbohydrates_Monosaccharides,Carbohydrates_Monosaccharides_D-gluconate and ketogluconates metabolism,Genes with CRP binding sites
126	CTAAAACTAGAAGGCCATATC	CP001363	4237130	+	SGDCT_MS02_C07			SGDCT_MS02	C07	STM14_4827	CDS	4236551	4237576	-		putative periplasmic protein									FIG00638667: hypothetical protein
127	CATACGCTTGCATACGCGCTA	CP001363	2292585	+	SGDCT_MS02_C08		>1 barcode			STM14_2647	CDS	2291814	2292614	-	thiD	phosphomethylpyrimidine kinase	catalyzes the formation of 4-amino-2-methyl-5-diphosphomethylpyrimidine	STM2146						phosphomethylpyrimidine kinase; catalyzes the formation of 4-amino-2-methyl-5-diphosphomethylpyrimidine	Hydroxymethylpyrimidine phosphate kinase ThiD (EC 2.7.4.7)	GENES_WITH GC GREATER THAN 60
128	CATAACCCGTGTTGGCTAGCA	CP001363	3080918	+	SGDCT_MS02_C08		>1 barcode	SGDCT_MS02	C08	STM14_3519	CDS	3079685	3080947	-	ygbK	putative tRNA synthase		STM2917					hopA [D]		FIG00641944: hypothetical protein	Pseudogenes_in_typhi_clade,Pseudogenes_Typhi_specific
129	CGCACACTGATAATGAGCTAC	CP001363	1320786	-	SGDCT_MS02_C09			SGDCT_MS02	C09	STM14_1472	CDS	1320754	1321455	+		phage tail component L-like protein									Phage minor tail protein	Phages Prophages Transposable elements Plasmids,Phages Prophages Transposable elements Plasmids_Phages Prophages,Phages Prophages Transposable elements Plasmids_Phages Prophages_Phage tail proteins,Phages Prophages Transposable elements Plasmids_Phages Prophages_Phage tail proteins 2
130	AACCAGACCTATAAGATACGG	CP001363	4637671	+	SGDCT_MS02_C10			SGDCT_MS02	C10	STM14_5264	CDS	4636636	4637700	-	yjfR	putative L-ascorbate 6-phosphate lactonase	contains beta-lactamase fold	STM4382					ulaG [D]	putative L-ascorbate 6-phosphate lactonase; contains beta-lactamase fold	Probable L-ascorbate-6-phosphate lactonase UlaG (EC 3.1.1.-) (L-ascorbate utilization protein G)	Carbohydrates,Carbohydrates_Monosaccharides,Carbohydrates_Monosaccharides_L-ascorbate utilization (and related gene clusters),Genes with CRP binding sites
131	ACGCAGCCCCTCTGTGTACCC	CP001363	1402215	-	SGDCT_MS02_C11			SGDCT_MS02	C11	STM14_1595	CDS	1402186	1403544	+	celB	N%2CN'-diacetylchitobiose-specific PTS system transporter subunit IIC	catalyzes the phosphorylation of incoming sugar substrates concomitant with their translocation across the cell membrane: involved in N%2CN'-diacetylchitobiose transport	STM1313						N,N'-diacetylchitobiose-specific PTS system transporter subunit IIC; catalyzes the phosphorylation of incoming sugar substrates concomitant with their translocation across the cell membrane; involved in N,N'-diacetylchitobiose transport	PTS system, chitobiose-specific IIC component (EC 2.7.1.69)	Carbohydrates,Carbohydrates_Aminosugars,Carbohydrates_Aminosugars_Chitin and N-acetylglucosamine utilization
132	GAAGTTCGATCCAATTTGTGG	CP001363	1069897	-	SGDCT_MS02_C12			SGDCT_MS02	C12	STM14_1162	CDS	1069868	1070665	+		putative molecular chaperone	DnaJ family	STM1022						putative molecular chaperone; DnaJ family	Putative prophage antitermination protein
133	CCCGTAAGGGAAAATTGACCA	CP001363	2416852	+	SGDCT_MS02_D01			SGDCT_MS02	D01	STM14_2796	CDS	2415829	2416881	-	apbE	thiamine biosynthesis lipoprotein ApbE	catalyzes the conversion of aminoimidazole ribotide to the 4-amino-5-hydroxymethyl-2-methyl pyrimidine moiety of thiamine: involved in the maintenance and/or assembly of sulfur clusters: periplasmic lipoporotein anchored to the inner membrane: part of the thiamine pyrophosphate biosynthesis pathway	STM2266						thiamine biosynthesis lipoprotein ApbE; catalyzes the conversion of aminoimidazole ribotide to the 4-amino-5-hydroxymethyl-2-methyl pyrimidine moiety of thiamine; involved in the maintenance and/or assembly of sulfur clusters; periplasmic lipoporotein anchored to the inner membrane; part of the thiamine pyrophosphate biosynthesis pathway	Thiamin biosynthesis lipoprotein ApbE
134	GTGAACTAACCATATATCCCA	CP001363	3210822	+	SGDCT_MS02_D02			SGDCT_MS02	D02	STM14_3658	CDS	3210549	3210968	+		hypothetical protein		STM3028	STM14_3657	3208362	3210851	-	stdB	putative outer membrane usher protein; similar to Escherichia coli putative membrane protein (AAC76082.1)	FIG036507: Fimbriae usher protein StdB	GENES_WITH GC GREATER THAN 60,Adherence Factors-Fimbrial
135	GAGGCTGCGCATAGCGCCAAA	CP001363	3094589	+	SGDCT_MS02_D03			SGDCT_MS02	D03	STM14_3538	CDS	3093179	3094618	-	cysN	sulfate adenylyltransferase subunit 1	may be GTPase that regulates ATP sulfurylase activity that is involved in converting ATP and sulfate to diphosphate and adenylylsulfate: in Escherichia coli this enzyme functions in cysteine biosynthesis in the first step: forms a heterodimer with CysD: part of the GTP-binding elongation factor family CysN/NodQ	STM2934						sulfate adenylyltransferase subunit 1; may be GTPase that regulates ATP sulfurylase activity that is involved in converting ATP and sulfate to diphosphate and adenylylsulfate; in Escherichia coli this enzyme functions in cysteine biosynthesis in the first step; forms a heterodimer with CysD; part of the GTP-binding elongation factor family CysN/NodQ	Sulfate adenylyltransferase subunit 1 (EC 2.7.7.4)	Amino Acids and Derivatives,Sulfur Metabolism,Amino Acids and Derivatives_Lysine threonine methionine and cysteine,Sulfur Metabolism_Inorganic sulfur assimilation,Amino Acids and Derivatives_Lysine threonine methionine and cysteine_Cysteine Biosynthesis,Sulfur Metabolism_Inorganic sulfur assimilation_Inorganic Sulfur Assimilation
136	ATCTGCAAAACATTCGACCAT	CP001363	3888453	+	SGDCT_MS02_D04			SGDCT_MS02	D04	STM14_4442	CDS	3887874	3888482	-	yibF	glutathione S-transferase	similar to Escherichia coli putative S-transferase (AAC76616.1)	STM3684	STM14_4442.J		3888569		sspA [J]	glutathione S-transferase family protein	Uncharacterized GST-like protein yibF	Stress Response,Stress Response_Oxidative stress,Stress Response_Oxidative stress_Glutathione_ Non-redox reactions,Genes with CRP binding sites,Genes with FNR binding sites
137	CGACGACCAATCGCTATCCTC	CP001363	4223764	-	SGDCT_MS02_D05			SGDCT_MS02	D05	STM14_4813	CDS	4223708	4223932	+		putative cytoplasmic protein		STM4002							FIG01045817: hypothetical protein
138	AACTAAAGAGGCCCGAATGAG	CP001363	1634096	+	SGDCT_MS02_D06			SGDCT_MS02	D06	STM14_1865	CDS	1632617	1634125	-		hypothetical protein	similar to Escherichia coli 3-(3-hydroxyphenyl)propionate hydroxylase (AAC73450.1)	STM1546						hypothetical protein; similar to Escherichia coli 3-(3-hydroxyphenyl)propionate hydroxylase (AAC73450.1)	Oxygenase-like protein	Pseudogenes_in_typhi_clade,Pseudogenes_Typhi_specific
139	ATATATGTCTAAACGTCGCCC	CP001363	2117769	+	SGDCT_MS02_D07			SGDCT_MS02	D07	STM14_2460	CDS	2117454	2117798	-		lysis protein (holin)	similar to Xenorhabdus nematophila: CAB58444 and P22 gp13: AAF75039							lysis protein (holin); similar to Xenorhabdus nematophila ; CAB58444 and P22 gp13; AAF75039	Phage holin	Phages Prophages Transposable elements Plasmids,Phages Prophages Transposable elements Plasmids_Phages Prophages,Phages Prophages Transposable elements Plasmids_Phages Prophages_Phage lysis modules
140	CCAACGGCGAAATTCAAATGA	CP001363	4685157	+	SGDCT_MS02_D08			SGDCT_MS02	D08	STM14_5320	CDS	4684020	4685186	-		hypothetical protein	similar to Escherichia coli putative transport protein (AAC75382.1)	STM4428					norA [J]	hypothetical protein; similar to Escherichia coli putative transport protein (AAC75382.1)	FIG01046005: hypothetical protein	GENES_WITH GC GREATER THAN 60
141	TCGAACTCCGTCTGGCACTCG	CP001363	2769170	-	SGDCT_MS02_D09			SGDCT_MS02	D09	STM14_3152	CDS	2769141	2769989	+	yfhH	putative DNA-binding transcriptional regulator	putative ABC superfamily membrane protein	STM2572						putative DNA-binding transcriptional regulator; putative ABC superfamily membrane protein	Sialic acid utilization regulator, RpiR family	Cell Wall and Capsule,Cell Wall and Capsule_Capsular and extracellular polysacchrides,Cell Wall and Capsule_Capsular and extracellular polysacchrides_Sialic Acid Metabolism
142	CGCTCACTCCTAGCGCACAGC	CP001363	4547222	+	SGDCT_MS02_D10			SGDCT_MS02	D10	STM14_5163	CDS	4546181	4547251	-	basS	sensor protein BasS/PmrB	sensor protein BasS/PmrB (SW:BASS_SALTY): in two-component regulatory system with BasR	STM4291	STM14_5163.RJ		4547260			Sensor protein basS/pmrB (EC 2.7.3.-); Lipid A modifications, Orphan regulatory proteins	Sensor protein basS/pmrB (EC 2.7.3.-)	Cell Wall and Capsule,Regulation and Cell signaling,Cell Wall and Capsule_Gram-Negative cell wall components,Regulation and Cell signaling_Regulation and Cell signaling - no subcategory,Cell Wall and Capsule_Gram-Negative cell wall components_Lipid A modifications,Regulation and Cell signaling_Regulation and Cell signaling - no subcategory_Orphan regulatory proteins,Genes Induced by Qse TCS
143	GATTGCGCAAGGATAAATTCC	CP001363	190337	-	SGDCT_MS02_D11			SGDCT_MS02	D11	STM14_0192	CDS	190308	190670	+	yacL	hypothetical protein		STM0160							FIG01045153: hypothetical protein
144	AAACTAATTACAGCCAGCAGT	CP001363	2663468	+	SGDCT_MS02_D12			SGDCT_MS02	D12	STM14_3061	CDS	2662208	2663497	-	uraA	uracil transporter	similar to Escherichia coli uracil transport (AAC75550.1): NCS2 family	STM2497						uracil transporter; similar to Escherichia coli uracil transport (AAC75550.1); NCS2 family	Uracil permease	Nucleosides and Nucleotides,Nucleosides and Nucleotides_Pyrimidines,Nucleosides and Nucleotides_Pyrimidines_De Novo Pyrimidine Synthesis
145	TTCCGCACCAAGTGAACCCCG	CP001363	2607964	+	SGDCT_MS02_E01			SGDCT_MS02	E01	STM14_3002	CDS	2606977	2607993	-	cysP	thiosulfate transporter subunit	thiosulfate-binding protein precursor (SW:CYSP_SALTY): ABC superfamily binding protein	STM2444						thiosulfate transporter subunit; thiosulfate-binding protein precursor (SW:CYSP_SALTY); ABC superfamily binding protein	Sulfate and thiosulfate binding protein CysP	Amino Acids and Derivatives,Sulfur Metabolism,Amino Acids and Derivatives_Lysine threonine methionine and cysteine,Sulfur Metabolism_Inorganic sulfur assimilation,Amino Acids and Derivatives_Lysine threonine methionine and cysteine_Cysteine Biosynthesis,Sulfur Metabolism_Inorganic sulfur assimilation_Inorganic Sulfur Assimilation
146	GCCGAGCGTGCCTCCGAGGTA	CP001363	851914	+	SGDCT_MS02_E02			SGDCT_MS02	E02	STM14_0912	CDS	850660	851943	-	ybhC	putative pectinesterase	outer membrane lipoprotein that catalyzes the hydrolysis of the thioester bond in palmitoyl-CoA: YbhC localizes to the cellular poles: member of pectinesterase family	STM0786						putative pectinesterase; outer membrane lipoprotein that catalyzes the hydrolysis of the thioester bond in palmitoyl-CoA; YbhC localizes to the cellular poles; member of pectinesterase family	Pectinesterase (EC 3.1.1.11)	Carbohydrates,Carbohydrates_Monosaccharides,Carbohydrates_Monosaccharides_D-Galacturonate and D-Glucuronate Utilization
147	TGCTTGAACTCCTAGGTCTTA	CP001363	3066851	+	SGDCT_MS02_E03			SGDCT_MS02	E03	STM14_3503	CDS	3066554	3066880	-		putative cytoplasmic protein		STM2903							putative cytoplasmic protein	GENES WITH GC LESS THAN 40
148	CCTTCCCATTCCAGCGGAATC	CP001363	845541	+	SGDCT_MS02_E04			SGDCT_MS02	E04	STM14_0905	CDS	844782	845570	-	modE	DNA-binding transcriptional regulator ModE	represses the modABCD operon and activates the moaABCD and napFDAGHBC operons	STM0779						DNA-binding transcriptional regulator ModE; represses the modABCD operon and activates the moaABCD and napFDAGHBC operons	DNA-binding domain of ModE / Molybdate-binding domain of ModE	Cofactors Vitamins Prosthetic Groups Pigments,Cofactors Vitamins Prosthetic Groups Pigments_Folate and pterines,Cofactors Vitamins Prosthetic Groups Pigments_Folate and pterines_Molybdenum cofactor biosynthesis
149	CCGTGCCTTGACCCAACGACG	CP001363	197006	+	SGDCT_MS02_E05			SGDCT_MS02	E05	STM14_0199	CDS	196688	197035	-	yacC	putative periplasmic protein		STM0167	STM14_0199.RJ		197074			YacC	Predicted chaperone lipoprotein YacC, potentially involved in protein secretion	Amino Acids and Derivatives,Amino Acids and Derivatives_Arginine; urea cycle polyamines,Amino Acids and Derivatives_Arginine; urea cycle polyamines_Polyamine Metabolism
150	CGACCCGCTCCGGAAATTCAT	CP001363	4269464	+	SGDCT_MS02_E06			SGDCT_MS02	E06	STM14_4864	CDS	4268666	4269493	-	rhaD	rhamnulose-1-phosphate aldolase	similar to Escherichia coli rhamnulose-phosphate aldolase (AAC76884.1)	STM4045						rhamnulose-1-phosphate aldolase; similar to Escherichia coli rhamnulose-phosphate aldolase (AAC76884.1)	Rhamnulose-1-phosphate aldolase (EC 4.1.2.19)	Carbohydrates,Carbohydrates_Monosaccharides,Carbohydrates_Monosaccharides_L-rhamnose utilization,Pseudogenes_in_typhi_clade,Pseudogenes_Typhi_specific
151	TGGCGAGTTGTTAAAAGTGAG	CP001363	2726515	-	SGDCT_MS02_E07			SGDCT_MS02	E07	Intergen_STM14_3109_STM14_3110	Intergen	2726388	2726783						STM14_3109.P	2726486	2726780	+	RyfA [P]
152	GAAATTAGAATACGGCGCTAA	CP001363	3001344	-	SGDCT_MS02_E08			SGDCT_MS02	E08	STM14_3426	CDS	3001315	3001674	+	gutM	DNA-binding transcriptional activator GutM	regulator for glucitol utilization	STM2836						DNA-binding transcriptional activator GutM; regulator for glucitol utilization	Glucitol operon activator protein	Carbohydrates,Carbohydrates_Monosaccharides,Carbohydrates_Monosaccharides_D-Sorbitol(D-Glucitol) and L-Sorbose Utilization
153	ACTTTAGATGCCACATTGAAC	CP001362	74626	-	SGDCT_MS02_E09			SGDCT_MS02	E09	STM14_5613	CDS	74597	76423	+	traN	conjugative transfer: aggregate stability		PSLT095							IncF plasmid conjugative transfer protein TraN	Membrane Transport,Membrane Transport_Protein and nucleoprotein secretion system Type IV,Membrane Transport_Protein and nucleoprotein secretion system Type IV_IncF Conjugal Transfer System,Membrane Transport_Protein and nucleoprotein secretion system Type IV_Conjugative transfer
154	GCTCCAGCCACCCCAAACACT	CP001363	539767	+	SGDCT_MS02_E10			SGDCT_MS02	E10	STM14_0565	CDS	539629	539796	-	ybaM	hypothetical protein		STM0480							Putative inner membrane protein
155	CGGTCACCCCCAGTCTTGAAC	CP001363	2614164	-	SGDCT_MS02_E11			SGDCT_MS02	E11	STM14_3011	CDS	2614135	2615412	+		putative cytoplasmic protein	hypothetical 30.0 kDa protein in eutR-hemF intergenic region (ORF79) (SW:YPFL_SALTY)	STM2453						putative cytoplasmic protein; hypothetical 30.0 kDa protein in eutR-hemF intergenic region (ORF79) (SW:YPFL_SALTY)	FIG01045300: hypothetical protein
156	GGTACATAACCGGCGTCAACC	CP001363	4824970	+	SGDCT_MS02_E12			SGDCT_MS02	E12	STM14_5473	CDS	4823971	4824999	-	rsmC	16S ribosomal RNA m2G1207 methyltransferase	16S rRNA M2G1207 methyltransferase: one of many enzymes that modify bases of the ribosomal RNA: this enzyme methylates the G at position 1207 of the small ribosomal subunit	STM4556						16S ribosomal RNA m2G1207 methyltransferase; 16S rRNA M2G1207 methyltransferase; one of many enzymes that modify bases of the ribosomal RNA; this enzyme methylates the G at position 1207 of the small ribosomal subunit	Ribosomal RNA small subunit methyltransferase C (EC 2.1.1.52)	RNA Metabolism,RNA Metabolism_RNA processing and modification,RNA Metabolism_RNA processing and modification_RNA methylation
157	ATACCAGAAGATACCTAAGTA	CP001363	2770916	+	SGDCT_MS02_F01			SGDCT_MS02	F01	STM14_3153	CDS	2770028	2770945	-		2-dehydropantoate 2-reductase	catalyzes the formation of 2-dehydropantoate from (R)-pantoate	STM2573					panE [J]	2-dehydropantoate 2-reductase; catalyzes the formation of 2-dehydropantoate from (R)-pantoate	2-dehydropantoate 2-reductase (EC 1.1.1.169)	Cofactors Vitamins Prosthetic Groups Pigments,Cofactors Vitamins Prosthetic Groups Pigments_Coenzyme A,Cofactors Vitamins Prosthetic Groups Pigments_Coenzyme A_Coenzyme A Biosynthesis,Genes with CRP binding sites,Genes with FNR binding sites
158	TATAACCGAGGTCCCCGCGTA	CP001363	434024	-	SGDCT_MS02_F02			SGDCT_MS02	F02	STM14_0447	CDS	433995	434210	+	yaiZ	putative inner membrane protein		STM0379							Putative inner membrane protein	Genes with CRP binding sites,Genes with FNR binding sites
159	CCTGACTGCTAGTGCGTCCCA	CP001363	4482712	-	SGDCT_MS02_F03			SGDCT_MS02	F03	STM14_5106	CDS	4482683	4484038	+	tyrB	aromatic amino acid aminotransferase	catalyzes the formation of L-glutamate and an aromatic oxo acid from an aromatic amino acid and 2-oxoglutarate	STM4248						aromatic amino acid aminotransferase; catalyzes the formation of L-glutamate and an aromatic oxo acid from an aromatic amino acid and 2-oxoglutarate	Biosynthetic Aromatic amino acid aminotransferase alpha (EC 2.6.1.57)	Amino Acids and Derivatives,Amino Acids and Derivatives_Aromatic amino acids and derivatives,Amino Acids and Derivatives_Aromatic amino acids and derivatives_Phenylalanine and Tyrosine Branches from Chorismate
160	CTCTATATTACCGCCCCATAC	CP001363	1899787	-	SGDCT_MS02_F04			SGDCT_MS02	F04	STM14_2165	CDS	1899758	1900162	+		hydrogenase-1 operon protein HyaE	involved in processing hydrogenase proteins HyaA and HyaB	STM1790					hyaE [D]	hydrogenase-1 operon protein HyaE; involved in processing hydrogenase proteins HyaA and HyaB	Hydrogenase maturation factor hoxO
161	AAATTGCCCTGCAGCCTCGAT	CP001363	4393415	+	SGDCT_MS02_F05			SGDCT_MS02	F05	STM14_5003	CDS	4392686	4393444	-	thiF	thiamine biosynthesis protein ThiF	catalyzes the adenylation of ThiS which is involved in the formation of 5-methyl-4-(beta-hydroxyethyl)thiazole phosphate	STM4162						thiamine biosynthesis protein ThiF; catalyzes the adenylation of ThiS which is involved in the formation of 5-methyl-4-(beta-hydroxyethyl)thiazole phosphate	Sulfur carrier protein adenylyltransferase ThiF	Cofactors Vitamins Prosthetic Groups Pigments,Cofactors Vitamins Prosthetic Groups Pigments_Cofactors Vitamins Prosthetic Groups Pigments - no subcategory,Cofactors Vitamins Prosthetic Groups Pigments_Cofactors Vitamins Prosthetic Groups Pigments - no subcategory_Thiamin biosynthesis
162	ACCCTGTTCGATAACCGGTTC	CP001363	3227783	+	SGDCT_MS02_F06			SGDCT_MS02	F06	STM14_3682	CDS	3227153	3227812	-	yqfA	putative hemolysin	similar to Escherichia coli putative oxidoreductase (AAC75937.1)	STM3049						putative hemolysin; similar to Escherichia coli putative oxidoreductase (AAC75937.1)	COG1272: Predicted membrane protein hemolysin III homolog
163	ACTCTTCTATACAAAGCAGGT	CP001363	2840094	+	SGDCT_MS02_F07			SGDCT_MS02	F07	STM14_3243	CDS	2839740	2840123	-	yfiD	autonomous glycyl radical cofactor GrcA	stress-induced glycyl radical protein that can replace an oxidatively damaged pyruvate formate-lyase subunit	STM2646					pflB [J]	autonomous glycyl radical cofactor GrcA; stress-induced glycyl radical protein that can replace an oxidatively damaged pyruvate formate-lyase subunit	Pyruvate formate-lyase (EC 2.3.1.54)	Carbohydrates,Carbohydrates_Fermentation,Carbohydrates_Fermentation_Butanol Biosynthesis,Carbohydrates_Fermentation_Fermentations_ Mixed acid,Genes with CRP binding sites,Genes with FNR binding sites,HEG-Genes
164	GCGCCCTGAAGAAAGTTTCCT	CP001362	25905	-	SGDCT_MS02_F08			SGDCT_MS02	F08	STM14_5559	CDS	25876	26139	+		putative transposase%2C IS200-like protein		PSLT036						putative transposase, IS200-like protein	Transposase
165	ATACTTCTTCGTTTGCCTCCC	CP001363	1483107	-	SGDCT_MS02_F09			SGDCT_MS02	F09	STM14_1681	CDS	1483060	1483698	+	ttrR	response regulator	tetrathionate reductase complex: TtrR (gi|4456869): two-component regulatory system	STM1387						response regulator; tetrathionate reductase complex; TtrR (gi|4456869); two-component regulatory system	Tetrathionate reductase two-component response regulator	Respiration,Respiration_Electron accepting reactions,Respiration_Electron accepting reactions_Tetrathionate respiration,SPI-2
166	ACGCACACCATTTTACCACCC	CP001363	2293369	+	SGDCT_MS02_F10			SGDCT_MS02	F10	STM14_2648	CDS	2292601	2293398	-	thiM	hydroxyethylthiazole kinase	catalyzes the formation of 4-methyl-5-(2-phosphoethyl)-thiazole and ADP from 4-methyl-5-(2-hydroxyethyl)-thiazole and ATP	STM2147						hydroxyethylthiazole kinase; catalyzes the formation of 4-methyl-5-(2-phosphoethyl)-thiazole and ADP from 4-methyl-5-(2-hydroxyethyl)-thiazole and ATP	Hydroxyethylthiazole kinase (EC 2.7.1.50)	Cofactors Vitamins Prosthetic Groups Pigments,Cofactors Vitamins Prosthetic Groups Pigments_Cofactors Vitamins Prosthetic Groups Pigments - no subcategory,Cofactors Vitamins Prosthetic Groups Pigments_Folate and pterines,Cofactors Vitamins Prosthetic Groups Pigments_Cofactors Vitamins Prosthetic Groups Pigments - no subcategory_Thiamin biosynthesis,Cofactors Vitamins Prosthetic Groups Pigments_Fo…
167	CTCTATCCATAATCGTAAAAC	CP001363	363940	-	SGDCT_MS02_F11			SGDCT_MS02	F11	STM14_0374	CDS	363911	365155	+	frsA	fermentation/respiration switch protein	forms a 1:1 complex with the unphosphorylated from of enzyme IIAGlc: FrsA may promote fermentation	STM0318						fermentation/respiration switch protein; forms a 1:1 complex with the unphosphorylated from of enzyme IIAGlc; FrsA may promote fermentation	Fermentation/respiration switch protein
168	CTCACCCAACAACCCCTTTCC	CP001363	2318939	-	SGDCT_MS02_F12			SGDCT_MS02	F12	STM14_2677	CDS	2318910	2319506	+	yohD	hypothetical protein	DedA family	STM2170						hypothetical protein; DedA family	DedA family inner membrane protein YohD	Miscellaneous,Miscellaneous_Miscellaneous - no subcategory,Miscellaneous_Miscellaneous - no subcategory_DedA family of inner membrane proteins
169	GTAAAAACCAATCCACTACTT	CP001363	572702	-	SGDCT_MS02_G01			SGDCT_MS02	G01	STM14_0601	CDS	572673	573689	+	sfbB	putative ABC-type transport system ATPase component	similar to Escherichia coli ATP-binding component of a transporter (AAC73310.1): cell division protein	STM0511	STM14_0601.J	572667				ABC transporter, ATP-binding protein	Methionine ABC transporter ATP-binding protein	Amino Acids and Derivatives,Amino Acids and Derivatives_Lysine threonine methionine and cysteine,Amino Acids and Derivatives_Lysine threonine methionine and cysteine_Methionine Biosynthesis,Amino Acids and Derivatives_Lysine threonine methionine and cysteine_Methionine Degradation,Pseudogenes_in_typhi_clade
170	CCAACCCCCAACAGCCCCAAA	CP001363	224472	-	SGDCT_MS02_G02			SGDCT_MS02	G02	STM14_0228	CDS	224443	226632	+	fhuA	ferrichrome outer membrane transporter	involved with the transport of ferrichrome across the outer membrane: binds the ferrichrome-iron ligand and interacts with the TonB protein	STM0191						ferrichrome outer membrane transporter; involved with the transport of ferrichrome across the outer membrane; binds the ferrichrome-iron ligand and interacts with the TonB protein	Ferric hydroxamate outer membrane receptor FhuA	Iron acquisition and metabolism,Iron acquisition and metabolism_Siderophores,Iron acquisition and metabolism_Siderophores_Siderophore Aerobactin,Fur Regulon,Pseudogenes_in_typhi_clade,Pseudogenes_anscestral
171	TCTGTTGTGGTCCCACTAGAA	CP001363	943053	-	SGDCT_MS02_G03			SGDCT_MS02	G03	STM14_1020	CDS	943024	943644	+		putative regulatory protein	similar to Escherichia coli putative DeoR-type transcriptional regulator (AAC73933.1): TetR/Acr family		STM14_1020.P	943606	943684	-	RybB [P]	Repressor of multiple omp mRNAs
172	TCGGAAGTTGAATCATGTACA	CP001363	680221	+	SGDCT_MS02_G04			SGDCT_MS02	G04	STM14_0717	CDS	679840	680250	-	rnk	nucleoside diphosphate kinase regulator	Regulates the synthesis of nucleoside triphosphates for nucleic acid synthesis%2C CTP for lipid synthesis%2C and GTP for protein elongation	STM0616						nucleoside diphosphate kinase regulator; Regulates the synthesis of nucleoside triphosphates for nucleic acid synthesis, CTP for lipid synthesis, and GTP for protein elongation	Regulator of nucleoside diphosphate kinase	RNA Metabolism,RNA Metabolism_Transcription,RNA Metabolism_Transcription_Transcription factors bacterial,Genes with CRP binding sites,Genes with FNR binding sites
173	AGTCAGCCTCGGAAGCTACCC	CP001363	4038388	-	SGDCT_MS02_G05			SGDCT_MS02	G05	STM14_4616	CDS	4038359	4039051	+	torR	DNA-binding transcriptional regulator TorR	response regulator in two-component regulatory system with TorS: involved in regulation of trimethylamine N-oxide reductase genes	STM3824	STM14_4616.J	4038302				DNA-binding response regulator TorR	TorCAD operon transcriptional regulatory protein TorR	Respiration,Respiration_Electron accepting reactions,Respiration_Electron accepting reactions_trimethylamine N-oxide (TMAO) reductase,Pseudogenes_in_typhi_clade,Pseudogenes_Typhi_specific
174	CCTTTATTCGTCCTGGCGGAC	CP001363	1611028	+	SGDCT_MS02_G06			SGDCT_MS02	G06	STM14_1841	CDS	1610185	1611057	-	yneJ	putative transcriptional regulator	similar to Escherichia coli putative transcriptional regulator LysR-type (AAC74599.1): LysR family	STM1523					gltR [J]	putative transcriptional regulator; similar to Escherichia coli putative transcriptional regulator LysR-type (AAC74599.1); LysR family	LysR family transcriptional regulator YneJ	Regulation and Cell signaling,Regulation and Cell signaling_Regulation and Cell signaling - no subcategory,Regulation and Cell signaling_Regulation and Cell signaling - no subcategory_LysR-family proteins in Salmonella enterica Typhimurium,Regulation and Cell signaling_Regulation and Cell signaling - no subcategory_LysR-family proteins in Escherichia coli
175	GAAGCACCCACAACTGGTAGC	CP001363	4224700	-	SGDCT_MS02_G07			SGDCT_MS02	G07	Intergen_STM14_4814_STM14_4815	Intergen	4224567	4224754					STM4004	STM14_4815.R	4224671	4226128	+	hemN	Coproporphyrinogen III oxidase, oxygen-independent (EC 1.3.99.22); Heme and Siroheme Biosynthesis, Experimental tye	Coproporphyrinogen III oxidase, oxygen-independent (EC 1.3.99.22)	Cofactors Vitamins Prosthetic Groups Pigments,Cofactors Vitamins Prosthetic Groups Pigments_Tetrapyrroles,Cofactors Vitamins Prosthetic Groups Pigments_Tetrapyrroles_Heme and Siroheme Biosynthesis
176	AACCCCGGACCAGACGATATG	CP001363	4727683	+	SGDCT_MS02_G08			SGDCT_MS02	G08	STM14_5368	CDS	4727224	4727712	-	ytgA	putative inner membrane protein	hypothetical 17.8 kKa protein in miaE 3'region (ORF 17.8) (SW:YTGA_SALTY)	STM4472						putative inner membrane protein; hypothetical 17.8 kKa protein in miaE 3'region (ORF 17.8) (SW:YTGA_SALTY)	putative exported protein	GENES WITH GC LESS THAN 40
177	GACCATCTTATCCACAATTTC	CP001363	896487	+	SGDCT_MS02_G09			SGDCT_MS02	G09	STM14_962	CDS	895794	896516	-	glnQ	glutamine ABC transporter ATP-binding protein	similar to ATP-binding component of ABC transporters	STM0828	STM14_0962					glutamine ABC transporter ATP-binding protein; similar to ATP-binding component of ABC transporters	Glutamate transport ATP-binding protein
178	TACGCTCAAAGTTATTGCGTG	CP001363	418699	-	SGDCT_MS02_G10			SGDCT_MS02	G10	STM14_0431	CDS	418670	419557	+	prpB	2-methylisocitrate lyase	catalyzes the formation of pyruvate and succinate from 2-methylisocitrate	STM0368						2-methylisocitrate lyase; catalyzes the formation of pyruvate and succinate from 2-methylisocitrate	Methylisocitrate lyase (EC 4.1.3.30)	Carbohydrates,Carbohydrates_Organic acids,Carbohydrates_Organic acids_Methylcitrate cycle,Carbohydrates_Organic acids_Propionate-CoA to Succinate Module
179	GAGCCAGCTCAATTCGGCAGA	CP001363	1962733	+	SGDCT_MS02_G11			SGDCT_MS02	G11	STM14_2241	CDS	1962094	1962762	-	pphA	serine/threonine protein phosphatase 1	Plays a key role in signaling protein misfolding via the cpxR/cpxA transducing system: modulates the phosphorylated status of many phosphoproteins	STM1853						serine/threonine protein phosphatase 1; Plays a key role in signaling protein misfolding via the cpxR/cpxA transducing system; modulates the phosphorylated status of many phosphoproteins	Ren protein
180	GCGCTCTGCGTCTACTGGTAT	CP001363	2045943	+	SGDCT_MS02_G12			SGDCT_MS02	G12	STM14_2358	CDS	2044533	2045972	-		putative cell wall-associated hydrolase		STM1940							FIG01200701: possible membrane protein	Genes with CRP binding sites,Genes with FNR binding sites
181	TGATACAGCCCGTATTCCGCG	CP001363	3792836	-	SGDCT_MS02_H01			SGDCT_MS02	H01	STM14_4337	CDS	3792807	3793163	+		putative phage endolysin		STM3605							Phage-like lysozyme	GLYCOSYL HYDROLASES
182	AGCCCCAATCTCCCCATTACG	CP001363	4001234	+	SGDCT_MS02_H02			SGDCT_MS02	H02	STM14_4568	CDS	3999872	4001263	-	uhpT	sugar phosphate antiporter	cytoplasmic membrane protein that functions as a monomer: catalyzes the active transport of sugar-phosphates such as glucose-6-phosphate with the obligatory exchange of inorganic phosphate or organophosphate	STM3787						sugar phosphate antiporter; cytoplasmic membrane protein that functions as a monomer; catalyzes the active transport of sugar-phosphates such as glucose-6-phosphate with the obligatory exchange of inorganic phosphate or organophosphate	Hexose phosphate transport protein UhpT	Carbohydrates,Carbohydrates_Monosaccharides,Carbohydrates_Monosaccharides_Hexose Phosphate Uptake System,Genes with CRP binding sites,Pseudogenes_in_typhi_clade,Pseudogenes_gained_at_sendai_paratyphi_A_node
183	AAACCTGGATGCGGGTCGGAT	CP001363	3825995	+	SGDCT_MS02_H03			SGDCT_MS02	H03	STM14_4371	CDS	3825041	3826024	-	dppD	dipeptide transporter ATP-binding subunit	DppD and DppF are the ATP-binding components of the ABC dipeptide transport system DppABCDF	STM3627						dipeptide transporter ATP-binding subunit; DppD and DppF are the ATP-binding components of the ABC dipeptide transport system DppABCDF	Dipeptide transport ATP-binding protein DppD (TC 3.A.1.5.2)	Membrane Transport,Membrane Transport_ABC transporters,Membrane Transport_ABC transporters_ABC transporter dipeptide (TC 3.A.1.5.2)
184	AACTCTCTAAAGATATCGGGA	CP001363	644725	-	SGDCT_MS02_H04			SGDCT_MS02	H04	STM14_0684	CDS	644696	645910	+	fes	enterobactin/ferric enterobactin esterase	similar to Escherichia coli enterochelin esterase (AAC73686.1)	STM0586						enterobactin/ferric enterobactin esterase; similar to Escherichia coli enterochelin esterase (AAC73686.1)	Enterobactin esterase	Iron acquisition and metabolism,Iron acquisition and metabolism_Siderophores,Iron acquisition and metabolism_Siderophores_Siderophore Enterobactin,Fur Regulon,Genes with CRP binding sites,GENES_WITH GC GREATER THAN 60,Iron_acquisition_siderophores
185	TCCGATGGCCAATACCGATTT	CP001363	3416227	-	SGDCT_MS02_H05			SGDCT_MS02	H05	STM14_3914	CDS	3416198	3416683	+	yqjF	hypothetical protein		STM3232							Inner membrane protein YqjF
186	CATCCAAACGTTCGGTGACAC	CP001363	4189500	-	SGDCT_MS02_H06			SGDCT_MS02	H06	STM14_4775	CDS	4189456	4190886	+	yigN	DNA recombination protein RmuC	YigN: nuclease that may cleave DNA structures arising during the recombination of short-inverted repeats and thereby prevents the inversion of the internal sequence: transcription is induced by DNA-damaging agents such as nalidixic acid or mitomycin C in a LexA-dependent manner	STM3969					rmuC	DNA recombination protein RmuC; YigN; nuclease that may cleave DNA structures arising during the recombination of short-inverted repeats and thereby prevents the inversion of the internal sequence; transcription is induced by DNA-damaging agents such as nalidixic acid or mitomycin C in a LexA-dependent manner	DNA recombination protein RmuC	DNA Metabolism,DNA Metabolism_DNA repair,DNA Metabolism_DNA repair_DNA repair bacterial
187	ACTACATTTAACCACATTGCA	CP001363	2829188	-	SGDCT_MS02_H07			SGDCT_MS02	H07	STM14_3227	CDS	2829159	2829443	+		excisionase-like protein	similar to excisionase in phage phi-80: probable excisionase (gi|7467278)	STM2635						excisionase-like protein; similar to excisionase in phage phi-80; probable excisionase (gi|7467278)	Phage protein
188	AAACTTCCGTTGACCCATCTC	CP001363	3223511	+	SGDCT_MS02_H08		>1 barcode			STM14_3675	CDS	3222827	3223540	-	dsbC	thiol:disulfide interchange protein DsbC	DsbC: periplasmic protein with protein disulfide isomerase activity: this protein also shows disulfide oxidoreductase activity	STM3043						thiol:disulfide interchange protein DsbC; DsbC; periplasmic protein with protein disulfide isomerase activity; this protein also shows disulfide oxidoreductase activity	Thiol:disulfide interchange protein DsbC	Protein Metabolism,Protein Metabolism_Protein folding,Protein Metabolism_Protein folding_Periplasmic disulfide interchange
189	CTTGAACTTTATGGCTAGATC	CP001363	2626682	+	SGDCT_MS02_H08		>1 barcode	SGDCT_MS02	H08	STM14_3022	CDS	2626364	2626711	-	eutN	putative detox protein	involved in ethanolamine utilization protein EutN (SW:EUTN_SALTY)	STM2464						putative detox protein; involved in ethanolamine utilization protein EutN (SW:EUTN_SALTY)	Ethanolamine utilization polyhedral-body-like protein EutN	Carbohydrates,Carbohydrates_Sugar alcohols,Carbohydrates_Sugar alcohols_Ethanolamine utilization,Ethanolamine_Utilization
190	AGAGTCTTACCCCTCTGCACT	CP001363	1570654	-	SGDCT_MS02_H09			SGDCT_MS02	H09	STM14_1792	CDS	1570577	1570906	+	ydgE	multidrug efflux system protein MdtI	with MdtJ is involved in resistance to deoxycholate%2C nalidixic acid%2C fosfomycin%2C and SDS	STM1483					mdtI	multidrug efflux system protein MdtI; with MdtJ is involved in resistance to deoxycholate, nalidixic acid, fosfomycin, and SDS	Spermidine export protein MdtI	Pseudogenes_in_typhi_clade,Pseudogenes_gained_at_sendai_paratyphi_A_node
191	ACACCACAATCCAAGCCCTAC	CP001363	2738025	-	SGDCT_MS02_H10			SGDCT_MS02	H10	STM14_3126	CDS	2737996	2739039	+	asrA	anaerobic sulfide reductase	anaerobic sulfite reductase subunit A (anaerobic sulfite reductaseiron-sulfur subunit) (SW:ASRA_SALTY)	STM2548						anaerobic sulfide reductase; anaerobic sulfite reductase subunit A (anaerobic sulfite reductaseiron-sulfur subunit) (SW:ASRA_SALTY)	Anaerobic sulfite reductase subunit A	Respiration,Respiration_Electron accepting reactions,Respiration_Electron accepting reactions_Anaerobic respiratory reductases,Genes with CRP binding sites,Genes with FNR binding sites
192	ATCGTAACGAACAGCGCACCA	CP001363	127353	+	SGDCT_MS02_H11			SGDCT_MS02	H11	STM14_0127	CDS	126399	127382	-	tbpA	thiamine transporter substrate binding subunit	part of the thiamine and TPP transport system tbpA-thiPQ	STM0108						thiamine transporter substrate binding subunit; part of the thiamine and TPP transport system tbpA-thiPQ	Thiamin ABC transporter, substrate-binding component	Cofactors Vitamins Prosthetic Groups Pigments,Cofactors Vitamins Prosthetic Groups Pigments_Cofactors Vitamins Prosthetic Groups Pigments - no subcategory,Cofactors Vitamins Prosthetic Groups Pigments_Cofactors Vitamins Prosthetic Groups Pigments - no subcategory_Thiamin biosynthesis
193	ACCTTTAGCTCTTCCGGCCCC	CP001363	2666518	-	SGDCT_MS03_A01			SGDCT_MS03	A01	STM14_3066	CDS	2666489	2668555	+	ppk	polyphosphate kinase	catalyzes the reversible transfer of the terminal phosphate of ATP to form a long chain polyphosphate	STM2501						polyphosphate kinase; catalyzes the reversible transfer of the terminal phosphate of ATP to form a long chain polyphosphate	Polyphosphate kinase (EC 2.7.4.1)	Nucleosides and Nucleotides,Phosphorus Metabolism,Nucleosides and Nucleotides_Purines,Phosphorus Metabolism_Phosphorus Metabolism - no subcategory,Nucleosides and Nucleotides_Purines_Purine conversions,Phosphorus Metabolism_Phosphorus Metabolism - no subcategory_High affinity phosphate transporter and control of PHO regulon,Phosphorus Metabolism_Phosphorus Metabolism - no subcategory_Phosphate me…
194	CTCACCCTTGTTACTGCTATG	CP001363	3371367	-	SGDCT_MS03_A02			SGDCT_MS03	A02	STM14_3864	CDS	3371338	3372111	+	ygiE	zinc transporter ZupT		STM3190					zupT		Zinc transporter ZupT
195	CGATCCAACTTAGATGGAAAC	CP001363	1082798	-	SGDCT_MS03_A03			SGDCT_MS03	A03	STM14_1178	CDS	1082769	1083518	+		major tail protein		STM1038							Phage tail assembly	Phages Prophages Transposable elements Plasmids,Phages Prophages Transposable elements Plasmids_Phages Prophages,Phages Prophages Transposable elements Plasmids_Phages Prophages_Phage tail proteins,Phages Prophages Transposable elements Plasmids_Phages Prophages_Phage tail proteins 2
196	TGCGGCCACAAGGTTTACTAG	CP001363	3918776	+	SGDCT_MS03_A04			SGDCT_MS03	A04	STM14_4470	CDS	3917609	3918805	-	kbl	2-amino-3-ketobutyrate coenzyme A ligase	catalyzes the formation of 2-amino-3-oxobutanoate from acetyl-CoA and glycine	STM3709						2-amino-3-ketobutyrate coenzyme A ligase; catalyzes the formation of 2-amino-3-oxobutanoate from acetyl-CoA and glycine	2-amino-3-ketobutyrate coenzyme A ligase (EC 2.3.1.29)	Amino Acids and Derivatives,Amino Acids and Derivatives_Alanine serine and glycine,Amino Acids and Derivatives_Alanine serine and glycine_Glycine Biosynthesis,Amino Acids and Derivatives_Alanine serine and glycine_Glycine and Serine Utilization
197	GGCAGACACTCAAAAGCGCCT	CP001363	2935106	-	SGDCT_MS03_A05			SGDCT_MS03	A05	STM14_3339	CDS	2935077	2935649	+	hin	DNA-invertase Hin	DNA-invertase hin (SW:HIN_SALTY): regulation of flagellar gene expression by site-specific H inversion of DNA	STM2772						DNA-invertase Hin; DNA-invertase hin (SW:HIN_SALTY); regulation of flagellar gene expression by site-specific H inversion of DNA	DNA-invertase	Pseudogenes_in_typhi_clade,Pseudogenes_gained_at_sendai_paratyphi_A_node
198	CAAACCAACTACATTAATGCA	CP001363	4694619	-	SGDCT_MS03_A06			SGDCT_MS03	A06	Intergen_STM14_5328_STM14_5329	Intergen	4694564	4694658					STM4438	STM14_5329.J	4694590	4696011	+	pmbA	pmbA protein	TldE protein, part of TldE/TldD proteolytic complex	Protein Metabolism,Protein Metabolism_Protein degradation,Protein Metabolism_Protein degradation_Putative TldE-TldD proteolytic complex
199	CATGCACCAAATAACGCATAA	CP001363	2972363	-	SGDCT_MS03_A07		>1 barcode	SGDCT_MS03	A07	STM14_3388	CDS	2972334	2972744	+	nrdI	ribonucleotide reductase stimulatory protein	in Salmonella NrdI has a stimulatory effect on the ribonucleotide reductase activity of NrdH with NrdEF	STM2806						ribonucleotide reductase stimulatory protein; in Salmonella NrdI has a stimulatory effect on the ribonucleotide reductase activity of NrdH with NrdEF	Ribonucleotide reduction protein NrdI	Nucleosides and Nucleotides,Nucleosides and Nucleotides_Nucleosides and Nucleotides - no subcategory,Nucleosides and Nucleotides_Nucleosides and Nucleotides - no subcategory_Ribonucleotide reduction
200	TTATCAACCCATTTACCTCCC	CP001363	661402	-	SGDCT_MS03_A07		>1 barcode			STM14_0697	CDS	661373	661786	+	ybdB	hypothetical protein	possibly involved in aromatic compounds catabolism: PaaI	STM0599						hypothetical protein; possibly involved in aromatic compounds catabolism; PaaI	Proofreading thioesterase in enterobactin biosynthesis EntH	Iron acquisition and metabolism,Iron acquisition and metabolism_Siderophores,Iron acquisition and metabolism_Siderophores_Siderophore Enterobactin,Genes Regulated by SsrA-SssrB TCS,GENES_WITH GC GREATER THAN 60
201	GTAACAATTAGAAGGTATACG	CP001363	2326910	+	SGDCT_MS03_A08			SGDCT_MS03	A08	STM14_2685	CDS	2325902	2326939	-		putative 1%2C2-dioxygenase		STM2178					gtdA [J]	putative 1,2-dioxygenase	Gentisate 1,2-dioxygenase (EC 1.13.11.4)	Metabolism of Aromatic Compounds,Metabolism of Aromatic Compounds_Metabolism of central aromatic intermediates,Metabolism of Aromatic Compounds_Metabolism of Aromatic Compounds - no subcategory,Metabolism of Aromatic Compounds_Metabolism of central aromatic intermediates_Salicylate and gentisate catabolism,Metabolism of Aromatic Compounds_Metabolism of Aromatic Compounds - no subcategory_Gentisat…
202	TCGAACAACTGCCTTACACGA	CP001363	4456766	-	SGDCT_MS03_A09			SGDCT_MS03	A09	STM14_5078	CDS	4456737	4457474	+	yjbG	putative periplasmic protein		STM4224							YjbG polysaccharide synthesis-related protein	Cell Wall and Capsule,Cell Wall and Capsule_Capsular and extracellular polysacchrides,Cell Wall and Capsule_Capsular and extracellular polysacchrides_YjbEFGH Locus Involved in Exopolysaccharide Production,GENES_WITH GC GREATER THAN 60
203	GCCGCAAGAGATGCAACCCGC	CP001363	4739916	+	SGDCT_MS03_A10			SGDCT_MS03	A10	STM14_5378	CDS	4738626	4739945	-	idnT	L-idonate transport protein	similar to Escherichia coli L-idonate transporter (AAC77222.1): GntP family	STM4482						L-idonate transport protein; similar to Escherichia coli L-idonate transporter (AAC77222.1); GntP family	L-idonate, D-gluconate, 5-keto-D-gluconate transporter	Carbohydrates,Carbohydrates_Monosaccharides,Carbohydrates_Monosaccharides_D-gluconate and ketogluconates metabolism,Pseudogenes_in_typhi_clade,Pseudogenes_Typhi_specific
204	CCTATGTTGCCAGATGATTCC	CP001363	3940263	+	SGDCT_MS03_A11			SGDCT_MS03	A11	STM14_4495	CDS	3939651	3940292	-	pyrE	orotate phosphoribosyltransferase	involved in fifth step of pyrimidine biosynthesis: converts orotidine 5'-phosphate and diphosphate to orotate and 5-phospho-alpha-D-ribose 1-diphosphate	STM3733						orotate phosphoribosyltransferase; involved in fifth step of pyrimidine biosynthesis; converts orotidine 5'-phosphate and diphosphate to orotate and 5-phospho-alpha-D-ribose 1-diphosphate	Orotate phosphoribosyltransferase (EC 2.4.2.10)	Nucleosides and Nucleotides,Nucleosides and Nucleotides_Pyrimidines,Nucleosides and Nucleotides_Pyrimidines_De Novo Pyrimidine Synthesis
205	GTCCCCTGTCTGCTGGCAAGG	CP001363	1305590	-	SGDCT_MS03_A12			SGDCT_MS03	A12	STM14_1455	CDS	1305561	1306106	+		prophage DNA packaging protein		STM2609	STM14_3192	2809024	2809569	-		DNA packaging-like protein; similar to DNA packaging protein Nu1 of phage 21; similar to Qin prophage packaging protein NU1 (AAC74621.1)	Terminase small subunit
206	GCCGTATTGGAGCACCTTGGG	CP001363	4697839	-	SGDCT_MS03_B01			SGDCT_MS03	B01	STM14_5334	CDS	4697810	4698586	+		putative inner membrane protein		STM4443							Putative inner membrane protein
207	GATATAATTATGACATCTTGT	CP001363	4697152	-	SGDCT_MS03_B02			SGDCT_MS03	B02	STM14_5332	CDS	4697123	4697485	+		putative cytoplasmic protein		STM4441							FIG00628496: hypothetical protein	HEG-Genes
208	TTCGCAAACCAATAACCGTAT	CP001363	4555642	+	SGDCT_MS03_B03			SGDCT_MS03	B03	STM14_5170	CDS	4554739	4555815	-	melR	DNA-binding transcriptional regulator MelR	similar to Escherichia coli regulator of melibiose operon (AAC77079.1): AraC/XylS family	STM4297						DNA-binding transcriptional regulator MelR; similar to Escherichia coli regulator of melibiose operon (AAC77079.1); AraC/XylS family	Melibiose operon regulatory protein	Carbohydrates,Carbohydrates_Di- and oligosaccharides,Carbohydrates_Di- and oligosaccharides_Melibiose Utilization
209	TACTATTTACAAAAGTTACTT	CP001363	196552	+	SGDCT_MS03_B04			SGDCT_MS03	B04	STM14_0198	CDS	195721	196581	-	speE	spermidine synthase	catalyzes the formation of spermidine from putrescine and S-adenosylmethioninamine	STM0166						spermidine synthase; catalyzes the formation of spermidine from putrescine and S-adenosylmethioninamine	Spermidine synthase (EC 2.5.1.16)	Amino Acids and Derivatives,Amino Acids and Derivatives_Arginine; urea cycle polyamines,Amino Acids and Derivatives_Arginine; urea cycle polyamines_Polyamine Metabolism,Genes Regulated by SsrA-SssrB TCS
210	ACGTCCCTCCCTGATCGCCAA	CP001363	129189	+	SGDCT_MS03_B05			SGDCT_MS03	B05	STM14_0130	CDS	129166	129492	-		hypothetical protein		STM0109	STM14_0129	127560	129218		sgrR	transcriptional regulator SgrR; activates sgrS under glucose-phosphate stress conditions	SgrR, sugar-phosphate stress, transcriptional activator of SgrS small RNA	Stress Response,Stress Response_Stress Response - no subcategory,Stress Response_Stress Response - no subcategory_Sugar-phosphate stress regulation
211	TTACGTGTTGCCACACTTCAT	CP001363	3019794	+	SGDCT_MS03_B06			SGDCT_MS03	B06	STM14_3448	CDS	3019362	3019823	-	hycA	formate hydrogenlyase regulatory protein HycA	regulates several genes involved in the formate hydrogenlyase system: seems to prevent binding of FhlA transcriptional activator to the activator sequence of hyc operon	STM2853						formate hydrogenlyase regulatory protein HycA; regulates several genes involved in the formate hydrogenlyase system; seems to prevent binding of FhlA transcriptional activator to the activator sequence of hyc operon	Formate hydrogenlyase regulatory protein HycA	Respiration,Respiration_Respiration - no subcategory,Respiration_Respiration - no subcategory_Formate hydrogenase
212	AAAATTCCACTAAACATCCAT	CP001363	951809	-	SGDCT_MS03_B07			SGDCT_MS03	B07	STM14_1030	CDS	951780	952733	+	potH	putrescine ABC transporter membrane protein	similar to Escherichia coli putrescine transport protein: permease (AAC73943.1): ABC superfamily membrane protein	STM0879						putrescine ABC transporter membrane protein; similar to Escherichia coli putrescine transport protein; permease (AAC73943.1); ABC superfamily membrane protein	Putrescine transport system permease protein PotH (TC 3.A.1.11.2)	Amino Acids and Derivatives,Amino Acids and Derivatives_Arginine; urea cycle polyamines,Amino Acids and Derivatives_Arginine; urea cycle polyamines_Polyamine Metabolism
213	ACATGATACTATCCCTTAAAA	CP001363	2383074	-	SGDCT_MS03_B08			SGDCT_MS03	B08	STM14_2757	CDS	2383045	2383335	+		virulence protein	similar to virulence protein MsgA (SW:MSGA_SALTY): similar to STM1241: ssrB-regulated factor	STM2231						virulence protein; similar to virulence protein MsgA (SW:MSGA_SALTY); similar to STM1241; ssrB-regulated factor	virulence protein	SPI-12
214	AGCAGCCGATCAGTACCAGAA	CP001363	4236517	+	SGDCT_MS03_B09			SGDCT_MS03	B09	STM14_4826	CDS	4235683	4236546	-		putative membrane-associated metal-dependent hydrolase		STM4013.S	STM14_4826.RJ		4236558				FIG01124638: hypothetical protein
215	ATTGAGCCCCGCCACATCCGA	CP001363	4270866	+	SGDCT_MS03_B10			SGDCT_MS03	B10	STM14_4865	CDS	4269636	4270895	-	rhaA	L-rhamnose isomerase	catalyzes the formation of L-rhamnulose from L-rhamnose	STM4046						L-rhamnose isomerase; catalyzes the formation of L-rhamnulose from L-rhamnose	L-rhamnose isomerase (EC 5.3.1.14)	Carbohydrates,Carbohydrates_Monosaccharides,Carbohydrates_Monosaccharides_L-rhamnose utilization,Genes with CRP binding sites
216	CGAATCATGAAGAGTCCAACC	CP001363	701364	+	SGDCT_MS03_B11			SGDCT_MS03	B11	STM14_0746	CDS	700248	701393	-	rlpA	rare lipoprotein A	similar to Escherichia coli minor lipoprotein (AAC73734.1)	STM0638						rare lipoprotein A; similar to Escherichia coli minor lipoprotein (AAC73734.1)	Rare lipoprotein A precursor	Cell Wall and Capsule,Cell Wall and Capsule_Cell Wall and Capsule - no subcategory,Cell Wall and Capsule_Cell Wall and Capsule - no subcategory_Peptidoglycan Biosynthesis,GENES_WITH GC GREATER THAN 60
217	GGCGTCGCCCAACCACGGATT	CP001363	4224080	-	SGDCT_MS03_B12			SGDCT_MS03	B12	STM14_4814	CDS	4224051	4224566	+	yihI	hypothetical protein	hypothetical 19.2 kDa protein in polA-hemN intergenic region (SW:YIHI_SALTY)	STM4003						hypothetical protein; hypothetical 19.2 kDa protein in polA-hemN intergenic region (SW:YIHI_SALTY)	Protein of unknown function DUF414
218	AACCGCGGATCAGACCACAAA	CP001363	1922278	+	SGDCT_MS03_C01			SGDCT_MS03	C01	STM14_2191	CDS	1921648	1922307	-	ycgM	hypothetical protein	similar to Escherichia coli putative isomerase (AAC74264.1): FAA	STM1812						hypothetical protein; similar to Escherichia coli putative isomerase (AAC74264.1); FAA	FIG094199: Fumarylacetoacetate hydrolase	Genes Regulated by SsrA-SssrB TCS
219	CGACAATAGAGAGCTTGCAAA	CP001363	1650668	+	SGDCT_MS03_C02			SGDCT_MS03	C02	STM14_1882	CDS	1648169	1650697	-		putative glycosyl hydrolase	similar to Escherichia coli trehalase 6-P hydrolase (AAC77196.1)	STM1559					treY	putative glycosyl hydrolase; similar to Escherichia coli trehalase 6-P hydrolase (AAC77196.1)	Malto-oligosyltrehalose synthase (EC 5.4.99.15)	Carbohydrates,Carbohydrates_Di- and oligosaccharides,Carbohydrates_Di- and oligosaccharides_Trehalose Biosynthesis,Carbohydrates_Di- and oligosaccharides_Maltose and Maltodextrin Utilization,Genes Repressedby Qse TCS,GLYCOSIDE HYDROLASE FAMILY 13 ( MOSTLY PLANT SUGAR HYDROLASES),GLYCOSYL HYDROLASES
220	AATCGATCGACTTAATCACAC	CP001363	4222625	-	SGDCT_MS03_C03			SGDCT_MS03	C03	Intergen_STM14_4809_STM14_4810	Intergen	4222502	4222649						STM14_4810	4222650	4222715	+	spf	spot 42 RNA
221	AAAGCAACTAAAAAAGGAGTT	CP001363	2144387	-	SGDCT_MS03_C04			SGDCT_MS03	C04	Intergen_STM14_2495_STM14_2496	Intergen	2144313	2144507					STM2010
222	AACTTCCAATGGCTTCAGACG	CP001363	3411782	-	SGDCT_MS03_C05			SGDCT_MS03	C05	STM14_3906	CDS	3411753	3412997	+	ygjU	serine/threonine transporter SstT	involved in the import of serine and threonine coupled with the import of sodium	STM3225					sstT [D]	serine/threonine transporter SstT; involved in the import of serine and threonine coupled with the import of sodium	Sodium:dicarboxylate symporter	Genes with CRP binding sites
223	TACGCTAAACGACCGTCAAGG	CP001363	3448957	-	SGDCT_MS03_C06			SGDCT_MS03	C06	STM14_3948	CDS	3448928	3449518	+	yraO	DnaA initiator-associating protein DiaA	Required for the timely initiation of chromosomal replication via direct interactions with the dnaA initiator protein	STM3266					gmhA [J]	DnaA initiator-associating protein DiaA; Required for the timely initiation of chromosomal replication via direct interactions with the dnaA initiator protein	Phosphoheptose isomerase (EC 5.3.1.-)	Cell Wall and Capsule,Cell Wall and Capsule_Capsular and extracellular polysacchrides,Cell Wall and Capsule_Gram-Negative cell wall components,Cell Wall and Capsule_Capsular and extracellular polysacchrides_Capsular heptose biosynthesis,Cell Wall and Capsule_Gram-Negative cell wall components_LOS core oligosaccharide biosynthesis
224	TATATCCATCCCTAGACTCAC	CP001363	1755734	+	SGDCT_MS03_C07			SGDCT_MS03	C07	STM14_1996	CDS	1755685	1755894	-		hypothetical protein									FIG01048335: hypothetical protein
225	CCGTTAGTCGTTGAGTTGCCG	CP001363	1696473	+	SGDCT_MS03_C08			SGDCT_MS03	C08	STM14_1931	CDS	1696239	1696502	-	ydcX	putative inner membrane protein									FIG00638290: hypothetical protein
226	CGACCCTAAGTCCGCCACTCT	CP001363	3322710	-	SGDCT_MS03_C09			SGDCT_MS03	C09	STM14_3804	CDS	3322681	3323547	+	yghU	putative glutathione S-transferase YghU	YghU: B2989: one of eight putative glutathione transferase proteins from E. coli	STM3140						putative glutathione S-transferase YghU; YghU; B2989; one of eight putative glutathione transferase proteins from E. coli	Uncharacterized GST-like protein yghU associated with glutathionylspermidine synthetase/amidase	Stress Response,Stress Response_Oxidative stress,Stress Response_Oxidative stress_Glutathione_ Non-redox reactions,Stress Response_Oxidative stress_Glutathionylspermidine and Trypanothione
227	CCCTTCGCCCTGGAATAACAT	CP001363	3053589	+	SGDCT_MS03_C10			SGDCT_MS03	C10	STM14_3487	CDS	3052827	3053618	-	spaR	needle complex export protein	surface presentation of antigens protein SpaR (SW:SPAR_SALTY): inner membrane secretory protein: type III secretion apparatus	STM2888						needle complex export protein; surface presentation of antigens protein SpaR (SW:SPAR_SALTY); inner membrane secretory protein; type III secretion apparatus	Type III secretion inner membrane protein (YscT,HrcT,SpaR,EscT,EpaR1,homologous to flagellar export components)	Membrane Transport,Membrane Transport_Protein secretion system Type III,Membrane Transport_Protein secretion system Type III_Type III secretion systems,SP1-TTSS,SPI-1,TTSS
228	CCTGAACCAAAAGCTTAAGCT	CP001363	2914516	+	SGDCT_MS03_C11			SGDCT_MS03	C11	STM14_3320	CDS	2913910	2914545	-		putative hexulose 6 phosphate synthase	similar to Escherichia coli probable hexulose-6-phosphate synthase (AAC77153.1)	STM2755					hps-1 [J]	putative hexulose 6 phosphate synthase; similar to Escherichia coli probable hexulose-6-phosphate synthase (AAC77153.1)	D-arabino-3-hexulose 6-phosphate formaldehyde lyase	Carbohydrates,Carbohydrates_One-carbon Metabolism,Carbohydrates_One-carbon Metabolism_Formaldehyde assimilation_ Ribulose monophosphate pathway
229	TTTAGCTTCATCCCAGACACA	CP001363	2742472	+	SGDCT_MS03_C12			SGDCT_MS03	C12	STM14_3130	CDS	2741863	2742501	-		hypothetical protein	putative periplasmic protein	STM2552	STM14_3130.R		2742531			Putative periplasmic or exported protein	FIG00923183: possible membrane protein YebY
230	ACCTCATGATCCGAGCAAACG	CP001363	612879	+	SGDCT_MS03_D01			SGDCT_MS03	D01	STM14_0642	CDS	612186	612908	-	fimY	putative regulatory protein	fimbriae Y protein (SW:FIMY_SALTY)	STM0550						putative regulatory protein; fimbriae Y protein (SW:FIMY_SALTY)	Transcriptional regulator of fimbriae expression FimY	Membrane Transport,Membrane Transport_Protein secretion system Type VII (Chaperone/Usher pathway CU),Membrane Transport_Protein secretion system Type VII (Chaperone/Usher pathway CU)_The fimbrial Sfm cluster,Adherence Factors-Fimbrial
231	CCAATTCAACATACTATAGAT	CP001363	430649	+	SGDCT_MS03_D02			SGDCT_MS03	D02	STM14_0440	CDS	429548	430678	-	ampH	beta-lactamase/D-alanine carboxypeptidase	similar to Escherichia coli putative enzyme (AAC73479.1)	STM0375						beta-lactamase/D-alanine carboxypeptidase; similar to Escherichia coli putative enzyme (AAC73479.1)	Penicillin-binding protein AmpH	Cell Wall and Capsule,Cell Wall and Capsule_Cell Wall and Capsule - no subcategory,Cell Wall and Capsule_Cell Wall and Capsule - no subcategory_Peptidoglycan Crosslinking of Peptide Stems
232	CCTCCGTCCGTCATTATAATG	CP001363	4867907	+	SGDCT_MS03_D03			SGDCT_MS03	D03	STM14_5518	CDS	4867622	4867936	-		putative periplasmic protein		STM4597							FIG00638667: hypothetical protein	Genes Induced by Qse TCS,Pseudogenes_in_typhi_clade,Pseudogenes_gained_at_sendai_paratyphi_A_node
233	CCCCTCAAACAAGGTTCCTAT	CP001363	2056812	+	SGDCT_MS03_D04			SGDCT_MS03	D04	STM14_2374	CDS	2056152	2056871	-	fliA	flagellar biosynthesis sigma factor	sigma factors are initiation factors that promote the attachment of RNA polymerase to specific initiation sites and are then released: this sigma factor directs late flagellar biosynthesis genes	STM1956						flagellar biosynthesis sigma factor; sigma factors are initiation factors that promote the attachment of RNA polymerase to specific initiation sites and are then released; this sigma factor directs late flagellar biosynthesis genes	RNA polymerase sigma factor for flagellar operon	RNA Metabolism,Motility and Chemotaxis,RNA Metabolism_Transcription,Motility and Chemotaxis_Flagellar motility in Prokaryota,RNA Metabolism_Transcription_Transcription initiation bacterial sigma factors,Motility and Chemotaxis_Flagellar motility in Prokaryota_Flagellum,Motility and Chemotaxis_Flagellar motility in Prokaryota_Flagellar motility
234	ATCTCTTCGACAACACCTAAT	CP001363	3779654	+	SGDCT_MS03_D05			SGDCT_MS03	D05	STM14_4323	CDS	3777641	3779683	-	prlC	oligopeptidase A	oligopeptidase A (SW:OPDA_SALTY)	STM3594						oligopeptidase A; oligopeptidase A (SW:OPDA_SALTY)	Oligopeptidase A (EC 3.4.24.70)	Protein Metabolism,Protein Metabolism_Protein degradation,Protein Metabolism_Protein degradation_Protein degradation
235	CGGACGTGCGAATCAGAAATC	CP001363	4696139	-	SGDCT_MS03_D06			SGDCT_MS03	D06	STM14_5330	CDS	4696110	4696496	+	cybC	cytochrome b562	similar to Escherichia coli cytochrome b562 (AAC77193.1)	STM4439						cytochrome b562; similar to Escherichia coli cytochrome b562 (AAC77193.1)	Soluble cytochrome b562	Respiration,Respiration_Respiration - no subcategory,Respiration_Respiration - no subcategory_Soluble cytochromes and functionally related electron carriers
236	CTACGCTAGAGAGACCTACAG	CP001363	968368	+	SGDCT_MS03_D07			SGDCT_MS03	D07	STM14_1049	CDS	967396	968397	-	ltaA	L-threonine aldolase	low- specificity: catalyzes the formation of acetaldehyde and glycine from L-threonine: acts on L-threonine%2C L-allo-threonine%2C L-threo-phenylserine%2C and L-erythro-phenylserine	STM0934						L-threonine aldolase; low- specificity; catalyzes the formation of acetaldehyde and glycine from L-threonine; acts on L-threonine, L-allo-threonine, L-threo-phenylserine, and L-erythro-phenylserine	Low-specificity L-threonine aldolase (EC 4.1.2.5)	Amino Acids and Derivatives,Amino Acids and Derivatives_Lysine threonine methionine and cysteine,Amino Acids and Derivatives_Alanine serine and glycine,Amino Acids and Derivatives_Lysine threonine methionine and cysteine_Threonine degradation,Amino Acids and Derivatives_Alanine serine and glycine_Glycine Biosynthesis,Genes Regulated by SsrA-SssrB TCS,GENES_WITH GC GREATER THAN 60
237	AAAAGGCAAAACTGTGGGCAC	CP001363	3001901	-	SGDCT_MS03_D08			SGDCT_MS03	D08	STM14_3428	CDS	3001872	3002645	+	srlR	DNA-binding transcriptional repressor SrlR	regulates genes involved in glucitol utilization	STM2837						DNA-bindng transcriptional repressor SrlR; regulates genes involved in glucitol utilization	Glucitol operon repressor	Carbohydrates,Carbohydrates_Monosaccharides,Carbohydrates_Monosaccharides_D-Sorbitol(D-Glucitol) and L-Sorbose Utilization
238	AGACAGAATTTCCACCTTGCA	CP001363	3315703	-	SGDCT_MS03_D09			SGDCT_MS03	D09	STM14_3796	CDS	3315674	3317146	+		putative D-mannonate oxidoreductase	similar to Escherichia coli D-mannonate oxidoreductase (AAC77279.1)	STM3136					mtlK [J]_3	putative D-mannonate oxidoreductase; similar to Escherichia coli D-mannonate oxidoreductase (AAC77279.1)	D-mannonate oxidoreductase (EC 1.1.1.57)	Carbohydrates,Carbohydrates_Monosaccharides,Carbohydrates_Monosaccharides_D-Galacturonate and D-Glucuronate Utilization
239	GGGTCACCTACCTGTAGGCAT	CP001363	3140610	-	SGDCT_MS03_D10			SGDCT_MS03	D10	STM14_3581	CDS	3140581	3141870	+	sdaC	putative serine transport protein	similar to Escherichia coli probable serine transporter (AAC75838.1): HAAAP family	STM2970					sdaC_1	putative serine transport protein; similar to Escherichia coli probable serine transporter (AAC75838.1); HAAAP family	Serine transporter	Amino Acids and Derivatives,Carbohydrates,Amino Acids and Derivatives_Alanine serine and glycine,Carbohydrates_Central carbohydrate metabolism,Amino Acids and Derivatives_Alanine serine and glycine_Glycine and Serine Utilization,Carbohydrates_Central carbohydrate metabolism_Pyruvate Alanine Serine Interconversions,Genes with CRP binding sites,HEG-Genes
240	AAGGGCCATCCTTCCTAATAG	CP001363	3695228	+	SGDCT_MS03_D11			SGDCT_MS03	D11	STM14_4237	CDS	3694238	3695257	-	rtcA	RNA 3'-terminal-phosphate cyclase	catalyzes the conversion of terminal3'-phosphate of RNA to the 2'%2C3'-cyclicphosphodiester	STM3518						RNA 3'-terminal-phosphate cyclase; catalyzes the conversion of terminal3'-phosphate of RNA to the 2',3'-cyclicphosphodiester	RNA 3'-terminal phosphate cyclase (EC 6.5.1.4)	RNA Metabolism,RNA Metabolism_RNA processing and modification,RNA Metabolism_RNA processing and modification_tRNA splicing,RNA Metabolism_RNA processing and modification_RNA 3'-terminal phosphate cyclase,GENES_WITH GC GREATER THAN 60
241	GCCCGGCCCTGAATCTATATA	CP001363	2511994	-	SGDCT_MS03_D12			SGDCT_MS03	D12	STM14_2895	CDS	2511965	2512612	+	yfcG	putative glutathione S-transferase	similar to Escherichia coli putative S-transferase (AAC75362.1)	STM2349					gst7 [J]	putative glutathione S-transferase; similar to Escherichia coli putative S-transferase (AAC75362.1)	Probable glutathione S-transferase (EC 2.5.1.18), YfcG homolog	Stress Response,Stress Response_Oxidative stress,Stress Response_Oxidative stress_Glutathione_ Non-redox reactions
242	GCAACTTGCCCCGCACCTCCA	CP001363	183462	-	SGDCT_MS03_E01			SGDCT_MS03	E01	STM14_0187	CDS	183433	183717	+		putative outer membrane protein		STM0155							Probable secreted protein
243	CTTCGGTGGTTCAGCACGATA	CP001363	2176795	-	SGDCT_MS03_E02			SGDCT_MS03	E02	STM14_2539	CDS	2176766	2177776	+	pduO	propanediol utilization protein	related to B12-dependent glycerol dehydratase	STM2050						propanediol utilization protein; related to B12-dependent glycerol dehydratase	ATP:Cob(I)alamin adenosyltransferase (EC 2.5.1.17)	GENES_WITH GC GREATER THAN 60,Propanedieol_utilization
244	TCAGCTTAGATTAATATCAAA	CP001363	4420710	+	SGDCT_MS03_E03			SGDCT_MS03	E03	STM14_5033	CDS	4420332	4420739	-		putative cytoplasmic protein		STM4186	STM14_5033.RJ		4420766				hypothetical protein
245	TCTCCCCATCCGACTTGCCTC	CP001363	4754173	+	SGDCT_MS03_E04			SGDCT_MS03	E04	STM14_5389	CDS	4751605	4754202	-		putative cytoplasmic protein		STM4492	STM14_5389.R		4754208				putative cytoplasmic protein
246	TGGGCCACCTCAAAACATTAA	CP001363	2574913	-	SGDCT_MS03_E05			SGDCT_MS03	E05	STM14_2961	CDS	2574884	2575210	+	ypeC	putative periplasmic protein		STM2407							FIG00639029: hypothetical protein
247	AAGGATATATCCTTCATGCAT	CP001363	905840	+	SGDCT_MS03_E06			SGDCT_MS03	E06	STM14_977	CDS	904949	905869	-	ybiS	hypothetical protein		STM0837	STM14_0977				erfK [J]		L,D-transpeptidase YbiS	Cell Wall and Capsule,Cell Wall and Capsule_Cell Wall and Capsule - no subcategory,Cell Wall and Capsule_Cell Wall and Capsule - no subcategory_Peptidoglycan Crosslinking of Peptide Stems,Genes Induced by Qse TCS,Genes with CRP binding sites
248	CGAAAACGTCCGACACCAACC	CP001363	4780069	+	SGDCT_MS03_E07			SGDCT_MS03	E07	STM14_5419	CDS	4778926	4780098	-	iadA	isoaspartyl dipeptidase	similar to Escherichia coli isoaspartyl dipeptidase (AAC77284.1)	STM4512						isoaspartyl dipeptidase; similar to Escherichia coli isoaspartyl dipeptidase (AAC77284.1)	Isoaspartyl dipeptidase (EC 3.4.19.5) @ Asp-X dipeptidase	Protein Metabolism,Protein Metabolism_Protein degradation,Protein Metabolism_Protein degradation_Protein degradation,Genes with FNR binding sites,GENES_WITH GC GREATER THAN 60
249	GGACCCCGGTGCTCTATCCCC	CP001363	3415080	-	SGDCT_MS03_E08			SGDCT_MS03	E08	STM14_3911	CDS	3415051	3415356	+	yqjD	putative inner membrane protein		STM3229					elaB [D]		Uncharacterized membrane protein YqjD
250	CCCACTCAACGCCCCTACAGC	CP001363	3629167	+	SGDCT_MS03_E09			SGDCT_MS03	E09	STM14_4172	CDS	3629162	3629344	+		hypothetical protein		STM3465	STM14_4171	3628792	3629196	-	yhfA		OsmC/Ohr family protein	Genes with CRP binding sites
251	ATCTGGACCGAACACCATCCT	CP001363	4475060	-	SGDCT_MS03_E10			SGDCT_MS03	E10	STM14_5097	CDS	4475031	4475243	+	yjbJ	putative stress-response protein	unknown function: highly abundant protein in vivo: overexpressed under high NaCl concentrations: part of the sigma S regulon: non-essential	STM4240						putative stress-response protein; unknown function; highly abundant protein in vivo; overexpressed under high NaCl concentrations; part of the sigma S regulon; non-essential	UPF0337 protein yjbJ	Genes Repressedby Qse TCS,HEG-Genes
252	ACCACGCCCAAACAATCCTAG	CP001363	3643058	-	SGDCT_MS03_E11			SGDCT_MS03	E11	STM14_4188	CDS	3643029	3648923	+	bigA	putative surface-exposed virulence protein	putative surface-exposed virulence protein BigA (gi|5081595)	STM3478					bigA [N]	putative surface-exposed virulence protein; putative surface-exposed virulence protein BigA (gi|5081595)	putative surface-exposed virulence protein	Pseudogenes_in_typhi_clade,Pseudogenes_Typhi_specific
253	ATGGTCCACGTCACTAACCCC	CP001363	2522697	+	SGDCT_MS03_E12			SGDCT_MS03	E12	STM14_2906	CDS	2521305	2522726	-		putative amino acid transporter	similar to Escherichia coli acid sensitivity protein%2C putative transporter (AAC74565.1)	STM2359						putative amino acid transporter; similar to Escherichia coli acid sensitivity protein, putative transporter (AAC74565.1)	Putative amino acid transporter
254	AAGAACGACCCGAGAGTCTGA	CP001363	1591219	+	SGDCT_MS03_F01			SGDCT_MS03	F01	STM14_1814	CDS	1590688	1591248	-	speG	spermidine N1-acetyltransferase	similar to Escherichia coli spermidine N1-acetyltransferase (AAC74656.1)	STM1502						spermidine N1-acetyltransferase; similar to Escherichia coli spermidine N1-acetyltransferase (AAC74656.1)	Spermidine N1-acetyltransferase (EC 2.3.1.57)	Amino Acids and Derivatives,Amino Acids and Derivatives_Arginine; urea cycle polyamines,Amino Acids and Derivatives_Arginine; urea cycle polyamines_Polyamine Metabolism
255	AACATCCCAAGAACAACGAGT	CP001363	2283078	-	SGDCT_MS03_F02			SGDCT_MS03	F02	STM14_2636	CDS	2283049	2284095	+			putative cytoplasmic protein~disrupted by frameshift	STM2137						putative cytoplasmic protein~disrupted by frameshift		GENES WITH GC LESS THAN 40,TTSS effectors,TTSS2-effectors
256	AATGCTAATTCAAAAACTATC	CP001363	730303	+	SGDCT_MS03_F03			SGDCT_MS03	F03	STM14_0773	CDS	729406	730332	-	gltI	glutamate and aspartate transporter subunit	similar to Escherichia coli putative periplasmic binding transport protein (AAC73756.1): ABC superfamily binding protein	STM0665						glutamate and aspartate transporter subunit; similar to Escherichia coli putative periplasmic binding transport protein (AAC73756.1); ABC superfamily binding protein	Glutamate Aspartate periplasmic binding protein precursor GltI (TC 3.A.1.3.4)	Amino Acids and Derivatives,Amino Acids and Derivatives_Glutamine glutamate aspartate asparagine; ammonia assimilation,Amino Acids and Derivatives_Glutamine glutamate aspartate asparagine; ammonia assimilation_Glutamate and Aspartate uptake in Bacteria,Genes with CRP binding sites
257	AAGACATGTATAATCATATTC	CP001363	1688111	+	SGDCT_MS03_F04			SGDCT_MS03	F04	STM14_1924	CDS	1687073	1688143	-	yncB	putative NADP-dependent oxidoreductase	similar to Escherichia coli putative oxidoreductase (AAC74531.1)	STM1589	STM14_1924.RJ		1688110			Putative oxidoreductase YncB; Broadly distributed proteins not in subsystems	Putative oxidoreductase YncB	Miscellaneous,Respiration,Miscellaneous_Miscellaneous - no subcategory,Respiration_Respiration - no subcategory,Miscellaneous_Miscellaneous - no subcategory_Broadly distributed proteins not in subsystems,Respiration_Respiration - no subcategory_Quinone oxidoreductase family,Genes Repressedby Qse TCS
258	CACGTTTAATAATGATCTTTG	CP001363	3528781	-	SGDCT_MS03_F05			SGDCT_MS03	F05	STM14_4039	CDS	3528752	3529156	+	yhcB	cytochrome d ubiquinol oxidase subunit III		STM3347							Putative cytochrome d ubiquinol oxidase subunit III (EC 1.10.3.-) (Cytochrome bd-I oxidase subunit III)
259	ACGGACCGCGCAAGGCGCAGC	CP001363	3765070	-	SGDCT_MS03_F06			SGDCT_MS03	F06	STM14_4312	CDS	3765041	3765442	+	nikR	nickel responsive regulator	Inhibits transcription at high concentrations of nickel	STM3584	STM14_4312.RJ	3765005				Nickel responsive regulator NikR; Transport of Nickel and Cobalt	Nickel responsive regulator NikR	Membrane Transport,Membrane Transport_Cation transporters,Membrane Transport_Cation transporters_Transport of Nickel and Cobalt
260	AGACGCGCGTGCGAATGTTAT	CP001363	4529430	-	SGDCT_MS03_F07			SGDCT_MS03	F07	STM14_5142	CDS	4529401	4529547	+		putative cytoplasmic protein		STM4276							hypothetical protein	GENES WITH GC LESS THAN 40
261	AATTATATCATCCACACCGGC	CP001363	340403	-	SGDCT_MS03_F08			SGDCT_MS03	F08	Intergen_STM14_0346_STM14_0348	Intergen	340289	340728						STM14_0347	340374	340646	+
262	CCTACCCCGCGACCTTCTTAG	CP001363	2366138	-	SGDCT_MS03_F09			SGDCT_MS03	F09	STM14_2739	CDS	2366109	2367665	+	rtn	hypothetical protein	involved in resistance to lambda and N4 phages	STM2215					rtn_2	hypothetical protein; involved in resistance to lambda and N4 phages	Rtn protein
263	CCTATCCATAATGTCCGGTCC	CP001363	2873531	-	SGDCT_MS03_F10			SGDCT_MS03	F10	Intergen_STM14_3283_STM14_3284	Intergen	2873438	2873546						STM14_3284.J	2873417	2873512	-		hypothetical protein
264	CGTTAAGGAATTAACAAGGAA	CP001363	2533810	+	SGDCT_MS03_F11			SGDCT_MS03	F11	STM14_2917	CDS	2532826	2533839	-	usg	putative semialdehyde dehydrogenase	similar to Escherichia coli putative PTS system enzyme II A component (AAC75379.1)	STM2369						putative semialdehyde dehydrogenase; similar to Escherichia coli putative PTS system enzyme II A component (AAC75379.1)	Aspartate-semialdehyde dehydrogenase (EC 1.2.1.11)	Amino Acids and Derivatives,Amino Acids and Derivatives_Lysine threonine methionine and cysteine,Amino Acids and Derivatives_Lysine threonine methionine and cysteine_Lysine Biosynthesis DAP Pathway GJO scratch,Amino Acids and Derivatives_Lysine threonine methionine and cysteine_Threonine and Homoserine Biosynthesis,Amino Acids and Derivatives_Lysine threonine methionine and cysteine_Lysine Biosyn…
265	GCAACAAATACCACTGGTTCA	CP001363	3434579	+	SGDCT_MS03_F12			SGDCT_MS03	F12	STM14_3929	CDS	3433463	3434608	-	garK	glycerate kinase I		STM3247							Glycerate kinase (EC 2.7.1.31)	Fatty Acids Lipids and Isoprenoids,Nitrogen Metabolism,Amino Acids and Derivatives,Carbohydrates,Fatty Acids Lipids and Isoprenoids_Phospholipids,Nitrogen Metabolism_Nitrogen Metabolism - no subcategory,Amino Acids and Derivatives_Alanine serine and glycine,Carbohydrates_One-carbon Metabolism,Carbohydrates_Organic acids,Carbohydrates_Monosaccharides,Fatty Acids Lipids and Isoprenoids_Phospholipid…
266	CTCGCTGCCAACCCCATCAGT	CP001363	2491568	+	SGDCT_MS03_G01			SGDCT_MS03	G01	STM14_2872	CDS	2491445	2491597	-		putative cytoplasmic protein		STM2329							hypothetical protein	GENES WITH GC LESS THAN 40
267	CCCACGCCCCGAAAGGCTTGC	CP001362	30878	+	SGDCT_MS03_G02			SGDCT_MS03	G02	STM14_5563	CDS	30140	30907	-	spvA	outer membrane protein	involved in Salmonella plasmid virulence	PSLT040						outer membrane protein; involved in Salmonella plasmid virulence	28.1 kDa virulence protein	SPV locus
268	CCTAGCGATTGTATACGACAC	CP001363	2451739	+	SGDCT_MS03_G03			SGDCT_MS03	G03	STM14_2829	CDS	2450986	2451768	-	yfaX	putative transcriptional regulator	similar to Escherichia coli putative regulator (AAC75308.1)	STM2292						putative transcriptional regulator; similar to Escherichia coli putative regulator (AAC75308.1)	Transcriptional regulator, IclR family
269	AGGCTTTAAATCATCCGGACA	CP001363	794451	-	SGDCT_MS03_G04			SGDCT_MS03	G04	STM14_0847	CDS	794422	795213	+	nei	endonuclease VIII	5-formyluracil/5-hydroxymethyluracil DNA glycosylase: involved in base excision repair of DNA damaged by oxidation or by mutagenic agents: acts as DNA glycosylase that recognizes and removes damaged bases with a preference for oxidized pyrimidines: has apurinic/apyrimidinic lyase activity	STM0728						endonuclease VIII; 5-formyluracil/5-hydroxymethyluracil DNA glycosylase; involved in base excision repair of DNA damaged by oxidation or by mutagenic agents; acts as DNA glycosylase that recognizes and removes damaged bases with a preference for oxidized pyrimidines; has apurinic/apyrimidinic lyase activity	Endonuclease VIII	DNA Metabolism,DNA Metabolism_DNA repair,DNA Metabolism_DNA repair_DNA Repair Base Excision,Salmonella_Island_STM0715-STM0728
270	CCCTCCCGAGTGAGCGATTCC	CP001363	3013548	+	SGDCT_MS03_G05			SGDCT_MS03	G05	STM14_3441	CDS	3012810	3013577	-	hycG	hydrogenase	similar to Escherichia coli hydrogenase (AAC75761.1)	STM2847						hydrogenase; similar to Escherichia coli hydrogenase (AAC75761.1)	Formate hydrogenlyase subunit 7	Respiration,Respiration_Respiration - no subcategory,Respiration_Respiration - no subcategory_Formate hydrogenase,GENES_WITH GC GREATER THAN 60
271	GGCATCATACCCTCATGAGCC	CP001363	2576501	+	SGDCT_MS03_G06			SGDCT_MS03	G06	STM14_2962	CDS	2575271	2576512	-	mntH	manganese transport protein MntH	manganese transport protein MntH (SW:MNTH_SALTY): Nramp family	STM2408	STM14_2962.J		2576530			transport protein, NRAMP family	Manganese transport protein MntH	Fur Regulon,Genes with CRP binding sites
272	CGGCCCCCAGAAGAGTCAGGA	CP001363	3136840	+	SGDCT_MS03_G07			SGDCT_MS03	G07	STM14_3575	ncRNA	3136507	3136860	-	csrB	regulatory RNA		STM2966	STM14_3575.P		3136869			regulatory RNA, antagonizes the CsrA regulatory protein
273	TTATCTTTAGAGTTCAAATCT	CP001363	1467994	-	SGDCT_MS03_G08			SGDCT_MS03	G08	STM14_1669	CDS	1467965	1468966	+	ynhG	hypothetical protein	contains putative LysM domain	STM1375					srfK [D]_2	hypothetical protein; contains putative LysM domain	L,D-transpeptidase YnhG	Cell Wall and Capsule,Cell Wall and Capsule_Cell Wall and Capsule - no subcategory,Cell Wall and Capsule_Cell Wall and Capsule - no subcategory_Peptidoglycan Crosslinking of Peptide Stems,Pseudogenes_in_typhi_clade,Pseudogenes_Typhi_specific
274	AGCATTCAAGAACGAACCCCA	CP001363	2645228	-	SGDCT_MS03_G09			SGDCT_MS03	G09	STM14_3044	CDS	2645199	2648312	+	acrD	aminoglycoside/multidrug efflux system	similar to Escherichia coli protein that results in sensitivity to acriflavine: integral membrane protein: possible efflux pump (AAC75523.1): RND family	STM2481						aminoglycoside/multidrug efflux system; similar to Escherichia coli protein that results in sensitivity to acriflavine; integral membrane protein; possible efflux pump (AAC75523.1); RND family	RND efflux system, inner membrane transporter CmeB	Virulence Disease and Defense,Virulence Disease and Defense_Resistance to antibiotics and toxic compounds,Virulence Disease and Defense_Resistance to antibiotics and toxic compounds_Multidrug Resistance Efflux Pumps,Genes with CRP binding sites
275	AGATCTCAAAGCATCTTCCGT	CP001363	1979466	-	SGDCT_MS03_G10			SGDCT_MS03	G10	Intergen_STM14_2276_STM14_2277	Intergen	1979441	1979523					ryeB
276	TTGACTCAATCACACACACAA	CP001363	1357533	-	SGDCT_MS03_G11			SGDCT_MS03	G11	STM14_1526	CDS	1357504	1358097	+		putative response regulator	contains CheY-like receiver domain and HTH DNA-binding domain	STM1265	STM14_1526.RJ	1357450				Putative regulatory protein	Putative arylsulfatase regulatory protein	GENES WITH GC LESS THAN 40
277	TAGCCTCCCCGACTTGCAGGC	CP001363	3782323	-	SGDCT_MS03_G12			SGDCT_MS03	G12	STM14_4327	CDS	3782294	3783646	+	gor	glutathione reductase	catalyzes the reduction of 2 glutathione to glutathione disulfide: maintains high levels of reduced glutathione in the cytosol: involved in redox regulation and oxidative defense	STM3597						glutathione reductase; catalyzes the reduction of 2 glutathione to glutathione disulfide; maintains high levels of reduced glutathione in the cytosol; involved in redox regulation and oxidative defense	Glutathione reductase (EC 1.8.1.7)	Stress Response,Stress Response_Oxidative stress,Stress Response_Oxidative stress_Glutathione_ Redox cycle,HEG-Genes
278	GCCACTAGATGGATGCGTTCC	CP001363	3504132	+	SGDCT_MS03_H01			SGDCT_MS03	H01	STM14_4015	CDS	3503508	3504161	-	yhbL	isoprenoid biosynthesis protein	similar to Escherichia coli sigma cross-reacting protein 27A (AAC76241.1): SCRP-27A	STM3327						isoprenoid biosynthesis protein; similar to Escherichia coli sigma cross-reacting protein 27A (AAC76241.1); SCRP-27A	Sigma cross-reacting protein 27A
279	GCAAGTGCAATCCCCTCTCCC	CP001363	3764400	-	SGDCT_MS03_H02			SGDCT_MS03	H02	STM14_4311	CDS	3764371	3764949	+	acpT	holo-(acyl carrier protein) synthase 2		STM3583							4'-phosphopantetheinyl transferase (EC 2.7.8.-)	Fatty Acids Lipids and Isoprenoids,Fatty Acids Lipids and Isoprenoids_Fatty acids,Fatty Acids Lipids and Isoprenoids_Fatty acids_Fatty Acid Biosynthesis FASII
280	GCGGCTAGGCCAGCTCGCATT	CP001363	4802944	-	SGDCT_MS03_H03			SGDCT_MS03	H03	STM14_5446	CDS	4802915	4804576	+	tsr	methyl-accepting chemotaxis protein I	similar to Escherichia coli methyl-accepting chemotaxis protein I: serine sensor receptor (AAC77311.1)	STM4533						methyl-accepting chemotaxis protein I; similar to Escherichia coli methyl-accepting chemotaxis protein I; serine sensor receptor (AAC77311.1)	Methyl-accepting chemotaxis protein I (serine chemoreceptor protein)	Motility and Chemotaxis,Motility and Chemotaxis_Motility and Chemotaxis - no subcategory,Motility and Chemotaxis_Motility and Chemotaxis - no subcategory_Bacterial Chemotaxis,Genes with CRP binding sites,Genes with FNR binding sites,Pseudogenes_in_typhi_clade,Pseudogenes_Typhi_specific
281	AACCTATACACGAAGTGGATA	CP001363	2959108	-	SGDCT_MS03_H04		>1 barcode	SGDCT_MS03	H04	STM14_3366	CDS	2959079	2960347	+	ygaF	hypothetical protein		STM2790							L-2-hydroxyglutarate oxidase (EC 1.1.3.15)
282	AAACCCTTAGCATCGCGGACG	CP001363	3530802	-	SGDCT_MS03_H04		>1 barcode			STM14_4041	CDS	3530773	3531843	+	degS	serine endoprotease	similar to Escherichia coli protease (AAC76267.1)	STM3349						serine endoprotease; similar to Escherichia coli protease (AAC76267.1)	Outer membrane stress sensor protease DegS	Protein Metabolism,Stress Response,Protein Metabolism_Protein degradation,Stress Response_Periplasmic Stress,Protein Metabolism_Protein degradation_Proteolysis in bacteria ATP-dependent,Stress Response_Periplasmic Stress_Periplasmic Stress Response
283	GAGAAGATTACATCACACAAT	CP001363	1818090	+	SGDCT_MS03_H05			SGDCT_MS03	H05	STM14_2070	CDS	1815444	1818119	-	acnA	aconitate hydratase	Catalyzes the conversion of citrate to isocitrate	STM1712						aconitate hydratase; Catalyzes the conversion of citrate to isocitrate	Aconitate hydratase (EC 4.2.1.3) @ 2-methylisocitrate dehydratase (EC 4.2.1.99)	Carbohydrates,Carbohydrates_Central carbohydrate metabolism,Carbohydrates_One-carbon Metabolism,Carbohydrates_Organic acids,Carbohydrates_Central carbohydrate metabolism_Glyoxylate bypass,Carbohydrates_Central carbohydrate metabolism_TCA Cycle,Carbohydrates_One-carbon Metabolism_Serine-glyoxylate cycle,Carbohydrates_Organic acids_Methylcitrate cycle,Carbohydrates_Organic acids_Propionate-CoA to S…
284	TGGCCCTGACCGATCGCAGAT	CP001363	4589849	-	SGDCT_MS03_H06			SGDCT_MS03	H06	STM14_5209	CDS	4589814	4590185	+	yjeI	putative outer membrane lipoprotein		STM4331	STM14_5209.RJ	4589832				probable membrane protein yjeI	probable membrane protein yjeI
285	AACCATTCTAGGACTCCGCGC	CP001363	2864174	+	SGDCT_MS03_H07			SGDCT_MS03	H07	STM14_3269	CDS	2863295	2864203	-		putative cytoplasmic protein		STM2668							FIG074102: hypothetical protein
286	GTATTGGGAATGCACAAGAAA	CP001363	1565117	+	SGDCT_MS03_H08			SGDCT_MS03	H08	STM14_1785	CDS	1564202	1565146	-	ydgH	putative periplasmic protein		STM1478							Protein ydgH precursor
287	CAAAAACCAAAACGGTCACAA	CP001363	402611	-	SGDCT_MS03_H09	SGDCT_MS03_H10		SGDCT_MS03	H09	STM14_0416	CDS	402582	403835	+		putative inner membrane protein	similar to Escherichia coli putative transport protein (AAC77235.1)	STM0356					nanT [J]	putative inner membrane protein; similar to Escherichia coli putative transport protein (AAC77235.1)	Putative metabolite transport protein
288	GGACTATAACGACTTCCTGTT	CP001363	2751532	-	SGDCT_MS03_H10		>1 barcode	SGDCT_MS03	H10	STM14_3138	CDS	2751503	2753647	+	cadA	lysine decarboxylase 1	lysine decarboxylase: inducible (SW:DCLY_SALTY)	STM2559						lysine decarboxylase 1; lysine decarboxylase; inducible (SW:DCLY_SALTY)	Lysine decarboxylase, inducible (EC 4.1.1.18)	Amino Acids and Derivatives,Amino Acids and Derivatives_Lysine threonine methionine and cysteine,Amino Acids and Derivatives_Lysine threonine methionine and cysteine_Lysine degradation
289	ACCGCACATGCAATCCTACGC	CP001363	2831598	+	SGDCT_MS03_H11			SGDCT_MS03	H11	STM14_3231	CDS	2831148	2831627	-	rseC	SoxR reducing system protein RseC	involved in the reduction of the SoxR iron-sulfur cluster	STM2637						SoxR reducing system protein RseC; involved in the reduction of the SoxR iron-sulfur cluster	Sigma factor RpoE regulatory protein RseC	RNA Metabolism,RNA Metabolism_Transcription,RNA Metabolism_Transcription_Transcription initiation bacterial sigma factors,Genes with CRP binding sites
290	AAGCCTTTGCCGGCTCGCGCG	CP001363	3974890	+	SGDCT_MS04_A01			SGDCT_MS04	A01	STM14_4534	CDS	3974440	3974919	-	cigR	putative inner membrane protein	CigR (gi|4324614)	STM3762	STM14_4534.RJ		3974967				Putative inner membrane protein	SPI-3,Pseudogenes_in_typhi_clade,Pseudogenes_Typhi_specific
291	ATTGCACACCACTCAGGATTT	CP001363	774592	+	SGDCT_MS04_A02			SGDCT_MS04	A02	STM14_0826	CDS	774532	774729	-		K+-transporting ATPase%2C F subunit							kdpF [L]	K+-transporting ATPase, F subunit	FIG01045430: hypothetical protein
292	CACGCTGCAGCTAGTCTTTGA	CP001363	3663763	+	SGDCT_MS04_A03			SGDCT_MS04	A03	Intergen_STM14_4206_STM14_4207	Intergen	3663760	3663869					STM3494.S	STM14_4206.RJ	3663196	3663792	-	nudE	ADP compounds hydrolase NudE (EC 3.6.1.-); Nudix proteins (nucleoside triphosphate hydrolases)	ADP compounds hydrolase NudE (EC 3.6.1.-)	Nucleosides and Nucleotides,Nucleosides and Nucleotides_Detoxification,Nucleosides and Nucleotides_Detoxification_Nudix proteins (nucleoside triphosphate hydrolases)
293	AAAGTTGGATGGTATCAATCA	CP001363	4834275	-	SGDCT_MS04_A04			SGDCT_MS04	A04	STM14_5487	CDS	4834246	4835043	+	deoC	deoxyribose-phosphate aldolase	catalyzes the formation of D-glyceraldehyde 3-phosphate and acetaldehyde from 2-deoxy-D-ribose-5-phosphate	STM4567						deoxyribose-phosphate aldolase; catalyzes the formation of D-glyceraldehyde 3-phosphate and acetaldehyde from 2-deoxy-D-ribose-5-phosphate	Deoxyribose-phosphate aldolase (EC 4.1.2.4)	Carbohydrates,Carbohydrates_Monosaccharides,Carbohydrates_Monosaccharides_Deoxyribose and Deoxynucleoside Catabolism,Genes with CRP binding sites,Genes with FNR binding sites
294	ATGATAGATCTCCTTGAGTCG	CP001363	3758569	-	SGDCT_MS04_A05			SGDCT_MS04	A05	STM14_4305	CDS	3758540	3760183	+	tcp	methyl-accepting transmembrane citrate/phenol chemoreceptor	methyl-accepting chemotaxis citrate transducer (citrate chemoreceptorprotein) (SW:MCPC_SALTY)	STM3577						methyl-accepting transmembrane citrate/phenol chemoreceptor; methyl-accepting chemotaxis citrate transducer (citrate chemoreceptorprotein) (SW:MCPC_SALTY)	Methyl-accepting chemotaxis protein I (serine chemoreceptor protein)	Motility and Chemotaxis,Motility and Chemotaxis_Motility and Chemotaxis - no subcategory,Motility and Chemotaxis_Motility and Chemotaxis - no subcategory_Bacterial Chemotaxis
295	TGTAAAAGTCCCCACACGACA	CP001363	644478	+	SGDCT_MS04_A06			SGDCT_MS04	A06	STM14_0682	CDS	642252	644507	-	fepA	outer membrane receptor FepA	Fep: Cbt: Cbr: FeuB: FepA: PfeA: IroN: BfeA: outer membrane receptor of ferric enterobactin and colicins B and D: interacts with the TonB-ExbBD complex which catalyzes the translocation of the siderophore to the periplasmic space	STM0585						outer membrane receptor FepA; Fep; Cbt; Cbr; FeuB; FepA; PfeA; IroN; BfeA; outer membrane receptor of ferric enterobactin and colicins B and D; interacts with the TonB-ExbBD complex which catalyzes the translocation of the siderophore to the periplasmic space	TonB-dependent receptor; Outer membrane receptor for ferric enterobactin and colicins B, D	Membrane Transport,Iron acquisition and metabolism,Membrane Transport_Membrane Transport - no subcategory,Iron acquisition and metabolism_Siderophores,Membrane Transport_Membrane Transport - no subcategory_Ton and Tol transport systems,Iron acquisition and metabolism_Siderophores_Siderophore Enterobactin,Fur Regulon,Genes with CRP binding sites,Iron_acquisition_siderophores
296	CGAGACCCACCTTCAATCTAA	CP001363	4595169	+	SGDCT_MS04_A07			SGDCT_MS04	A07	STM14_5219	CDS	4594665	4595198	-	blc	outer membrane lipoprotein Blc	lipocalin: globomycin-sensitive outer membrane lipoprotein	STM4339						outer membrane lipoprotein Blc; lipocalin; globomycin-sensitive outer membrane lipoprotein	Outer membrane lipoprotein Blc
297	CTGGGTTCGCCCCGACGGACC	CP001363	25832	-	SGDCT_MS04_A08			SGDCT_MS04	A08	STM14_0030	CDS	25803	28424	+	bcfC	fimbrial usher	bovine colonization factor BcfC (gi|4530570)	STM0023						fimbrial usher; bovine colonization factor BcfC (gi|4530570)	type 1 fimbriae anchoring protein FimD	Membrane Transport,Membrane Transport_Protein secretion system Type VII (Chaperone/Usher pathway CU),Membrane Transport_Protein secretion system Type VII (Chaperone/Usher pathway CU)_Type 1 pili (mannose-sensitive fimbriae gamma-fimbriae),Adherence Factors-Fimbrial
298	AAGAAACAAGCCCTCAGTGGT	CP001363	1260475	+	SGDCT_MS04_A09			SGDCT_MS04	A09	STM14_1391	CDS	1257058	1260504	-	mfd	transcription-repair coupling factor	similar to Escherichia coli transcription-repair coupling factor: mutation frequency decline (AAC74198.1): results in preferential repair of transcribed DNA	STM1216						transcription-repair coupling factor; similar to Escherichia coli transcription-repair coupling factor; mutation frequency decline (AAC74198.1); results in preferential repair of transcribed DNA	Transcription-repair coupling factor	RNA Metabolism,RNA Metabolism_Transcription,RNA Metabolism_Transcription_Transcription factors bacterial,Genes Regulated by SsrA-SssrB TCS
299	TTCATCGCCCTAGAACATTTC	CP001363	1790991	+	SGDCT_MS04_A10			SGDCT_MS04	A10	STM14_2035	CDS	1789617	1791020	-	ycjX	putative ATPase	similar to Escherichia coli putative enzymes (AAC74403.1)	STM1685						putative ATPase; similar to Escherichia coli putative enzymes (AAC74403.1)	Conserved protein YcjX with nucleoside triphosphate hydrolase domain	Regulation and Cell signaling,Regulation and Cell signaling_Regulation of virulence,Regulation and Cell signaling_Regulation of virulence_A conserved operon linked to TyrR and possibly involved in virulence,Genes Induced by Qse TCS
300	TCACCACGCTTGGTTCACTGC	CP001363	1079045	-	SGDCT_MS04_A11			SGDCT_MS04	A11	STM14_1173	CDS	1079025	1081106	+		Clp protease-like protein	similar to Escherichia coli ATP-dependent proteolytic subunit of ClpA-ClpP serine protease: heat shock protein F21.5 (AAC73540.1)	STM1033	STM14_1173.J	1079016				Gifsy-2 prophage; resembles Clp protease	Prophage Clp protease-like protein	Regulation and Cell signaling,Regulation and Cell signaling_Regulation and Cell signaling - no subcategory,Regulation and Cell signaling_Regulation and Cell signaling - no subcategory_cAMP signaling in bacteria
301	GCTAAGAAAGGCCTACTTTAC	CP001363	3444682	-	SGDCT_MS04_A12			SGDCT_MS04	A12	STM14_3944	CDS	3444653	3445426	+		galactitol utilization operon transcriptional repressor	similar to Escherichia coli split galactitol utilization operon repressor (AAC75148.1)	STM3262					gatR-1 [J]	galactitol utilization operon transcriptional repressor; similar to Escherichia coli split galactitol utilization operon repressor (AAC75148.1)	Galactitol utilization operon repressor
302	TAGAGATGCACTGTAGGTAAC	CP001363	1668245	+	SGDCT_MS04_B01			SGDCT_MS04	B01	STM14_1900	CDS	1666787	1668274	-	smvA	methyl viologen resistance	methyl viologen resistance protein SmvA (SW:SMVA_SALTY)	STM1574						methyl viologen resistance; methyl viologen resistance protein SmvA (SW:SMVA_SALTY)	Methyl viologen resistance protein smvA
303	ACGCTTGGAAAGATCCTAGAT	CP001363	1699766	+	SGDCT_MS04_B02			SGDCT_MS04	B02	STM14_1935	CDS	1698371	1699795	-	ydcR	putative regulatory protein	similar to Escherichia coli multi modular: putative transcriptional regulator: also putative ATP-binding component of a transport system (AAC74521.1): GntR family	STM1598						putative regulatory protein; similar to Escherichia coli multi modular; putative transcriptional regulator; also putative ATP-binding component of a transport system (AAC74521.1); GntR family	Transcriptional regulator, GntR family domain / Aspartate aminotransferase (EC 2.6.1.1)	Amino Acids and Derivatives,Amino Acids and Derivatives_Glutamine glutamate aspartate asparagine; ammonia assimilation,Amino Acids and Derivatives_Lysine threonine methionine and cysteine,Amino Acids and Derivatives_Glutamine glutamate aspartate asparagine; ammonia assimilation_Glutamine Glutamate Aspartate and Asparagine Biosynthesis,Amino Acids and Derivatives_Lysine threonine methionine and cy…
304	TCGTAGCCATAAGCACTAGAA	CP001363	2056842	+	SGDCT_MS04_B03			SGDCT_MS04	B03	STM14_2374	CDS	2056152	2056871	-	fliA	flagellar biosynthesis sigma factor	sigma factors are initiation factors that promote the attachment of RNA polymerase to specific initiation sites and are then released: this sigma factor directs late flagellar biosynthesis genes	STM1956						flagellar biosynthesis sigma factor; sigma factors are initiation factors that promote the attachment of RNA polymerase to specific initiation sites and are then released; this sigma factor directs late flagellar biosynthesis genes	RNA polymerase sigma factor for flagellar operon	RNA Metabolism,Motility and Chemotaxis,RNA Metabolism_Transcription,Motility and Chemotaxis_Flagellar motility in Prokaryota,RNA Metabolism_Transcription_Transcription initiation bacterial sigma factors,Motility and Chemotaxis_Flagellar motility in Prokaryota_Flagellum,Motility and Chemotaxis_Flagellar motility in Prokaryota_Flagellar motility
305	GGGCTGCACCCCCCTACCGCC	CP001363	4309406	+	SGDCT_MS04_B04			SGDCT_MS04	B04	STM14_4912	CDS	4307927	4309435	-	glpK	glycerol kinase	Converts glycerol and ADP to glycerol-3-phosphate and ADP	STM4086						glycerol kinase; Converts glycerol and ADP to glycerol-3-phosphate and ADP	Glycerol kinase (EC 2.7.1.30)	Fatty Acids Lipids and Isoprenoids,Carbohydrates,Fatty Acids Lipids and Isoprenoids_Phospholipids,Carbohydrates_Sugar alcohols,Fatty Acids Lipids and Isoprenoids_Phospholipids_Glycerolipid and Glycerophospholipid Metabolism in Bacteria,Carbohydrates_Sugar alcohols_Glycerol and Glycerol-3-phosphate Uptake and Utilization,Genes with CRP binding sites
306	TTACCAGGCAGTCACACAATC	CP001363	3788025	+	SGDCT_MS04_B05			SGDCT_MS04	B05	STM14_4331	CDS	3787077	3788054	-		putative phosphosugar isomerase	similar to Escherichia coli putative transport protein (AAC76396.1)	STM3601						putative phosphosugar isomerase; similar to Escherichia coli putative transport protein (AAC76396.1)	Putative phosphosugar-binding protein	Pseudogenes_in_typhi_clade,Pseudogenes_anscestral
307	CAGAAGAATCGTCCGGGGCCA	CP001363	4585183	+	SGDCT_MS04_B06			SGDCT_MS04	B06	STM14_5202	CDS	4583776	4585212	-	aspA	aspartate ammonia-lyase	catalyzes the formation of fumarate from aspartate	STM4326						aspartate ammonia-lyase; catalyzes the formation of fumarate from aspartate	Aspartate ammonia-lyase (EC 4.3.1.1)	Amino Acids and Derivatives,Amino Acids and Derivatives_Glutamine glutamate aspartate asparagine; ammonia assimilation,Amino Acids and Derivatives_Glutamine glutamate aspartate asparagine; ammonia assimilation_Glutamine Glutamate Aspartate and Asparagine Biosynthesis,Genes with CRP binding sites,Genes with FNR binding sites,HEG-Genes
308	ACTCACACCACACGGTCAAAG	CP001363	411915	-	SGDCT_MS04_B07			SGDCT_MS04	B07	STM14_0424	CDS	411886	412110	+		putative cytoplasmic protein		STM0362							putative cytoplasmic protein	Pseudogenes_in_typhi_clade,Pseudogenes_gained_at_sendai_paratyphi_A_node
309	GTGGTCGACACCGCCCATAGT	CP001363	1636797	+	SGDCT_MS04_B08			SGDCT_MS04	B08	STM14_1870	CDS	1636542	1636826	-		putative cytoplasmic protein		STM1550					relE [J]		RelE/StbE replicon stabilization toxin	Regulation and Cell signaling,Regulation and Cell signaling_Programmed Cell Death and Toxin-antitoxin Systems,Regulation and Cell signaling_Programmed Cell Death and Toxin-antitoxin Systems_Toxin-antitoxin replicon stabilization systems
310	TTCGAAAGCACAGTATATACC	CP001363	3984180	+	SGDCT_MS04_B09			SGDCT_MS04	B09	STM14_4545	CDS	3983349	3984206	-		putative phosphotransferase system enzyme II	similar to Escherichia coli PTS enzyme IID: mannose-specific (AAC74889.1)	STM3769.S	STM14_4545.R		3984209			PTS system, mannose-specific IID component (EC 2.7.1.69); Sialic Acid Metabolism, Mannose Metabolism	PTS system, mannose-specific IID component (EC 2.7.1.69)	Cell Wall and Capsule,Carbohydrates,Cell Wall and Capsule_Capsular and extracellular polysacchrides,Carbohydrates_Monosaccharides,Cell Wall and Capsule_Capsular and extracellular polysacchrides_Sialic Acid Metabolism,Carbohydrates_Monosaccharides_Mannose Metabolism
311	CTACACCAACGAAATTCTCAC	CP001363	2204575	-	SGDCT_MS04_B10			SGDCT_MS04	B10	STM14_2568	CDS	2204546	2205613	+	hisB	imidazole glycerol-phosphate dehydratase/histidinol phosphatase	catalyzes the formation of 3-(imidazol-4-yl)-2-oxopropyl phosphate from D-ethythro-1-(imidazol-4-yl)glycerol 3-phosphate and histidinol from histidinol phosphate	STM2074						imidazole glycerol-phosphate dehydratase/histidinol phosphatase; catalyzes the formation of 3-(imidazol-4-yl)-2-oxopropyl phosphate from D-ethythro-1-(imidazol-4-yl)glycerol 3-phosphate and histidinol from histidinol phosphate	Histidinol-phosphatase (EC 3.1.3.15) / Imidazoleglycerol-phosphate dehydratase (EC 4.2.1.19)	Amino Acids and Derivatives,Amino Acids and Derivatives_Histidine Metabolism,Amino Acids and Derivatives_Histidine Metabolism_Histidine Biosynthesis
312	GCCCCGCCGCCTATTAACGAT	CP001363	124800	+	SGDCT_MS04_B11			SGDCT_MS04	B11	STM14_0125	CDS	124122	124829	-	thiQ	thiamine transporter ATP-binding subunit	with TbpA and ThiP is part of the thiamine and TPP transport system	STM0106						thiamine transporter ATP-binding subunit; with TbpA and ThiP is part of the thiamine and TPP transport system	Thiamin ABC transporter, ATPase component / Thiamine transport ATP-binding protein thiQ	Cofactors Vitamins Prosthetic Groups Pigments,Cofactors Vitamins Prosthetic Groups Pigments_Cofactors Vitamins Prosthetic Groups Pigments - no subcategory,Cofactors Vitamins Prosthetic Groups Pigments_Cofactors Vitamins Prosthetic Groups Pigments - no subcategory_Thiamin biosynthesis
313	CTCAGTCCCGCGGCCCGTACC	CP001363	3334189	+	SGDCT_MS04_B12			SGDCT_MS04	B12	STM14_3817	CDS	3332575	3334218	-		putative methyl-accepting chemotaxis protein	similar to Escherichia coli methyl-accepting chemotaxis protein I: serine sensor receptor (AAC77311.1)	STM3152					tsr [J]_2	putative methyl-accepting chemotaxis protein; similar to Escherichia coli methyl-accepting chemotaxis protein I; serine sensor receptor (AAC77311.1)	Methyl-accepting chemotaxis protein I (serine chemoreceptor protein)	Motility and Chemotaxis,Motility and Chemotaxis_Motility and Chemotaxis - no subcategory,Motility and Chemotaxis_Motility and Chemotaxis - no subcategory_Bacterial Chemotaxis,Pseudogenes_in_typhi_clade,Pseudogenes_Typhi_specific
314	TGGTCAGATTACGTCACAAGA	CP001363	3200616	+	SGDCT_MS04_C01			SGDCT_MS04	C01	STM14_3646	CDS	3199467	3200645	-	yqeF	acetyl-CoA acetyltransferase	Catalyzes the synthesis of acetoacetyl coenzyme A from two molecules of acetyl coenzyme A. It can also act as a thiolase%2C catalyzing the reverse reaction and generating two-carbon units from the four-carbon product of fatty acid oxidation	STM3019	STM14_3646.R		3200675		atoB [J]	Acetyl-CoA acetyltransferase (EC 2.3.1.9); Isoprenoid Biosynthesis, Butanol Biosynthesis, Serine-glyoxylate cycle, Polyhydroxybutyrate metabolism, Acetyl-CoA fermentation to Butyrate	3-ketoacyl-CoA thiolase (EC 2.3.1.16) @ Acetyl-CoA acetyltransferase (EC 2.3.1.9)	Cofactors Vitamins Prosthetic Groups Pigments,Fatty Acids Lipids and Isoprenoids,Carbohydrates,Cofactors Vitamins Prosthetic Groups Pigments_Biotin,Fatty Acids Lipids and Isoprenoids_Fatty acids,Fatty Acids Lipids and Isoprenoids_Fatty Acids Lipids and Isoprenoids - no subcategory,Fatty Acids Lipids and Isoprenoids_Isoprenoids,Carbohydrates_One-carbon Metabolism,Carbohydrates_Fermentation,Cofacto…
315	TCTAATAAAAACTCTCCCAAA	CP001363	873259	-	SGDCT_MS04_C02			SGDCT_MS04	C02	STM14_934	CDS	873230	873682	+	moaE	molybdopterin synthase large subunit	catalyzes the conversion of molybdopterin precursor Z into molybdopterin	STM0806	STM14_0934					molybdopterin synthase large subunit; catalyzes the conversion of molybdopterin precursor Z into molybdopterin	Molybdenum cofactor biosynthesis protein MoaE	Cofactors Vitamins Prosthetic Groups Pigments,Cofactors Vitamins Prosthetic Groups Pigments_Folate and pterines,Cofactors Vitamins Prosthetic Groups Pigments_Folate and pterines_Molybdenum cofactor biosynthesis,GENES_WITH GC GREATER THAN 60
316	TGTAGTTCAACAGTAACACCA	CP001363	567162	-	SGDCT_MS04_C03			SGDCT_MS04	C03	STM14_0595	CDS	567133	567819	+	ybbA	putative ABC transporter ATP-binding protein YbbA	similar to Escherichia coli putative ATP-binding component of a transport system (AAC73597.1): putative ABC superfamily ATP-binding protein	STM0507					lolD [D]	putative ABC transporter ATP-binding protein YbbA; similar to Escherichia coli putative ATP-binding component of a transport system (AAC73597.1); putative ABC superfamily ATP-binding protein	Uncharacterized metabolite ABC transporter in Enterobacteriaceae, ATP-binding protein EC-YbbA
317	TAGTTGGTACCGAAAGAAGTG	CP001363	4536587	-	SGDCT_MS04_C04			SGDCT_MS04	C04	STM14_5151	CDS	4536558	4537868	+	gltP	glutamate/aspartate:proton symporter	carrier protein part of the Na(+)-independent%2C binding-protein-independent glutamate-aspartate transport system	STM4283						glutamate/aspartate:proton symporter; carrier protein part of the Na(+)-independent, binding-protein-independent glutamate-aspartate transport system	Glutamate-aspartate carrier protein	Amino Acids and Derivatives,Amino Acids and Derivatives_Glutamine glutamate aspartate asparagine; ammonia assimilation,Amino Acids and Derivatives_Glutamine glutamate aspartate asparagine; ammonia assimilation_Glutamate and Aspartate uptake in Bacteria,Genes with FNR binding sites
318	CAGTTAGCGTAACGACGTGTC	CP001363	4314037	+	SGDCT_MS04_C05			SGDCT_MS04	C05	STM14_4919	CDS	4312735	4314066	-	hslU	ATP-dependent protease ATP-binding subunit	heat shock protein involved in degradation of misfolded proteins	STM4091						ATP-dependent protease ATP-binding subunit; heat shock protein involved in degradation of misfolded proteins	ATP-dependent hsl protease ATP-binding subunit HslU	Protein Metabolism,Protein Metabolism_Protein degradation,Protein Metabolism_Protein degradation_Proteasome bacterial,Protein Metabolism_Protein degradation_Proteolysis in bacteria ATP-dependent,HEG-Genes
319	AACCTTGGCATTAGGATTGGA	CP001363	1113559	-	SGDCT_MS04_C06			SGDCT_MS04	C06	STM14_1207	CDS	1113530	1115170	+	pqiB	paraquat-inducible protein B	similar to Escherichia coli paraquat-inducible protein B (AAC74037.1)	STM1064						paraquat-inducible protein B; similar to Escherichia coli paraquat-inducible protein B (AAC74037.1)	Paraquat-inducible protein B	Stress Response,Stress Response_Oxidative stress,Stress Response_Oxidative stress_Oxidative stress
320	AGCGCCGCCTATGCCTGTAAC	CP001363	2149895	+	SGDCT_MS04_C07			SGDCT_MS04	C07	STM14_2504	CDS	2148854	2149924	-	cobT	nicotinate-nucleotide--dimethylbenzimidazole phosphoribosyltransferase	catalyzes the synthesis of alpha-ribazole-5'-phosphate from nicotinate mononucleotide and 5%2C6-dimethylbenzimidazole	STM2016						nicotinate-nucleotide--dimethylbenzimidazole phosphoribosyltransferase; catalyzes the synthesis of alpha-ribazole-5'-phosphate from nicotinate mononucleotide and 5,6-dimethylbenzimidazole	Nicotinate-nucleotide--dimethylbenzimidazole phosphoribosyltransferase (EC 2.4.2.21)	Cofactors Vitamins Prosthetic Groups Pigments,Cofactors Vitamins Prosthetic Groups Pigments_Tetrapyrroles,Cofactors Vitamins Prosthetic Groups Pigments_Tetrapyrroles_Cobalamin synthesis,Cofactors Vitamins Prosthetic Groups Pigments_Tetrapyrroles_Coenzyme B12 biosynthesis,Genes with CRP binding sites,GENES_WITH GC GREATER THAN 60
321	CGATGATCATACCAATAATGC	CP001363	2894471	-	SGDCT_MS04_C08			SGDCT_MS04	C08	STM14_3299	CDS	2894442	2896622	+		putative ABC transporter transmembrane region	similar to Escherichia coli ATP-binding transport protein: multicopy suppressor of htrB (AAC74000.1)	STM2691					siiBB [D]	putative ABC transporter transmembrane region; similar to Escherichia coli ATP-binding transport protein; multicopy suppressor of htrB (AAC74000.1)	Type I secretion system ATPase, LssB family LapB	Membrane Transport,Membrane Transport_Protein secretion system Type I,Membrane Transport_Protein secretion system Type I_Type I secretion system for aggregation,SPI-9
322	TACCGGGTGCACCTACCCCGA	CP001363	695098	-	SGDCT_MS04_C09			SGDCT_MS04	C09	STM14_0736	CDS	695069	695272	+	tatE	twin arginine translocase protein E	TatE: similar to TatA and found in some proteobacteria: part of system that translocates proteins with a conserved twin arginine motif across the inner membrane: capable of translocating folded substrates typically those with bound cofactors: similar to a protein import system in thylakoid membranes	STM0632	STM14_0736.J	695054				tatA protein-related protein	Twin-arginine translocation protein TatE	Membrane Transport,Membrane Transport_Protein translocation across cytoplasmic membrane,Membrane Transport_Protein translocation across cytoplasmic membrane_Twin-arginine translocation system
323	AGGCACGCAGACTAAGGAGTT	CP001363	1716573	-	SGDCT_MS04_C10			SGDCT_MS04	C10	STM14_1957	CDS	1716544	1717335	+		putative transcriptional repressor of sgc operon	similar to Escherichia coli putative DeoR-type transcriptional regulator (AAC77256.1): DeoR family	STM1618	STM14_1957.R	1716538				Putative regulatory protein	Putative arylsulfatase regulatory protein
324	CCAAAACTTAATATGTTATAA	CP001363	3822661	-	SGDCT_MS04_C11			SGDCT_MS04	C11	STM14_4369	CDS	3822632	3823930	+	yhjV	putative transport protein	similar to Escherichia coli putative transporter protein (AAC76564.1): HAAAP family	STM3625						putative transport protein; similar to Escherichia coli putative transporter protein (AAC76564.1); HAAAP family	Serine transporter	Amino Acids and Derivatives,Carbohydrates,Amino Acids and Derivatives_Alanine serine and glycine,Carbohydrates_Central carbohydrate metabolism,Amino Acids and Derivatives_Alanine serine and glycine_Glycine and Serine Utilization,Carbohydrates_Central carbohydrate metabolism_Pyruvate Alanine Serine Interconversions
325	TACATACCAGGGTACTCTGTT	CP001363	1634919	-	SGDCT_MS04_C12			SGDCT_MS04	C12	STM14_1868	CDS	1634851	1635930	+		putative S-adenosylmethionine/tRNA-ribosyltransferase-isomerase	similar to Escherichia coli synthesis of queuine in tRNA: probably S-adenosylmethionine/tRNA ribosyltransferase-isomerase (AAC73508.1)	STM1548.s					queA [J]	putative S-adenosylmethionine/tRNA-ribosyltransferase-isomerase; similar to Escherichia coli synthesis of queuine in tRNA; probably S-adenosylmethionine/tRNA ribosyltransferase-isomerase (AAC73508.1)	S-adenosylmethionine:tRNA ribosyltransferase-isomerase (EC 5.-.-.-)	Miscellaneous,RNA Metabolism,Miscellaneous_Plant-Prokaryote DOE project,RNA Metabolism_RNA processing and modification,Miscellaneous_Plant-Prokaryote DOE project_Scaffold proteins for [4Fe-4S] cluster assembly (MRP family),RNA Metabolism_RNA processing and modification_tRNA modification Bacteria,RNA Metabolism_RNA processing and modification_tRNAmodification position 34,RNA Metabolism_RNA process…
326	GGCGTCTCACAATTATTCTAT	CP001363	2292585	+	SGDCT_MS04_D01			SGDCT_MS04	D01	STM14_2647	CDS	2291814	2292614	-	thiD	phosphomethylpyrimidine kinase	catalyzes the formation of 4-amino-2-methyl-5-diphosphomethylpyrimidine	STM2146						phosphomethylpyrimidine kinase; catalyzes the formation of 4-amino-2-methyl-5-diphosphomethylpyrimidine	Hydroxymethylpyrimidine phosphate kinase ThiD (EC 2.7.4.7)	GENES_WITH GC GREATER THAN 60
327	CTTAACCCAAGGACAATTGAA	CP001362	61599	+	SGDCT_MS04_D02			SGDCT_MS04	D02	STM14_5595	CDS	61561	62247	+	traJ	conjugative transfer: regulation		PSLT074	STM14_5594	61461	61628	-	finP
328	CCCGACCACTTCTGCCAGATT	CP001363	4829469	-	SGDCT_MS04_D03			SGDCT_MS04	D03	STM14_5481	CDS	4829440	4829619	+		hypothetical protein		STM4562							FIG01200701: possible membrane protein
329	ATTGTCCTGACTAACATACGC	CP001363	2594812	-	SGDCT_MS04_D04			SGDCT_MS04	D04	STM14_2985	CDS	2594783	2595754	+	cysK	cysteine synthase A	CysK: forms a complex with serine acetyltransferase CysE: functions in cysteine biosynthesis	STM2430						cysteine synthase A; CysK; forms a complex with serine acetyltransferase CysE; functions in cysteine biosynthesis	Cysteine synthase (EC 2.5.1.47)	Amino Acids and Derivatives,Amino Acids and Derivatives_Lysine threonine methionine and cysteine,Amino Acids and Derivatives_Lysine threonine methionine and cysteine_Methionine Biosynthesis,Amino Acids and Derivatives_Lysine threonine methionine and cysteine_Cysteine Biosynthesis
330	GCCCGTTCGGACTAGAGTCAT	CP001363	2843743	-	SGDCT_MS04_D05			SGDCT_MS04	D05	STM14_3248	CDS	2843714	2846374	+	yfiQ	putative acetyl-CoA synthetase		STM2651							Protein acetyltransferase	Carbohydrates,Carbohydrates_Central carbohydrate metabolism,Carbohydrates_Central carbohydrate metabolism_Pyruvate metabolism II_ acetyl-CoA acetogenesis from pyruvate
331	TGCAGTCGCAACGACGTCTTG	CP001363	3530802	-	SGDCT_MS04_D06			SGDCT_MS04	D06	STM14_4041	CDS	3530773	3531843	+	degS	serine endoprotease	similar to Escherichia coli protease (AAC76267.1)	STM3349						serine endoprotease; similar to Escherichia coli protease (AAC76267.1)	Outer membrane stress sensor protease DegS	Protein Metabolism,Stress Response,Protein Metabolism_Protein degradation,Stress Response_Periplasmic Stress,Protein Metabolism_Protein degradation_Proteolysis in bacteria ATP-dependent,Stress Response_Periplasmic Stress_Periplasmic Stress Response
332	GGCACGTCCCCGCCGCAAAAC	CP001363	1442160	+	SGDCT_MS04_D07			SGDCT_MS04	D07	STM14_1641	CDS	1441896	1442189	-	ydiT	putative ferredoxin		STM1351					fixX [R]		Ferredoxin-like protein FixX	Carbohydrates,Carbohydrates_Fermentation,Carbohydrates_Fermentation_Acetyl-CoA fermentation to Butyrate,Genes with CRP binding sites
333	CGCTTTGCTGCCAAAACCATG	CP001363	2773272	-	SGDCT_MS04_D08			SGDCT_MS04	D08	STM14_3156	CDS	2773243	2773503	+	yfhL	putative ferredoxin		STM2576							4Fe-4S ferredoxin, iron-sulfur binding	Sulfur Metabolism,Sulfur Metabolism_Inorganic sulfur assimilation,Sulfur Metabolism_Inorganic sulfur assimilation_Inorganic Sulfur Assimilation
334	TGAAGGGATTTTGGCCGCCGC	CP001363	4568513	-	SGDCT_MS04_D09			SGDCT_MS04	D09	STM14_5180	CDS	4568484	4569257	+		putative anaerobic dimethylsulfoxide reductase subunit C	similar to Escherichia coli putative DMSO reductase anchor subunit (AAC74662.1)	STM4307					dmsC [J]_3	putative anaerobic dimethylsulfoxide reductase subunit C; similar to Escherichia coli putative DMSO reductase anchor subunit (AAC74662.1)	Anaerobic dimethyl sulfoxide reductase chain C (EC 1.8.5.3)	GENES_WITH GC GREATER THAN 60
335	ATCAAACTGGGGCCCGATGAC	CP001363	5858	+	SGDCT_MS04_D10			SGDCT_MS04	D10	STM14_0005	CDS	5114	5887	-	yaaA	hypothetical protein		STM0005							UPF0246 protein YaaA
336	CCACTGAACACAGGCAATGCA	CP001363	3680394	-	SGDCT_MS04_D11			SGDCT_MS04	D11	STM14_4223	CDS	3680365	3680601	+	yhgG	putative cytoplasmic protein		STM3507							Ferrous iron-sensisng transcriptional regulator FeoC
337	ACACGGATTCAAACGAAACAC	CP001363	113591	+	SGDCT_MS04_D12			SGDCT_MS04	D12	STM14_0116	CDS	110714	113620	-	hepA	ATP-dependent helicase HepA	transcription regulator that activates transcription by stimulating RNA polymerase (RNAP) recycling in case of stress conditions such as supercoiled DNA or high salt concentrations. Probably acts by releasing the RNAP%2C when it is trapped or immobilized on tightly supercoiled DNA	STM0096						ATP-dependent helicase HepA; transcription regulator that activates transcription by stimulating RNA polymerase (RNAP) recycling in case of stress conditions such as supercoiled DNA or high salt concentrations. Probably acts by releasing the RNAP, when it is trapped or immobilized on tightly supercoiled DNA	RNA polymerase associated protein RapA (EC 3.6.1.-)
338	CCTTTTCCTTGCTCATCGTCA	CP001363	4018174	-	SGDCT_MS04_E01			SGDCT_MS04	E01	STM14_4591	CDS	4018145	4019467	+	dsdA	D-serine dehydratase	catalyzes the formation of pyruvate from serine	STM3802						D-serine dehydratase; catalyzes the formation of pyruvate from serine	D-serine dehydratase (EC 4.3.1.18)	Amino Acids and Derivatives,Carbohydrates,Amino Acids and Derivatives_Alanine serine and glycine,Carbohydrates_Central carbohydrate metabolism,Amino Acids and Derivatives_Alanine serine and glycine_Glycine and Serine Utilization,Carbohydrates_Central carbohydrate metabolism_Pyruvate Alanine Serine Interconversions
339	TACCCCGTCCGGCCGTCCCTC	CP001363	606048	-	SGDCT_MS04_E02			SGDCT_MS04	E02	STM14_0637	CDS	606019	606711	+	fimC	periplasmic chaperone	chaperone protein FimC precursor (SW:FIMC_SALTY): required for type 1 fimbriae	STM0545	STM14_0637.RJ	605998				Fimbrial periplasmic chaperone SfmC; The fimbrial Sfm cluster	Fimbrial periplasmic chaperone SfmC	Membrane Transport,Membrane Transport_Protein secretion system Type VII (Chaperone/Usher pathway CU),Membrane Transport_Protein secretion system Type VII (Chaperone/Usher pathway CU)_The fimbrial Sfm cluster,Adherence Factors-Fimbrial
340	TAAACCCCCACGTGAGTGGCA	CP001363	3998084	+	SGDCT_MS04_E03			SGDCT_MS04	E03	STM14_4563	CDS	3997640	3998113	-		phosphotransferase system mannitol/fructose-specific IIA component	similar to Escherichia coli galactitol-specific enzyme IIA of phosphotransferase system (AAC75155.1)	STM3784						phosphotransferase system mannitol/fructose-specific IIA component; similar to Escherichia coli galactitol-specific enzyme IIA of phosphotransferase system (AAC75155.1)	Putative carbohydrate PTS system, IIA component (EC 2.7.1.69)	Carbohydrates,Carbohydrates_Polysaccharides,Carbohydrates_Polysaccharides_Unknown carbohydrate utilization containing Fructose-bisphosphate aldolase,Salmonella_Island_STM3779_STM3786
341	CTGCGCAGTACCTTACCGAGT	CP001363	2585011	+	SGDCT_MS04_E05			SGDCT_MS04	E05	STM14_2975	CDS	2584882	2585040	-		hypothetical protein		STM2420.1n							FIG00638837: hypothetical protein	GENES WITH GC LESS THAN 40
342	AATGTCTGCCCAAAAACACAG	CP001363	2833808	+	SGDCT_MS04_E06	SGDCT_MS04_F03		SGDCT_MS04	E06	STM14_3234	CDS	2833262	2833837	-	rpoE	RNA polymerase sigma factor RpoE	Member of the extracytoplasmic function sigma factors which are active under specific conditions: binds with the catalytic core of RNA polymerase to produce the holoenzyme and directs bacterial core RNA polymerase to specific promoter elements to initiate transcription: this sigma factor is involved in heat shock and oxidative stress response	STM2640						RNA polymerase sigma factor RpoE; Member of the extracytoplasmic function sigma factors which are active under specific conditions; binds with the catalytic core of RNA polymerase to produce the holoenzyme and directs bacterial core RNA polymerase to specific promoter elements to initiate transcription; this sigma factor is involved in heat shock and oxidative stress response	RNA polymerase sigma factor RpoE	RNA Metabolism,RNA Metabolism_Transcription,RNA Metabolism_Transcription_Transcription initiation bacterial sigma factors
343	CTCTATCCGTAATCCGTCACA	CP001363	4253922	+	SGDCT_MS04_E07			SGDCT_MS04	E07	STM14_4845	CDS	4253676	4253987	-		putative cytoplasmic protein		STM4031							Sea40	GENES WITH GC LESS THAN 40
344	CCAGACAGCTATCCCCCCTGC	CP001363	1524789	-	SGDCT_MS04_E08			SGDCT_MS04	E08	STM14_1736	CDS	1524760	1524999	+	ydhL	putative oxidoreductase		STM1438							FIG00553873: hypothetical protein
345	CACCCGCTCAACTATAATCTC	CP001363	3719768	+	SGDCT_MS04_E09			SGDCT_MS04	E09	STM14_4257	CDS	3717821	3719797	-	glgX	glycogen debranching enzyme	catalyzes the hydrolysis of the alpha-1%2C6-glucosidic linkages in partially depolymerized glycogen	STM3537					glgX_2	glycogen debranching enzyme; catalyzes the hydrolysis of the alpha-1,6-glucosidic linkages in partially depolymerized glycogen	Glycogen debranching enzyme (EC 3.2.1.-)	Carbohydrates,Carbohydrates_Di- and oligosaccharides,Carbohydrates_Polysaccharides,Carbohydrates_Di- and oligosaccharides_Trehalose Biosynthesis,Carbohydrates_Polysaccharides_Glycogen metabolism,Genes Repressedby Qse TCS,GLYCOSIDE HYDROLASE FAMILY 13 ( MOSTLY PLANT SUGAR HYDROLASES),GLYCOSYL HYDROLASES
346	CTAATGACACCCCACCCTCCT	CP001363	438439	-	SGDCT_MS04_E10			SGDCT_MS04	E10	STM14_0454	CDS	438410	438730	+	psiF	hypothetical protein	similar to Escherichia coli protein induced by phosphate starvation (AAC73487.1)	STM0384						hypothetical protein; similar to Escherichia coli protein induced by phosphate starvation (AAC73487.1)	Phosphate starvation-inducible protein PsiF
347	CCTGTGTAGTACCCCTAACAT	CP001363	4535622	-	SGDCT_MS04_E11			SGDCT_MS04	E11	STM14_5148	CDS	4535593	4536213	+	nrfG	formate-dependent nitrite reductase complex subunit NrfG	similar to Escherichia coli protein of formate-dependent nitrite reductase complex (AAD13459.1): involved in attachment of haem c to cytochrome c552	STM4282						formate-dependent nitrite reductase complex subunit NrfG; similar to Escherichia coli protein of formate-dependent nitrite reductase complex (AAD13459.1); involved in attachment of haem c to cytochrome c552	Cytochrome c-type heme lyase subunit nrfG, nitrite reductase complex assembly	Nitrogen Metabolism,Nitrogen Metabolism_Nitrogen Metabolism - no subcategory,Nitrogen Metabolism_Nitrogen Metabolism - no subcategory_Nitrate and nitrite ammonification
348	ACCTCACGCACGACATCGCCA	CP001363	4431166	+	SGDCT_MS04_E12			SGDCT_MS04	E12	STM14_5043	CDS	4430491	4431195	-			putative Na+-dependent transporter
349	CGTTGAAAGTGCTTGGGCAAC	CP001363	2155229	+	SGDCT_MS04_F01	SGDCT_MS04_E04	>1 barcode	SGDCT_MS04	E04	Intergen_STM14_2511_STM14_2512	Intergen	2155169	2155254					STM2023	STM14_2511.RJ	2154521	2155258	-	cbiM	Substrate-specific component CbiM of cobalt ECF transporter; Transport of Nickel and Cobalt, ECF class transporters	Substrate-specific component CbiM of cobalt ECF transporter	Cofactors Vitamins Prosthetic Groups Pigments,Membrane Transport,Cofactors Vitamins Prosthetic Groups Pigments_Tetrapyrroles,Membrane Transport_Cation transporters,Membrane Transport_Membrane Transport - no subcategory,Cofactors Vitamins Prosthetic Groups Pigments_Tetrapyrroles_Coenzyme B12 biosynthesis,Membrane Transport_Cation transporters_Transport of Nickel and Cobalt,Membrane Transport_Membr…
350	TGTTCTAGCACGCCTCACCCT	CP001363	4312639	+	SGDCT_MS04_F01		>1 barcode	SGDCT_MS04	F01	STM14_4918	CDS	4311739	4312668	-	menA	1%2C4-dihydroxy-2-naphthoate octaprenyltransferase	catalyzes the formation of dimethylmenaquinone from 1%2C4-dihydroxy-2-naphthoate and octaprenyl diphosphate	STM4090						1,4-dihydroxy-2-naphthoate octaprenyltransferase; catalyzes the formation of dimethylmenaquinone from 1,4-dihydroxy-2-naphthoate and octaprenyl diphosphate	1,4-dihydroxy-2-naphthoate polyprenyltransferase (EC 2.5.1.74)	Cofactors Vitamins Prosthetic Groups Pigments,Cofactors Vitamins Prosthetic Groups Pigments_Quinone cofactors,Cofactors Vitamins Prosthetic Groups Pigments_Quinone cofactors_Menaquinone and Phylloquinone Biosynthesis,Cofactors Vitamins Prosthetic Groups Pigments_Quinone cofactors_Menaquinone and Phylloquinone Biosynthesis -- gjo
351	ATTCCGGTATGTAACATAGTA	CP001363	4147383	-	SGDCT_MS04_F02			SGDCT_MS04	F02	STM14_4723	CDS	4147354	4148484	+	wecE	TDP-4-oxo-6-deoxy-D-glucose transaminase	catalyzes the formation of dTDP-D-fucosamine from dTDP-4-oxo-6-deoxy-D-glucose in enterobacterial common antigen biosynthesis	STM3925						TDP-4-oxo-6-deoxy-D-glucose transaminase; catalyzes the formation of dTDP-D-fucosamine from dTDP-4-oxo-6-deoxy-D-glucose in enterobacterial common antigen biosynthesis	Lipopolysaccharide biosynthesis protein RffA
352	TGAGCCCCTTCCATACACCTC	CP001363	695083	-	SGDCT_MS04_F03		>1 barcode	SGDCT_MS04	F03	STM14_0736	CDS	695069	695272	+	tatE	twin arginine translocase protein E	TatE: similar to TatA and found in some proteobacteria: part of system that translocates proteins with a conserved twin arginine motif across the inner membrane: capable of translocating folded substrates typically those with bound cofactors: similar to a protein import system in thylakoid membranes	STM0632	STM14_0736.J	695054				tatA protein-related protein	Twin-arginine translocation protein TatE	Membrane Transport,Membrane Transport_Protein translocation across cytoplasmic membrane,Membrane Transport_Protein translocation across cytoplasmic membrane_Twin-arginine translocation system
353	GAAACAGACATGAGGTGCCGG	CP001363	98996	-	SGDCT_MS04_F04			SGDCT_MS04	F04	STM14_0103	CDS	98967	99497	+	yabF	glutathione-regulated potassium-efflux system ancillary protein KefF	Required for full activity of KefC%2C a potassium-proton antiporter	STM0085					kefF	glutathione-regulated potassium-efflux system ancillary protein KefF; Required for full activity of KefC, a potassium-proton antiporter	Glutathione-regulated potassium-efflux system ancillary protein KefF	Potassium metabolism,Potassium metabolism_Potassium metabolism - no subcategory,Potassium metabolism_Potassium metabolism - no subcategory_Potassium homeostasis,Potassium metabolism_Potassium metabolism - no subcategory_Glutathione-regulated potassium-efflux system and associated functions,Pseudogenes_in_typhi_clade,Pseudogenes_gained_at_Paratyphi_A_node
354	CAAGCGACCAATCATACCAAG	CP001363	1792348	+	SGDCT_MS04_F05			SGDCT_MS04	F05	STM14_2039	CDS	1792153	1792377	-	pspB	phage shock protein B	acts together with PspC to induce psp operon during infection with phage%2C exposure to ethanol or osmotic shock: forms a complex with PspA and C: PspC is required for PspAB binding	STM1689						phage shock protein B; acts together with PspC to induce psp operon during infection with phage, exposure to ethanol or osmotic shock; forms a complex with PspA and C; PspC is required for PspAB binding	Phage shock protein B	Stress Response,Stress Response_Stress Response - no subcategory,Stress Response_Stress Response - no subcategory_Phage shock protein (psp) operon
355	CAGATCTCACACGACGTCCAC	CP001363	4658641	+	SGDCT_MS04_F06			SGDCT_MS04	F06	STM14_5294	CDS	4658032	4658670	-	msrA	methionine sulfoxide reductase A	this stereospecific enzymes reduces the S isomer of methionine sulfoxide while MsrB reduces the R form: provides protection against oxidative stress	STM4408						methionine sulfoxide reductase A; this stereospecific enzymes reduces the S isomer of methionine sulfoxide while MsrB reduces the R form; provides protection against oxidative stress	Peptide methionine sulfoxide reductase MsrA (EC 1.8.4.11)	Protein Metabolism,Protein Metabolism_Protein processing and modification,Protein Metabolism_Protein processing and modification_Peptide methionine sulfoxide reductase
356	CCCACACCGAACATCTGAGAG	CP001363	1435188	+	SGDCT_MS04_F07			SGDCT_MS04	F07	STM14_1634	CDS	1435026	1435217	-	ydiE	hypothetical protein		STM1346							Hemin uptake protein HemP	Iron acquisition and metabolism,Iron acquisition and metabolism_Iron acquisition and metabolism - no subcategory,Iron acquisition and metabolism_Iron acquisition and metabolism - no subcategory_Hemin transport system,Fur Regulon
357	CCCTAGAACTGAAACCGATCA	CP001363	359788	-	SGDCT_MS04_F08			SGDCT_MS04	F08	STM14_0370	CDS	359759	360891	+			pseudogene: frameshift relative to Escherichia coli probable peptide chain release factor (GB:AAC73340.1)						rtcB [J]	pseudogene; frameshift relative to Escherichia coli probable peptide chain release factor (GB:AAC73340.1)
358	GGCCAATCGCCCGCCGTCGCA	CP001363	1783559	+	SGDCT_MS04_F09			SGDCT_MS04	F09	STM14_2027	CDS	1781975	1783588	-	mppA	periplasmic murein tripeptide transport protein	similar to Escherichia coli putative transport periplasmic protein (AAC74411.1): negative regulator of mulitple antibiotic resistance	STM1679						periplasmic murein tripeptide transport protein; similar to Escherichia coli putative transport periplasmic protein (AAC74411.1); negative regulator of mulitple antibiotic resistance	Periplasmic Murein Peptide-Binding Protein MppA	Cell Wall and Capsule,Cell Wall and Capsule_Cell Wall and Capsule - no subcategory,Cell Wall and Capsule_Cell Wall and Capsule - no subcategory_Recycling of Peptidoglycan Amino Acids
359	AGTCTTTTACAAAAACTAGAC	CP001363	2415719	+	SGDCT_MS04_F10			SGDCT_MS04	F10	STM14_2795	CDS	2414687	2415748	-	ada	O6-methylguanine-DNA methyltransferase/transcription activator/repressor	ADA regulatory protein: regulatory protein of adaptative response: (SW:ADA_SALTY): AraC/Xyl family	STM2265						O6-methylguanine-DNA methyltransferase/transcription activator/repressor; ADA regulatory protein; regulatory protein of adaptative response; (SW:ADA_SALTY); AraC/Xyl family	ADA regulatory protein / Methylated-DNA--protein-cysteine methyltransferase (EC 2.1.1.63)	DNA Metabolism,DNA Metabolism_DNA repair,DNA Metabolism_DNA repair_DNA repair bacterial,GENES_WITH GC GREATER THAN 60
360	TACCGCATTGACCTATATACT	CP001363	2842517	-	SGDCT_MS04_F11			SGDCT_MS04	F11	STM14_3246	CDS	2842488	2842907	+	trxC	thioredoxin 2	similar to Escherichia coli putative thioredoxin-like protein (AAC75635.1): redox factor	STM2649						thioredoxin 2; similar to Escherichia coli putative thioredoxin-like protein (AAC75635.1); redox factor	Thioredoxin 2 (EC 1.8.1.8)
361	AGACATGTGTACATCAATGGC	CP001363	3023969	-	SGDCT_MS04_F12			SGDCT_MS04	F12	STM14_3455	CDS	3023829	3026018	+	fhlA	formate hydrogen-lyase transcriptional activator	formate hydrogenlyase transcriptional activator for fdhF%2C hyc and hyp operons EBP family (SW:FHLA_SALTY)	STM2859						formate hydrogen-lyase transcriptional activator; formate hydrogenlyase transcriptional activator for fdhF, hyc and hyp operons EBP family (SW:FHLA_SALTY)	Formate hydrogenlyase transcriptional activator	Respiration,Respiration_Respiration - no subcategory,Respiration_Respiration - no subcategory_Formate hydrogenase,SPI-1
362	ACCCCCGAGCTGCATTATAAC	CP001363	126394	+	SGDCT_MS04_G01			SGDCT_MS04	G01	STM14_0126	CDS	124813	126423	-	thiP	thiamine transporter membrane protein	permease: with TbpA and ThiQ functions in transport of thiamine and thiamine pyrophosphate into the cell: repressed in presence of exogenous thiamine	STM0107						thiamine transporter membrane protein; permease; with TbpA and ThiQ functions in transport of thiamine and thiamine pyrophosphate into the cell; repressed in presence of exogenous thiamine	Thiamin ABC transporter, transmembrane component	Cofactors Vitamins Prosthetic Groups Pigments,Cofactors Vitamins Prosthetic Groups Pigments_Cofactors Vitamins Prosthetic Groups Pigments - no subcategory,Cofactors Vitamins Prosthetic Groups Pigments_Cofactors Vitamins Prosthetic Groups Pigments - no subcategory_Thiamin biosynthesis,GENES_WITH GC GREATER THAN 60
363	AGCCGTACCGCGCGCCTGGCG	CP001363	2470201	+	SGDCT_MS04_G02			SGDCT_MS04	G02	STM14_2848	CDS	2468935	2470230	-	menF	menaquinone-specific isochorismate synthase	synthesizes isochorismate acid from chorismate	STM2310						menaquinone-specific isochorismate synthase; synthesizes isochorismate acid from chorismate	Menaquinone-specific isochorismate synthase (EC 5.4.4.2)	Cofactors Vitamins Prosthetic Groups Pigments,Cofactors Vitamins Prosthetic Groups Pigments_Quinone cofactors,Cofactors Vitamins Prosthetic Groups Pigments_Quinone cofactors_Menaquinone and Phylloquinone Biosynthesis,Cofactors Vitamins Prosthetic Groups Pigments_Quinone cofactors_Menaquinone and Phylloquinone Biosynthesis -- gjo
364	TGTACACTGCGCATACTCACC	CP001363	1677452	-	SGDCT_MS04_G03			SGDCT_MS04	G03	STM14_1909	CDS	1677423	1678316	+	yddE	hypothetical protein	hypothetical protein in nhoA 5'region (SW:YDDE_SALTY)	STM1581					phzF [R]	hypothetical protein; hypothetical protein in nhoA 5'region (SW:YDDE_SALTY)	Phenazine biosynthesis protein PhzF
365	ACTGGCGAGTCTATCTAACAT	CP001363	3528536	+	SGDCT_MS04_G04			SGDCT_MS04	G04	STM14_4038	CDS	3527441	3528565	-	yhcM	putative ATPase		STM3346							ATPase, AFG1 family	Protein Metabolism,Protein Metabolism_Protein degradation,Protein Metabolism_Protein degradation_Proteolysis in bacteria ATP-dependent
366	CCTCTAAACGCAAAACAGTAG	CP001363	4129702	-	SGDCT_MS04_G05			SGDCT_MS04	G05	STM14_4704	CDS	4129673	4130014	+		putative cytoplasmic protein		STM3907							FIG074102: hypothetical protein
367	TCGATTGGACAAACTCGCATG	CP001363	4238408	+	SGDCT_MS04_G06			SGDCT_MS04	G06	STM14_4828	CDS	4237589	4238437	-		putative cytoplasmic protein		STM4015							FIG074102: hypothetical protein
368	TCCATGTTGTGCCACGCTAAG	CP001363	900203	+	SGDCT_MS04_G07			SGDCT_MS04	G07	STM14_968	CDS	899345	900232	-	ybiF	threonine and homoserine efflux system	hypothetical protein in dps-ompX intergenic region (SW:YBIF_SALTY)	STM0832	STM14_0968					threonine and homoserine efflux system; hypothetical protein in dps-ompX intergenic region (SW:YBIF_SALTY)	Putative DMT superfamily metabolite efflux protein precursor	Genes with CRP binding sites,Genes with FNR binding sites,Pseudogenes_in_typhi_clade,Pseudogenes_gained_at_Paratyphi_A_node
369	CACCTTGCAAACCCTGCTACC	CP001363	3000489	-	SGDCT_MS04_G08			SGDCT_MS04	G08	STM14_3425	CDS	3000460	3001239	+	srlD	sorbitol-6-phosphate dehydrogenase	catalyzes the conversion of sorbitol 6-phosphate into fructose 6-phosphate	STM2835						sorbitol-6-phosphate dehydrogenase; catalyzes the conversion of sorbitol 6-phosphate into fructose 6-phosphate	Sorbitol-6-phosphate 2-dehydrogenase (EC 1.1.1.140)	Carbohydrates,Carbohydrates_Monosaccharides,Carbohydrates_Monosaccharides_D-Sorbitol(D-Glucitol) and L-Sorbose Utilization
370	ACACCCCTACGTATCGTTGCA	CP001363	3562026	-	SGDCT_MS04_G09			SGDCT_MS04	G09	STM14_4072	CDS	3561997	3563001	+		putative sulfite oxidase subunit YedY	in Escherichia coli this periplasmic enzyme was found to encode the periplasmic catalytic subunit of an oxidoreductase: sulfite oxidase activity not demonstrated: requires inner membrane anchor protein YedZ	STM3377					yedY [D]	putative sulfite oxidase subunit YedY; in Escherichia coli this periplasmic enzyme was found to encode the periplasmic catalytic subunit of an oxidoreductase; sulfite oxidase activity not demonstrated; requires inner membrane anchor protein YedZ	Putative sulfite oxidase subunit YedY
371	TTACCCTACAGAACACCTGCG	CP001363	3386826	-	SGDCT_MS04_G10			SGDCT_MS04	G10	STM14_3879	CDS	3386797	3387411	+	ygiM	putative signal transduction protein	contains putative SH3 domain protein	STM3203						putative signal transduction protein; contains putative SH3 domain protein	SH3 domain protein	Genes regulated by HilA
372	TTGCTTGTTGGGAACCCTCAA	CP001363	3172314	+	SGDCT_MS04_G11			SGDCT_MS04	G11	STM14_3610	CDS	3169455	3172343	-	ptr	protease III	similar to Escherichia coli protease III (AAC75860.1)	STM2995						protease III; similar to Escherichia coli protease III (AAC75860.1)	Protease III precursor (EC 3.4.24.55)	DNA Metabolism,DNA Metabolism_DNA repair,DNA Metabolism_DNA repair_DNA repair bacterial RecBCD pathway
373	ACCGACGACGCCTAACTCTCC	CP001363	3019187	+	SGDCT_MS04_G12			SGDCT_MS04	G12	STM14_3446	CDS	3018608	3019216	-	hycB	hydrogenase-3 iron-sulfur subunit	similar to Escherichia coli probable small subunit of hydrogenase-3: iron-sulfur protein: part of FHL complex (AAC75766.1)	STM2852						hydrogenase-3 iron-sulfur subunit; similar to Escherichia coli probable small subunit of hydrogenase-3; iron-sulfur protein; part of FHL complex (AAC75766.1)	Formate hydrogenlyase subunit 2	Respiration,Respiration_Respiration - no subcategory,Respiration_Respiration - no subcategory_Formate hydrogenase
374	GCTCCGTCTCGTCACTGCTCC	CP001363	3567657	-	SGDCT_MS04_H01			SGDCT_MS04	H01	STM14_4080	CDS	3567628	3568509	+	prmA	ribosomal protein L11 methyltransferase	methylates ribosomal protein L11 at multiple amino acid positions: mutations of these genes in Escherichia coli or Thermus thermophilus has no apparent phenotype	STM3383						ribosomal protein L11 methyltransferase; methylates ribosomal protein L11 at multiple amino acid positions; mutations of these genes in Escherichia coli or Thermus thermophilus has no apparent phenotype	Ribosomal protein L11 methyltransferase (EC 2.1.1.-)	Protein Metabolism,Stress Response,Protein Metabolism_Protein biosynthesis,Stress Response_Heat shock,Protein Metabolism_Protein biosynthesis_Ribosome biogenesis bacterial,Stress Response_Heat shock_Heat shock dnaK gene cluster extended
375	AACCCGGTATCACTAACCCGA	CP001363	3415388	-	SGDCT_MS04_H02			SGDCT_MS04	H02	STM14_3912	CDS	3415359	3415757	+	yqjE	putative inner membrane protein		STM3230							Inner membrane protein YqjE
376	CAAACGTCAGAATCTATCGGG	CP001363	3198115	+	SGDCT_MS04_H03			SGDCT_MS04	H03	STM14_3643	CDS	3197383	3198144	-	kduD	2-deoxy-D-gluconate 3-dehydrogenase	catalyzes the formation of 3-dehydro-2-deoxy-D-gluconate from 2-deoxy-D-gluconate	STM3017						2-deoxy-D-gluconate 3-dehydrogenase; catalyzes the formation of 3-dehydro-2-deoxy-D-gluconate from 2-deoxy-D-gluconate	2-deoxy-D-gluconate 3-dehydrogenase (EC 1.1.1.125)	Carbohydrates,Carbohydrates_Monosaccharides,Carbohydrates_Monosaccharides_D-Galacturonate and D-Glucuronate Utilization
377	GCAAAGCCTGCTTGCACGCAA	CP001363	3831582	+	SGDCT_MS04_H04			SGDCT_MS04	H04	STM14_4376	CDS	3830286	3831611	-		putative xanthine permease	similar to Escherichia coli putative permease (AAC75926.1)	STM3631						putative xanthine permease; similar to Escherichia coli putative permease (AAC75926.1)	Xanthine permease	Nucleosides and Nucleotides,Nucleosides and Nucleotides_Purines,Nucleosides and Nucleotides_Purines_Xanthine Metabolism in Bacteria,Nucleosides and Nucleotides_Purines_Purine Utilization,Pseudogenes_in_typhi_clade,Pseudogenes_Typhi_specific
378	GCAAACGATACGCTAATGAGA	CP001363	4048714	+	SGDCT_MS04_H05			SGDCT_MS04	H05	STM14_4624	CDS	4047898	4048743	-	yidA	sugar phosphatase	YidA: catalyzes the dephosphorylation of erythrose 4-phosphate (preferred substrate)%2C mannose 1-phosphate and p-nitrophenyl phosphate: hydrolyzes the alpha-D-glucose-1-phosphate but not the beta form: member of the haloacid dehalogenase-like hydrolases superfamily and Cof family of proteins	STM3831						sugar phosphatase; YidA; catalyzes the dephosphorylation of erythrose 4-phosphate (preferred substrate), mannose 1-phosphate and p-nitrophenyl phosphate; hydrolyzes the alpha-D-glucose-1-phosphate but not the beta form; member of the haloacid dehalogenase-like hydrolases superfamily and Cof family of proteins	Promiscuous sugar phosphatase YidA, haloacid dehalogenase-like phosphatase family
379	AACACCGCGGAACCCGCTAAT	CP001363	962794	+	SGDCT_MS04_H06			SGDCT_MS04	H06	STM14_1043	CDS	962095	962823	-	artP	arginine transporter ATP-binding subunit	With ArtMQJI transports arginine across the inner membrane	STM0891						arginine transporter ATP-binding subunit; With ArtMQJI transports arginine across the inner membrane	Arginine ABC transporter, ATP-binding protein ArtP	Amino Acids and Derivatives,Amino Acids and Derivatives_Arginine; urea cycle polyamines,Amino Acids and Derivatives_Arginine; urea cycle polyamines_Arginine and Ornithine Degradation
380	AAGATACCCAACCACGCCCTC	CP001363	742113	+	SGDCT_MS04_H07			SGDCT_MS04	H07	STM14_0793	CDS	741390	742142	-	nagD	UMP phosphatase	similar to Escherichia coli N-acetylglucosamine metabolism (AAC73769.1)	STM0681						UMP phosphatase; similar to Escherichia coli N-acetylglucosamine metabolism (AAC73769.1)	Phosphatase NagD predicted to act in N-acetylglucosamine utilization subsystem	Carbohydrates,Carbohydrates_Aminosugars,Carbohydrates_Aminosugars_Chitin and N-acetylglucosamine utilization
381	GCCACCGCCAAACTAAATAAC	CP001363	3439651	+	SGDCT_MS04_H08			SGDCT_MS04	H08	STM14_3936	CDS	3438733	3439680	-		putative sugar kinase	similar to Escherichia coli ribokinase (AAC76775.1): ribokinase family	STM3251						putative sugar kinase; similar to Escherichia coli ribokinase (AAC76775.1); ribokinase family	Fructokinase (EC 2.7.1.4)	Carbohydrates,Carbohydrates_Sugar alcohols,Carbohydrates_Monosaccharides,Carbohydrates_Sugar alcohols_Mannitol Utilization,Carbohydrates_Monosaccharides_Fructose utilization
382	CGCTCACCGCATTACTCAGCA	CP001363	1582837	+	SGDCT_MS04_H09			SGDCT_MS04	H09	STM14_1806	CDS	1582252	1582866	-	ynfI	twin-argninine leader-binding protein DmsD	binds to the twin-arginine signal peptides of certain proteins%2C including dimethylsulfoxide reductase and trimethylamine N-oxide reductase that are translocated to the cytoplasmic membrane	STM1495					dmsD [D]	twin-argninine leader-binding protein DmsD; binds to the twin-arginine signal peptides of certain proteins, including dimethylsulfoxide reductase and trimethylamine N-oxide reductase that are translocated to the cytoplasmic membrane	Putative oxidoreductase component of anaerobic dehydrogenases; Chaperone protein TorD	Respiration,Respiration_Electron accepting reactions,Respiration_Electron accepting reactions_trimethylamine N-oxide (TMAO) reductase
383	CGACCAGTCACGACCCGCAAC	CP001363	2580934	-	SGDCT_MS04_H10			SGDCT_MS04	H10	STM14_2967	CDS	2580905	2581267	+	yfeC	putative negative regulator		STM2413							Putative negative regulator
384	CGTTTGGCCCTATGCAGCGGG	CP001363	88886	+	SGDCT_MS04_H11			SGDCT_MS04	H11	STM14_0088	CDS	87398	88915	-	caiT	L-carnitine/gamma-butyrobetaine antiporter	catalyzes the exchange of L-carnitine for gamma-butyrobetaine in carnitine metabolism	STM0074						L-carnitine/gamma-butyrobetaine antiporter; catalyzes the exchange of L-carnitine for gamma-butyrobetaine in carnitine metabolism	L-carnitine/gamma-butyrobetaine antiporter	Fatty Acids Lipids and Isoprenoids,Fatty Acids Lipids and Isoprenoids_Fatty acids,Fatty Acids Lipids and Isoprenoids_Fatty acids_Carnitine Metabolism in Microorganisms
385	ACCTTCACCGGTCCAACACAT	CP001363	3422906	+	SGDCT_MS05_A01			SGDCT_MS05	A01	STM14_3921	CDS	3421604	3423043	-	yhaO	putative transport protein	similar to Escherichia coli putative transport system permease protein (AAC76145.1): HAAAP family	STM3239						putative transport protein; similar to Escherichia coli putative transport system permease protein (AAC76145.1); HAAAP family	Serine transporter	Amino Acids and Derivatives,Carbohydrates,Amino Acids and Derivatives_Alanine serine and glycine,Carbohydrates_Central carbohydrate metabolism,Amino Acids and Derivatives_Alanine serine and glycine_Glycine and Serine Utilization,Carbohydrates_Central carbohydrate metabolism_Pyruvate Alanine Serine Interconversions,Pseudogenes_in_typhi_clade,Pseudogenes_anscestral
386	TTGTATCCTAGGACATCGCCC	CP001363	1766481	+	SGDCT_MS05_A02			SGDCT_MS05	A02	STM14_2009	CDS	1766256	1766642	-	ynaJ	putative inner membrane protein		STM1662							Putative inner membrane protein
387	CCCATTCTCCCCCTAACCCAG	CP001363	650319	-	SGDCT_MS05_A03			SGDCT_MS05	A03	STM14_0687	CDS	650290	651426	+	fepE	ferric enterobactin transport protein FepE	part of the ferric enterobactin transport system: necessary for enetrobactin uptake	STM0589						ferric enterobactin transport protein FepE; part of the ferric enterobactin transport system; necessary for enetrobactin uptake	Ferric enterobactin uptake protein FepE	Iron acquisition and metabolism,Iron acquisition and metabolism_Siderophores,Iron acquisition and metabolism_Siderophores_Siderophore Enterobactin,Pseudogenes_in_typhi_clade,Pseudogenes_Typhi_specific,Iron_acquisition_siderophores
388	CTTACCCACCATCAAAAAAAC	CP001363	3740029	+	SGDCT_MS05_A04			SGDCT_MS05	A04	Intergen_STM14_4282_STM14_4283	Intergen	3739996	3740058					STM3556	STM14_4282.J	3739108		-	ugpA	glycerol-3-phosphate ABC transporter, permease protein	Glycerol-3-phosphate ABC transporter, permease protein UgpA (TC 3.A.1.1.3)	Carbohydrates,Carbohydrates_Sugar alcohols,Carbohydrates_Sugar alcohols_Glycerol and Glycerol-3-phosphate Uptake and Utilization
389	CAATTGAATCCCTGGTACATT	CP001363	444504	+	SGDCT_MS05_A05			SGDCT_MS05	A05	STM14_0463	CDS	443622	444533	-	rdgC	recombination associated protein	Required for efficient pilin antigenic variation	STM0392						recombination associated protein; Required for efficient pilin antigenic variation	DNA recombination-dependent growth factor C	DNA Metabolism,DNA Metabolism_DNA repair,DNA Metabolism_DNA repair_DNA repair bacterial,Genes with CRP binding sites
390	ACCCGATACCCGTAAGGCCAC	CP001363	127453	-	SGDCT_MS05_A06			SGDCT_MS05	A06	STM14_0128	CDS	127427	127546	-		putative lipoprotein			STM14_0127.P	127419	127508	+	SroA [P]	riboswitch element of the thiBPQ operon
391	CACACGTCTTCCCCTACTTCC	CP001363	4016819	-	SGDCT_MS05_A07			SGDCT_MS05	A07	STM14_4590	CDS	4016790	4018127	+	dsdX	permease DsdX	member of the Gnt family of gluconate transporters: not involved in gluconate transport: unknown function	STM3801						permease DsdX; member of the Gnt family of gluconate transporters; not involved in gluconate transport; unknown function	D-serine permease DsdX	Amino Acids and Derivatives,Amino Acids and Derivatives_Alanine serine and glycine,Amino Acids and Derivatives_Alanine serine and glycine_Glycine and Serine Utilization,Genes with CRP binding sites,Genes with FNR binding sites
392	TTACCGCACACTGCTCGATCG	CP001363	2742656	-	SGDCT_MS05_A08			SGDCT_MS05	A08	STM14_3131	CDS	2742627	2743904	+	csiE	stationary phase inducible protein CsiE		STM2553							Stationary phase inducible protein CsiE	Pseudogenes_in_typhi_clade
393	GGACAGACCTTAAGCCGCAGT	CP001363	1102383	-	SGDCT_MS05_A09			SGDCT_MS05	A09	STM14_1199	CDS	1102354	1105098	+	pepN	aminopeptidase N	similar to Escherichia coli aminopeptidase N (AAC74018.1)	STM1057						aminopeptidase N; similar to Escherichia coli aminopeptidase N (AAC74018.1)	Membrane alanine aminopeptidase N (EC 3.4.11.2)	Protein Metabolism,Protein Metabolism_Protein degradation,Protein Metabolism_Protein degradation_Aminopeptidases (EC 3.4.11.-),Genes Regulated by SsrA-SssrB TCS
394	TGATACACACCTTCCGCTTTG	CP001363	627916	-	SGDCT_MS05_A10			SGDCT_MS05	A10	STM14_0666	CDS	627887	629857	+	apeE	outer membrane esterase	outer membrane esterase (gi|2896133): N-acetyl phenylalanine beta-naphthyl esterase	STM0570						outer membrane esterase; outer membrane esterase (gi|2896133); N-acetyl phenylalanine beta-naphthyl esterase	Outer membrane esterase
395	GCCTCTACATCGGCGTCCCAG	CP001363	2836577	+	SGDCT_MS05_A11			SGDCT_MS05	A11	STM14_3239	CDS	2836525	2836725	-		putative methyltransferase		STM2642	STM14_3238.RJ	2835869	2836675		yfiC	COG4123: Predicted O-methyltransferase; Heat shock dnaK gene cluster extended	tRNA (adenine37-N(6))-methyltransferase TrmN6 (EC 2.1.1.223)	RNA Metabolism,RNA Metabolism_RNA processing and modification,RNA Metabolism_RNA processing and modification_RNA methylation
396	AGCAGACTACCTAACAATCCC	CP001363	2375197	+	SGDCT_MS05_A12			SGDCT_MS05	A12	STM14_2746	CDS	2374036	2375226	-	bcr	bicyclomycin/multidrug efflux system	Involved in sulfonamide (sulfathiazole) and bicyclomycin resistance	STM2221						bicyclomycin/multidrug efflux system; Involved in sulfonamide (sulfathiazole) and bicyclomycin resistance	MFS family multidrug transport protein, bicyclomycin resistance protein
397	CGCAGTCTGCACTCGACTCAC	CP001363	849328	+	SGDCT_MS05_B01			SGDCT_MS05	B01	STM14_0910	CDS	848539	849357	-	ybhA	phosphotransferase	YbhA: catalyzes the dephosphorylation of pyridoxal phosphate%2C fructose 1%2C6-bisphosphate%2C erythrose 4-phosphate and p-nitrophenyl phosphate: purine and pyrimidine nucleotides are secondary substrates: phosphotransferase activity observed when using monophosphates as phosphate donor: member of the haloacid dehalogenase-like hydrolases superfamily		STM14_0910.J	849354	849458			hypothetical protein
398	TCCATTAATGGCGAGTCAAAA	CP001363	1362918	+	SGDCT_MS05_B02			SGDCT_MS05	B02	Intergen_STM14_1537_STM14_1538	Intergen	1362800	1362920						STM14_1538.P	1362850	1362947	-	IsrE [P]	represses sodB mRNA, induced during macrophage infection; hypothetical protein
399	AGTAGGGATGATATCACTTAA	CP001363	2309502	+	SGDCT_MS05_B03			SGDCT_MS05	B03	STM14_2666	CDS	2308800	2309531	-	yehW	putative ABC-type proline/glycine betaine transport system permease component	similar to Escherichia coli putative transport system permease protein (AAC75189.1)	STM2162						putative ABC-type proline/glycine betaine transport system permease component; similar to Escherichia coli putative transport system permease protein (AAC75189.1)	Osmoprotectant ABC transporter inner membrane protein YehW	Stress Response,Stress Response_Osmotic stress,Stress Response_Osmotic stress_Osmoprotectant ABC transporter YehZYXW of Enterobacteriales,GENES_WITH GC GREATER THAN 60
400	TGCCCACCCGCTCAATACTAG	CP001363	3571539	-	SGDCT_MS05_B04			SGDCT_MS05	B04	STM14_4085	CDS	3571510	3571674	+	yhdU	putative periplasmic protein		STM3387	STM14_4085.J	3571483					FIG00638667: hypothetical protein
401	CGTGATCTCTGCTATCCACGC	CP001363	3215652	-	SGDCT_MS05_B05			SGDCT_MS05	B05	STM14_3667	CDS	3215623	3216429	+		putative inner membrane protein		STM3036							probable lipoprotein YPO2292	Genes with CRP binding sites
402	CAATAAAGCCCCCAACCTCCG	CP001363	402124	-	SGDCT_MS05_B06			SGDCT_MS05	B06	STM14_0414	CDS	402095	402289	+		putative copper chaperone		STM0355							Putative copper chaperone
403	CCCCATCCCGACAACCTTCCC	CP001363	1727452	+	SGDCT_MS05_B07			SGDCT_MS05	B07	STM14_1966	CDS	1725856	1727481	-	trg	methyl-accepting chemotaxis protein III	similar to Escherichia coli methyl-accepting chemotaxis protein III: ribose and galactose sensor receptor (AAC74503.1)	STM1626						methyl-accepting chemotaxis protein III; similar to Escherichia coli methyl-accepting chemotaxis protein III; ribose and galactose sensor receptor (AAC74503.1)	Methyl-accepting chemotaxis protein III (ribose and galactose chemoreceptor protein)	Motility and Chemotaxis,Motility and Chemotaxis_Motility and Chemotaxis - no subcategory,Motility and Chemotaxis_Motility and Chemotaxis - no subcategory_Bacterial Chemotaxis
404	CCTAGCCGACGACTTGTTCCG	CP001363	70909	-	SGDCT_MS05_B08			SGDCT_MS05	B08	STM14_0072	CDS	70880	72400	+	citF2	putative citrate lyase alpha chain/citrate-ACP transferase	similar to Escherichia coli citrate lyase alpha chain (AAC73716.1)	STM0061						putative citrate lyase alpha chain/citrate-ACP transferase; similar to Escherichia coli citrate lyase alpha chain (AAC73716.1)	Citrate lyase alpha chain (EC 4.1.3.6)	Carbohydrates,Carbohydrates_Organic acids,Carbohydrates_Organic acids_Citrate Metabolism Transport and Regulation
405	TCGCCTCACCCCCAACCCCTG	CP001363	2459654	-	SGDCT_MS05_B09			SGDCT_MS05	B09	STM14_2838	CDS	2459625	2460524	+		putative cytoplasmic protein		STM2300					pmrJ [R]		Polymyxin resistance protein PmrJ, predicted deacetylase	Cell Wall and Capsule,Cell Wall and Capsule_Gram-Negative cell wall components,Cell Wall and Capsule_Gram-Negative cell wall components_Lipid A-Ara4N pathway ( Polymyxin resistance )
406	GTCAAACAAAATACTGTCAAT	CP001363	892559	-	SGDCT_MS05_B10			SGDCT_MS05	B10	STM14_959	CDS	892530	893456	+	ybiN	putative SAM-dependent methyltransferase		STM0826	STM14_0959						Ribosomal RNA large subunit methyltransferase F (EC 2.1.1.51)	RNA Metabolism,RNA Metabolism_RNA processing and modification,RNA Metabolism_RNA processing and modification_RNA methylation,Pseudogenes_in_typhi_clade,Pseudogenes_Typhi_specific
407	CGGCTACAGCATGCACAGGAC	CP001363	3136107	+	SGDCT_MS05_B11			SGDCT_MS05	B11	STM14_3573	CDS	3135354	3136136	-	yqcB	tRNA pseudouridine synthase C	catalyzes formation of pseudouridine at position 65 in tRNA-Ile1 and tRNA-Asp	STM2964					rluC [J]	tRNA pseudouridine synthase C; catalyzes formation of pseudouridine at position 65 in tRNA-Ile1 and tRNA-Asp	tRNA pseudouridine synthase C (EC 4.2.1.70)	RNA Metabolism,RNA Metabolism_RNA processing and modification,RNA Metabolism_RNA processing and modification_RNA pseudouridine syntheses,RNA Metabolism_RNA processing and modification_tRNA modification Bacteria
408	TGTGACTGGCAACATTACGGT	CP001363	3817887	+	SGDCT_MS05_B12			SGDCT_MS05	B12	STM14_4359	CDS	3817164	3817916	-	yhjQ	cell division protein		STM3620							Cellulose synthase, putative
409	AGATCAACAATTCTCCAAGCA	CP001362	60598	+	SGDCT_MS05_C01			SGDCT_MS05	C01	Intergen_STM14_5592_STM14_5593	Intergen	60574	60987					PSLT072	STM14_5592.J	60103	60627	-	finP [N]	L0045	X polypeptide	GLYCOSYL HYDROLASES
410	CGCGCTATACACAGCGAGTGA	CP001363	3451944	-	SGDCT_MS05_C02			SGDCT_MS05	C02	STM14_3953	CDS	3451915	3452232	+	yhbQ	GIY-YIG nuclease superfamily protein		STM3271	STM14_3953.J	3451870				putative cytoplasmic protein	FIG137864: putative endonuclease containing a URI domain
411	TAGCGAGTTGAGTCTTACCAC	CP001363	2971418	-	SGDCT_MS05_C03			SGDCT_MS05	C03	STM14_3385	CDS	2971389	2971820	+		putative cytoplasmic protein		STM2804					traE [D]		4-carboxymuconolactone decarboxylase domain/alkylhydroperoxidase AhpD family core domain protein
412	CTACTAAGCCTGAGTGAATAG	CP001363	2739901	-	SGDCT_MS05_C04			SGDCT_MS05	C04	STM14_3128	CDS	2739872	2740885	+	asrC	anaerobic sulfide reductase	anaerobic sulfite reductase subunit C (SW:ASRC_SALTY)	STM2550						anaerobic sulfide reductase; anaerobic sulfite reductase subunit C (SW:ASRC_SALTY)	Anaerobic sulfite reductase subunit C (EC 1.8.1.-)	Respiration,Respiration_Electron accepting reactions,Respiration_Electron accepting reactions_Anaerobic respiratory reductases
413	CTTTGCCCACGTAACCCTGGT	CP001363	243578	-	SGDCT_MS05_C05			SGDCT_MS05	C05	STM14_0248	CDS	243549	245066	+	dgt	deoxyguanosinetriphosphate triphosphohydrolase	forms a homotetramer: requires magnesium for activity: catalyzes the hydrolysis of dGTP to form deoxyguanosine and triphosphate	STM0208						deoxyguanosinetriphosphate triphosphohydrolase; forms a homotetramer; requires magnesium for activity; catalyzes the hydrolysis of dGTP to form deoxyguanosine and triphosphate	Deoxyguanosinetriphosphate triphosphohydrolase (EC 3.1.5.1), subgroup 1	Nucleosides and Nucleotides,Nucleosides and Nucleotides_Purines,Nucleosides and Nucleotides_Nucleosides and Nucleotides - no subcategory,Nucleosides and Nucleotides_Purines_Purine conversions,Nucleosides and Nucleotides_Nucleosides and Nucleotides - no subcategory_dNTP triphosphohydrolase protein family
414	TTCTAGAATCGAAGCGTAATA	CP001363	3931525	+	SGDCT_MS05_C06			SGDCT_MS05	C06	STM14_4483	CDS	3930430	3931554	-	rfaG	glucosyltransferase I	similar to Escherichia coli glucosyltransferase I: lipopolysaccharide core biosynthesis (AAC76655.1)	STM3722						glucosyltransferase I; similar to Escherichia coli glucosyltransferase I; lipopolysaccharide core biosynthesis (AAC76655.1)	UDP-glucose:(heptosyl) LPS alpha1,3-glucosyltransferase WaaG (EC 2.4.1.-)	Cell Wall and Capsule,Cell Wall and Capsule_Gram-Negative cell wall components,Cell Wall and Capsule_Gram-Negative cell wall components_LOS core oligosaccharide biosynthesis
415	AACCTTTCCGATATCCCATAT	CP001363	4287109	-	SGDCT_MS05_C07			SGDCT_MS05	C07	STM14_4887	CDS	4287080	4288069	+	sbp	sulfate transporter subunit	sulfate-binding protein (SW:SUBI_SALTY): ABC superfamily binding protein	STM4063						sulfate transporter subunit; sulfate-binding protein (SW:SUBI_SALTY); ABC superfamily binding protein	Sulfate-binding protein Sbp	Sulfur Metabolism,Sulfur Metabolism_Inorganic sulfur assimilation,Sulfur Metabolism_Inorganic sulfur assimilation_Inorganic Sulfur Assimilation
416	TGGCCCGCAATTAAACGCATT	CP001363	1548800	+	SGDCT_MS05_C08			SGDCT_MS05	C08	STM14_1765	CDS	1548696	1548829	-	malY		pseudogene: in-frame stop following codon 16	STM1464						pseudogene; in-frame stop following codon 16
417	CACATAACATCAAGAGATAAC	CP001363	2589367	-	SGDCT_MS05_C09			SGDCT_MS05	C09	STM14_2980	CDS	2589338	2590336	+	yfeH	putative Na+-dependent transporter	similar to Escherichia coli putative cytochrome oxidase (AAC75463.1)	STM2425						putative Na+-dependent transporter; similar to Escherichia coli putative cytochrome oxidase (AAC75463.1)	Putative cytochrome oxidase	Genes with CRP binding sites,Genes with FNR binding sites
418	GCACAAGGAAGAAGTCCTTAG	CP001363	543933	-	SGDCT_MS05_C10			SGDCT_MS05	C10	STM14_0571	CDS	543904	544509	+	recR	recombination protein RecR	involved in a recombinational process of DNA repair%2C independent of the recBC complex	STM0486						recombination protein RecR; involved in a recombinational process of DNA repair, independent of the recBC complex	Recombination protein RecR	DNA Metabolism,DNA Metabolism_DNA repair,DNA Metabolism_DNA uptake competence,DNA Metabolism_DNA repair_DNA repair bacterial RecFOR pathway,DNA Metabolism_DNA uptake competence_DNA processing cluster,GENES_WITH GC GREATER THAN 60
419	CGTAGACCCACGACTTATGAT	CP001363	2062661	-	SGDCT_MS05_C11			SGDCT_MS05	C11	STM14_2382	CDS	2062632	2063000	+	fliT	flagellar biosynthesis protein FliT	binds flagellar cap subunits (FliD) and seems to prevents their oligomerization prior to its translocation through the flagellum-specific type III export pathway: acts as a repressor of flagellar class 2 operons by preventing FlhD2C2 to bind the promoter and inhibiting the FlhD2C2-dependent transcription: member of the type III cytoplasmic chaperone family	STM1962						flagellar biosynthesis protein FliT; binds flagellar cap subunits (FliD) and seems to prevents their oligomerization prior to its translocation through the flagellum-specific type III export pathway; acts as a repressor of flagellar class 2 operons by preventing FlhD2C2 to bind the promoter and inhibiting the FlhD2C2-dependent transcription; member of the type III cytoplasmic chaperone family	Flagellar biosynthesis protein FliT	Motility and Chemotaxis,Motility and Chemotaxis_Flagellar motility in Prokaryota,Motility and Chemotaxis_Flagellar motility in Prokaryota_Flagellum
420	CACCGCATAGACCCTAACACT	CP001363	833708	-	SGDCT_MS05_C12			SGDCT_MS05	C12	STM14_0893	CDS	833679	834377	+		putative cytoplasmic protein		STM0769					citG2 [J]		Membrane protein associated with oxaloacetate decarboxylase	Respiration,Carbohydrates,Respiration_Sodium Ion-Coupled Energetics,Carbohydrates_Central carbohydrate metabolism,Respiration_Sodium Ion-Coupled Energetics_Na+ translocating decarboxylases and related biotin-dependent enzymes,Carbohydrates_Central carbohydrate metabolism_Pyruvate metabolism I_ anaplerotic reactions PEP,GENES_WITH GC GREATER THAN 60
421	CATTCTCCCGGACCTAAGAGA	CP001363	47447	-	SGDCT_MS05_D01		>1 barcode	SGDCT_MS05	D01	STM14_0049	CDS	47418	48317	+	nhaR	transcriptional activator NhaR	Na+/H+ antiporter regulatory protein: activates the genes nhaA and osmC	STM0040						transcriptional activator NhaR; Na+/H+ antiporter regulatory protein; activates the genes nhaA and osmC	Transcriptional activator NhaR	Membrane Transport,Membrane Transport_Uni- Sym- and Antiporters,Membrane Transport_Uni- Sym- and Antiporters_NhaA NhaD and Sodium-dependent phosphate transporters
422	GCACTGCGCGTGTCCCTACTT	CP001363	332800	-	SGDCT_MS05_D01		>1 barcode			STM14_0339	CDS	332771	333217	+		putative cytoplasmic protein		STM0290							FIG074102: hypothetical protein	Salmonella_Island_STM0285-STM0307
423	CGACTTATTCAACCACGGGCC	CP001363	2974901	-	SGDCT_MS05_D02			SGDCT_MS05	D02	STM14_3390	CDS	2974872	2975831	+	nrdF	ribonucleotide-diphosphate reductase subunit beta	B2 or R2 protein: type 1b enzyme: catalyzes the rate-limiting step in dNTP synthesis: converts nucleotides to deoxynucleotides: forms a homodimer and then a multimeric complex with NrdE	STM2808	STM14_3390.J	2974761				ribonucleoside-diphosphate reductase R2-2, beta subunit	Ribonucleotide reductase of class Ib (aerobic), beta subunit (EC 1.17.4.1)	Nucleosides and Nucleotides,Nucleosides and Nucleotides_Nucleosides and Nucleotides - no subcategory,Nucleosides and Nucleotides_Nucleosides and Nucleotides - no subcategory_Ribonucleotide reduction,Pseudogenes_in_typhi_clade,Pseudogenes_gained_at_Paratyphi_A_node
424	GTATGTTCGATACCGTCGCCC	CP001363	3334990	+	SGDCT_MS05_D03			SGDCT_MS05	D03	STM14_3818	CDS	3334525	3335019	-	yqhA	hypothetical protein		STM3153							Putative membrane protein
425	GCTTAATTTTCAACTTCGCTG	CP001363	202915	-	SGDCT_MS05_D04			SGDCT_MS05	D04	STM14_0204	CDS	202886	203812	+	yadG	putative ABC-type multidrug transport system ATPase component	similar to Escherichia coli putative ATP-binding component of a transport system (AAC73238.1)	STM0172						putative ABC-type multidrug transport system ATPase component; similar to Escherichia coli putative ATP-binding component of a transport system (AAC73238.1)	ABC-type multidrug transport system, ATPase component
426	AGCTCTAGCCCTTGCCCCAGG	CP001363	3247292	+	SGDCT_MS05_D05			SGDCT_MS05	D05	STM14_3706	CDS	3246728	3247363	-	yggA	arginine exporter protein	Involved in the export of arginine	STM3066					argO [D]	arginine exporter protein; Involved in the export of arginine	Arginine exporter protein ArgO
427	ACCACGATTTGCCACCGAGAA	CP001363	3892269	-	SGDCT_MS05_D06			SGDCT_MS05	D06	STM14_4445	CDS	3892240	3892830	+	mtlR	mannitol repressor protein	Acts as a repressor of the mtlAD operon	STM3687						mannitol repressor protein; Acts as a repressor of the mtlAD operon	Mannitol operon repressor	Carbohydrates,Carbohydrates_Sugar alcohols,Carbohydrates_Sugar alcohols_Mannitol Utilization,Pseudogenes_in_typhi_clade,Pseudogenes_gained_at_sendai_paratyphi_A_node
428	CCACCAAGTCTATAACTAATC	CP001363	4153140	-	SGDCT_MS05_D07			SGDCT_MS05	D07	STM14_4728	CDS	4153111	4154496	+	yifK	putative transport protein YifK	uncharacterized member of the amino acid-polyamine-organocation (APC) superfamily of amino acid transporters: unknown function	STM3930						putative transport protein YifK; uncharacterized member of the amino acid-polyamine-organocation (APC) superfamily of amino acid transporters; unknown function	Probable transport protein YifK
429	CTATCTGGGCTACGTACCTCT	CP001363	1121198	+	SGDCT_MS05_D08			SGDCT_MS05	D08	STM14_1215	CDS	1120718	1121227	-	sulA	SOS cell division inhibitor	suppressor of lon (SW:SULA_SALTY): inhibitor of cell division and FtsZ ring formation upon DNA damage/inhibition: HslVU and Lon involved in its turnover	STM1071						SOS cell division inhibitor; suppressor of lon (SW:SULA_SALTY); inhibitor of cell division and FtsZ ring formation upon DNA damage/inhibition; HslVU and Lon involved in its turnover	Cell division inhibitor	Dormancy and Sporulation,Dormancy and Sporulation_Dormancy and Sporulation - no subcategory,Dormancy and Sporulation_Dormancy and Sporulation - no subcategory_Persister Cells
430	CACCTAGAACCCTGGACCTCA	CP001363	4144137	-	SGDCT_MS05_D09			SGDCT_MS05	D09	STM14_4719	CDS	4144108	4145370	+	wecC	UDP-N-acetyl-D-mannosamine dehydrogenase	catalyzes the oxidation of UDP-N-acetyl-D-mannosamine to UDP-N-acetylmannosaminuronic acid	STM3921						UDP-N-acetyl-D-mannosamine dehydrogenase; catalyzes the oxidation of UDP-N-acetyl-D-mannosamine to UDP-N-acetylmannosaminuronic acid	UDP-glucose dehydrogenase (EC 1.1.1.22)	Genes regulated by HilA
431	CATCGAGGCTACACTCACGCA	CP001363	490745	+	SGDCT_MS05_D10			SGDCT_MS05	D10	Intergen_STM14_0515_STM14_0517	Intergen	490413	490948					STM0436A	STM14_0516	490640	490801	-
432	AACGACCTGCTCCCGCACAGA	CP001363	3818091	+	SGDCT_MS05_D11			SGDCT_MS05	D11	STM14_4360	CDS	3817917	3818120	-	yhjR	putative cytoplasmic protein		STM3621							FIG004405: Putative cytoplasmic protein
433	TATGATCCAGCATACTCGCGC	CP001363	903154	+	SGDCT_MS05_D12			SGDCT_MS05	D12	Intergen_STM14_974_STM14_975	Intergen	903138	903322						STM14_0974	903009	903137	-		conserved hypothetical protein	hypothetical protein
434	ATGCACACTCCGCACCGATAG	CP001363	3270729	+	SGDCT_MS05_E01			SGDCT_MS05	E01	STM14_3732	CDS	3270459	3270758	-	yqgD	putative inner membrane protein		STM3089							Inner membrane protein
435	GAACACCCTATTAGGTAATCA	CP001363	1083988	-	SGDCT_MS05_E02			SGDCT_MS05	E02	STM14_1180	CDS	1083959	1084288	+		minor tail protein		STM1040	STM14_1180.RJ	1084025				Minor tail protein T	Phage minor tail protein	Phages Prophages Transposable elements Plasmids,Phages Prophages Transposable elements Plasmids_Phages Prophages,Phages Prophages Transposable elements Plasmids_Phages Prophages_Phage tail proteins,Phages Prophages Transposable elements Plasmids_Phages Prophages_Phage tail proteins 2
436	CAACCGGCTGACTATCTCAAG	CP001363	3138711	-	SGDCT_MS05_E03			SGDCT_MS05	E03	STM14_3578	CDS	3138652	3140016	+	ygdH	putative nucleotide binding protein		STM2969	STM14_3578.J	3138682				putative nucleotide binding	Decarboxylase family protein
437	GTCGTAATTGTACACAAGGCT	CP001363	4245157	+	SGDCT_MS05_E04			SGDCT_MS05	E04	STM14_4833	CDS	4244329	4245180	-	yihR	putative aldose-1-epimerase	similar to Escherichia coli putative aldose-1-epimerase (AAC76876.1)	STM4020.S						putative aldose-1-epimerase; similar to Escherichia coli putative aldose-1-epimerase (AAC76876.1)	Sugar-1-epimerase YihR
438	GACCCCGATAACCACGGAACA	CP001363	2643099	+	SGDCT_MS05_E05			SGDCT_MS05	E05	STM14_3041	CDS	2641167	2643128	-	aegA	putative oxidoreductase Fe-S binding subunit	unknown function: in E. coli the aegA gene is regulated by Fnr%2C NarXL%2C and NarQ (but not ArcA)%2C induced under anaerobic conditions and repressed in the presence of nitrate (anaerobic)	STM2479						putative oxidoreductase Fe-S binding subunit; unknown function; in E. coli the aegA gene is regulated by Fnr, NarXL, and NarQ (but not ArcA), induced under anaerobic conditions and repressed in the presence of nitrate (anaerobic)	Glutamate synthase [NADPH] small chain (EC 1.4.1.13)	Nitrogen Metabolism,Amino Acids and Derivatives,Nitrogen Metabolism_Nitrogen Metabolism - no subcategory,Amino Acids and Derivatives_Glutamine glutamate aspartate asparagine; ammonia assimilation,Nitrogen Metabolism_Nitrogen Metabolism - no subcategory_Ammonia assimilation,Amino Acids and Derivatives_Glutamine glutamate aspartate asparagine; ammonia assimilation_Glutamine Glutamate Aspartate and …
439	GCGTTGCGCCCTTTGGAAGAA	CP001363	4781424	+	SGDCT_MS05_E06			SGDCT_MS05	E06	STM14_5421	CDS	4780569	4781453	-	yjiH	putative inner membrane protein			STM14_5421.J2	4781356	4781529			hypothetical protein
440	GCGTAGTACTCAACCACAAAA	CP001363	876668	-	SGDCT_MS05_E07			SGDCT_MS05	E07	STM14_940	CDS	876639	877199	+		putative inner membrane protein		STM0810	STM14_0940						Putative inner membrane protein	Pseudogenes_in_typhi_clade,Pseudogenes_anscestral
441	CATTTTCGAGAGGCAATATTT	CP001363	4195033	-	SGDCT_MS05_E08			SGDCT_MS05	E08	STM14_4781	CDS	4195004	4195783	+	tatC	TatABCE protein translocation system subunit	integral membrane protein	STM3975						TatABCE protein translocation system subunit; integral membrane protein	Twin-arginine translocation protein TatC	Membrane Transport,Membrane Transport_Protein translocation across cytoplasmic membrane,Membrane Transport_Protein translocation across cytoplasmic membrane_Twin-arginine translocation system
442	TCCCCAAGAACGTAAGCCCAA	CP001363	4786087	+	SGDCT_MS05_E09			SGDCT_MS05	E09	STM14_5425	CDS	4784875	4786116	-	yjiO	putative transport protein	similar to Escherichia coli putative transport protein (AAC77293.1): MFS family	STM4517					mdtM [D]	putative transport protein; similar to Escherichia coli putative transport protein (AAC77293.1); MFS family	FIG00637933: hypothetical protein	Genes with CRP binding sites,Genes with FNR binding sites,Pseudogenes_in_typhi_clade,Pseudogenes_gained_at_sendai_paratyphi_A_node
443	CGGCCGACGACGATCTTTTAT	CP001363	4542986	+	SGDCT_MS05_E10			SGDCT_MS05	E10	STM14_5157	CDS	4542560	4543102	-	phnO	aminoalkylphosphonic acid N-acetyltransferase	PhnO in Salmonella enterica catalyzes the acetylation of a range of aminoalkylphosphonic acids: part of the biochemical pathway that enables the cell to use phosphonates as a phosphorus source: Escherichia coli uses a different mechanism of phosphonate catabolism where PhnO is not essential and seems to play a regulatory role	STM4287.S	STM14_5157.LRJ		4542994			PhnO protein; Alkylphosphonate utilization	PhnO protein	Phosphorus Metabolism,Phosphorus Metabolism_Phosphorus Metabolism - no subcategory,Phosphorus Metabolism_Phosphorus Metabolism - no subcategory_Alkylphosphonate utilization
444	ACTTTAAACAAGCCTACGGCA	CP001363	3777590	+	SGDCT_MS05_E11			SGDCT_MS05	E11	STM14_4322	CDS	3776876	3777634	-	yhiQ	putative methyltransferase	predicted SAM-dependent methyltransferase	STM3593						putative methyltransferase; predicted SAM-dependent methyltransferase	rRNA small subunit methyltransferase J	GENES_WITH GC GREATER THAN 60
445	TAACCCATCCGCAATGATTGA	CP001363	2602169	-	SGDCT_MS05_E12			SGDCT_MS05	E12	STM14_2996	CDS	2602140	2602520	+	yfeK	hypothetical protein	hypothetical 13.3 kDa protein in pdxK-cysM intergenic region (SW:YFEK_SALTY)	STM2438	STM14_2996.J	2602050				putative periplasmic protein	hypothetical protein
446	TGCAGACCAGGCACCCGCCGT	CP001363	319393	-	SGDCT_MS05_F01			SGDCT_MS05	F01	STM14_0327	CDS	319364	319849	+		putative cytoplasmic protein		STM0279							Putative cytoplasmic protein USSDB7A
447	AACTTGGCAATTCGATTTTAT	CP001363	1579620	+	SGDCT_MS05_F02			SGDCT_MS05	F02	STM14_1802	CDS	1578501	1579649	-		proline/glycine betaine transport system	similar to Escherichia coli putative ATP-binding component of a transport system (AAC75190.1): ABC-type ATPase component	STM1491					opuBA [J]	proline/glycine betaine transport system; similar to Escherichia coli putative ATP-binding component of a transport system (AAC75190.1); ABC-type ATPase component	L-proline glycine betaine ABC transport system permease protein ProV (TC 3.A.1.12.1)	Stress Response,Stress Response_Osmotic stress,Stress Response_Osmotic stress_Choline and Betaine Uptake and Betaine Biosynthesis,Genes Repressedby Qse TCS
448	ATACAAAAACTCCCTGATAAA	CP001363	321825	-	SGDCT_MS05_F03			SGDCT_MS05	F03	STM14_0330	CDS	321796	323100	+		hypothetical protein	similar to Escherichia coli putative outer membrane protein (AAC76576.1): OmpA family	STM0282					impK [R]	hypothetical protein; similar to Escherichia coli putative outer membrane protein (AAC76576.1); OmpA family	Outer membrane protein ImpK/VasF, OmpA/MotB domain	Membrane Transport,Membrane Transport_Protein secretion system Type VI,Membrane Transport_Protein secretion system Type VI_Type VI secretion systems
449	AGTACTTTAATGACCCCTGAT	CP001363	946588	-	SGDCT_MS05_F04			SGDCT_MS05	F04	STM14_1024	CDS	946559	946849	+	ybjC	hypothetical protein	YbjC: located in the same operon as the nfsA gene: member of the soxRS regulon which mediates in part the increased levels of superoxide in response to oxidative stress: induced by paraquat: regulated by SoxS: unknown function	STM0873						hypothetical protein; YbjC; located in the same operon as the nfsA gene; member of the soxRS regulon which mediates in part the increased levels of superoxide in response to oxidative stress; induced by paraquat; regulated by SoxS; unknown function	YbjC protein, clustered with oxygen-insensitive NADPH nitroreductase
450	ACTCACCCACCCGGTTATGCC	CP001363	3012784	+	SGDCT_MS05_F05			SGDCT_MS05	F05	STM14_3440	CDS	3012403	3012813	-	hycH	hydrogenase 3 large subunit processing protein	similar to Escherichia coli processing of large subunit HycE of hydrogenase 3: part of the FHL complex (AAC75760.1)	STM2846						hydrogenase 3 large subunit processing protein; similar to Escherichia coli processing of large subunit HycE of hydrogenase 3; part of the FHL complex (AAC75760.1)	Formate hydrogenlyase maturation protein HycH
451	CGACCTACTCACCCACGGGCT	CP001363	603365	+	SGDCT_MS05_F06			SGDCT_MS05	F06	STM14_0631	CDS	603182	603394	-	ybcJ	hypothetical protein		STM0541							FIG002958: hypothetical protein
452	ACCGATTTCGCCTCCGTGGCC	CP001363	614793	+	SGDCT_MS05_F07			SGDCT_MS05	F07	STM14_0648	CDS	614444	615111	-			pseudogene: frameshift relative to Escherichia coli IS3 putative transposase (GB:AAC75150.1)	STM0555						pseudogene; frameshift relative to Escherichia coli IS3 putative transposase (GB:AAC75150.1)		SPI-16
453	CACCCCTCGTAGAGGTTATAT	CP001363	2759083	+	SGDCT_MS05_F08			SGDCT_MS05	F08	STM14_3143	CDS	2757727	2759169	-	yfhK	putative sensor kinase	similar to Escherichia coli putative 2-component sensor protein (AAC75609.1): regulatory protein	STM2564						putative sensor kinase; similar to Escherichia coli putative 2-component sensor protein (AAC75609.1); regulatory protein	Putative sensor-like histidine kinase YfhK	Regulation and Cell signaling,Regulation and Cell signaling_Regulation and Cell signaling - no subcategory,Regulation and Cell signaling_Regulation and Cell signaling - no subcategory_Orphan regulatory proteins
454	CCAGCCGGTCAAACCTGCTGA	CP001363	2270230	-	SGDCT_MS05_F09			SGDCT_MS05	F09	STM14_2626	CDS	2270201	2273281	+	yegO	multidrug efflux system subunit MdtC	Part of a tripartite efflux system composed of MdtA%2C MdtB and MdtC: confers resistance against novobiocin and deoxycholate	STM2128					mdtC	multidrug efflux system subunit MdtC; Part of a tripartite efflux system composed of MdtA, MdtB and MdtC; confers resistance against novobiocin and deoxycholate	Multidrug transporter MdtC	Virulence Disease and Defense,Virulence Disease and Defense_Resistance to antibiotics and toxic compounds,Virulence Disease and Defense_Resistance to antibiotics and toxic compounds_The mdtABCD multidrug resistance cluster
455	GTCCAAACAGCCTGTAGTCCG	CP001363	341892	-	SGDCT_MS05_F10			SGDCT_MS05	F10	Intergen_STM14_0350_STM14_0352	Intergen	341638	342893					STM0298	STM14_0351.R	341863	342144	+		Transposase	Mobile element protein	Pseudogenes_in_typhi_clade,Pseudogenes_anscestral
456	TAGGAGCTAGTAAAACTTCAC	CP001363	86080	+	SGDCT_MS05_F11		>1 barcode	SGDCT_MS05	F11	STM14_0085	CDS	84892	86109	-	caiB	crotonobetainyl-CoA:carnitine CoA-transferase	catalyzes formation of L-carnitinyl-CoA by transfering the CoA moiety from gamma-butyrobetainyl-CoA%2C also catalyzes the formation of crotonobetainyl-CoA by transfer of CoA from gamma-butyrobetainyl-CoA or L-carnitinyl-CoA to crotonobetaine	STM0072	STM14_0085.R		86163			Crotonobetainyl-CoA:carnitine CoA-transferase (EC 2.8.3.-); Carnitine Metabolism in Microorganisms	Crotonobetainyl-CoA:carnitine CoA-transferase (EC 2.8.3.-)	Fatty Acids Lipids and Isoprenoids,Fatty Acids Lipids and Isoprenoids_Fatty acids,Fatty Acids Lipids and Isoprenoids_Fatty acids_Carnitine Metabolism in Microorganisms
457	TGACACCAATACGGCCTCGAT	CP001363	1950072	-	SGDCT_MS05_F12	SGDCT_MS05_F11		SGDCT_MS05	F12	STM14_2230	CDS	1950043	1951416	+		putative transport protein	similar to Escherichia coli putative transport protein (AAC74898.1)	STM1843						putative transport protein; similar to Escherichia coli putative transport protein (AAC74898.1)	Putative transport protein	Pseudogenes_in_typhi_clade,Pseudogenes_Typhi_specific
458	TCCATTTGCGTCATCTTAAGG	CP001363	3068567	+	SGDCT_MS05_G01			SGDCT_MS05	G01	Intergen_STM14_3506_STM14_3508	Intergen	3068384	3068686					STM2906	STM14_3507.J	3068456	3068632	-		putative cytoplasmic protein	transposase	Pseudogenes_in_typhi_clade,Pseudogenes_anscestral
459	GTAACACCATGCACCCACAAA	CP001363	718723	-	SGDCT_MS05_G02			SGDCT_MS05	G02	STM14_0763	CDS	718694	719401	+	ybeR	putative cytoplasmic protein		STM0655							FIG00637867: hypothetical protein
460	ACCTCCCTAGCTCCGTTCGAC	CP001363	3201764	-	SGDCT_MS05_G03			SGDCT_MS05	G03	STM14_3648	CDS	3201708	3202190	+		putative inner membrane protein			STM14_3648.J	3201657	3201755	-		hypothetical protein
461	CGCACCTAGTAGGGCGAGCCA	CP001363	2460550	-	SGDCT_MS05_G04			SGDCT_MS05	G04	STM14_2839	CDS	2460521	2462167	+	arnT	4-amino-4-deoxy-L-arabinose transferase	catalyzes the addition of 4-amino-4-deoxy-L-arabinose to lipid A	STM2301						4-amino-4-deoxy-L-arabinose transferase; catalyzes the addition of 4-amino-4-deoxy-L-arabinose to lipid A	Polymyxin resistance protein ArnT, undecaprenyl phosphate-alpha-L-Ara4N transferase; Melittin resistance protein PqaB	Cell Wall and Capsule,Cell Wall and Capsule_Gram-Negative cell wall components,Cell Wall and Capsule_Gram-Negative cell wall components_Lipid A-Ara4N pathway ( Polymyxin resistance )
462	CACTACGGCGTACTACAAATG	CP001363	2441818	-	SGDCT_MS05_G05			SGDCT_MS05	G05	STM14_2819	CDS	2441789	2443417	+	glpA	sn-glycerol-3-phosphate dehydrogenase subunit A	anaerobic%2C catalyzes the conversion of glycerol 3-phosphate to dihydroxyacetone using fumarate or nitrate as electron acceptor	STM2284						sn-glycerol-3-phosphate dehydrogenase subunit A; anaerobic, catalyzes the conversion of glycerol 3-phosphate to dihydroxyacetone using fumarate or nitrate as electron acceptor	Anaerobic glycerol-3-phosphate dehydrogenase subunit A (EC 1.1.5.3)	Fatty Acids Lipids and Isoprenoids,Respiration,Carbohydrates,Fatty Acids Lipids and Isoprenoids_Phospholipids,Respiration_Electron donating reactions,Carbohydrates_Sugar alcohols,Fatty Acids Lipids and Isoprenoids_Phospholipids_Glycerolipid and Glycerophospholipid Metabolism in Bacteria,Respiration_Electron donating reactions_Respiratory dehydrogenases 1,Carbohydrates_Sugar alcohols_Glycerol and …
463	CCCACCGTGCTGGCCATCGAA	CP001363	1878806	+	SGDCT_MS05_G06			SGDCT_MS05	G06	STM14_2138	CDS	1877411	1878835	-	ychP	hypothetical protein	similar to Escherichia coli putative factor (AAC74304.1)	STM1768					sinH [J]	hypothetical protein; similar to Escherichia coli putative factor (AAC74304.1)	Invasin
464	AATTCTTTACCCCACAGAAGG	CP001363	347688	-	SGDCT_MS05_G07			SGDCT_MS05	G07	STM14_0356	CDS	347659	348480	+	ybeJ	putative xylanase/chitin deacetylase		STM0303					icaB [J]		Polysaccharide deacetylase	Genes Regulated by SsrA-SssrB TCS,Salmonella_Island_STM0285-STM0307
465	TTCCTCGCGGTTTTCAATGAC	CP001363	886379	+	SGDCT_MS05_G08			SGDCT_MS05	G08	STM14_950	CDS	885734	886408	-	ybiH	putative DNA-binding transcriptional regulator	similar to Escherichia coli putative transcriptional regulator (AAC73883.1): TetR/AcrR family	STM0819	STM14_0950					putative DNA-binding transcriptional regulator; similar to Escherichia coli putative transcriptional regulator (AAC73883.1); TetR/AcrR family	Transcriptional regulator YbiH, TetR family	Membrane Transport,Membrane Transport_ABC transporters,Membrane Transport_ABC transporters_ATP-dependent efflux pump transporter Ybh
466	CGCCCACTGATTGACGCATAG	CP001363	4136970	+	SGDCT_MS05_G09	SGDCT_MS05_G10		SGDCT_MS05	G09	STM14_4711	CDS	4135518	4136999	-	gppA	guanosine pentaphosphate phosphohydrolase	catalyzes the conversion of guanosine 5'-triphosphate%2C3'-diphosphate (pppGpp) to guanosine 5'-diphosphate%2C3'-diphosphate (ppGpp): pppGpp and ppGpp control the stringent response during amino acid starvation	STM3913						guanosine pentaphosphate phosphohydrolase; catalyzes the conversion of guanosine 5'-triphosphate,3'-diphosphate (pppGpp) to guanosine 5'-diphosphate,3'-diphosphate (ppGpp); pppGpp and ppGpp control the stringent response during amino acid starvation	Guanosine-5'-triphosphate,3'-diphosphate pyrophosphatase (EC 3.6.1.40) @ Exopolyphosphatase (EC 3.6.1.11)	Regulation and Cell signaling,Phosphorus Metabolism,Regulation and Cell signaling_Regulation and Cell signaling - no subcategory,Phosphorus Metabolism_Phosphorus Metabolism - no subcategory,Regulation and Cell signaling_Regulation and Cell signaling - no subcategory_Stringent Response (p)ppGpp metabolism,Phosphorus Metabolism_Phosphorus Metabolism - no subcategory_Phosphate metabolism,Phosphorus …
467	CGCAAATCCTAGTTCACTCCA	CP001363	4596046	+	SGDCT_MS05_G10		>1 barcode	SGDCT_MS05	G10	STM14_5221	CDS	4595680	4596075	-	frdC	fumarate reductase subunit C	part of four member fumarate reductase enzyme complex FrdABCD which catalyzes the reduction of fumarate to succinate during anaerobic respiration: FrdAB are the catalytic subcomplex consisting of a flavoprotein subunit and an iron-sulfur subunit%2C respectively: FrdCD are the membrane components which interact with quinone and are involved in electron transfer: the catalytic subunits are similar …	STM4341						fumarate reductase subunit C; part of four member fumarate reductase enzyme complex FrdABCD which catalyzes the reduction of fumarate to succinate during anaerobic respiration; FrdAB are the catalytic subcomplex consisting of a flavoprotein subunit and an iron-sulfur subunit, respectively; FrdCD are the membrane components which interact with quinone and are involved in electron transfer; the cat…	Fumarate reductase subunit C	Respiration,Respiration_Electron donating reactions,Respiration_Electron donating reactions_Succinate dehydrogenase
468	TTCTAGGCAACGGCGGCCTCG	CP001363	4577142	+	SGDCT_MS05_G11			SGDCT_MS05	G11	STM14_5193	CDS	4576419	4577171	-	phoN	non-specific acid phosphatase	nonspecific acid phosphatase precursor (SW:PHON_SALTY)	STM4319						non-specific acid phosphatase; nonspecific acid phosphatase precursor (SW:PHON_SALTY)	Nonspecific acid phosphatase precursor (EC 3.1.3.2)	Salmonella_Island_STM4309_STM4320
469	CAAGAAACAGCGAATGTGACT	CP001363	1231438	-	SGDCT_MS05_G12			SGDCT_MS05	G12	STM14_1360	CDS	1231409	1232152	+		putative inner membrane lipoprotein		STM1188	STM14_1360.RJ	1231391					Putative inner membrane lipoprotein	Genes Regulated by SsrA-SssrB TCS
470	ACCCCTCAACCTTGACAACAT	CP001363	25141	-	SGDCT_MS05_H01			SGDCT_MS05	H01	STM14_0029	CDS	24971	25798	+	bcfB	fimbrial chaparone	fimbrial chaperone (gi|4959512)	STM0022						fimbrial chaparone; fimbrial chaperone (gi|4959512)	chaperone FimC	Membrane Transport,Membrane Transport_Protein secretion system Type VII (Chaperone/Usher pathway CU),Membrane Transport_Protein secretion system Type VII (Chaperone/Usher pathway CU)_Type 1 pili (mannose-sensitive fimbriae gamma-fimbriae),Adherence Factors-Fimbrial
471	ACCGAAATCCAGGTTCCAGTC	CP001363	191884	-	SGDCT_MS05_H02			SGDCT_MS05	H02	STM14_0194	CDS	191855	193126	+		putative inner membrane protein		STM0162							Candidate type III effector Hop protein
472	AACGACATATCCGCATTATCG	CP001363	3634786	+	SGDCT_MS05_H03			SGDCT_MS05	H03	STM14_4177	CDS	3634213	3634815	-	fic	cell filamentation protein Fic	cell filamentation protein Fic (SW:FIC_SALTY): stationary phase induced gene: affects cell division	STM3470						cell filamentation protein Fic; cell filamentation protein Fic (SW:FIC_SALTY); stationary phase induced gene; affects cell division	Cell filamentation protein fic
473	CCCTACACATCAACTGGTCCT	CP001363	4425857	-	SGDCT_MS05_H04			SGDCT_MS05	H04	STM14_5036	CDS	4425828	4427459	+	yjbB	putative transport protein	hypothetical protein in metH-pepE intergenic region (SW:YJBB_SALTY): PNaS family	STM4189						putative transport protein; hypothetical protein in metH-pepE intergenic region (SW:YJBB_SALTY); PNaS family	Sodium-dependent phosphate transporter	Membrane Transport,Phosphorus Metabolism,Membrane Transport_Uni- Sym- and Antiporters,Phosphorus Metabolism_Phosphorus Metabolism - no subcategory,Membrane Transport_Uni- Sym- and Antiporters_NhaA NhaD and Sodium-dependent phosphate transporters,Phosphorus Metabolism_Phosphorus Metabolism - no subcategory_Phosphate metabolism
474	CATGATGACGGTTCACGACCC	CP001363	1530782	+	SGDCT_MS05_H05			SGDCT_MS05	H05	STM14_1743	CDS	1530344	1530811	-	slyB	putative outer membrane lipoprotein	outer membrane lipoprotein SlyB precursor (SW:SLYB_SALTY)	STM1445						putative outer membrane lipoprotein; outer membrane lipoprotein SlyB precursor (SW:SLYB_SALTY)	Outer membrane lipoprotein pcp precursor
475	TTTCACCGTAGGCCTTAACTG	CP001363	172494	+	SGDCT_MS05_H06			SGDCT_MS05	H06	STM14_0177	CDS	171573	172523	-		putative cytoplasmic protein		STM0148							Alpha-L-arabinofuranosidase II precursor (EC 3.2.1.55)	Carbohydrates,Carbohydrates_Monosaccharides,Carbohydrates_Monosaccharides_L-Arabinose utilization,GLYCOSYL HYDROLASES
476	GCGCTCGGCACATTACAGCCT	CP001363	2927538	+	SGDCT_MS05_H07			SGDCT_MS05	H07	STM14_3332	CDS	2927301	2927567	-		putative transposase		STM2765							Mobile element protein
477	GAGCACCCTACGCCTAAAGCA	CP001363	1708906	+	SGDCT_MS05_H08			SGDCT_MS05	H08	STM14_1946	CDS	1708339	1708935	-	tehB	tellurite resistance protein TehB	with TehA confers resistance to tellurite	STM1608						tellurite resistance protein TehB; with TehA confers resistance to tellurite	Tellurite resistance protein TehB	Stress Response,Stress Response_Detoxification,Stress Response_Detoxification_Tellurite resistance_ Chromosomal determinants
478	ATCCCATACCTCCAGACCGCA	CP001363	116116	+	SGDCT_MS05_H09			SGDCT_MS05	H09	STM14_0117	CDS	113794	116145	-	polB	DNA polymerase II	Has polymerase%2C DNA-binding and 3'-5' exonuclease activities. In Aeropyrum pernix this protein is sensitive to aphidicolin and stable at 95#C	STM0097						DNA polymerase II; Has polymerase, DNA-binding and 3'-5' exonuclease activities. In Aeropyrum pernix this protein is sensitive to aphidicolin and stable at 95#C	DNA polymerase II (EC 2.7.7.7)	DNA Metabolism,DNA Metabolism_DNA repair,DNA Metabolism_DNA repair_DNA Repair Base Excision
479	CCGGTGTACCTTCAGGCCATA	CP001363	3678063	-	SGDCT_MS05_H10			SGDCT_MS05	H10	STM14_4222	CDS	3678034	3680352	+	feoB	ferrous iron transport protein B	cytoplasmic membrane ferrous uptake system permease: mutations disrupt the ability of Escherichia coli to take up ferrous iron: GTP-binding protein which requires GTP for efficient iron(II) uptake	STM3506						ferrous iron transport protein B; cytoplasmic membrane ferrous uptake system permease; mutations disrupt the ability of Escherichia coli to take up ferrous iron; GTP-binding protein which requires GTP for efficient iron(II) uptake	Ferrous iron transport protein B
480	ATTCTTACCGGTTGACTCTCT	CP001363	2979704	-	SGDCT_MS05_H11			SGDCT_MS05	H11	STM14_3395	CDS	2979675	2980859	+		putative inner membrane protein	similar to Escherichia coli putative transport protein (AAC75728.1)	STM2812						putative inner membrane protein; similar to Escherichia coli putative transport protein (AAC75728.1)	MFS permease protein	Genes with CRP binding sites
481	CATTATACCAAATATACAGAC	CP001363	3942999	+	SGDCT_MS06_A01		>1 barcode	SGDCT_MS06	A01	STM14_4499	CDS	3942126	3943028	-		putative transcriptional regulator	similar to Escherichia coli putative transcriptional regulator LysR-type (AAC73730.1): LysR family	STM3736						putative transcriptional regulator; similar to Escherichia coli putative transcriptional regulator LysR-type (AAC73730.1); LysR family	Transcriptional regulator, LysR family
482	AAAGAACCCGCTCGACTCACT	CP001363	2836577	+	SGDCT_MS06_A01		>1 barcode			STM14_3239	CDS	2836525	2836725	-		putative methyltransferase		STM2642	STM14_3238.RJ	2835869	2836675		yfiC	COG4123: Predicted O-methyltransferase; Heat shock dnaK gene cluster extended	tRNA (adenine37-N(6))-methyltransferase TrmN6 (EC 2.1.1.223)	RNA Metabolism,RNA Metabolism_RNA processing and modification,RNA Metabolism_RNA processing and modification_RNA methylation
483	ACTGTGCCAGAGGACCCCGTA	CP001363	567845	-	SGDCT_MS06_A02			SGDCT_MS06	A02	STM14_0596	CDS	567816	570230	+	ybbP	putative inner membrane protein	similar to Escherichia coli putative oxidoreductase (AAC73598.1)	STM0508						putative inner membrane protein; similar to Escherichia coli putative oxidoreductase (AAC73598.1)	FIG00809136: hypothetical protein
484	ACGCAGGGGGTAATGATCACG	CP001363	4297115	-	SGDCT_MS06_A03			SGDCT_MS06	A03	STM14_4899	CDS	4297086	4298621	+	ego	putative ABC-type aldose transport system ATPase component	similar to Escherichia coli putative ATP-binding component of a transport system (AAC74586.1)	STM4074						putative ABC-type aldose transport system ATPase component; similar to Escherichia coli putative ATP-binding component of a transport system (AAC74586.1)	Autoinducer 2 (AI-2) ABC transport system, fused AI2 transporter subunits and ATP-binding component	Regulation and Cell signaling,Regulation and Cell signaling_Quorum sensing and biofilm formation,Regulation and Cell signaling_Quorum sensing and biofilm formation_Autoinducer 2 (AI-2) transport and processing (lsrACDBFGE operon),Genes with CRP binding sites
485	GCATCCCCACGCCCTTACTCC	CP001363	4754997	+	SGDCT_MS06_A04			SGDCT_MS06	A04	STM14_5390	CDS	4754205	4755026	-		putative cytoplasmic protein		STM4493							putative cytoplasmic protein
486	CGAGCCGCCTAGAACCAAGGA	CP001363	246805	-	SGDCT_MS06_A05			SGDCT_MS06	A05	STM14_0250	CDS	246776	247933	+	cdaR	carbohydrate diacid transcriptional activator CdaR	regulates the expression of the operons for the enzymes involved in galactarate%2C glucarate and glycerate utilization	STM0210						carbohydrate diacid transcriptional activator CdaR; regulates the expression of the operons for the enzymes involved in galactarate, glucarate and glycerate utilization	Sugar diacid utilization regulator SdaR	Carbohydrates,Carbohydrates_Monosaccharides,Carbohydrates_Monosaccharides_D-galactarate D-glucarate and D-glycerate catabolism - gjo,Carbohydrates_Monosaccharides_D-galactarate D-glucarate and D-glycerate catabolism,Pseudogenes_in_typhi_clade,Pseudogenes_Typhi_specific
487	AGCCACCTAGCACGAACTCAA	CP001363	4790183	+	SGDCT_MS06_A06			SGDCT_MS06	A06	STM14_5434	CDS	4789880	4790212	-	yjiW	endoribonuclease SymE	involved in the degradation of RNA: may be involved in the recycling of RNA during the SOS response	STM4523					symE [D]	endoribonuclease SymE; involved in the degradation of RNA; may be involved in the recycling of RNA during the SOS response	FIG00638399: hypothetical protein
488	AAGTTCGGTTCAAAAGCTAGT	CP001363	3827937	+	SGDCT_MS06_A07			SGDCT_MS06	A07	STM14_4373	CDS	3826947	3827966	-	dppB	dipeptide transporter permease DppB	transports peptides consisting of two or three amino acids	STM3629						dipeptide transporter permease DppB; transports peptides consisting of two or three amino acids	Dipeptide transport system permease protein DppB (TC 3.A.1.5.2)	Membrane Transport,Membrane Transport_ABC transporters,Membrane Transport_ABC transporters_ABC transporter dipeptide (TC 3.A.1.5.2)
489	TGTGATCGTCCGCGTATCTTC	CP001363	4040035	+	SGDCT_MS06_A08			SGDCT_MS06	A08	STM14_4617	CDS	4039024	4040064	-	torT	periplasmic sensory protein associated with the TorRS two-component regulatory system	similar to Escherichia coli sensor protein involved in regulation of tor operon: periplasmic (AAC74079.1): protein in multi-component regulatory system with sensory kinase TorS and regulator TorR	STM3825						periplasmic sensory protein associated with the TorRS two-component regulatory system; similar to Escherichia coli sensor protein involved in regulation of tor operon; periplasmic (AAC74079.1); protein in multi-component regulatory system with sensory kinase TorS and regulator TorR	Periplasmic protein torT precursor	Respiration,Respiration_Electron accepting reactions,Respiration_Electron accepting reactions_trimethylamine N-oxide (TMAO) reductase
490	GCGTGCGTATTGTTCCAGTCC	CP001363	516989	-	SGDCT_MS06_A09			SGDCT_MS06	A09	STM14_0543	CDS	516834	517418	+	ybaO	putative transcriptional regulator	similar to Escherichia coli putative LRP-like transcriptional regulator (AAC73550.1): AsnC family	STM0459	STM14_0543.J	516816			grp [D]	transcriptional regulator, AsnC family	Putative HTH-type transcriptional regulator ybaO
491	AGAGACATAAAGGCACACTAT	CP001363	529416	+	SGDCT_MS06_A10			SGDCT_MS06	A10	STM14_0558	CDS	529071	529445	-	ybaJ	hypothetical protein		STM0474							FIG00948312: hypothetical protein	Genes Regulated by SsrA-SssrB TCS
492	CCCAGCCTTCTGGATAGAATC	CP001363	3746002	+	SGDCT_MS06_A11			SGDCT_MS06	A11	STM14_4289	CDS	3745105	3746031	-	livH	branched-chain amino acid transporter permease subunit LivH	LivHMGF is the membrane component of the LIV-I/LS branched-chain amino acid transporter	STM3563						branched-chain amino acid transporter permease subunit LivH; LivHMGF is the membrane component of the LIV-I/LS branched-chain amino acid transporter	High-affinity branched-chain amino acid transport system permease protein LivH (TC 3.A.1.4.1)	Membrane Transport,Membrane Transport_ABC transporters,Membrane Transport_ABC transporters_ABC transporter branched-chain amino acid (TC 3.A.1.4.1)
493	CCAAATGACTCGAAGTTACTC	CP001363	1248595	-	SGDCT_MS06_A12			SGDCT_MS06	A12	STM14_1379	CDS	1248566	1248925	+	ycfF	purine nucleoside phosphoramidase		STM1205	STM14_1379.R	1248548				hypothetical protein	YcfF/hinT protein: a purine nucleoside phosphoramidase	Fur Regulon
494	CAGTACCCCCCGTCGCCTTAC	CP001363	3682527	+	SGDCT_MS06_B01			SGDCT_MS06	B01	STM14_4226	CDS	3681786	3682556	-	bioH	carboxylesterase BioH	Shows carboxylesterase activity with a preference for short chain fatty acid esters: involved in pimeloyl-CoA synthesis	STM3509						carboxylesterase BioH; Shows carboxylesterase activity with a preference for short chain fatty acid esters; involved in pimeloyl-CoA synthesis	Biotin synthesis protein BioH	Cofactors Vitamins Prosthetic Groups Pigments,Cofactors Vitamins Prosthetic Groups Pigments_Biotin,Cofactors Vitamins Prosthetic Groups Pigments_Biotin_Biotin synthesis cluster,Cofactors Vitamins Prosthetic Groups Pigments_Biotin_Biotin biosynthesis,Cofactors Vitamins Prosthetic Groups Pigments_Biotin_Biotin biosynthesis Experimental
495	CAAAAACGCACTACCCCTACA	CP001363	1605835	-	SGDCT_MS06_B02			SGDCT_MS06	B02	STM14_1835	CDS	1605806	1606708	+	ydeD	O-acetylserine/cysteine export protein	probable cysteine metabolite efflux pump (SW:EAMA_SALTY): integral membrane protein	STM1517					eamA [D]	O-acetylserine/cysteine export protein; probable cysteine metabolite efflux pump (SW:EAMA_SALTY); integral membrane protein	Permease of the drug/metabolite transporter (DMT) superfamily	RNA Metabolism,RNA Metabolism_RNA processing and modification,RNA Metabolism_RNA processing and modification_Queuosine-Archaeosine Biosynthesis
496	ACCCTCCGACTATTAACTGAT	CP001363	1637925	-	SGDCT_MS06_B03			SGDCT_MS06	B03	STM14_1874	CDS	1637896	1638804	+		putative cytoplasmic protein		STM1552	STM14_1874.RJ	1637875					putative cytoplasmic protein
497	GTGGGCCCTCGCCAGCAGCAC	CP001363	3242081	-	SGDCT_MS06_B04			SGDCT_MS06	B04	Intergen_STM14_3698_STM14_3699	Intergen	3242038	3242417						STM14_3698.P	3242052	3242204	+	RygC [P]
498	CTTCCGCTATCGGCGAATGCC	CP001363	774987	-	SGDCT_MS06_B05			SGDCT_MS06	B05	STM14_0827	CDS	774958	775164	+	ybfA	putative periplasmic protein		STM0708							FIG01200701: possible membrane protein	HEG-Genes
499	ACACAAGCGCTTGCCCTGATG	CP001362	31289	+	SGDCT_MS06_B06			SGDCT_MS06	B06	Intergen_STM14_5563_STM14_5564	Intergen	30908	31418						STM14_5563.L	31081	31318	-
500	CATCCCTTAATACAGAAAAAT	CP001363	374910	-	SGDCT_MS06_B07			SGDCT_MS06	B07	STM14_0386	CDS	374881	375507	+		putative 3-isopropylmalate isomerase	similar to Escherichia coli 3-isopropylmalate isomerase subunit (AAC73182.1): dehydratase: subunit with LeuC	STM0330					leuD [J]	putative 3-isopropylmalate isomerase; similar to Escherichia coli 3-isopropylmalate isomerase subunit (AAC73182.1); dehydratase; subunit with LeuC	3-isopropylmalate dehydratase small subunit (EC 4.2.1.33)	Amino Acids and Derivatives,Amino Acids and Derivatives_Branched-chain amino acids,Amino Acids and Derivatives_Branched-chain amino acids_Branched-Chain Amino Acid Biosynthesis,Amino Acids and Derivatives_Branched-chain amino acids_Leucine Biosynthesis
501	CAGTAGACACACATAAGACTT	CP001363	3054553	+	SGDCT_MS06_B08			SGDCT_MS06	B08	STM14_3489	CDS	3053908	3054582	-	spaP	surface presentation of antigens protein SpaP	part of a type III secretory system probably involved in invasion into eukaryotic cells	STM2890						surface presentation of antigens protein SpaP; part of a type III secretory system probably involved in invasion into eukaryotic cells	Type III secretion inner membrane protein (YscR,SpaR,HrcR,EscR,homologous to flagellar export components)	Membrane Transport,Membrane Transport_Protein secretion system Type III,Membrane Transport_Protein secretion system Type III_Type III secretion systems,SP1-TTSS,SPI-1,TTSS
502	GGTCCCCCCGCTAATCCACCG	CP001363	724680	+	SGDCT_MS06_B09			SGDCT_MS06	B09	STM14_0767	CDS	723030	724709	-	hscC	putative heatshock protein	similar to Escherichia coli putative DnaK protein (AAC73751.1): similar to Hsp70 in Hsc66 subfamily	STM0659						putative heatshock protein; similar to Escherichia coli putative DnaK protein (AAC73751.1); similar to Hsp70 in Hsc66 subfamily	Chaperone protein DnaK	Protein Metabolism,Stress Response,Protein Metabolism_Protein folding,Stress Response_Heat shock,Protein Metabolism_Protein folding_GroEL GroES,Protein Metabolism_Protein folding_Protein chaperones,Stress Response_Heat shock_Heat shock dnaK gene cluster extended,Genes Regulated by SsrA-SssrB TCS
503	GCCCCAGCCCACGCTAACGTC	CP001363	2174625	-	SGDCT_MS06_B10			SGDCT_MS06	B10	STM14_2534	CDS	2174596	2174871	+	pduJ	polyhedral body protein	similar to Escherichia coli detox protein (AAC75510.1): propanediol utilization protein	STM2045						polyhedral body protein; similar to Escherichia coli detox protein (AAC75510.1); propanediol utilization protein	Propanediol utilization polyhedral body protein PduJ	Carbohydrates,Carbohydrates_Sugar alcohols,Carbohydrates_Sugar alcohols_Propanediol utilization,HEG-Genes,Propanedieol_utilization
504	TCGCACATTCGGCCACCGCTA	CP001363	870975	-	SGDCT_MS06_B11			SGDCT_MS06	B11	Intergen_STM14_929_STM14_930	Intergen	870583	870978					STM0802	STM14_0930.J	870946	871968	+	moaA	molybdenum cofactor biosynthesis protein A	Molybdenum cofactor biosynthesis protein MoaA	Cofactors Vitamins Prosthetic Groups Pigments,Cofactors Vitamins Prosthetic Groups Pigments_Folate and pterines,Cofactors Vitamins Prosthetic Groups Pigments_Folate and pterines_Molybdenum cofactor biosynthesis,Genes Induced by Qse TCS,Genes with FNR binding sites
505	CCCCACATTCCCAACAGCACA	CP001363	928560	-	SGDCT_MS06_B12			SGDCT_MS06	B12	STM14_1003	CDS	928531	929478	+		putative electron transfer protein alpha subunit	similar to Escherichia coli putative flavoprotein (AAC74768.1)	STM0856					etfA [J]	putative electron transfer protein alpha subunit; similar to Escherichia coli putative flavoprotein (AAC74768.1)	Electron transfer flavoprotein, alpha subunit	Carbohydrates,Carbohydrates_Fermentation,Carbohydrates_Fermentation_Acetyl-CoA fermentation to Butyrate,SPI-14
506	GGTAATAGGACGCAAAGAAAT	CP001363	3649856	-	SGDCT_MS06_C01			SGDCT_MS06	C01	STM14_4191	CDS	3649827	3649997	+	yhfL	putative outer membrane lipoprotein		STM3480							putative outer membrane lipoprotein	Pseudogenes_in_typhi_clade,Pseudogenes_gained_at_sendai_paratyphi_A_node
507	TGTTTACGTAACCAACAGATA	CP001363	525011	+	SGDCT_MS06_C02			SGDCT_MS06	C02	STM14_0550	CDS	524651	525040	-	ybaZ	putative methyltransferase		STM0466							methylated-DNA--protein-cysteine methyltransferase-related protein
508	TCAACCACGATTAAAGCCTTG	CP001363	428909	-	SGDCT_MS06_C03			SGDCT_MS06	C03	STM14_0439	CDS	428880	429503	+	yaiV	putative DNA-binding transcriptional regulator		STM0374							FIG00637869: hypothetical protein
509	GCCAGCATAGCAGACCAAGAC	CP001363	4654630	-	SGDCT_MS06_C04			SGDCT_MS06	C04	STM14_5289	CDS	4654601	4655341	+	cysQ	PAPS (adenosine 3'-phosphate 5'-phosphosulfate) 3'(2')%2C5'-bisphosphate nucleotidase	CysQ protein (SW:CYSQ_SALTY): affects pool of 3'-phosphoadenosine-5'-phosphosulfate in pathway of sulfite synthesis	STM4404						PAPS (adenosine 3'-phosphate 5'-phosphosulfate) 3'(2'),5'-bisphosphate nucleotidase; CysQ protein (SW:CYSQ_SALTY); affects pool of 3'-phosphoadenosine-5'-phosphosulfate in pathway of sulfite synthesis	3'(2'),5'-bisphosphate nucleotidase (EC 3.1.3.7)	Sulfur Metabolism,Sulfur Metabolism_Inorganic sulfur assimilation,Sulfur Metabolism_Inorganic sulfur assimilation_Inorganic Sulfur Assimilation
510	CACCACCGACTGAAGTCGACT	CP001363	2626323	+	SGDCT_MS06_C05			SGDCT_MS06	C05	STM14_3021	CDS	2624949	2626352	-	eutE	putative aldehyde oxidoreductase	invovled in ethanolamine utilization protein EutE (SW:EUTE_SALTY)	STM2463						putative aldehyde oxidoreductase; invovled in ethanolamine utilization protein EutE (SW:EUTE_SALTY)	Acetaldehyde dehydrogenase, ethanolamine utilization cluster (EC 1.2.1.10)	Carbohydrates,Carbohydrates_Sugar alcohols,Carbohydrates_Sugar alcohols_Ethanolamine utilization,GENES_WITH GC GREATER THAN 60,Pseudogenes_in_typhi_clade,Ethanolamine_Utilization
511	GTGAATAACCCGCCAACGTAG	CP001363	235991	-	SGDCT_MS06_C06			SGDCT_MS06	C06	STM14_0238	CDS	235962	236438	+	stfF	putative minor fimbrial subunit	minor fimbrial subunit StfF (gi|3747033)	STM0199						putative minor fimbrial subunit; minor fimbrial subunit StfF (gi|3747033)	Minor fimbrial subunit StfF	Membrane Transport,Membrane Transport_Protein secretion system Type VII (Chaperone/Usher pathway CU),Membrane Transport_Protein secretion system Type VII (Chaperone/Usher pathway CU)_The fimbrial Stf cluster,Pseudogenes_in_typhi_clade,Pseudogenes_gained_at_Paratyphi_A_node,Adherence Factors-Fimbrial
512	GATATGGTCTCGCTCTACTTC	CP001363	898033	+	SGDCT_MS06_C07			SGDCT_MS06	C07	STM14_964	CDS	897316	898062	-	glnH	glutamine ABC transporter periplasmic protein	similar to periplasmic-binding component of ABC transporters	STM0830	STM14_0964					glutamine ABC transporter periplasmic protein; similar to periplasmic-binding component of ABC transporters	Glutamine ABC transporter, periplasmic glutamine-binding protein (TC 3.A.1.3.2)
513	AACGACTCACTCGCCTATACG	CP001363	4292634	-	SGDCT_MS06_C08			SGDCT_MS06	C08	STM14_4892	CDS	4292605	4293327	+		putative regulatory protein	similar to Escherichia coli transcriptional regulator of succinylCoA synthetase operon (AAC73824.1): GntR family	STM4068						putative regulatory protein; similar to Escherichia coli transcriptional regulator of succinylCoA synthetase operon (AAC73824.1); GntR family	Transcriptional regulator, GntR family
514	ACCAATTGAGAGTGCACTATA	CP001363	433698	+	SGDCT_MS06_C09			SGDCT_MS06	C09	STM14_0445	CDS	433419	433727	-	yaiY	putative inner membrane protein		STM0378							Putative inner membrane protein	Genes with CRP binding sites,Genes with FNR binding sites
515	CACATTTCTTATGTAGCCTAC	CP001363	2352934	+	SGDCT_MS06_C10			SGDCT_MS06	C10	STM14_2717	CDS	2352100	2352963	-	yeiE	putative DNA-binding transcriptional regulator	similar to Escherichia coli putative transcriptional regulator LysR-type (AAC75218.1): LysR family	STM2201						putative DNA-binding transcriptional regulator; similar to Escherichia coli putative transcriptional regulator LysR-type (AAC75218.1); LysR family	LysR family transcriptional regulator YeiE	Regulation and Cell signaling,Regulation and Cell signaling_Regulation and Cell signaling - no subcategory,Regulation and Cell signaling_Regulation and Cell signaling - no subcategory_LysR-family proteins in Escherichia coli,Genes with CRP binding sites
516	CACAAATTGACCACCTGTATA	CP001363	4725779	-	SGDCT_MS06_C11			SGDCT_MS06	C11	STM14_5365	CDS	4725750	4726166	+	yjgD	hypothetical protein	hypothetical 15.7 dda protein in argI-miaE intergenic region (ORF15.6) (SW:YJGD_SALTY)	STM4470						hypothetical protein; hypothetical 15.7 dda protein in argI-miaE intergenic region (ORF15.6) (SW:YJGD_SALTY)	Ribonuclease E inhibitor RraB	RNA Metabolism,RNA Metabolism_RNA processing and modification,RNA Metabolism_RNA processing and modification_RNA processing and degradation bacterial
517	CAAACTATCGCTCGTTCTCCG	CP001363	4678796	-	SGDCT_MS06_C12			SGDCT_MS06	C12	STM14_5314	CDS	4678716	4679540	+		putative DNA-binding protein	similar to Escherichia coli putative AraC-type regulatory protein (AAC74766.1): contains putative DNA-binding domain	STM4423	STM14_5314.J	4678665				putative AraC-type DNA-binding domain-containing protein	putative DNA-binding protein	Salmonella_Island_STM4416_STM4427
518	TGATCCCAATTACAGCCGAGC	CP001363	3702458	-	SGDCT_MS06_D01			SGDCT_MS06	D01	STM14_4246	CDS	3702429	3703937	+	glpD	glycerol-3-phosphate dehydrogenase	in Escherichia coli this homodimeric enzyme is expressed under aerobic conditions: anaerobic expression is repressed by the arcAB system: converts sn-glycerol-3-phosphate and ubiquinone-8 to dihydroxy acetone phosphate and ubiquinol-8: associates with the cytoplasmic membrane	STM3526						glycerol-3-phosphate dehydrogenase; in Escherichia coli this homodimeric enzyme is expressed under aerobic conditions; anaerobic expression is repressed by the arcAB system; converts sn-glycerol-3-phosphate and ubiquinone-8 to dihydroxy acetone phosphate and ubiquinol-8; associates with the cytoplasmic membrane	Aerobic glycerol-3-phosphate dehydrogenase (EC 1.1.5.3)	Fatty Acids Lipids and Isoprenoids,Respiration,Carbohydrates,Fatty Acids Lipids and Isoprenoids_Phospholipids,Respiration_Electron donating reactions,Carbohydrates_Sugar alcohols,Fatty Acids Lipids and Isoprenoids_Phospholipids_Glycerolipid and Glycerophospholipid Metabolism in Bacteria,Respiration_Electron donating reactions_Respiratory dehydrogenases 1,Carbohydrates_Sugar alcohols_Glycerol and …
519	CTCTGTCGCGGGTTAGACAGA	CP001363	3177103	+	SGDCT_MS06_D02			SGDCT_MS06	D02	STM14_3614	CDS	3176617	3177180	-	ppdB	hypothetical protein	similar to Escherichia coli prepilin peptidase dependent protein B (AAC75864.1): putative component involved in type IV pilin biogenesis	STM2999						hypothetical protein; similar to Escherichia coli prepilin peptidase dependent protein B (AAC75864.1); putative component involved in type IV pilin biogenesis	FIG004819: Prepilin peptidase dependent protein B precursor
520	GGCGGCCAACAACATGGACAT	CP001363	3190462	-	SGDCT_MS06_D03			SGDCT_MS06	D03	STM14_3636	CDS	3190433	3191461	+	galR	DNA-binding transcriptional regulator GalR	controls transcription of galETKM	STM3011						DNA-binding transcriptional regulator GalR; controls transcription of galETKM	Galactose operon repressor, GalR-LacI family of transcriptional regulators	Carbohydrates,Carbohydrates_Di- and oligosaccharides,Carbohydrates_Di- and oligosaccharides_Lactose and Galactose Uptake and Utilization
521	AAATTGAAATTCTAGAAAACC	CP001363	3078200	+	SGDCT_MS06_D04			SGDCT_MS06	D04	STM14_3516	CDS	3077279	3078229	-		putative nucleoside-diphosphate-sugar epimerase	similar to Escherichia coli UDP-galactose-4-epimerase (AAC73846.1)	STM2914						putative nucleoside-diphosphate-sugar epimerase; similar to Escherichia coli UDP-galactose-4-epimerase (AAC73846.1)	Nucleoside-diphosphate-sugar epimerases
522	ATAAGGCCTACTGCAAACAAA	CP001363	686743	+	SGDCT_MS06_D05			SGDCT_MS06	D05	STM14_0723	CDS	685864	686772	-	citE	citrate lyase beta chain	similar to Escherichia coli citrate lyase beta chain: acyl lyase subunit (AAC73717.1)	STM0622					citE_1	citrate lyase beta chain; similar to Escherichia coli citrate lyase beta chain; acyl lyase subunit (AAC73717.1)	Citrate lyase beta chain (EC 4.1.3.6)	Carbohydrates,Carbohydrates_Organic acids,Carbohydrates_Organic acids_Citrate Metabolism Transport and Regulation,GENES_WITH GC GREATER THAN 60
523	TTATGGCTCCGGCGCCAAACC	CP001363	2376130	-	SGDCT_MS06_D06			SGDCT_MS06	D06	STM14_2748	CDS	2376101	2377861	+	yejH	putative ATP-dependent helicase	similar to Escherichia coli putative ATP-dependent helicase (AAC75245.1)	STM2223						putative ATP-dependent helicase; similar to Escherichia coli putative ATP-dependent helicase (AAC75245.1)	ATP-dependent RNA helicase YejH
524	CAGCTACAGAAACGGACACAA	CP001363	3409288	-	SGDCT_MS06_D07			SGDCT_MS06	D07	STM14_3903	CDS	3409259	3410257	+	ygjR	putative dehydrogenase		STM3223							Possible oxidoreductase
525	CTAACCTATAGCGTATCCCGC	CP001363	2755521	+	SGDCT_MS06_D08			SGDCT_MS06	D08	STM14_3140	CDS	2755212	2755550	-	glnB	nitrogen regulatory protein P-II 1	indirectly regulates nitrogen metabolism: at high nitrogen levels P-II prevents the phosphorylation of NR-I%2C the transcriptional activator of the glutamine synthetase gene (glnA): at low nitrogen levels P-II is uridylylated to form PII-UMP and interacts with an adenylyltransferase (GlnE) that activates GlnA	STM2561						nitrogen regulatory protein P-II 1; indirectly regulates nitrogen metabolism; at high nitrogen levels P-II prevents the phosphorylation of NR-I, the transcriptional activator of the glutamine synthetase gene (glnA); at low nitrogen levels P-II is uridylylated to form PII-UMP and interacts with an adenylyltransferase (GlnE) that activates GlnA	Nitrogen regulatory protein P-II	Nitrogen Metabolism,Nitrogen Metabolism_Nitrogen Metabolism - no subcategory,Nitrogen Metabolism_Nitrogen Metabolism - no subcategory_Ammonia assimilation,HEG-Genes
526	CCTGGAGTCGCGGCGCACTCC	CP001363	566364	+	SGDCT_MS06_D09			SGDCT_MS06	D09	STM14_0593	CDS	565623	566393	-	ybbO	short chain dehydrogenase	similar to Escherichia coli putative oxidoreductase (AAC73595.1)	STM0505						short chain dehydrogenase; similar to Escherichia coli putative oxidoreductase (AAC73595.1)	Putative NAD(P)-dependent oxidoreductase EC-YbbO
527	AATTAAACTTACCCTCACGAC	CP001363	529014	+	SGDCT_MS06_D10			SGDCT_MS06	D10	STM14_0557	CDS	528825	529043	-	hha	hemolysin expression-modulating protein	with Hns involved in transcriptional regulation of hemolysin: non-specific DNA-binding protein which affects the production of multiple proteins	STM0473						hemolysin expression-modulating protein; with Hns involved in transcriptional regulation of hemolysin; non-specific DNA-binding protein which affects the production of multiple proteins	Haemolysin expression modulating protein	GENES WITH GC LESS THAN 40
528	CATGTTGTATGCCACTCACGC	CP001363	3747171	+	SGDCT_MS06_D11			SGDCT_MS06	D11	STM14_4290	CDS	3746091	3747200	-	livK	high-affinity branched-chain amino acid transporter	leucine-specific binding protein precursor: LS-BP (SW:LIVK_SALTY): ABC superfamily binding protein	STM3564						high-affinity branched-chain amino acid transporter; leucine-specific binding protein precursor; LS-BP (SW:LIVK_SALTY); ABC superfamily binding protein	High-affinity leucine-specific transport system, periplasmic binding protein LivK (TC 3.A.1.4.1)	Membrane Transport,Membrane Transport_ABC transporters,Membrane Transport_ABC transporters_ABC transporter branched-chain amino acid (TC 3.A.1.4.1)
529	GACATCCCCGACGGAATTTAA	CP001363	3514543	-	SGDCT_MS06_D12			SGDCT_MS06	D12	STM14_4022	CDS	3514514	3515617	+	yhcG	putative cytoplasmic protein		STM3332							Putative uncharacterized protein YhcG
530	ACCCTAAAAGAGCAAAGTGTC	CP001363	28454	-	SGDCT_MS06_E01			SGDCT_MS06	E01	STM14_0031	CDS	28425	29432	+	bcfD	fimbrial subunit	fimbrial subunit (gi|4959514)	STM0024						fimbrial subunit; fimbrial subunit (gi|4959514)	Fimbriae-like adhesin SfmH	Membrane Transport,Membrane Transport_Protein secretion system Type VII (Chaperone/Usher pathway CU),Membrane Transport_Protein secretion system Type VII (Chaperone/Usher pathway CU)_The fimbrial Sfm cluster,Adherence Factors-Fimbrial
531	TTAAACACTACCTGATTGATA	CP001363	4709556	+	SGDCT_MS06_E02			SGDCT_MS06	E02	STM14_5345	CDS	4707933	4709585	-	treC	trehalose-6-phosphate hydrolase	similar to Escherichia coli trehalase 6-P hydrolase (AAC77196.1): alternative inducer of maltose system: cytoplasmic	STM4453						trehalose-6-phosphate hydrolase; similar to Escherichia coli trehalase 6-P hydrolase (AAC77196.1); alternative inducer of maltose system; cytoplasmic	Trehalose-6-phosphate hydrolase (EC 3.2.1.93)	Carbohydrates,Carbohydrates_Di- and oligosaccharides,Carbohydrates_Di- and oligosaccharides_Trehalose Uptake and Utilization,GLYCOSIDE HYDROLASE FAMILY 13 ( MOSTLY PLANT SUGAR HYDROLASES),GLYCOSYL HYDROLASES
532	ACCGTCGCGCACATATTACCG	CP001363	664166	-	SGDCT_MS06_E03			SGDCT_MS06	E03	STM14_0700	CDS	664137	664334	+	ybdD	putative cytoplasmic protein		STM0601							COG2879, Hypothetical small protein yjiX
533	CCACGCTCATCCAAATATTCC	CP001363	3985557	+	SGDCT_MS06_E04			SGDCT_MS06	E04	STM14_4547	CDS	3985101	3985586	-		putative phosphotransferase system enzyme IIB	similar to Escherichia coli PTS enzyme IIAB%2C mannose-specific (AAC74887.1)	STM3771					manL [J]_1	putative phosphotransferase system enzyme IIB; similar to Escherichia coli PTS enzyme IIAB, mannose-specific (AAC74887.1)	PTS system, gluconate-specific IIB component (EC 2.7.1.69)
534	AGTATTGAAGATGTCATCATG	CP001363	908342	-	SGDCT_MS06_E05			SGDCT_MS06	E05	STM14_979	CDS	908136	909032	+		putative inner membrane protein	C-terminus is similar to N-terminus of some pyridine nucleotide transhydrogenase	STM0839	STM14_0979					putative inner membrane protein; C-terminus is similar to N-terminus of some pyridine nucleotide transhydrogenase	putative inner membrane protein
535	ATGACTTCTATCGTTCACACC	CP001363	3015809	+	SGDCT_MS06_E06			SGDCT_MS06	E06	STM14_3443	CDS	3014129	3015838	-	hycE	hydrogenase 3 large subunit	similar to Escherichia coli large subunit of hydrogenase 3: part of FHL complex (AAC75763.1)	STM2849						hydrogenase 3 large subunit; similar to Escherichia coli large subunit of hydrogenase 3; part of FHL complex (AAC75763.1)	Formate hydrogenlyase subunit 5	Respiration,Respiration_Respiration - no subcategory,Respiration_Respiration - no subcategory_Formate hydrogenase,HEG-Genes
536	ACCATCAATATACGCTGCCAA	CP001363	184517	+	SGDCT_MS06_E07			SGDCT_MS06	E07	STM14_0188	CDS	183755	184546	-		putative periplasmic protein		STM0156							FIG01045811: hypothetical protein	Genes with CRP binding sites
537	CAGCTGAACCCCCGTAAATAC	CP001363	109165	-	SGDCT_MS06_E08			SGDCT_MS06	E08	STM14_0114	CDS	109136	109948	+	djlA	DNA-J like membrane chaperone protein	functions as a co-chaperone with DnaK: involved in regulation of colanic acid capsule: inner membrane protein: dimerized via transmembrane domain: J-like domain is cytoplasmic and can functionally substitute for DnaJ: stimulates synthesis of colanic acid mucoid capsule through the RcsB/C signal transduction system	STM0094						DNA-J like membrane chaperone protein; functions as a co-chaperone with DnaK; involved in regulation of colanic acid capsule; inner membrane protein; dimerized via transmembrane domain; J-like domain is cytoplasmic and can functionally substitute for DnaJ; stimulates synthesis of colanic acid mucoid capsule through the RcsB/C signal transduction system	DnaJ-like protein DjlA	RNA Metabolism,Regulation and Cell signaling,RNA Metabolism_RNA processing and modification,Regulation and Cell signaling_Regulation and Cell signaling - no subcategory,RNA Metabolism_RNA processing and modification_Possible RNA modification and stress response cluster,Regulation and Cell signaling_Regulation and Cell signaling - no subcategory_Rcs phosphorelay signal transduction pathway
538	AGATTCACAAGGCCTGGCGAA	CP001363	770746	+	SGDCT_MS06_E09			SGDCT_MS06	E09	STM14_0823	CDS	770191	770775	-	kdpC	potassium-transporting ATPase subunit C	One of the components of the high-affinity ATP-driven potassium transport (or KDP)system%2C which catalyzes the hydrolysis of ATP coupled with the exchange of hydrogen and potassium ions. The C subunit may be involved in assembly of the KDP complex	STM0704						potassium-transporting ATPase subunit C; One of the components of the high-affinity ATP-driven potassium transport (or KDP)system, which catalyzes the hydrolysis of ATP coupled with the exchange of hydrogen and potassium ions. The C subunit may be involved in assembly of the KDP complex	Potassium-transporting ATPase C chain (EC 3.6.3.12) (TC 3.A.3.7.1)	Potassium metabolism,Potassium metabolism_Potassium metabolism - no subcategory,Potassium metabolism_Potassium metabolism - no subcategory_Potassium homeostasis,GENES_WITH GC GREATER THAN 60
539	ATTTTGCTGCCGGTGGAGACT	CP001363	535189	-	SGDCT_MS06_E10			SGDCT_MS06	E10	STM14_0562	CDS	535085	535210	-		hypothetical protein		STM0478	STM14_0563.J	535160	538582	+	aefA	mechanosensitive channel protein	Potassium efflux system KefA protein / Small-conductance mechanosensitive channel	Potassium metabolism,Potassium metabolism_Potassium metabolism - no subcategory,Potassium metabolism_Potassium metabolism - no subcategory_Potassium homeostasis
540	TGCCCCACTGCACCTAATGAA	CP001363	4087105	+	SGDCT_MS06_E11			SGDCT_MS06	E11	STM14_4659	CDS	4086436	4087134	-		putative permease		STM3863							Putative membrane protein
541	CGGTGGCTGCCCCTCCGCGCT	CP001363	3549665	+	SGDCT_MS06_E12			SGDCT_MS06	E12	STM14_4062	CDS	3548249	3549694	-	tldD	protease TldD	responsible for the proteolytic maturation of the E. coli pMccB17 plasmid-encoded microcin B17%2C an exported protein that targets the essential topoisomerase II DNA gyrase: degrades the E. coli plasmid F-encoded CcdA	STM3368						protease TldD; responsible for the proteolytic maturation of the E. coli pMccB17 plasmid-encoded microcin B17, an exported protein that targets the essential topoisomerase II DNA gyrase; degrades the E. coli plasmid F-encoded CcdA	TldD protein, part of TldE/TldD proteolytic complex	Protein Metabolism,Protein Metabolism_Protein degradation,Protein Metabolism_Protein degradation_Putative TldE-TldD proteolytic complex
542	CCGCCGCCACGGACCCATAAC	CP001363	2290122	-	SGDCT_MS06_F01			SGDCT_MS06	F01	STM14_2645	CDS	2290093	2291058	+	yegV	putative sugar kinase	similar to Escherichia coli putative kinase (AAC75161.1)	STM2144						putative sugar kinase; similar to Escherichia coli putative kinase (AAC75161.1)	Uncharacterized sugar kinase YegV, PfkB family	Carbohydrates,Carbohydrates_Carbohydrates - no subcategory,Carbohydrates_Carbohydrates - no subcategory_Unknown carbohydrate utilization ( cluster Yeg ),GENES_WITH GC GREATER THAN 60
543	ACCCTTCCCTCCGTACGCGTT	CP001363	3899633	-	SGDCT_MS06_F02			SGDCT_MS06	F02	STM14_4451	CDS	3899604	3901259	+	lldP	L-lactate permease	similar to Escherichia coli L-lactate permease (AAC76627.1)	STM3692						L-lactate permease; similar to Escherichia coli L-lactate permease (AAC76627.1)	L-lactate permease	Carbohydrates,Carbohydrates_Organic acids,Carbohydrates_Organic acids_Lactate utilization
544	CACATCCTCTATATAGTCGGC	CP001363	3410559	-	SGDCT_MS06_F03			SGDCT_MS06	F03	STM14_3905	CDS	3410530	3411498	+	ygjT	putative tellurite resistance protein	similar to Escherichia coli putative transport protein (AAC76123.1)	STM3224					terC [R]_2	putative tellurite resistance protein; similar to Escherichia coli putative transport protein (AAC76123.1)	Integral membrane protein TerC
545	TCCGTACCACGGACTATGCTG	CP001363	3944263	-	SGDCT_MS06_F04			SGDCT_MS06	F04	STM14_4502	CDS	3944234	3944851	+		putative inner membrane protein		STM3738					yigC [L]		Putative inner membrane protein
546	GCGACGAACCAGTAAGCGAAA	CP001363	4437442	+	SGDCT_MS06_F05			SGDCT_MS06	F05	STM14_5051	CDS	4436356	4437471	-		putative phage baseplate protein		STM4202							Phage baseplate	Phages Prophages Transposable elements Plasmids,Phages Prophages Transposable elements Plasmids_Phages Prophages,Phages Prophages Transposable elements Plasmids_Phages Prophages_Phage baseplate proteins
547	TATGTCCCGCACAGTCCCCCG	CP001363	3070328	+	SGDCT_MS06_F06			SGDCT_MS06	F06	STM14_3510	CDS	3069836	3070357	-		putative cytoplasmic protein		STM2908							putative cytoplasmic protein
548	AACCAACTCCACGACCCGGGT	CP001363	2849481	+	SGDCT_MS06_F07			SGDCT_MS06	F07	STM14_3252	CDS	2848209	2849510	-	kgtP	alpha-ketoglutarate transporter	similar to Escherichia coli alpha-ketoglutarate permease (AAC75640.1): MFS family	STM2654						alpha-ketoglutarate transporter; similar to Escherichia coli alpha-ketoglutarate permease (AAC75640.1); MFS family	Alpha-ketoglutarate permease
549	CGCACGCGTAGTTTATCTTTA	CP001363	4280779	-	SGDCT_MS06_F08			SGDCT_MS06	F08	Intergen_STM14_4878_STM14_4879	Intergen	4280744	4280812					STM4056.S	STM14_4879	4280813	4281502	+	yiiM	hypothetical protein	Uncharacterized protein conserved in bacteria
550	AACACTGTCGCAACCATCTAC	CP001363	4129388	-	SGDCT_MS06_F09	SGDCT_MS06_G09		SGDCT_MS06	F09	STM14_4703	CDS	4129359	4129676	+		putative cytoplasmic protein		STM3906							Phage-related protein
551	CAGGCTTACGATGACATTTGA	CP001363	2879756	+	SGDCT_MS06_F10			SGDCT_MS06	F10	STM14_3292	CDS	2879495	2879785	-	yfjF	hypothetical protein		STM2686							UPF0125 protein yfjF
552	CTCGGACTCGACGCTAAGAAC	CP001363	3429589	+	SGDCT_MS06_F11			SGDCT_MS06	F11	STM14_3925	CDS	3428287	3429618	-	tdcC	threonine/serine transporter TdcC	involved in the import of threonine and serine in combination with the import of a proton	STM3243						threonine/serine transporter TdcC; involved in the import of threonine and serine in combination with the import of a proton	L-threonine transporter, anaerobically inducible	Amino Acids and Derivatives,Amino Acids and Derivatives_Lysine threonine methionine and cysteine,Amino Acids and Derivatives_Lysine threonine methionine and cysteine_Threonine degradation,Pseudogenes_in_typhi_clade,Pseudogenes_Typhi_specific
553	GGAACTGGTAGTTATAAACAA	CP001363	4543560	+	SGDCT_MS06_F12			SGDCT_MS06	F12	STM14_5158	CDS	4543146	4543589	-	phnB	hypothetical protein		STM4288							PhnB protein; putative DNA binding 3-demethylubiquinone-9 3-methyltransferase domain protein	Phosphorus Metabolism,Phosphorus Metabolism_Phosphorus Metabolism - no subcategory,Phosphorus Metabolism_Phosphorus Metabolism - no subcategory_Alkylphosphonate utilization
554	TCAAAAAGCCAGTCGTCTCCC	CP001363	1454818	-	SGDCT_MS06_G01			SGDCT_MS06	G01	STM14_1656	ncRNA	1454807	1454913	-	rprA	regulatory RNA		STM1363
555	CTCAGCCCCTTTACACCTGGC	CP001363	1680655	-	SGDCT_MS06_G02			SGDCT_MS06	G02	STM14_1916	CDS	1680626	1682119	+	ansP	L-asparagine transport protein	L-asparagine permease (L-asparagine transport protein) (SW:ANSP_SALTY): APC family	STM1584						L-asparagine transport protein; L-asparagine permease (L-asparagine transport protein) (SW:ANSP_SALTY); APC family	L-asparagine permease	Genes Regulated by SsrA-SssrB TCS
556	ATGATTGCCCCCTCGAGGCCG	CP001363	2179208	-	SGDCT_MS06_G03			SGDCT_MS06	G03	STM14_2541	CDS	2179179	2180291	+	pduQ	propanol dehydrogenase	similar to Escherichia coli CoA-linked acetaldehyde dehydrogenase and iron-dependent alcohol dehydrogenase: pyruvate-formate-lyase deactivase (AAC74323.1): propanediol utilization protein	STM2052						propanol dehydrogenase; similar to Escherichia coli CoA-linked acetaldehyde dehydrogenase and iron-dependent alcohol dehydrogenase; pyruvate-formate-lyase deactivase (AAC74323.1); propanediol utilization protein	Putative iron-containing NADPH-dependent propanol dehydrogenase	Carbohydrates,Carbohydrates_Sugar alcohols,Carbohydrates_Sugar alcohols_Propanediol utilization,GENES_WITH GC GREATER THAN 60,Propanedieol_utilization
557	ACCCGGGCAGGGGATATGCCC	CP001363	3324296	+	SGDCT_MS06_G04			SGDCT_MS06	G04	STM14_3805	CDS	3323615	3324325	-		hypothetical protein		STM3141							Molybdenum-binding periplasmic protein	Pseudogenes_in_typhi_clade
558	AGTTGAACAACCGGTTCAAAT	CP001363	980292	+	SGDCT_MS06_G05			SGDCT_MS06	G05	STM14_1062	CDS	980131	980352	-	cspD	stress response protein	similar to Escherichia coli cold shock protein CspA (AAC73967.1): stationary phase-induced
559	AGATGACGTGGCGAATAGCCC	CP001363	4542273	+	SGDCT_MS06_G06			SGDCT_MS06	G06	STM14_5156	CDS	4541394	4542302	-	lpxO	putative dioxygenase	putative dioxygenase for lipid synthesis: LpxO (gi|9454389)	STM4286						putative dioxygenase; putative dioxygenase for lipid synthesis; LpxO (gi|9454389)	Fe(2+)/alpha-ketoglutarate-dependent dioxygenase LpxO	Cell Wall and Capsule,Cell Wall and Capsule_Gram-Negative cell wall components,Cell Wall and Capsule_Gram-Negative cell wall components_Lipid A modifications
560	GAATACGCAGTAACACGATGA	CP001363	4473606	-	SGDCT_MS06_G07			SGDCT_MS06	G07	STM14_5095	CDS	4473577	4474902	+	dinF	DNA-damage-inducible SOS response protein	similar to Escherichia coli DNA-damage-inducible protein F (AAC77014.1): induced by UV and mitomycin C: SOS and lexA regulon	STM4238						DNA-damage-inducible SOS response protein; similar to Escherichia coli DNA-damage-inducible protein F (AAC77014.1); induced by UV and mitomycin C; SOS and lexA regulon	DNA-damage-inducible protein F
561	GGTCATATAGCAACGCCTCTT	CP001363	4449090	+	SGDCT_MS06_G08			SGDCT_MS06	G08	STM14_5067	CDS	4448922	4449119	-		putative cytoplasmic protein		STM4214							FIG074102: hypothetical protein
562	CCTACGACTCCCAGATGGGTA	CP001363	4180612	-	SGDCT_MS06_G09		>1 barcode	SGDCT_MS06	G09	STM14_4765	CDS	4180583	4181383	+	yigL	putative sugar phosphatase	purine and pyrimidine nucleotides are secondary substrates: yigL expression is regulated by heat shock%2C osmotic shock and starvation of glucose%2C phosphate or ammonium	STM3962					cof [R]	putative sugar phosphatase; purine and pyrimidine nucleotides are secondary substrates; yigL expression is regulated by heat shock, osmotic shock and starvation of glucose, phosphate or ammonium	Cof protein, HD superfamily hydrolase	Nucleosides and Nucleotides,Nucleosides and Nucleotides_Detoxification,Nucleosides and Nucleotides_Detoxification_Housecleaning nucleoside triphosphate pyrophosphatases
563	AAGCTGGCTAAAAGGAATTAG	CP001363	4305456	-	SGDCT_MS06_G10			SGDCT_MS06	G10	STM14_4908	CDS	4305427	4305855	+	yiiR	putative inner membrane protein		STM4083							Putative membrane protein	Pseudogenes_in_typhi_clade,Pseudogenes_gained_at_sendai_paratyphi_A_node
564	GCATTACCGATAGCACCCCGT	CP001363	136600	-	SGDCT_MS06_G11			SGDCT_MS06	G11	Intergen_STM14_0138_STM14_0139	Intergen	136226	136609					STM0116	STM14_0139.R	136571	138271	+	ilvI	Acetolactate synthase large subunit (EC 2.2.1.6); Branched-Chain Amino Acid Biosynthesis	Acetolactate synthase large subunit (EC 2.2.1.6)	Amino Acids and Derivatives,Carbohydrates,Amino Acids and Derivatives_Branched-chain amino acids,Carbohydrates_Fermentation,Amino Acids and Derivatives_Branched-chain amino acids_Branched-Chain Amino Acid Biosynthesis,Carbohydrates_Fermentation_Acetolactate synthase subunits
565	TTCCAGAGGGTCACCAAGGAG	CP001363	2862035	-	SGDCT_MS06_G12			SGDCT_MS06	G12	STM14_3267	CDS	2861933	2862097	+		hypothetical protein									hypothetical protein
566	GACGCAAAACGCCTCAGACCT	CP001363	1644751	-	SGDCT_MS06_H01			SGDCT_MS06	H01	STM14_1880	CDS	1644722	1645924	+		putative aminotransferase	similar to Escherichia coli enzyme that may degrade or block biosynthesis of endogenous mal inducer: probably aminotrasferase (AAC74694.1)	STM1557						putative aminotransferase; similar to Escherichia coli enzyme that may degrade or block biosynthesis of endogenous mal inducer; probably aminotrasferase (AAC74694.1)	Aspartate aminotransferase (EC 2.6.1.1)	Amino Acids and Derivatives,Amino Acids and Derivatives_Glutamine glutamate aspartate asparagine; ammonia assimilation,Amino Acids and Derivatives_Lysine threonine methionine and cysteine,Amino Acids and Derivatives_Glutamine glutamate aspartate asparagine; ammonia assimilation_Glutamine Glutamate Aspartate and Asparagine Biosynthesis,Amino Acids and Derivatives_Lysine threonine methionine and cy…
567	ATCGGATAAAACAACTGAGCA	CP001363	484930	-	SGDCT_MS06_H02			SGDCT_MS06	H02	STM14_0510	CDS	484901	486004	+	phnW	2-aminoethylphosphonate--pyruvate transaminase	catalyzes the formation of phosphonoacetaldehyde from 2-aminoethylphosphonate and pyruvate	STM0431	STM14_0510.J	484862				2-aminoethylphosphonate transport	2-aminoethylphosphonate:pyruvate aminotransferase (EC 2.6.1.37)	Phosphorus Metabolism,Phosphorus Metabolism_Phosphorus Metabolism - no subcategory,Phosphorus Metabolism_Phosphorus Metabolism - no subcategory_Phosphonate metabolism
568	AGCATTGATTGCCCACACAAA	CP001363	3504276	-	SGDCT_MS06_H03			SGDCT_MS06	H03	Intergen_STM14_4015_STM14_4016	Intergen	3504162	3504387					sraH
569	ATGCCCTTTCCGGGTTATACC	CP001363	4248438	-	SGDCT_MS06_H04			SGDCT_MS06	H04	STM14_4838	CDS	4248403	4249305	+	yihV	putative sugar kinase	similar to Escherichia coli putative kinase (AAD13445.1)	STM4024.S						putative sugar kinase; similar to Escherichia coli putative kinase (AAD13445.1)	Sugar kinase YihV
570	ACACCTTCTAGGATTAATATA	CP001363	4252258	-	SGDCT_MS06_H05			SGDCT_MS06	H05	STM14_4843	CDS	4252229	4253218	+	yiiD	putative acetyltransferase	similar to Escherichia coli putative acetyltransferase (AAD13450.1)	STM4029						putative acetyltransferase; similar to Escherichia coli putative acetyltransferase (AAD13450.1)	GNAT family acetyltransferase YiiD potentially involved in tRNA processing
571	ATAGGCCTACGCCCCACTATC	CP001363	3090477	+	SGDCT_MS06_H06			SGDCT_MS06	H06	STM14_3531	CDS	3089457	3090506	-	truD	tRNA pseudouridine synthase D	catalyzes the modification of U13 in tRNA(Glu)	STM2928						tRNA pseudouridine synthase D; catalyzes the modification of U13 in tRNA(Glu)	tRNA pseudouridine 13 synthase (EC 4.2.1.-)	RNA Metabolism,RNA Metabolism_RNA processing and modification,RNA Metabolism_RNA processing and modification_tRNA modification Bacteria,RNA Metabolism_RNA processing and modification_tRNA modification Archaea,RNA Metabolism_RNA processing and modification_tRNA processing
572	GCCAGCAAAAGCCTGCCCTCG	CP001363	360917	-	SGDCT_MS06_H07			SGDCT_MS06	H07	STM14_0371	CDS	360888	361502	+	prfH	peptide chain release factor-like protein	similar to release factor 1 and 2	STM0315						peptide chain release factor-like protein; similar to release factor 1 and 2	Peptide chain release factor homolog	Protein Metabolism,Protein Metabolism_Protein biosynthesis,Protein Metabolism_Protein biosynthesis_Translation termination factors bacterial
573	GCAAACTTACACATAGCGACA	CP001363	745784	-	SGDCT_MS06_H08			SGDCT_MS06	H08	STM14_0798	CDS	745755	747707	+	nagE	N-acetyl glucosamine specific PTS system components IIABC	phosphoenolpyruvate-dependent sugar phosphotransferase system: catalyzes the phosphorylation of incoming sugar substrates concomitant with their translocation across the cell membrane: IIB is phosphorylated by IIA and then transfers the phosphoryl group to the sugar: IIC forms the translocation channel	STM0685						N-acetyl glucosamine specific PTS system components IIABC; phosphoenolpyruvate-dependent sugar phosphotransferase system; catalyzes the phosphorylation of incoming sugar substrates concomitant with their translocation across the cell membrane; IIB is phosphorylated by IIA and then transfers the phosphoryl group to the sugar; IIC forms the translocation channel	PTS system, N-acetylglucosamine-specific IIA component (EC 2.7.1.69) / PTS system, N-acetylglucosamine-specific IIB component (EC 2.7.1.69) / PTS system, N-acetylglucosamine-specific IIC component (EC 2.7.1.69)	Cell Wall and Capsule,Carbohydrates,Cell Wall and Capsule_Capsular and extracellular polysacchrides,Carbohydrates_Aminosugars,Cell Wall and Capsule_Capsular and extracellular polysacchrides_Sialic Acid Metabolism,Carbohydrates_Aminosugars_Chitin and N-acetylglucosamine utilization,Genes with CRP binding sites,Genes with FNR binding sites,HEG-Genes
574	CGGAGCCTGTATCCATTTTTC	CP001363	201286	+	SGDCT_MS06_H09			SGDCT_MS06	H09	STM14_0201	CDS	198925	201315	-	gcd	glucose dehydrogenase	similar to Escherichia coli glucose dehydrogenase (AAC73235.1)	STM0169						glucose dehydrogenase; similar to Escherichia coli glucose dehydrogenase (AAC73235.1)	Glucose dehydrogenase, PQQ-dependent (EC 1.1.5.2)	Respiration,Carbohydrates,Respiration_Electron donating reactions,Carbohydrates_Central carbohydrate metabolism,Carbohydrates_Monosaccharides,Respiration_Electron donating reactions_Respiratory dehydrogenases 1,Carbohydrates_Central carbohydrate metabolism_Entner-Doudoroff Pathway,Carbohydrates_Monosaccharides_D-gluconate and ketogluconates metabolism,Genes Repressedby Qse TCS,Genes with CRP bind…
575	GCTTCATCATATATCCGAGCC	CP001363	4828402	-	SGDCT_MS06_H10			SGDCT_MS06	H10	Intergen_STM14_5478_STM14_5479	Intergen	4828311	4828501						STM14_5479	4828502	4828636	+		hypothetical protein	hypothetical protein
576	CAGAGACGAAGTTGCAATCAT	CP001363	891745	+	SGDCT_MS06_H11			SGDCT_MS06	H11	STM14_955	CDS	891514	891774	-	ybiJ	hypothetical protein		STM0823	STM14_0955						probable exported protein YPO2521	Genes with CRP binding sites,HEG-Genes
577	ACCACGCACACCAAGGCACGC	CP001363	3284441	+	SGDCT_MS07_A01			SGDCT_MS07	A01	STM14_3749	CDS	3283463	3284470	-	yggM	putative periplasmic protein	similar to Escherichia coli putative alpha helix chain (AAC75993.1)	STM3105						putative periplasmic protein; similar to Escherichia coli putative alpha helix chain (AAC75993.1)	Putative alpha helix chain
578	CCTATTCTAAACAGATGCATA	CP001363	2394775	+	SGDCT_MS07_A02			SGDCT_MS07	A02	STM14_2769	CDS	2392438	2394804	-	sspH2	leucine-rich repeat-containing protein	induced by the SPI-2 regulator ssrA/B: secreted by SPI-2	STM2241						leucine-rich repeat-containing protein; induced by the SPI-2 regulator ssrA/B; secreted by SPI-2	Secreted effector protein	TTSS effectors,TTSS2-effectors,SPI-12
579	TACAGCCTACGCCTCTAGAAC	CP001363	2340661	+	SGDCT_MS07_A03			SGDCT_MS07	A03	STM14_2700	CDS	2339668	2340690	-	galS	DNA-binding transcriptional regulator GalS	negative regulator of the mglBAC operon for galactose utilization	STM2191						DNA-binding transcriptional regulator GalS; negative regulator of the mglBAC operon for galactose utilization	Mgl repressor and galactose ultrainduction factor GalS, HTH-type transcriptional regulator	Carbohydrates,Carbohydrates_Di- and oligosaccharides,Carbohydrates_Di- and oligosaccharides_Lactose and Galactose Uptake and Utilization,Genes with CRP binding sites
580	ACCTACCATGCCTAGTGTACT	CP001363	3749331	+	SGDCT_MS07_A04			SGDCT_MS07	A04	Intergen_STM14_4294_STM14_4295	Intergen	3749298	3749624					STM3567	STM14_4294.J	3748200	3749360	-	livJ	leu/ile/val/thr-binding protein precursor	High-affinity leucine-specific transport system, periplasmic binding protein LivK (TC 3.A.1.4.1)	Membrane Transport,Membrane Transport_ABC transporters,Membrane Transport_ABC transporters_ABC transporter branched-chain amino acid (TC 3.A.1.4.1),Pseudogenes_in_typhi_clade,Pseudogenes_Typhi_specific
581	CAGAAAGTAATAATCTCTCAC	CP001363	2008641	-	SGDCT_MS07_A05			SGDCT_MS07	A05	STM14_2314	CDS	2008612	2009178	+	yecD	hypothetical protein		STM1902					entB [J]		Nicotinamidase/isochorismatase family protein	Cofactors Vitamins Prosthetic Groups Pigments,Cofactors Vitamins Prosthetic Groups Pigments_NAD and NADP,Cofactors Vitamins Prosthetic Groups Pigments_NAD and NADP_NAD and NADP cofactor biosynthesis global
582	TGCATCACGACACTTAGAAGC	CP001363	3240895	-	SGDCT_MS07_A06			SGDCT_MS07	A06	STM14_3697	CDS	3240866	3241195	+	ygfE	Z-ring-associated protein		STM3060					zapA [R]		Z-ring-associated protein ZapA	Cell Division and Cell Cycle,Cell Division and Cell Cycle_Cell Division and Cell Cycle - no subcategory,Cell Division and Cell Cycle_Cell Division and Cell Cycle - no subcategory_Bacterial Cytoskeleton
583	TACGTTGATTAGAAGCATTCC	CP001363	4822914	+	SGDCT_MS07_A07			SGDCT_MS07	A07	STM14_5467	CDS	4821879	4822943	-		hypothetical protein	contains putative diguanylate cyclase/phosphodiesterase domain 1	STM4551					pleD [J]	hypothetical protein; contains putative diguanylate cyclase/phosphodiesterase domain 1	Putative membrane protein	Fur Regulon
584	CTTATCGAGTACTCCGCCCTA	CP001363	4593055	-	SGDCT_MS07_A08			SGDCT_MS07	A08	STM14_5215	CDS	4593026	4593202	+	ecnA	putative entericidin A precursor		STM4335							Entericidin B precursor
585	GCCGCCATATTAACTTGCTCT	CP001363	3361804	-	SGDCT_MS07_A09			SGDCT_MS07	A09	STM14_3853	CDS	3361775	3362089	+	ygiN	putative cytoplasmic protein		STM3180							FIG00896075: hypothetical protein
586	CACGCCTTGCAGCATCTGCCG	CP001363	843039	+	SGDCT_MS07_A10			SGDCT_MS07	A10	STM14_0902	CDS	842160	843068	-		putative inner membrane protein		STM0777							Putative inner membrane protein
587	CCCCATCGCTTATAAGAGCTA	CP001363	4725555	+	SGDCT_MS07_A11			SGDCT_MS07	A11	STM14_5364	CDS	4724580	4725584	-	argI	ornithine carbamoyltransferase subunit I	catalyzes the formation of L-citrulline from carbamoyl phosphate and L-ornithine in arginine biosynthesis and degradation: E. coli K12 has two genes%2C argF and argI%2C capable of producing functional ornithine carbamoyltransferase. When both are active in the same cell%2C the two gene products form a family of four hybrid trimeric isoenzymes designated%2C FFF%2C FFI%2C FII%2C and III.	STM4469						ornithine carbamoyltransferase subunit I; catalyzes the formation of L-citrulline from carbamoyl phosphate and L-ornithine in arginine biosynthesis and degradation; E. coli K12 has two genes, argF and argI, capable of producing functional ornithine carbamoyltransferase. When both are active in the same cell, the two gene products form a family of four hybrid trimeric isoenzymes designated, FFF, F…	Ornithine carbamoyltransferase (EC 2.1.3.3)	Amino Acids and Derivatives,Amino Acids and Derivatives_Arginine; urea cycle polyamines,Amino Acids and Derivatives_Arginine; urea cycle polyamines_Arginine Deiminase Pathway,Amino Acids and Derivatives_Arginine; urea cycle polyamines_Arginine and Ornithine Degradation,Amino Acids and Derivatives_Arginine; urea cycle polyamines_Arginine Biosynthesis extended,Amino Acids and Derivatives_Arginine; …
588	TACAATAGGTTGCACACTTAC	CP001363	4311617	+	SGDCT_MS07_A12			SGDCT_MS07	A12	STM14_4917	CDS	4311161	4311646	-	menG	ribonuclease activity regulator protein RraA	regulator of RNase E: increases half-life and abundance of RNAs: interacts with RNase E possibly inhibiting catalytic activity	STM4089						ribonuclease activity regulator protein RraA; regulator of RNase E; increases half-life and abundance of RNAs; interacts with RNase E possibly inhibiting catalytic activity	Ribonuclease E inhibitor RraA	RNA Metabolism,RNA Metabolism_RNA processing and modification,RNA Metabolism_RNA processing and modification_RNA processing and degradation bacterial,Genes with FNR binding sites
589	ACTGACCCCGCCTAGCCGTCC	CP001363	3440495	+	SGDCT_MS07_B01			SGDCT_MS07	B01	STM14_3937	CDS	3439691	3440524	-	agaR	AGA operon transcriptional repressor	similar to Escherichia coli putative DeoR-type transcriptional regulator of Aga operon (AAC76165.1): DeoR family	STM3252						AGA operon transcriptional repressor; similar to Escherichia coli putative DeoR-type transcriptional regulator of Aga operon (AAC76165.1); DeoR family	Transcriptional repressor of aga operon
590	CCACTCGCGTCCAACAACGCC	CP001363	1118814	-	SGDCT_MS07_B02			SGDCT_MS07	B02	STM14_1213	CDS	1118785	1119237	+	ycbG	hypothetical protein	similar to Escherichia coli putative dehydrogenase (AAC74042.1)	STM1069						hypothetical protein; similar to Escherichia coli putative dehydrogenase (AAC74042.1)	Macrodomain Ter protein YcbG
591	ACAAGATATCCAGAGTCTAAC	CP001363	1607822	+	SGDCT_MS07_B03			SGDCT_MS07	B03	STM14_1838	CDS	1607474	1607908	-	marR	DNA-binding transcriptional repressor MarR	Repressor of the marRAB operon which is involved in the activation of both antibiotic resistance and oxidative stress genes	STM1520						DNA-binding transcriptional repressor MarR; Repressor of the marRAB operon which is involved in the activation of both antibiotic resistance and oxidative stress genes	Multiple antibiotic resistance protein MarR	Virulence Disease and Defense,Virulence Disease and Defense_Resistance to antibiotics and toxic compounds,Virulence Disease and Defense_Resistance to antibiotics and toxic compounds_Multiple Antibiotic Resistance MAR locus
592	GCCATCGGAGACCTCTCATAA	CP001363	86134	+	SGDCT_MS07_B04			SGDCT_MS07	B04	STM14_0086	CDS	86109	86246	-		hypothetical protein		STM0072	STM14_0085.R	84892	86163		caiB	Crotonobetainyl-CoA:carnitine CoA-transferase (EC 2.8.3.-); Carnitine Metabolism in Microorganisms	Crotonobetainyl-CoA:carnitine CoA-transferase (EC 2.8.3.-)	Fatty Acids Lipids and Isoprenoids,Fatty Acids Lipids and Isoprenoids_Fatty acids,Fatty Acids Lipids and Isoprenoids_Fatty acids_Carnitine Metabolism in Microorganisms
593	ATTGTACGGGTTCACATAGTA	CP001363	4102910	+	SGDCT_MS07_B05			SGDCT_MS07	B05	STM14_4676	CDS	4101443	4103047	-	yieN	regulatory ATPase RavA	interacts with LdcI%2C lysine decarboxylase: may be active in late log/ early stationary phase	STM3879	STM14_4676.J		4102972		ravA [D]	paral putative regulator protein	Putative regulator protein
594	GGGAGAATGTCACAACTAGGC	CP001363	506121	+	SGDCT_MS07_B06			SGDCT_MS07	B06	Intergen_STM14_0532_STM14_0533	Intergen	506050	506234						STM14_0532.P	506077	506132	-	SraA [P]	constitutively expressed under all tested conditions
595	CGTGTATATTCATGTATGTTA	CP001363	4046060	+	SGDCT_MS07_B07			SGDCT_MS07	B07	Intergen_STM14_4620_STM14_4622	Intergen	4045476	4046072						STM14_4621.R	4045472	4046089	-	eda [J]	2-dehydro-3-deoxyphosphogalactonate aldolase (EC 4.1.2.21); D-galactonate catabolism
596	CCATACATAGATTCCTGATTG	CP001363	377377	-	SGDCT_MS07_B08			SGDCT_MS07	B08	STM14_0389	CDS	377348	378313	+		putative transcriptional regulator	similar to Escherichia coli putative transcriptional regulator LysR-type (AAC74869.1): LysR family	STM0333						putative transcriptional regulator; similar to Escherichia coli putative transcriptional regulator LysR-type (AAC74869.1); LysR family	Putative LysR family transcriptional regulator
597	CAGCACTACACCGTCCCCGCG	CP001363	665614	-	SGDCT_MS07_B09			SGDCT_MS07	B09	STM14_0702	CDS	665585	666745	+	ybdL	putative aminotransferase	catalyzes the transfer of an amino moiety	STM0603	STM14_0702.J	665549			araT [J]	aminotransferase, class I	Aspartate aminotransferase (EC 2.6.1.1)	Amino Acids and Derivatives,Amino Acids and Derivatives_Glutamine glutamate aspartate asparagine; ammonia assimilation,Amino Acids and Derivatives_Lysine threonine methionine and cysteine,Amino Acids and Derivatives_Glutamine glutamate aspartate asparagine; ammonia assimilation_Glutamine Glutamate Aspartate and Asparagine Biosynthesis,Amino Acids and Derivatives_Lysine threonine methionine and cy…
598	CAACAGAAGGCCACACCGGCC	CP001363	527949	+	SGDCT_MS07_B10			SGDCT_MS07	B10	STM14_0555	CDS	527508	527978	-	ylaC	putative inner membrane protein		STM0471							Putative inner membrane protein	Genes with CRP binding sites
599	TGAACCCTGACGAAGCACGCG	CP001363	565534	+	SGDCT_MS07_B11			SGDCT_MS07	B11	STM14_0592	CDS	564709	565563	-	ybbN	putative thioredoxin protein	similar to Escherichia coli putative thioredoxin-like protein (AAC73594.1)	STM0504	STM14_0592.R		565590			COG3118: Thioredoxin domain-containing protein; Experimental tye	FIG000875: Thioredoxin domain-containing protein EC-YbbN
600	ACCATTCGCTCTGTCATAGAG	CP001363	4862298	+	SGDCT_MS07_B12			SGDCT_MS07	B12	STM14_5513	CDS	4861770	4862327	-	sthD	putative fimbrial subunit	similar to Escherichia coli fimbrial morphology (AAC77275.1)	STM4592						putative fimbrial subunit; similar to Escherichia coli fimbrial morphology (AAC77275.1)	putative fimbrial subunit	Adherence Factors-Fimbrial
601	TCTCGGAACAGAATGCAGCCT	CP001363	4829772	-	SGDCT_MS07_C01			SGDCT_MS07	C01	STM14_5482	CDS	4829743	4830816	+	yjjU	putative phosphoesterase		STM4563							FIG00638703: hypothetical protein
602	TAATACCATGACCGGATGCAT	CP001363	3736057	-	SGDCT_MS07_C02			SGDCT_MS07	C02	STM14_4278	CDS	3736028	3736444	+	yhhA	hypothetical protein		STM3552							FIG00638953: hypothetical protein
603	GTACCATTAAAAGTATGTTGA	CP001363	299826	-	SGDCT_MS07_C03			SGDCT_MS07	C03	STM14_0304	CDS	299797	300567	+	yafE	putative methyltransferase	similar to Escherichia coli putative biotin synthesis protein (AAC73315.1): involved in menaquinone/biotin biosynthesis	STM0259						putative methyltransferase; similar to Escherichia coli putative biotin synthesis protein (AAC73315.1); involved in menaquinone/biotin biosynthesis	SAM-dependent methyltransferase YafE (UbiE paralog)
604	GTATCCCGTCATAACAGGCTC	CP001363	2763785	+	SGDCT_MS07_C04			SGDCT_MS07	C04	STM14_3146	CDS	2763716	2763949	+		putative periplasmic protein		STM2565	STM14_3145.J	2759807	2763814	-	purG	phosphoribosylformylglycinamidine synthase	Phosphoribosylformylglycinamidine synthase, synthetase subunit (EC 6.3.5.3) / Phosphoribosylformylglycinamidine synthase, glutamine amidotransferase subunit (EC 6.3.5.3)	Nucleosides and Nucleotides,Nucleosides and Nucleotides_Purines,Nucleosides and Nucleotides_Purines_De Novo Purine Biosynthesis
605	GATAACATCAAGAGACCAGTT	CP001363	694032	+	SGDCT_MS07_C05			SGDCT_MS07	C05	STM14_0733	CDS	693678	694061	-	ccrB	camphor resistance protein CrcB	may be involved in chromosome condensation: overexpression in Escherichia coli protects against decondensation by camphor: overexpressing the protein results in an increase in supercoiling	STM0630						camphor resistance protein CrcB; may be involved in chromosome condensation; overexpression in Escherichia coli protects against decondensation by camphor; overexpressing the protein results in an increase in supercoiling	CrcB protein
606	TCCAATAAAAGAGGATAGTGC	CP001363	1751686	+	SGDCT_MS07_C06			SGDCT_MS07	C06	STM14_1993	CDS	1751560	1751715	-		putative cytoplasmic protein			STM14_1993.RJ		1751826			probable lipoprotein YPO2331	probable lipoprotein YPO2331
607	AAAAAGCAACGGGTCGAACGG	CP001363	1986909	+	SGDCT_MS07_C07			SGDCT_MS07	C07	STM14_2287	CDS	1986648	1986938	-	yebG	DNA damage-inducible protein YebG	in SOS regulon: dependent on cyclic AMP and H-NS	STM1882						DNA damage-inducible protein YebG; in SOS regulon; dependent on cyclic AMP and H-NS	DNA damage-inducible gene in SOS regulon, dependent on cyclic AMP and H-NS	Pseudogenes_in_typhi_clade,Pseudogenes_gained_at_sendai_paratyphi_A_node
608	CGCCGTACGGTCTCTCACCTG	CP001363	4646791	-	SGDCT_MS07_C08			SGDCT_MS07	C08	STM14_5281	CDS	4646651	4647382	+	fklB	peptidyl-prolyl cis-trans isomerase	FKBP-type: rotamase: catalyzes the cis-trans isomerization of proline imidic peptide bonds in oligopeptides	STM4397	STM14_5281.LR	4646762				peptidyl-prolyl cis-trans isomerase; FKBP-type; rotamase; catalyzes the cis-trans isomerization of proline imidic peptide bonds in oligopeptides	FKBP-type peptidyl-prolyl cis-trans isomerase FklB (EC 5.2.1.8)	Protein Metabolism,Protein Metabolism_Protein folding,Protein Metabolism_Protein folding_Peptidyl-prolyl cis-trans isomerase
609	TATCTATTAAATAAGCTTAGG	CP001363	834786	-	SGDCT_MS07_C09			SGDCT_MS07	C09	STM14_0894	CDS	834757	835836	+		putative ABC transport protein	similar to Escherichia coli ferric enterobactin transport (AAC73691.1)	STM0770					hemU-1 [J]	putative ABC transport protein; similar to Escherichia coli ferric enterobactin transport (AAC73691.1)	Iron(III) dicitrate transport system permease protein FecD (TC 3.A.1.14.1)
610	ACAGCAAAGCGGCGCATAACT	CP001363	3501584	-	SGDCT_MS07_C10			SGDCT_MS07	C10	STM14_4012	CDS	3501555	3501827	+	ptsO	phosphohistidinoprotein-hexose phosphotransferase component of N-regulated PTS system (Npr)	similar to Escherichia coli phosphocarrier protein HPr-like NPr: nitrogen-related: exchanges phosphate with Enzyme I Hpr (AAC76238.1)	STM3324						phosphohistidinoprotein-hexose phosphotransferase component of N-regulated PTS system (Npr); similar to Escherichia coli phosphocarrier protein HPr-like NPr; nitrogen-related; exchanges phosphate with Enzyme I Hpr (AAC76238.1)	Phosphocarrier protein, nitrogen regulation associated
611	TTAGATAGATCAAAAATGACC	CP001363	2287541	+	SGDCT_MS07_C11			SGDCT_MS07	C11	STM14_2642	CDS	2286518	2287570	-	fbaB	fructose-bisphosphate aldolase	catalyzes the formation of glycerone phosphate and D-glyceraldehyde 3-phosphate from D-fructose 1%2C6-bisphosphate	STM2141						fructose-bisphosphate aldolase; catalyzes the formation of glycerone phosphate and D-glyceraldehyde 3-phosphate from D-fructose 1,6-bisphosphate	Fructose-bisphosphate aldolase class I (EC 4.1.2.13)	Carbohydrates,Carbohydrates_Central carbohydrate metabolism,Carbohydrates_Carbohydrates - no subcategory,Carbohydrates_Central carbohydrate metabolism_Glycolysis and Gluconeogenesis,Carbohydrates_Carbohydrates - no subcategory_Unknown carbohydrate utilization ( cluster Yeg ),Genes Repressedby Qse TCS,Genes with CRP binding sites
612	CGGGACGCCCGTACAACACAA	CP001363	4830842	-	SGDCT_MS07_C12			SGDCT_MS07	C12	STM14_5483	CDS	4830813	4831586	+	yjjV	putative deoxyribonuclease YjjV		STM4564							Putative deoxyribonuclease YjjV	DNA Metabolism,Carbohydrates,DNA Metabolism_DNA Metabolism - no subcategory,Carbohydrates_Monosaccharides,DNA Metabolism_DNA Metabolism - no subcategory_YcfH,Carbohydrates_Monosaccharides_Deoxyribose and Deoxynucleoside Catabolism,GENES_WITH GC GREATER THAN 60
613	ACGTCTACGCTCCCAAACACA	CP001363	1917268	+	SGDCT_MS07_D01			SGDCT_MS07	D01	STM14_2182	CDS	1916578	1917297	-	fadR	fatty acid metabolism regulator	Multifunctional regulator of fatty acid metabolism	STM1805						fatty acid metabolism regulator; Multifunctional regulator of fatty acid metabolism	Transcriptional regulator for fatty acid degradation FadR, GntR family
614	CACTTACCGGCTGCCCAACCC	CP001363	2329504	-	SGDCT_MS07_D02			SGDCT_MS07	D02	STM14_2688	CDS	2329475	2329873	+	yohJ	hypothetical protein		STM2181					lrgA		Antiholin-like protein LrgA	Regulation and Cell signaling,Regulation and Cell signaling_Programmed Cell Death and Toxin-antitoxin Systems,Regulation and Cell signaling_Programmed Cell Death and Toxin-antitoxin Systems_Murein hydrolase regulation and cell death,Genes with CRP binding sites
615	AGAGGACCGCCGCTTTCACAA	CP001363	3070545	-	SGDCT_MS07_D03			SGDCT_MS07	D03	STM14_3511	CDS	3070516	3073083	+	mutS	DNA mismatch repair protein	This protein performs the mismatch recognition step during the DNA repair process	STM2909						DNA mismatch repair protein; This protein performs the mismatch recognition step during the DNA repair process	DNA mismatch repair protein MutS	DNA Metabolism,DNA Metabolism_DNA repair,DNA Metabolism_DNA repair_DNA repair bacterial MutL-MutS system,DNA Metabolism_DNA repair_DNA repair system including RecA MutS and a hypothetical protein
616	CACCCTCGACGCCTAATTCCC	CP001363	4273667	-	SGDCT_MS07_D04			SGDCT_MS07	D04	STM14_4870	CDS	4273638	4274486	+	rhaR	transcriptional activator RhaR	activates the expression of rhaRS in response to L-rhamnose	STM4049						transcriptional activator RhaR; activates the expression of rhaRS in response to L-rhamnose	L-rhamnose operon transcriptional activator RhaR	Carbohydrates,Carbohydrates_Monosaccharides,Carbohydrates_Monosaccharides_L-rhamnose utilization
617	TGTTACCTGCACTCTCCTAAC	CP001363	110673	+	SGDCT_MS07_D05			SGDCT_MS07	D05	STM14_0115	CDS	110043	110702	-	rluA	23S rRNA/tRNA pseudouridine synthase A	catalyzes the synthesis of pseudouridine from uracil-746 in 23S ribosomal RNA and from uracil-32 in the anticodon stem and loop of transfer RNAs	STM0095						23S rRNA/tRNA pseudouridine synthase A; catalyzes the synthesis of pseudouridine from uracil-746 in 23S ribosomal RNA and from uracil-32 in the anticodon stem and loop of transfer RNAs	Ribosomal large subunit pseudouridine synthase A (EC 4.2.1.70)	RNA Metabolism,Protein Metabolism,RNA Metabolism_RNA processing and modification,Protein Metabolism_Protein biosynthesis,RNA Metabolism_RNA processing and modification_RNA pseudouridine syntheses,RNA Metabolism_RNA processing and modification_tRNA modification Bacteria,Protein Metabolism_Protein biosynthesis_Ribosome biogenesis bacterial
618	ACGGGTCCGAAATACAATTGG	CP001363	835865	-	SGDCT_MS07_D06			SGDCT_MS07	D06	STM14_0895	CDS	835836	836612	+		putative ABC-type cobalamin/Fe3+-siderophore transport component	similar to Escherichia coli ATP-binding component of ferric enterobactin transport (AAC73689.1)	STM0771					fhuC [R]	putative ABC-type cobalamin/Fe3+-siderophore transport component; similar to Escherichia coli ATP-binding component of ferric enterobactin transport (AAC73689.1)	Ferrichrome transport ATP-binding protein FhuC (TC 3.A.1.14.3)
619	TCAACGACAAATCTAAGAGAC	CP001363	4433949	+	SGDCT_MS07_D07			SGDCT_MS07	D07	STM14_5048	CDS	4433373	4433978	-		putative cytoplasmic protein		STM4199							putative cytoplasmic protein
620	CCTATGGATCACGAATGAAAT	CP001363	4531786	-	SGDCT_MS07_D08			SGDCT_MS07	D08	STM14_5145	CDS	4531757	4532428	+	nrfC	putative formate-dependent nitrite reductase	similar to Escherichia coli formate-dependent nitrite reductase: FeS centers (AAC77042.1)	STM4279						putative formate-dependent nitrite reductase; similar to Escherichia coli formate-dependent nitrite reductase; FeS centers (AAC77042.1)	NrfC protein	Nitrogen Metabolism,Nitrogen Metabolism_Nitrogen Metabolism - no subcategory,Nitrogen Metabolism_Nitrogen Metabolism - no subcategory_Nitrate and nitrite ammonification
621	GTGACAAAACACCGACGGACG	CP001363	4705236	+	SGDCT_MS07_D09			SGDCT_MS07	D09	STM14_5342	CDS	4704801	4705265	-	nrdG	anaerobic ribonucleotide reductase-activating protein	activates anaerobic ribonucleoside-triphosphate reductase under anaerobic conditions	STM4451						anaerobic ribonucleotide reductase-activating protein; activates anaerobic ribonucleoside-triphosphate reductase under anaerobic conditions	Ribonucleotide reductase of class III (anaerobic), activating protein (EC 1.97.1.4)	Nucleosides and Nucleotides,Nucleosides and Nucleotides_Nucleosides and Nucleotides - no subcategory,Nucleosides and Nucleotides_Nucleosides and Nucleotides - no subcategory_Ribonucleotide reduction
622	TGACTATATTATTTGGACCAC	CP001363	186591	-	SGDCT_MS07_D10			SGDCT_MS07	D10	STM14_0190	CDS	186562	189159	+	acnB	bifunctional aconitate hydratase 2/2-methylisocitrate dehydratase	catalyzes the conversion of citrate to isocitrate and the conversion of 2-methylaconitate to 2-methylisocitrate	STM0158						bifunctional aconitate hydratase 2/2-methylisocitrate dehydratase; catalyzes the conversion of citrate to isocitrate and the conversion of 2-methylaconitate to 2-methylisocitrate	Aconitate hydratase 2 (EC 4.2.1.3) @ 2-methylisocitrate dehydratase (EC 4.2.1.99)	Carbohydrates,Carbohydrates_Central carbohydrate metabolism,Carbohydrates_Organic acids,Carbohydrates_Central carbohydrate metabolism_Glyoxylate bypass,Carbohydrates_Central carbohydrate metabolism_TCA Cycle,Carbohydrates_Organic acids_Methylcitrate cycle,Carbohydrates_Organic acids_Propionate-CoA to Succinate Module,Genes with CRP binding sites,HEG-Genes
623	GAACCCATTAGATCCTGCACA	CP001363	2527902	+	SGDCT_MS07_D11			SGDCT_MS07	D11	STM14_2910	CDS	2527443	2527931	-	cvpA	colicin V production protein	membrane protein required for colicin V production	STM2363						colicin V production protein; membrane protein required for colicin V production	Colicin V production protein	Virulence Disease and Defense,Virulence Disease and Defense_Bacteriocins ribosomally synthesized antibacterial peptides,Virulence Disease and Defense_Bacteriocins ribosomally synthesized antibacterial peptides_Colicin V and Bacteriocin Production Cluster
624	GACTCTGCACGCACACGTTCC	CP001363	3225778	+	SGDCT_MS07_D12			SGDCT_MS07	D12	STM14_3679	CDS	3225541	3225807	-	ygfY	hypothetical protein		STM3047							YgfY COG2938
625	GATCATGAATAAAGTGAACTG	CP001363	1663830	-	SGDCT_MS07_E01			SGDCT_MS07	E01	STM14_1896	CDS	1663744	1664625	+	yddG	hypothetical protein			STM14_1896.J2	1664573	1664692	-
626	GAGGGTATATCCCATCAATAA	CP001363	1800350	+	SGDCT_MS07_E02			SGDCT_MS07	E02	STM14_2047	CDS	1799672	1800379	-		hypothetical protein	putative diguanylate cyclase/phosphodiesterase domain 2	STM1697						hypothetical protein; putative diguanylate cyclase/phosphodiesterase domain 2	FIG01046389: hypothetical protein
627	ACGCCTCGCTCTGTTATCTAT	CP001363	882988	+	SGDCT_MS07_E03			SGDCT_MS07	E03	STM14_947	CDS	881887	883017	-	ybhS	putative transport protein	putative ABC superfamily membrane protein	STM0816	STM14_0947				bioC [D]	putative transport protein; putative ABC superfamily membrane protein	ABC transport system, permease component YbhS	Membrane Transport,Membrane Transport_ABC transporters,Membrane Transport_ABC transporters_ATP-dependent efflux pump transporter Ybh,Genes with CRP binding sites
628	GACCCACACGCGCACTGAATG	CP001363	3351396	-	SGDCT_MS07_E04			SGDCT_MS07	E04	STM14_3843	CDS	3351367	3352674	+	ygiK	putative transporter	hypothetical 46.1 kDa protein in plsC 3'region (SW:YGIK_SALTY): integral membrane protein	STM3171						putative transporter; hypothetical 46.1 kDa protein in plsC 3'region (SW:YGIK_SALTY); integral membrane protein	TRAP-type C4-dicarboxylate transport system, large permease component	Membrane Transport,Membrane Transport_TRAP transporters,Membrane Transport_TRAP transporters_TRAP Transporter collection
629	ACATCAAGCTCTATCGAACGG	CP001363	3519647	+	SGDCT_MS07_E05			SGDCT_MS07	E05	STM14_4027	CDS	3518801	3519676	-	nanK	N-acetylmannosamine kinase	catalyzes the phosphorylation of the N-acetylmannosamine (ManNAc) liberated from N-acetyl-neuraminic acid by the nanA protein	STM3336						N-acetylmannosamine kinase; catalyzes the phosphorylation of the N-acetylmannosamine (ManNAc) liberated from N-acetyl-neuraminic acid by the nanA protein	N-acetylmannosamine kinase (EC 2.7.1.60)	Cell Wall and Capsule,Cell Wall and Capsule_Capsular and extracellular polysacchrides,Cell Wall and Capsule_Capsular and extracellular polysacchrides_Sialic Acid Metabolism,GENES_WITH GC GREATER THAN 60
630	TTGACGAAATAACAGTAGGTA	CP001363	1845080	-	SGDCT_MS07_E06			SGDCT_MS07	E06	Intergen_STM14_2103_STM14_2105	Intergen	1845018	1845427					STM1740	STM14_2104.J	1845021	1845380	+	yciU	conserved hypothetical protein	FIG002901: hypothetical protein co-occurring with Cardiolipin synthetase
631	TACTTCTACGACACCAGTTCC	CP001363	3774136	+	SGDCT_MS07_E07			SGDCT_MS07	E07	STM14_4319	CDS	3773830	3774165	-	uspB	universal stress protein UspB	ppGpp-dependent%2C membrane associated%2C stress protein produced under conditions of nutrient deprivation%2C osmotic shock and oxidative stress	STM3590						universal stress protein UspB; ppGpp-dependent, membrane associated, stress protein produced under conditions of nutrient deprivation, osmotic shock and oxidative stress	Universal stress protein B	Stress Response,Stress Response_Stress Response - no subcategory,Stress Response_Stress Response - no subcategory_Universal stress protein family
632	CGGAACTTAGCTCTCCACAAT	CP001363	2015952	-	SGDCT_MS07_E08			SGDCT_MS07	E08	STM14_2324	CDS	2015923	2017794	+		putative penicillin-binding protein	penicillin-binding protein 2: PBP-2 (SW:PBP2_SALTY)	STM1910					mrdA [J]	putative penicillin-binding protein; penicillin-binding protein 2; PBP-2 (SW:PBP2_SALTY)	Penicillin-binding protein 2 (PBP-2)	Cell Wall and Capsule,RNA Metabolism,Cell Wall and Capsule_Cell Wall and Capsule - no subcategory,RNA Metabolism_RNA processing and modification,Cell Wall and Capsule_Cell Wall and Capsule - no subcategory_Peptidoglycan Biosynthesis,RNA Metabolism_RNA processing and modification_16S rRNA modification within P site of ribosome,Genes Regulated by SsrA-SssrB TCS,Pseudogenes_in_typhi_clade,Pseudogene…
633	CCTGACAACGTCAAACTACAC	CP001363	4124336	-	SGDCT_MS07_E09			SGDCT_MS07	E09	STM14_4699	CDS	4124310	4124570	+	ilvM	acetolactate synthase 2 regulatory subunit	similar to Escherichia coli acetolactate synthase II: valine insensitive (AAC77489.1)	STM3902	STM14_4699.RJ	4124307				Acetolactate synthase small subunit (EC 2.2.1.6); Branched-Chain Amino Acid Biosynthesis	Acetolactate synthase small subunit (EC 2.2.1.6)	Amino Acids and Derivatives,Carbohydrates,Amino Acids and Derivatives_Branched-chain amino acids,Carbohydrates_Fermentation,Amino Acids and Derivatives_Branched-chain amino acids_Branched-Chain Amino Acid Biosynthesis,Carbohydrates_Fermentation_Acetolactate synthase subunits
634	GTGGACCTGATTAATTCAACA	CP001363	3081835	+	SGDCT_MS07_E10		>1 barcode	SGDCT_MS07	E10	STM14_3520	CDS	3080941	3081864	-	ygbJ	3-hydroxyisobutyrate dehydrogenase	similar to Escherichia coli putative dehydrogenase (AAC75778.1)	STM2918					garR [J]_1	3-hydroxyisobutyrate dehydrogenase; similar to Escherichia coli putative dehydrogenase (AAC75778.1)	D-beta-hydroxybutyrate dehydrogenase (EC 1.1.1.30)	Fatty Acids Lipids and Isoprenoids,Fatty Acids Lipids and Isoprenoids_Fatty Acids Lipids and Isoprenoids - no subcategory,Fatty Acids Lipids and Isoprenoids_Fatty Acids Lipids and Isoprenoids - no subcategory_Polyhydroxybutyrate metabolism,GENES_WITH GC GREATER THAN 60,Pseudogenes_in_typhi_clade,Pseudogenes_Typhi_specific
635	CGAGACAATAGATTGCTTATG	CP001363	2498097	+	SGDCT_MS07_E10		>1 barcode			STM14_2877	CDS	2497449	2498108	-	yfbT	putative phosphatase	similar to Escherichia coli putative phosphatase (AAC75353.1)	STM2334						putative phosphatase; similar to Escherichia coli putative phosphatase (AAC75353.1)	Putative phosphatase YfbT	DNA Metabolism,DNA Metabolism_DNA repair,DNA Metabolism_DNA repair_2-phosphoglycolate salvage
636	GGACAGCCGGCGCAGCCGGAC	CP001363	384258	+	SGDCT_MS07_E11			SGDCT_MS07	E11	STM14_0394	CDS	381720	384287	-	stbC	putative fimbrial usher	similar to Escherichia coli outer membrane protein: export and assembly of type 1 fimbriae: interrupted (AAC77273.1)	STM0338						putative fimbrial usher; similar to Escherichia coli outer membrane protein; export and assembly of type 1 fimbriae; interrupted (AAC77273.1)	outer membrane fimbrial usher protein	Pseudogenes_in_typhi_clade,Adherence Factors-Fimbrial
637	TATCCGCAAGTTTGGCTCTTC	CP001363	3002667	-	SGDCT_MS07_E12			SGDCT_MS07	E12	STM14_3429	CDS	3002638	3003603	+	gutQ	D-arabinose 5-phosphate isomerase	catalyzes the conversion of D-arabinose 5-phosphate to D-ribulose-5-phosphate	STM2838.S						D-arabinose 5-phosphate isomerase; catalyzes the conversion of D-arabinose 5-phosphate to D-ribulose-5-phosphate	Arabinose 5-phosphate isomerase (EC 5.3.1.13)	Cell Wall and Capsule,Cell Wall and Capsule_Gram-Negative cell wall components,Cell Wall and Capsule_Gram-Negative cell wall components_KDO2-Lipid A biosynthesis
638	AACTAGCCGATTTTGCTTCTG	CP001362	79850	-	SGDCT_MS07_F01			SGDCT_MS07	F01	STM14_5619	CDS	79821	82643	+	traG	conjugative transfer: assembly abd aggregate stability		PSLT101							IncF plasmid conjugative transfer protein TraG	Membrane Transport,Membrane Transport_Protein and nucleoprotein secretion system Type IV,Membrane Transport_Protein and nucleoprotein secretion system Type IV_IncF Conjugal Transfer System,Membrane Transport_Protein and nucleoprotein secretion system Type IV_Conjugative transfer
639	GCAACGTCCCAGCAACATTCT	CP001363	4712502	-	SGDCT_MS07_F02			SGDCT_MS07	F02	Intergen_STM14_5348_STM14_5349	Intergen	4712267	4712520					STM4456	STM14_5349.R	4712473	4715229	+	mgtA	Magnesium transporting ATPase, P-type 1 (EC 3.6.3.2)	Mg(2+) transport ATPase, P-type (EC 3.6.3.2)	Membrane Transport,Membrane Transport_Cation transporters,Membrane Transport_Cation transporters_Magnesium transport,Pseudogenes_in_typhi_clade,Pseudogenes_gained_at_sendai_paratyphi_A_node
640	ATCGAAAACCCGGCAGGTTTA	CP001363	3146097	+	SGDCT_MS07_F03			SGDCT_MS07	F03	STM14_3587	CDS	3145479	3146126	-	fucA	L-fuculose phosphate aldolase	catalyzes the formation of glycerone phosphate and (S)-lactaldehyde from L-fuculose 1-phosphate	STM2974						L-fuculose phosphate aldolase; catalyzes the formation of glycerone phosphate and (S)-lactaldehyde from L-fuculose 1-phosphate	L-fuculose phosphate aldolase (EC 4.1.2.17)	Carbohydrates,Carbohydrates_Monosaccharides,Carbohydrates_Monosaccharides_L-fucose utilization temp,Carbohydrates_Monosaccharides_L-fucose utilization
641	GGGCCGCCAATTGAGAAAATA	CP001363	3538934	+	SGDCT_MS07_F04			SGDCT_MS07	F04	STM14_4048	CDS	3537695	3538963	-		putative cation transporter	similar to Escherichia coli putative transport protein (AAC75352.1)	STM3356						putative cation transporter; similar to Escherichia coli putative transport protein (AAC75352.1)	Putative membrane protein	Pseudogenes_in_typhi_clade,Pseudogenes_gained_at_Paratyphi_A_node
642	CGCCCCCTGTTAAACGTACAC	CP001363	63384	+	SGDCT_MS07_F05			SGDCT_MS07	F05	STM14_0063	CDS	61794	63413	-		putative transcriptional regulator	similar to Escherichia coli putative sensor-type protein (AAC73720.1): histidine kinase for citrate	STM0053	STM14_0063.J		63452		citA [J]	sensor kinase citA	Sensor kinase CitA, DpiB (EC 2.7.3.-)	Regulation and Cell signaling,Carbohydrates,Regulation and Cell signaling_Regulation and Cell signaling - no subcategory,Carbohydrates_Organic acids,Regulation and Cell signaling_Regulation and Cell signaling - no subcategory_Orphan regulatory proteins,Carbohydrates_Organic acids_CitAB,Carbohydrates_Organic acids_Citrate Metabolism Transport and Regulation
643	CCCTCCACAAGACCGGACGAA	CP001363	2025114	+	SGDCT_MS07_F06			SGDCT_MS07	F06	STM14_2332	CDS	2024094	2025143	-	cheB	chemotaxis-specific methylesterase	regulates chemotaxis by demethylation of methyl-accepting chemotaxis proteins	STM1917						chemotaxis-specific methylesterase; regulates chemotaxis by demethylation of methyl-accepting chemotaxis proteins	Chemotaxis response regulator protein-glutamate methylesterase CheB (EC 3.1.1.61)	Motility and Chemotaxis,Motility and Chemotaxis_Motility and Chemotaxis - no subcategory,Motility and Chemotaxis_Motility and Chemotaxis - no subcategory_Bacterial Chemotaxis
644	GACAAACCAGCGCACTGGCAC	CP001363	4560524	+	SGDCT_MS07_F07			SGDCT_MS07	F07	STM14_5173	CDS	4558907	4560553	-	fumB	fumarase B	similar to Escherichia coli fumarase B: fumarate hydratase class I anaerobic isozyme (AAC77083.1)	STM4300						fumarase B; similar to Escherichia coli fumarase B; fumarate hydratase class I anaerobic isozyme (AAC77083.1)	Fumarate hydratase class I, anaerobic (EC 4.2.1.2)	Respiration,Carbohydrates,Respiration_Electron accepting reactions,Carbohydrates_One-carbon Metabolism,Respiration_Electron accepting reactions_Fumarate respiration cluster,Carbohydrates_One-carbon Metabolism_Serine-glyoxylate cycle
645	ACGCAACATCGAAGAGTGAAA	CP001363	1659499	+	SGDCT_MS07_F08			SGDCT_MS07	F08	STM14_1892	CDS	1658872	1659528	-	fdnI	formate dehydrogenase-N subunit gamma	nitrate-inducible%2C cytochrome b556(fdn) component of formate dehydrogenase	STM1568						formate dehydrogenase-N subunit gamma; nitrate-inducible, cytochrome b556(fdn) component of formate dehydrogenase	Formate dehydrogenase N gamma subunit (EC 1.2.1.2)	Respiration,Respiration_Electron donating reactions,Respiration_Respiration - no subcategory,Respiration_Electron donating reactions_Formate dehydrogenase,Respiration_Respiration - no subcategory_Formate hydrogenase
646	TAAATGACCCTATACCTTGGA	CP001363	2514430	+	SGDCT_MS07_F09			SGDCT_MS07	F09	STM14_2897	CDS	2513683	2514459	-	hisP	histidine/lysine/arginine/ornithine transporter subunit	histidine transport ATP-binding protein HisP (SW:HISP_SALTY): ABC superfamily ATP-binding protein	STM2351						histidine/lysine/arginine/ornithine transporter subunit; histidine transport ATP-binding protein HisP (SW:HISP_SALTY); ABC superfamily ATP-binding protein	Histidine ABC transporter, ATP-binding protein HisP (TC 3.A.1.3.1)	Amino Acids and Derivatives,Amino Acids and Derivatives_Arginine; urea cycle polyamines,Amino Acids and Derivatives_Arginine; urea cycle polyamines_Arginine and Ornithine Degradation
647	GCTAGAGTGAACGATTCACAA	CP001363	89425	-	SGDCT_MS07_F10			SGDCT_MS07	F10	STM14_0090	CDS	89396	90166	+	fixA	putative electron transfer flavoprotein FixA	required for anaerobic carnitine reduction%2C may act to transfer electrons to crotonobetaine reductase	STM0075						putative electron transfer flavoprotein FixA; required for anaerobic carnitine reduction, may act to transfer electrons to crotonobetaine reductase	Electron transfer flavoprotein, beta subunit FixA	Fatty Acids Lipids and Isoprenoids,Fatty Acids Lipids and Isoprenoids_Fatty acids,Fatty Acids Lipids and Isoprenoids_Fatty acids_Carnitine Metabolism in Microorganisms,Genes with CRP binding sites
648	TGTAGTTGCCCTAAACTCGTT	CP001363	1483825	-	SGDCT_MS07_F11			SGDCT_MS07	F11	STM14_1682	CDS	1483796	1484008	+	orf70	hypothetical protein	hypothetical 7.9 kDa protein in ssrB-ttRr intergenic region (ORF70) (SW:YDHZ_SALTY)	STM1388						hypothetical protein; hypothetical 7.9 kDa protein in ssrB-ttRr intergenic region (ORF70) (SW:YDHZ_SALTY)	FIG00637899: hypothetical protein	Genes with CRP binding sites,SPI-2
649	TCCATGTGAACCGCTGGGCCC	CP001363	2174256	-	SGDCT_MS07_F12			SGDCT_MS07	F12	STM14_2533	CDS	2174227	2174577	+	pduH	propanediol dehydratase reactivation protein	propanediol utilization protein	STM2044						propanediol dehydratase reactivation protein; propanediol utilization protein	Propanediol dehydratase reactivation factor small subunit	Carbohydrates,Carbohydrates_Sugar alcohols,Carbohydrates_Sugar alcohols_Propanediol utilization,Propanedieol_utilization
650	GGTGAGGCTGGGGATGTAAAA	CP001363	2467153	+	SGDCT_MS07_G01			SGDCT_MS07	G01	STM14_2846	CDS	2466424	2467182	-	yfbB	acyl-CoA thioester hydrolase YfbB	catalyzes the hydrolysis of the thioester bond in palmitoyl-CoA	STM2308						acyl-CoA thioester hydrolase YfbB; catalyzes the hydrolysis of the thioester bond in palmitoyl-CoA	2-succinyl-6-hydroxy-2,4-cyclohexadiene-1-carboxylate synthase (EC 4.2.99.20)	Cofactors Vitamins Prosthetic Groups Pigments,Cofactors Vitamins Prosthetic Groups Pigments_Quinone cofactors,Cofactors Vitamins Prosthetic Groups Pigments_Quinone cofactors_Menaquinone and Phylloquinone Biosynthesis,Cofactors Vitamins Prosthetic Groups Pigments_Quinone cofactors_Menaquinone and Phylloquinone Biosynthesis -- gjo
651	TGCGTTGACCGTATCCCAATC	CP001363	82299	+	SGDCT_MS07_G02			SGDCT_MS07	G02	STM14_0082	CDS	81732	82328	-	caiE	carnitine operon protein CaiE	involved in the synthesis of a cofactor required for carnitine dehydratase and carnitine racemase activities	STM0069						carnitine operon protein CaiE; involved in the synthesis of a cofactor required for carnitine dehydratase and carnitine racemase activities	Carnitine operon protein CaiE	Fatty Acids Lipids and Isoprenoids,Fatty Acids Lipids and Isoprenoids_Fatty acids,Fatty Acids Lipids and Isoprenoids_Fatty acids_Carnitine Metabolism in Microorganisms
652	AAAAACAATTAGCCAAACCCT	CP001363	4649832	+	SGDCT_MS07_G03			SGDCT_MS07	G03	STM14_5283	CDS	4649199	4649861	-	ytfE	cell morphogenesis/cell wall metabolism regulator	Involved in anaerobic NO protection and iron metabolism	STM4399					scdA [J]	cell morphogenesis/cell wall metabolism regulator; Involved in anaerobic NO protection and iron metabolism	Nitric oxide-dependent regulator DnrN or NorA	Nitrogen Metabolism,Nitrogen Metabolism_Nitrogen Metabolism - no subcategory,Nitrogen Metabolism_Nitrogen Metabolism - no subcategory_Nitrosative stress
653	CGGCTATCGTGTGTGCGATCA	CP001363	4678246	+	SGDCT_MS07_G04			SGDCT_MS07	G04	STM14_5312	CDS	4676770	4678275	-		putative NAD-dependent aldehyde dehydrogenase	similar to Escherichia coli phenylacetaldehyde dehydrogenase (AAC74467.1)	STM4421						putative NAD-dependent aldehyde dehydrogenase; similar to Escherichia coli phenylacetaldehyde dehydrogenase (AAC74467.1)	Methylmalonate-semialdehyde dehydrogenase [inositol] (EC 1.2.1.27)	Carbohydrates,Carbohydrates_Sugar alcohols,Carbohydrates_Sugar alcohols_Inositol catabolism,Salmonella_Island_STM4416_STM4427
654	GACCCGATACGATAAAGGGCC	CP001363	4155359	-	SGDCT_MS07_G05			SGDCT_MS07	G05	STM14_4733	CDS	4155257	4155382	+		hypothetical protein									hypothetical protein
655	CTGTAACGTAGGCACCAGCTC	CP001363	3634152	+	SGDCT_MS07_G06			SGDCT_MS07	G06	STM14_4176	CDS	3633618	3634181	-	pabA	para-aminobenzoate synthase component II	aminodeoxychorismate synthase subunit PabA: with PabB catalyzes the formation of 4-amino-4-deoxychorismate from chorismate and glutamine in para-aminobenzoate synthesis: PabA provides the glutamine amidotransferase activity	STM3469						para-aminobenzoate synthase component II; aminodeoxychorismate synthase subunit PabA; with PabB catalyzes the formation of 4-amino-4-deoxychorismate from chorismate and glutamine in para-aminobenzoate synthesis; PabA provides the glutamine amidotransferase activity	Para-aminobenzoate synthase, amidotransferase component (EC 2.6.1.85)	Cofactors Vitamins Prosthetic Groups Pigments,Amino Acids and Derivatives,Cofactors Vitamins Prosthetic Groups Pigments_Folate and pterines,Amino Acids and Derivatives_Aromatic amino acids and derivatives,Cofactors Vitamins Prosthetic Groups Pigments_Folate and pterines_Folate Biosynthesis,Amino Acids and Derivatives_Aromatic amino acids and derivatives_Chorismate_ Intermediate for synthesis of T…
656	CCTCTGAATCGGACCATGCCC	CP001363	2766727	+	SGDCT_MS07_G07			SGDCT_MS07	G07	STM14_3149	CDS	2766121	2766756	-	yfhB	hypothetical protein		STM2569							Hypothetical protein, similar to phosphoserine phosphatase	Pseudogenes_in_typhi_clade,Pseudogenes_gained_at_sendai_paratyphi_A_node
657	ACCATGGACTACTGCCCCCCC	CP001363	3840305	+	SGDCT_MS07_G08			SGDCT_MS07	G08	STM14_4385	CDS	3837806	3840334	-	lpfC	long polar fimbrial outer membrane usher protein	outer membrane usher protein LpfC precursor (SW:LPFC_SALTY)	STM3638						long polar fimbrial outer membrane usher protein; outer membrane usher protein LpfC precursor (SW:LPFC_SALTY)	type 1 fimbriae anchoring protein FimD	Membrane Transport,Membrane Transport_Protein secretion system Type VII (Chaperone/Usher pathway CU),Membrane Transport_Protein secretion system Type VII (Chaperone/Usher pathway CU)_Type 1 pili (mannose-sensitive fimbriae gamma-fimbriae),Adherence Factors-Fimbrial
658	CGATTATTTGGAGCCAGCCCC	CP001363	783517	-	SGDCT_MS07_G09			SGDCT_MS07	G09	STM14_0837	CDS	783488	784228	+		putative cytoplasmic protein		STM0718							FIG074102: hypothetical protein	Genes Regulated by SsrA-SssrB TCS,Salmonella_Island_STM0715-STM0728
659	CCCAGGGATGTCGATCCCACA	CP001363	3359079	-	SGDCT_MS07_G10			SGDCT_MS07	G10	STM14_3849	CDS	3358897	3359709	+	ygiX	DNA-binding transcriptional regulator QseB	response regulator in two-component regulatory system with QseC: regulates FlhCD which is the master regulator for flagella and motility genes	STM3177					qseB	DNA-binding transcriptional regulator QseB; response regulator in two-component regulatory system with QseC; regulates FlhCD which is the master regulator for flagella and motility genes	Two-component system response regulator QseB	Regulation and Cell signaling,Regulation and Cell signaling_Regulation and Cell signaling - no subcategory,Regulation and Cell signaling_Regulation and Cell signaling - no subcategory_Orphan regulatory proteins
660	TCGAATCACCGGACACCCCCT	CP001363	438851	-	SGDCT_MS07_G11			SGDCT_MS07	G11	STM14_0455	CDS	438822	439934	+	yaiC	diguanylate cyclase AdrA	catalyzes the conversion of 2 GTP into c-di-GMP: adrA overexpression induces cellulose biosynthesis%2C cell adherence to abiotic surfaces and swimming and swarming motility: AdrA acts post-transcriptionally on the bcsABZC operon activating cellulose biosynthesis	STM0385					adrA [L]	diguanylate cyclase AdrA; catalyzes the conversion of 2 GTP into c-di-GMP; adrA overexpression induces cellulose biosynthesis, cell adherence to abiotic surfaces and swimming and swarming motility; AdrA acts post-transcriptionally on the bcsABZC operon activating cellulose biosynthesis	Protein YaiC
661	CTCAGACCTAACCCGCCAATC	CP001363	3162680	-	SGDCT_MS07_G12			SGDCT_MS07	G12	STM14_3607	CDS	3162651	3163982	+	argA	N-acetylglutamate synthase	catalyzes the formation of N-acetyl-L-glutamate from L-glutamate and acetyl-CoA in arginine biosynthesis	STM2992						N-acetylglutamate synthase; catalyzes the formation of N-acetyl-L-glutamate from L-glutamate and acetyl-CoA in arginine biosynthesis	N-acetylglutamate synthase (EC 2.3.1.1)	Amino Acids and Derivatives,Amino Acids and Derivatives_Arginine; urea cycle polyamines,Amino Acids and Derivatives_Arginine; urea cycle polyamines_Arginine Biosynthesis extended,Amino Acids and Derivatives_Arginine; urea cycle polyamines_Arginine Biosynthesis -- gjo
662	ACTTACTACAACTTGGACTAA	CP001363	3339140	-	SGDCT_MS07_H01			SGDCT_MS07	H01	STM14_3827	CDS	3339111	3340433	+	metC	cystathionine beta-lyase	catalyzes the formation of L-homocysteine from cystathionine	STM3161						cystathionine beta-lyase; catalyzes the formation of L-homocysteine from cystathionine	Cystathionine beta-lyase (EC 4.4.1.8)	Amino Acids and Derivatives,Sulfur Metabolism,Amino Acids and Derivatives_Lysine threonine methionine and cysteine,Sulfur Metabolism_Organic sulfur assimilation,Amino Acids and Derivatives_Lysine threonine methionine and cysteine_Methionine Biosynthesis,Sulfur Metabolism_Organic sulfur assimilation_L-Cystine Uptake and Metabolism,Fur Regulon,Genes with CRP binding sites
663	ATATGATTGAATCCCCCGACT	CP001363	782154	-	SGDCT_MS07_H02			SGDCT_MS07	H02	STM14_0835	CDS	782125	782691	+		putative phage integrase	similar to Escherichia coli recombinase involved in phase variation: regulator for fimA (AAC77268.1)	STM0716					fimB [D]	putative phage integrase; similar to Escherichia coli recombinase involved in phase variation; regulator for fimA (AAC77268.1)	Probable DNA recombinase	Salmonella_Island_STM0715-STM0728
664	TGACAACCTAAACATGTGTTG	CP001363	1879971	-	SGDCT_MS07_H03			SGDCT_MS07	H03	STM14_2141	CDS	1879942	1881042	+	chaA	calcium/sodium:proton antiporter	similar to Escherichia coli sodium-calcium/proton antiporter (AAC74300.1): CaCA family	STM1771						calcium/sodium:proton antiporter; similar to Escherichia coli sodium-calcium/proton antiporter (AAC74300.1); CaCA family	Calcium/proton antiporter
665	GCAAATTACCTGTACTCTTCT	CP001363	4080849	-	SGDCT_MS07_H04			SGDCT_MS07	H04	STM14_4655	CDS	4080820	4082577	+		putative dipeptide/oligopeptide/nickel ABC-type transport system periplasmic component	similar to Escherichia coli putative transport protein (AAC73180.1)	STM3860					oppA [R]_2	putative dipeptide/oligopeptide/nickel ABC-type transport system periplasmic component; similar to Escherichia coli putative transport protein (AAC73180.1)	SgrR, sugar-phosphate stress, transcriptional activator of SgrS small RNA	Stress Response,Stress Response_Stress Response - no subcategory,Stress Response_Stress Response - no subcategory_Sugar-phosphate stress regulation
666	ACCACCGTAGCAAGAAAAGAA	CP001363	654406	-	SGDCT_MS07_H05			SGDCT_MS07	H05	STM14_0691	CDS	654377	655621	+	ybdA	enterobactin exporter EntS	protein p43: inner membrane protein that exports enterobactin to the periplasmic space: member of the major facilitator superfamily (MFS) of transporters	STM0593					entS	enterobactin exporter EntS; protein p43; inner membrane protein that exports enterobactin to the periplasmic space; member of the major facilitator superfamily (MFS) of transporters	Enterobactin exporter EntS	Iron acquisition and metabolism,Iron acquisition and metabolism_Siderophores,Iron acquisition and metabolism_Siderophores_Siderophore Enterobactin,Fur Regulon
667	GTTATGTACACTAGGTTTTGT	CP001363	3380591	-	SGDCT_MS07_H06			SGDCT_MS07	H06	STM14_3875	CDS	3380454	3380651	+		hypothetical protein									hypothetical protein
668	TAACAGGAAACCATTTTATAA	CP001363	2635081	-	SGDCT_MS07_H07			SGDCT_MS07	H07	STM14_3034	CDS	2635052	2637052	+	tktB	transketolase	catalyzes the formation of ribose 5-phosphate and xylulose 5-phosphate from sedoheptulose 7-phosphate and glyceraldehyde 3-phosphate: can transfer ketol groups between several groups: in Escherichia coli there are two tkt genes%2C tktA expressed during exponential growth and the tktB during stationary phase	STM2474						transketolase; catalyzes the formation of ribose 5-phosphate and xylulose 5-phosphate from sedoheptulose 7-phosphate and glyceraldehyde 3-phosphate; can transfer ketol groups between several groups; in Escherichia coli there are two tkt genes, tktA expressed during exponential growth and the tktB during stationary phase	Transketolase (EC 2.2.1.1)	Carbohydrates,Carbohydrates_Central carbohydrate metabolism,Carbohydrates_Central carbohydrate metabolism_Pentose phosphate pathway,Genes Repressedby Qse TCS
669	CAATATTAGGCAATCTGGGAT	CP001363	4175138	+	SGDCT_MS07_H08			SGDCT_MS07	H08	STM14_4758	CDS	4174682	4175149	-	yigI	hypothetical protein	hypothetical protein in rarD-pldA intergenic region (SW:YIGI_SALTY): possibly involved in aromatic compounds catabolism: PaaI	STM3956					paaI [R]	hypothetical protein; hypothetical protein in rarD-pldA intergenic region (SW:YIGI_SALTY); possibly involved in aromatic compounds catabolism; PaaI	putative protein PaaI, possibly involved in aromatic compounds catabolism
670	TTCCCGCAATAGTTCAAGGGC	CP001363	1931801	+	SGDCT_MS07_H09			SGDCT_MS07	H09	STM14_2203	CDS	1929920	1931830	-	yoaA	putative DNA helicase	similar to Escherichia coli putative enzyme (AAC74878.1)	STM1821						putative DNA helicase; similar to Escherichia coli putative enzyme (AAC74878.1)	DinG family ATP-dependent helicase YoaA	DNA Metabolism,DNA Metabolism_DNA repair,DNA Metabolism_DNA repair_DNA repair bacterial DinG and relatives
671	CTAAGAATGCTGTACTAGACA	CP001363	3874683	-	SGDCT_MS07_H10			SGDCT_MS07	H10	STM14_4431	CDS	3874654	3876150	+	lyxK	L-xylulose kinase	similar to Escherichia coli L-xylulose kinase (AAC76604.1): cryptic	STM3674						L-xylulose kinase; similar to Escherichia coli L-xylulose kinase (AAC76604.1); cryptic	L-xylulose/3-keto-L-gulonate kinase (EC 2.7.1.-)	Carbohydrates,Carbohydrates_Monosaccharides,Carbohydrates_Monosaccharides_L-ascorbate utilization (and related gene clusters),GENES_WITH GC GREATER THAN 60,Pseudogenes_in_typhi_clade
672	AGTTGGCCTATGTAATGGATG	CP001363	1691101	-	SGDCT_MS07_H11			SGDCT_MS07	H11	STM14_1929	CDS	1691072	1694053	+	srfB	putative virulence protein	SrfB (gi|8347259): ssrAB-activated gene	STM1594						putative virulence protein; SrfB (gi|8347259); ssrAB-activated gene	SrfB	Genes Regulated by SsrA-SssrB TCS
673	TACGAACCGCGTCCACAGTGG	CP001363	3625872	+	SGDCT_MS08_A01			SGDCT_MS08	A01	STM14_4165	CDS	3625666	3625901	-			pseudogene: in-frame stop following codon 15	STM3460						pseudogene; in-frame stop following codon 15
674	TTAGGAGCCAACTTAACACAT	CP001363	2527376	+	SGDCT_MS08_A02			SGDCT_MS08	A02	STM14_2909	CDS	2525888	2527405	-	purF	amidophosphoribosyltransferase	Catalyzes first step of the de novo purine nucleotide biosynthetic pathway	STM2362						amidophosphoribosyltransferase; Catalyzes first step of the de novo purine nucleotide biosynthetic pathway	Amidophosphoribosyltransferase (EC 2.4.2.14)	Virulence Disease and Defense,Nucleosides and Nucleotides,Virulence Disease and Defense_Bacteriocins ribosomally synthesized antibacterial peptides,Nucleosides and Nucleotides_Purines,Virulence Disease and Defense_Bacteriocins ribosomally synthesized antibacterial peptides_Colicin V and Bacteriocin Production Cluster,Nucleosides and Nucleotides_Purines_De Novo Purine Biosynthesis,Genes with CRP b…
675	ATCATGAATCCGTCGTTCTAT	CP001363	3522879	+	SGDCT_MS08_A03			SGDCT_MS08	A03	STM14_4030	CDS	3522015	3522908	-	nanA	N-acetylneuraminate lyase	catalyzes the formation of pyruvate and N-acetylmannosamine from N-acetylneuraminic acid	STM3339						N-acetylneuraminate lyase; catalyzes the formation of pyruvate and N-acetylmannosamine from N-acetylneuraminic acid	N-acetylneuraminate lyase (EC 4.1.3.3)	Cell Wall and Capsule,Cell Wall and Capsule_Capsular and extracellular polysacchrides,Cell Wall and Capsule_Capsular and extracellular polysacchrides_Sialic Acid Metabolism,Genes with CRP binding sites
676	CATGCTTGGACGGCTAACTGC	CP001363	3894949	-	SGDCT_MS08_A04			SGDCT_MS08	A04	STM14_4450	CDS	3894920	3899305	+		putative inner membrane protein	similar to Escherichia coli putative membrane protein (AAC74454.1)	STM3691						putative inner membrane protein; similar to Escherichia coli putative membrane protein (AAC74454.1)	Peptide transport system permease protein sapB (TC 3.A.1.5.5)	Pseudogenes_in_typhi_clade,Pseudogenes_gained_at_Paratyphi_A_node
677	ACCACGATAGACGAACAGCAG	CP001363	320485	-	SGDCT_MS08_A05			SGDCT_MS08	A05	STM14_0329	CDS	320456	321799	+		putative cytoplasmic protein		STM0281					impJ [R]		Uncharacterized protein ImpJ/VasE	Membrane Transport,Membrane Transport_Protein secretion system Type VI,Membrane Transport_Protein secretion system Type VI_Type VI secretion systems
678	TGAATAGATATAAGATTTTAT	CP001363	4621655	-	SGDCT_MS08_A06			SGDCT_MS08	A06	STM14_5246	CDS	4621626	4621823	+	yjeT	putative inner membrane protein		STM4365							Putative inner membrane protein YjeT (clustered with HflC)	Stress Response,Stress Response_Stress Response - no subcategory,Stress Response_Stress Response - no subcategory_Hfl operon
679	ATAGTCTATAGCACCCTACAT	CP001363	3270135	+	SGDCT_MS08_A07			SGDCT_MS08	A07	STM14_3730	CDS	3270033	3270164	-	yqgB	putative inner membrane protein		STM3087							hypothetical protein
680	TCAGAGGCCTTCATAATAAGC	CP001363	4853892	-	SGDCT_MS08_A08			SGDCT_MS08	A08	STM14_5504	CDS	4853863	4854189	+	trpR	Trp operon repressor	When complexed with L-tryptophan it binds the operator region of the trp operon and prevents the initiation of transcription	STM4583						Trp operon repressor; When complexed with L-tryptophan it binds the operator region of the trp operon and prevents the initiation of transcription	Transcriptional repressor protein TrpR	Amino Acids and Derivatives,Amino Acids and Derivatives_Aromatic amino acids and derivatives,Amino Acids and Derivatives_Aromatic amino acids and derivatives_Common Pathway For Synthesis of Aromatic Compounds (DAHP synthase to chorismate),Amino Acids and Derivatives_Aromatic amino acids and derivatives_Tryptophan synthesis
681	GGTCCCCAGCCCACCATCGTC	CP001363	3536734	+	SGDCT_MS08_A09			SGDCT_MS08	A09	STM14_4046	CDS	3536146	3536763	-		L(+)-tartrate dehydratase subunit beta	Involved in the tartrate degradation pathway	STM3354					fum-1 [J]	L(+)-tartrate dehydratase subunit beta; Involved in the tartrate degradation pathway	L(+)-tartrate dehydratase beta subunit (EC 4.2.1.32)	Miscellaneous,Miscellaneous_Miscellaneous - no subcategory,Miscellaneous_Miscellaneous - no subcategory_Muconate lactonizing enzyme family
682	CCGCGCATGACACCTGCTTGG	CP001363	314662	-	SGDCT_MS08_A10			SGDCT_MS08	A10	STM14_0320	CDS	314633	315175	+		putative cytoplasmic protein		STM0273					impB [R]		Uncharacterized protein ImpB	Membrane Transport,Membrane Transport_Protein secretion system Type VI,Membrane Transport_Protein secretion system Type VI_Type VI secretion systems
683	GTCAATTAACCGCTCGATTTC	CP001363	1797885	-	SGDCT_MS08_A11			SGDCT_MS08	A11	STM14_2045	CDS	1797856	1798848	+	sapD	peptide transport protein	peptide transport system atp-binding protein SapD (SW:SAPD_SALTY): ABC superfamily ATP-binding protein	STM1695						peptide transport protein; peptide transport system atp-binding protein SapD (SW:SAPD_SALTY); ABC superfamily ATP-binding protein	Peptide transport system ATP-binding protein SapD	Membrane Transport,Membrane Transport_ABC transporters,Membrane Transport_ABC transporters_Peptide ABC transport system Sap
684	CGCCGTGCATAGACAAGCCGT	CP001363	3626266	+	SGDCT_MS08_A12			SGDCT_MS08	A12	STM14_4166	CDS	3625984	3626295	-		hypothetical protein		STM3461					ydhR [D]		FIG01045846: hypothetical protein
685	ACCCGCGACACATAGCTAATA	CP001363	4611185	+	SGDCT_MS08_B01			SGDCT_MS08	B01	STM14_5236	CDS	4610060	4611199	-	yjeS	putative FeS protein		STM4355.S	STM14_5236.J		4611247			iron-sulfur cluster-binding protein	Epoxyqueuosine (oQ) reductase QueG	Miscellaneous,RNA Metabolism,Miscellaneous_Plant-Prokaryote DOE project,RNA Metabolism_RNA processing and modification,Miscellaneous_Plant-Prokaryote DOE project_Scaffold proteins for [4Fe-4S] cluster assembly (MRP family),RNA Metabolism_RNA processing and modification_Queuosine-Archaeosine Biosynthesis
686	CATTGTTCCTACCTATTTACC	CP001363	949463	-	SGDCT_MS08_B02			SGDCT_MS08	B02	STM14_1028	CDS	949437	950549	+	potF	putrescine ABC transporter periplasmic substrate-binding protein	similar to Escherichia coli periplasmic putrescine-binding protein: permease protein (AAC73941.1): ABC superfamily periplasmic protein	STM0877	STM14_1028.R	949434				Putrescine ABC transporter putrescine-binding protein potF (TC 3.A.1.11.2); Polyamine Metabolism	Putrescine ABC transporter putrescine-binding protein PotF (TC 3.A.1.11.2)	Amino Acids and Derivatives,Amino Acids and Derivatives_Arginine; urea cycle polyamines,Amino Acids and Derivatives_Arginine; urea cycle polyamines_Polyamine Metabolism
687	CTCTGACACTACCCCAAACCT	CP001363	2936641	-	SGDCT_MS08_B03			SGDCT_MS08	B03	STM14_3344	CDS	2936612	2937727	+	iroB	putative glycosyl transferase	related to UDP-glucuronosyltransferase	STM2773						putative glycosyl transferase; related to UDP-glucuronosyltransferase	Glycosyltransferase IroB	Iron acquisition and metabolism,Iron acquisition and metabolism_Siderophores,Iron acquisition and metabolism_Siderophores_Salmochelin-mediated Iron Acquisition,Fur Regulon,Iron_acquisition_siderophores
688	ATCTCCTTGGACATATTTGTG	CP001363	3264948	+	SGDCT_MS08_B04			SGDCT_MS08	B04	STM14_3726	CDS	3263505	3264977	-		putative mannitol dehydrogenase	similar to Escherichia coli putative oxidoreductase (AAC75233.1)	STM3083					mtlK [J]_2	putative mannitol dehydrogenase; similar to Escherichia coli putative oxidoreductase (AAC75233.1)	D-mannonate oxidoreductase (EC 1.1.1.57)	Carbohydrates,Carbohydrates_Monosaccharides,Carbohydrates_Monosaccharides_D-Galacturonate and D-Glucuronate Utilization
689	CCCGCCCATACGTTAGCACAG	CP001363	488521	-	SGDCT_MS08_B05			SGDCT_MS08	B05	STM14_0514	CDS	488510	489001	+	yajQ	nucleotide-binding protein		STM0435							FIG001943: hypothetical protein YajQ	Miscellaneous,Miscellaneous_Miscellaneous - no subcategory,Miscellaneous_Miscellaneous - no subcategory_Broadly distributed proteins not in subsystems
690	CAACGGTGAAAGACTACCGCC	CP001363	175437	+	SGDCT_MS08_B06			SGDCT_MS08	B06	STM14_0180	CDS	174093	175466	-	aroP	aromatic amino acid transporter	similar to Escherichia coli aromatic amino acid transport protein (AAC73223.1): APC family	STM0150						aromatic amino acid transporter; similar to Escherichia coli aromatic amino acid transport protein (AAC73223.1); APC family	Aromatic amino acid transport protein AroP	Amino Acids and Derivatives,Amino Acids and Derivatives_Aromatic amino acids and derivatives,Amino Acids and Derivatives_Aromatic amino acids and derivatives_Aromatic amino acid degradation,Genes with FNR binding sites
691	TGTCCGCAAATCCCCCGCGCT	CP001362	45043	-	SGDCT_MS08_B07			SGDCT_MS08	B07	STM14_5576	CDS	45011	45988	+	parB	plasmid partition protein B		PSLT053							Chromosome (plasmid) partitioning protein ParB	Cell Division and Cell Cycle,Cell Division and Cell Cycle_Cell Division and Cell Cycle - no subcategory,Cell Division and Cell Cycle_Cell Division and Cell Cycle - no subcategory_Bacterial Cytoskeleton
692	CATGCCCCGCCGTTTACACGG	CP001363	4355033	-	SGDCT_MS08_B08			SGDCT_MS08	B08	STM14_4958	CDS	4355004	4356380	+	argH	argininosuccinate lyase	catalyzes the formation of arginine from (N-L-arginino)succinate	STM4123						argininosuccinate lyase; catalyzes the formation of arginine from (N-L-arginino)succinate	Argininosuccinate lyase (EC 4.3.2.1)	Amino Acids and Derivatives,Amino Acids and Derivatives_Arginine; urea cycle polyamines,Amino Acids and Derivatives_Arginine; urea cycle polyamines_Arginine Biosynthesis extended,Amino Acids and Derivatives_Arginine; urea cycle polyamines_Arginine Biosynthesis -- gjo
693	ATCTAGCATCGCAGTTCTAAC	CP001363	4771072	-	SGDCT_MS08_B09			SGDCT_MS08	B09	Intergen_STM14_5404_STM14_5405	Intergen	4771012	4771286					cand5001
694	CCGACCCGTCCAACCCCTGCA	CP001363	3378063	-	SGDCT_MS08_B10			SGDCT_MS08	B10	STM14_3873	CDS	3378034	3378654	+		putative inner membrane protein	similar to Escherichia coli putative oxidoreductase (AAC76086.1)	STM3198						putative inner membrane protein; similar to Escherichia coli putative oxidoreductase (AAC76086.1)	Putative inner membrane protein	Genes with CRP binding sites
695	ACTCTGTTGCATCTCATCCAG	CP001363	3137720	-	SGDCT_MS08_B11			SGDCT_MS08	B11	STM14_3577	CDS	3137691	3138539	+	queF	7-cyano-7-deazaguanine reductase	catalyzes the NADPH-dependent reduction of 7-cyano-7-deazaguanine (preQ0) to 7-aminomethyl-7-deazaguanine (preQ1) in queuosine biosynthesis	STM2968						7-cyano-7-deazaguanine reductase; catalyzes the NADPH-dependent reduction of 7-cyano-7-deazaguanine (preQ0) to 7-aminomethyl-7-deazaguanine (preQ1) in queuosine biosynthesis	NADPH dependent preQ0 reductase (EC 1.7.1.13)
696	CCAAAACCCCTCCTAGCTCAC	CP001363	3503482	+	SGDCT_MS08_B12			SGDCT_MS08	B12	STM14_4014	CDS	3502783	3503511	-	mtgA	monofunctional biosynthetic peptidoglycan transglycosylase	glycosyltransferase: polymerizes glycan strands in the peptidoglycan	STM3326						monofunctional biosynthetic peptidoglycan transglycosylase; glycosyltransferase; polymerizes glycan strands in the peptidoglycan	Monofunctional biosynthetic peptidoglycan transglycosylase (EC 2.4.2.-)	Cell Wall and Capsule,Cell Wall and Capsule_Cell Wall and Capsule - no subcategory,Cell Wall and Capsule_Cell Wall and Capsule - no subcategory_Peptidoglycan Biosynthesis,Genes with CRP binding sites,Genes with FNR binding sites
697	AATCGCCTTACCCCGATAGAT	CP001363	3702201	+	SGDCT_MS08_C01			SGDCT_MS08	C01	STM14_4245	CDS	3701904	3702230	-	glpE	thiosulfate sulfurtransferase	belongs to rhodanese family: thiosulfate thiotransferase: in Escherichia coli this enzyme catalyzes the formation of thiocyanate from thiosulfate and cyanide with low efficiency: contains an active site cysteine	STM3525						thiosulfate sulfurtransferase; belongs to rhodanese family; thiosulfate thiotransferase; in Escherichia coli this enzyme catalyzes the formation of thiocyanate from thiosulfate and cyanide with low efficiency; contains an active site cysteine	Thiosulfate sulfurtransferase GlpE (EC 2.8.1.1)	Miscellaneous,Carbohydrates,Miscellaneous_Plant-Prokaryote DOE project,Carbohydrates_Sugar alcohols,Miscellaneous_Plant-Prokaryote DOE project_Single-Rhodanese-domain proteins,Carbohydrates_Sugar alcohols_Glycerol and Glycerol-3-phosphate Uptake and Utilization,Genes with CRP binding sites,Genes with FNR binding sites
698	AATCACTAACCAGCTAAATCT	CP001363	4356476	-	SGDCT_MS08_C02			SGDCT_MS08	C02	Intergen_STM14_4958_STM14_4959	Intergen	4356381	4356664						STM14_4958.P	4356466	4356569	+	oxyS [P]_1	stable RNA induced by oxidative stress
699	TTTCGGTATCAACGACGGGAT	CP001363	712827	-	SGDCT_MS08_C03			SGDCT_MS08	C03	STM14_0758	CDS	712798	713970	+		putative hydrolase	similar to Escherichia coli putative hydrolase C-terminus (AAC76162.1)	STM0650	STM14_0758.R	712744			uxaA [J]	Altronate hydrolase (EC 4.2.1.7); Entner-Doudoroff Pathway, D-Galacturonate and D-Glucuronate Utilization	Altronate hydrolase (EC 4.2.1.7)	Carbohydrates,Carbohydrates_Monosaccharides,Carbohydrates_Monosaccharides_D-Galacturonate and D-Glucuronate Utilization
700	CCGACGCCGCAACTTCGGGCA	CP001363	840881	+	SGDCT_MS08_C04			SGDCT_MS08	C04	STM14_0900	CDS	839864	840910	-	galT	galactose-1-phosphate uridylyltransferase	catalyzes the interconversion of UDP-galactose and galactose-1-P with UDP-galactose and glucose-1-P	STM0775						galactose-1-phosphate uridylyltransferase; catalyzes the interconversion of UDP-galactose and galactose-1-P with UDP-galactose and glucose-1-P	Galactose-1-phosphate uridylyltransferase (EC 2.7.7.10)	Carbohydrates,Carbohydrates_Di- and oligosaccharides,Carbohydrates_Di- and oligosaccharides_Lactose and Galactose Uptake and Utilization
701	AGCTGACCCTCATGGGAGTAT	CP001363	3083219	+	SGDCT_MS08_C05			SGDCT_MS08	C05	STM14_3522	CDS	3082844	3083248	-		putative transcriptional regulator	similar to Escherichia coli transcriptional regulator for cryptic hemolysin (AAC74714.1)	STM2920					hosA [D]	putative transcriptional regulator; similar to Escherichia coli transcriptional regulator for cryptic hemolysin (AAC74714.1)	Transcriptional regulator, MarR family
702	ACCGAGATGTGTCCTAAAACA	CP001363	900609	-	SGDCT_MS08_C06			SGDCT_MS08	C06	STM14_971	CDS	900586	901101	+	ompX	outer membrane protein X	OmpX: involved in cell adhesion: forms an eight-stranded antiparallel beta-barrel that protrudes from the cell surface: mutations in the gene increase cell-surface contact in fimbriated strains but decrease contact in nonfimbriated strains	STM0833	STM14_0971.J	900580				outer membrane protease, receptor for phage OX2	Outer membrane protein X precursor	Genes with CRP binding sites,Genes with FNR binding sites,HEG-Genes
703	ATCGCGAGAGAACTCCCAACA	CP001363	1578336	+	SGDCT_MS08_C07			SGDCT_MS08	C07	Intergen_STM14_1801_STM14_1802	Intergen	1578330	1578500					STM1490	STM14_1801.R	1577076	1578365	-	clcB	putative voltage-gated ClC-type chloride channel ClcB	FIG00509904: hypothetical protein	Pseudogenes_in_typhi_clade,Pseudogenes_gained_at_Paratyphi_A_node
704	ACCCAATTCTCCGGTCAACTG	CP001363	218409	+	SGDCT_MS08_C08			SGDCT_MS08	C08	STM14_0221	CDS	217734	218438	-	sfsA	sugar fermentation stimulation protein A	Regulatory factor involved in maltose metabolism	STM0187						sugar fermentation stimulation protein A; Regulatory factor involved in maltose metabolism	Sugar/maltose fermentation stimulation protein homolog	Carbohydrates,Carbohydrates_Fermentation,Carbohydrates_Fermentation_Fermentations_ Mixed acid
705	CCGTCATAACCGGCAGTAAGA	CP001363	659787	-	SGDCT_MS08_C09			SGDCT_MS08	C09	STM14_0695	CDS	659758	660615	+	entB	2%2C3-dihydro-2%2C3-dihydroxybenzoate synthetase	similar to Escherichia coli 2%2C3-dihydro-2%2C3-dihydroxybenzoate synthetase: isochroismatase (AAC73696.1)	STM0597						2,3-dihydro-2,3-dihydroxybenzoate synthetase; similar to Escherichia coli 2,3-dihydro-2,3-dihydroxybenzoate synthetase; isochroismatase (AAC73696.1)	Isochorismatase (EC 3.3.2.1) of siderophore biosynthesis	Cofactors Vitamins Prosthetic Groups Pigments,Amino Acids and Derivatives,Cofactors Vitamins Prosthetic Groups Pigments_NAD and NADP,Amino Acids and Derivatives_Aromatic amino acids and derivatives,Cofactors Vitamins Prosthetic Groups Pigments_NAD and NADP_NAD and NADP cofactor biosynthesis global,Amino Acids and Derivatives_Aromatic amino acids and derivatives_Chorismate_ Intermediate for synthe…
706	TTGCGTACTACTAACGGGGAG	CP001363	3428192	+	SGDCT_MS08_C10			SGDCT_MS08	C10	STM14_3924	CDS	3427013	3428221	-	tdcD	propionate/acetate kinase	catalyzes the formation of propanoyl phosphate from propanoate and ATP: TdcD also has acetate kinase activities and functions in anaerobic threonine catabolism	STM3242						propionate/acetate kinase; catalyzes the formation of propanoyl phosphate from propanoate and ATP; TdcD also has acetate kinase activities and functions in anaerobic threonine catabolism	Acetate kinase (EC 2.7.2.1)	Carbohydrates,Carbohydrates_Central carbohydrate metabolism,Carbohydrates_Fermentation,Carbohydrates_Sugar alcohols,Carbohydrates_Central carbohydrate metabolism_Pyruvate metabolism II_ acetyl-CoA acetogenesis from pyruvate,Carbohydrates_Fermentation_Fermentations_ Mixed acid,Carbohydrates_Fermentation_Fermentations_ Lactate,Carbohydrates_Sugar alcohols_Ethanolamine utilization
707	AAACCGTTCACCATACCTGAT	CP001363	597784	+	SGDCT_MS08_C11			SGDCT_MS08	C11	STM14_0623	CDS	596746	597813	-	purK	phosphoribosylaminoimidazole carboxylase ATPase subunit	With PurE catalyzes the conversion of aminoimidazole ribonucleotide to carboxyaminoimidazole ribonucleotide in the de novo purine nucleotide biosynthetic pathway	STM0533						phosphoribosylaminoimidazole carboxylase ATPase subunit; With PurE catalyzes the conversion of aminoimidazole ribonucleotide to carboxyaminoimidazole ribonucleotide in the de novo purine nucleotide biosynthetic pathway	Phosphoribosylaminoimidazole carboxylase ATPase subunit (EC 4.1.1.21)	Nucleosides and Nucleotides,Nucleosides and Nucleotides_Purines,Nucleosides and Nucleotides_Purines_De Novo Purine Biosynthesis
708	CGTCCGTAGACAAAGTACGGG	CP001363	163891	+	SGDCT_MS08_C12			SGDCT_MS08	C12	STM14_0167	CDS	163177	163920	-	yacF	hypothetical protein		STM0139							FIG002842: hypothetical protein	Membrane Transport,Membrane Transport_Protein secretion system Type II,Membrane Transport_Protein secretion system Type II_CBSS-562.2.peg.633
709	CTATAGGAGGAACATAACGCG	CP001363	4005895	+	SGDCT_MS08_D01			SGDCT_MS08	D01	STM14_4572	CDS	4004911	4005924	-		putative cytoplasmic protein		STM3791							Putative uncharacterized protein STY3991	Genes with CRP binding sites
710	CGGACCCTCCGACTACTTATT	CP001363	2932025	+	SGDCT_MS08_D02			SGDCT_MS08	D02	STM14_3336	CDS	2931212	2932078	+		putative transposase	similar to Escherichia coli IS3 putative transposase (AAC75150.1)	STM0324
711	CATTAGCCAGCCCCACTGTCG	CP001363	1549029	+	SGDCT_MS08_D03			SGDCT_MS08	D03	STM14_1766	CDS	1548839	1549058	-	malX		pseudogene: frameshift	STM1465						pseudogene; frameshift
712	TAGGTAGTGCTCATACATCAA	CP001363	2154490	+	SGDCT_MS08_D04			SGDCT_MS08	D04	STM14_2510	CDS	2154238	2154519	-	cbiN	cobalt transport protein CbiN	periplasmic cobalt binding component of the cobalt transport system	STM2022						cobalt transport protein CbiN; periplasmic cobalt binding component of the cobalt transport system	Additional substrate-specific component CbiN of cobalt ECF transporter	Cofactors Vitamins Prosthetic Groups Pigments,Membrane Transport,Cofactors Vitamins Prosthetic Groups Pigments_Tetrapyrroles,Membrane Transport_Cation transporters,Membrane Transport_Membrane Transport - no subcategory,Cofactors Vitamins Prosthetic Groups Pigments_Tetrapyrroles_Coenzyme B12 biosynthesis,Membrane Transport_Cation transporters_Transport of Nickel and Cobalt,Membrane Transport_Membr…
713	TTGATTTCTTTATAATCTGCG	CP001363	276755	-	SGDCT_MS08_D05			SGDCT_MS08	D05	STM14_0276	CDS	276726	278867	+	ldcC	lysine decarboxylase 2	similar to Escherichia coli lysine decarboxylase 2: constitutive (AAC73297.1)	STM0234						lysine decarboxylase 2; similar to Escherichia coli lysine decarboxylase 2; constitutive (AAC73297.1)	Lysine decarboxylase 2, constitutive (EC 4.1.1.18)	Amino Acids and Derivatives,Amino Acids and Derivatives_Lysine threonine methionine and cysteine,Amino Acids and Derivatives_Lysine threonine methionine and cysteine_Lysine degradation
714	AAAATCGCCATGTCGCTCTCC	CP001363	4396941	-	SGDCT_MS08_D06			SGDCT_MS08	D06	STM14_5007	CDS	4396912	4397685	+	nudC	NADH pyrophosphatase	can catalyze hydrolysis of broad range of dinucleotide pyrophosphates but prefers reduced form of NADH: requires divalent metal ions such as magnesium and manganese and produces two mononucleoside 5'-phosphates	STM4166						NADH pyrophosphatase; can catalyze hydrolysis of broad range of dinucleotide pyrophosphates but prefers reduced form of NADH; requires divalent metal ions such as magnesium and manganese and produces two mononucleoside 5'-phosphates	NADH pyrophosphatase (EC 3.6.1.22)	Nucleosides and Nucleotides,Nucleosides and Nucleotides_Detoxification,Nucleosides and Nucleotides_Detoxification_Nudix proteins (nucleoside triphosphate hydrolases)
715	CGATACAACACCCACAGCTAA	CP001363	4861700	+	SGDCT_MS08_D07			SGDCT_MS08	D07	STM14_5512	CDS	4860644	4861729	-	sthE	putative major fimbrial subunit		STM4591							Putative major fimbrial subunit	Pseudogenes_in_typhi_clade,Pseudogenes_anscestral,Adherence Factors-Fimbrial
716	ACAATACCGCCTGAAGTCTAC	CP001363	3145433	+	SGDCT_MS08_D08			SGDCT_MS08	D08	STM14_3586	CDS	3144314	3145462	-	fucO	L-1%2C2-propanediol oxidoreductase	similar to Escherichia coli L-1%2C2-propanediol oxidoreductase (AAC75841.1)	STM2973						L-1,2-propanediol oxidoreductase; similar to Escherichia coli L-1,2-propanediol oxidoreductase (AAC75841.1)	Lactaldehyde reductase (EC 1.1.1.77)	Carbohydrates,Carbohydrates_Monosaccharides,Carbohydrates_Monosaccharides_L-fucose utilization temp,Carbohydrates_Monosaccharides_L-fucose utilization,Carbohydrates_Monosaccharides_L-rhamnose utilization,Genes with CRP binding sites,Genes with FNR binding sites
717	ATCTCCTGCCGACACGCACAC	CP001363	4547900	+	SGDCT_MS08_D09			SGDCT_MS08	D09	STM14_5164	CDS	4547261	4547929	-	basR	DNA-binding transcriptional regulator BasR	response regulator in two-component regulatory system with BasS	STM4292						DNA-binding transcriptional regulator BasR; response regulator in two-component regulatory system with BasS	Transcriptional regulatory protein basR/pmrA	Cell Wall and Capsule,Regulation and Cell signaling,Cell Wall and Capsule_Gram-Negative cell wall components,Regulation and Cell signaling_Regulation and Cell signaling - no subcategory,Cell Wall and Capsule_Gram-Negative cell wall components_Lipid A modifications,Regulation and Cell signaling_Regulation and Cell signaling - no subcategory_Orphan regulatory proteins,Genes Induced by Qse TCS
718	GGCACGCCTGGTTCGTCTGAC	CP001363	2162977	+	SGDCT_MS08_D10			SGDCT_MS08	D10	STM14_2521	CDS	2162374	2163006	-	cbiC	precorrin-8X methylmutase	catalyzes the interconversion of precorrin-8X and cobyrinic acid	STM2033						precorrin-8X methylmutase; catalyzes the interconversion of precorrin-8X and cobyrinic acid	Cobalt-precorrin-8x methylmutase (EC 5.4.1.2)	Cofactors Vitamins Prosthetic Groups Pigments,Cofactors Vitamins Prosthetic Groups Pigments_Tetrapyrroles,Cofactors Vitamins Prosthetic Groups Pigments_Tetrapyrroles_Cobalamin synthesis,Cofactors Vitamins Prosthetic Groups Pigments_Tetrapyrroles_Coenzyme B12 biosynthesis,Pseudogenes_in_typhi_clade,Pseudogenes_Typhi_specific,Vitamin_B12_Synthesis
719	GATCAGTGCTACAATAATAAG	CP001363	381686	+	SGDCT_MS08_D11			SGDCT_MS08	D11	STM14_0393	CDS	380390	381715	-	stbD	putative fimbrial usher		STM0337							Putative exported protein precursor	Adherence Factors-Fimbrial
720	TGGGAAAGGTGCGCTAATCCC	CP001363	3946504	+	SGDCT_MS08_D12			SGDCT_MS08	D12	STM14_4503	CDS	3944848	3946533	-	ligB	NAD-dependent DNA ligase LigB	this ligase is similar to LigA but it lacks the C-terminal BRCT domain: catalyzes strand joining of nicked DNA in the presence of a divalent cation and NAD+	STM3739						NAD-dependent DNA ligase LigB; this ligase is similar to LigA but it lacks the C-terminal BRCT domain; catalyzes strand joining of nicked DNA in the presence of a divalent cation and NAD+	DNA ligase (EC 6.5.1.2), LigB	Pseudogenes_in_typhi_clade,Pseudogenes_Typhi_specific
721	GTCGCTACAGAGCCTTACCAT	CP001363	3619796	-	SGDCT_MS08_E01			SGDCT_MS08	E01	STM14_4158	CDS	3619767	3619985	+	slyX	hypothetical protein	similar to Escherichia coli host factor for lysis of phiX174 infection (AAC76373.1)	STM3454						hypothetical protein; similar to Escherichia coli host factor for lysis of phiX174 infection (AAC76373.1)	Protein SlyX
722	ACCATCTACCCAGGCGACATC	CP001363	2521274	+	SGDCT_MS08_E02			SGDCT_MS08	E02	STM14_2905	CDS	2520200	2521303	-		putative cytoplasmic protein		STM2358							FIG074102: hypothetical protein
723	TGCCATGCCTTATGGCCAGTC	CP001363	4842400	+	SGDCT_MS08_E03			SGDCT_MS08	E03	STM14_5493	CDS	4841722	4842429	-	stjC	putative periplasmic chaperone protein	member of the periplasmic pilus chaperone family of proteins	STM4573						putative periplasmic chaperone protein; member of the periplasmic pilus chaperone family of proteins	Beta-fimbriae chaperone protein	Membrane Transport,Membrane Transport_Protein secretion system Type VII (Chaperone/Usher pathway CU),Membrane Transport_Protein secretion system Type VII (Chaperone/Usher pathway CU)_beta-Fimbriae,Adherence Factors-Fimbrial
724	CTATACTAGTTCAATTTGAAC	CP001363	2702324	+	SGDCT_MS08_E04			SGDCT_MS08	E04	STM14_3085	CDS	2700161	2702353	-	sinH	intimin-like protein	SinH (gi|4583531): similar to Escherichia coli intimin and Yersinia pestis invasin proteins	STM2517						intimin-like protein; SinH (gi|4583531); similar to Escherichia coli intimin and Yersinia pestis invasin proteins	adherence and invasion outermembrane protein (Inv,enhances Peyer's patches colonization)	Pseudogenes_in_typhi_clade,Pseudogenes_anscestral,Adherence factors-nonfimbrial
725	ACGGTCATGCTGGGTCAGATA	CP001363	573762	-	SGDCT_MS08_E05			SGDCT_MS08	E05	STM14_0602	CDS	573682	574341	+	sfbC	putative ABC transporter permease component	similar to Escherichia coli putative transport system permease protein (AAC73309.1): binding-protein-dependent	STM0512						putative ABC transporter permease component; similar to Escherichia coli putative transport system permease protein (AAC73309.1); binding-protein-dependent	Methionine ABC transporter permease protein	Amino Acids and Derivatives,Amino Acids and Derivatives_Lysine threonine methionine and cysteine,Amino Acids and Derivatives_Lysine threonine methionine and cysteine_Methionine Biosynthesis,Amino Acids and Derivatives_Lysine threonine methionine and cysteine_Methionine Degradation
726	ACAAATCACCCAACCTATCAA	CP001363	1788382	+	SGDCT_MS08_E06			SGDCT_MS08	E06	STM14_2033	CDS	1786870	1788411	-	tyrR	DNA-binding transcriptional regulator TyrR	regulates genes involved in the biosynthesis and transport of aromatic amino acids	STM1683						DNA-binding transcriptional regulator TyrR; regulates genes involved in the biosynthesis and transport of aromatic amino acids	Transcriptional repressor protein TyrR	Amino Acids and Derivatives,Amino Acids and Derivatives_Aromatic amino acids and derivatives,Amino Acids and Derivatives_Aromatic amino acids and derivatives_Common Pathway For Synthesis of Aromatic Compounds (DAHP synthase to chorismate),Amino Acids and Derivatives_Aromatic amino acids and derivatives_Phenylalanine and Tyrosine Branches from Chorismate
727	CCGATGTCGAAGGATTTTTAT	CP001363	917975	+	SGDCT_MS08_E07			SGDCT_MS08	E07	STM14_988	CDS	916763	918004	-	moeA	molybdopterin biosynthesis protein MoeA	is involved in the formation of active molybdenum cofactor and the chelation of molybdenum	STM0846	STM14_0988					molybdopterin biosynthesis protein MoeA; is involved in the formation of active molybdenum cofactor and the chelation of molybdenum	Molybdopterin biosynthesis protein MoeA	Cofactors Vitamins Prosthetic Groups Pigments,Cofactors Vitamins Prosthetic Groups Pigments_Folate and pterines,Cofactors Vitamins Prosthetic Groups Pigments_Folate and pterines_Molybdenum cofactor biosynthesis
728	AGAATCATCTTCTCTCTAGCG	CP001363	7625	-	SGDCT_MS08_E08			SGDCT_MS08	E08	Intergen_STM14_0006_STM14_0007	Intergen	7397	7664					STM0007	STM14_0007.J	7596	8618	+	talB	transaldolase	Transaldolase (EC 2.2.1.2)	Carbohydrates,Carbohydrates_Central carbohydrate metabolism,Carbohydrates_Monosaccharides,Carbohydrates_Central carbohydrate metabolism_Pentose phosphate pathway,Carbohydrates_Monosaccharides_Fructose utilization,HEG-Genes
729	CCTCCGACCTTACCTAGCGTA	CP001363	1460071	-	SGDCT_MS08_E09			SGDCT_MS08	E09	STM14_1661	CDS	1460003	1460230	+	ydiH	putative cytoplasmic protein		STM1367							FIG00639040: hypothetical protein
730	GTTCCCAGACCTCCATCAGGC	CP001363	4265654	+	SGDCT_MS08_E10			SGDCT_MS08	E10	STM14_4859	CDS	4265360	4265683	-		putative inner membrane protein		STM4041							Inner membrane protein
731	GAGCCCAAACTTCACGTACCC	CP001363	4859266	-	SGDCT_MS08_E11			SGDCT_MS08	E11	STM14_5511	CDS	4859237	4860586	+	creD	hypothetical protein	similar to Escherichia coli tolerance to colicin E2 (AAC77353.1)	STM4590						hypothetical protein; similar to Escherichia coli tolerance to colicin E2 (AAC77353.1)	Inner membrane protein CreD	Virulence Disease and Defense,Virulence Disease and Defense_Bacteriocins ribosomally synthesized antibacterial peptides,Virulence Disease and Defense_Bacteriocins ribosomally synthesized antibacterial peptides_Tolerance to colicin E2
732	ACACCGCACGATTAAAACCCA	CP001363	1084397	-	SGDCT_MS08_E12			SGDCT_MS08	E12	STM14_1181	CDS	1084368	1087355	+		minor tail protein	similar to lambda phage H tail component (gi|2232364)	STM1041						minor tail protein; similar to lambda phage H tail component (gi|2232364)	Phage tail length tape-measure protein 1	Phages Prophages Transposable elements Plasmids,Phages Prophages Transposable elements Plasmids_Phages Prophages,Phages Prophages Transposable elements Plasmids_Phages Prophages_Phage tail proteins,Phages Prophages Transposable elements Plasmids_Phages Prophages_Phage tail proteins 2
733	AAACGTTCAGGCAAAAAATTC	CP001363	1406317	-	SGDCT_MS08_F01			SGDCT_MS08	F01	STM14_1599	CDS	1406288	1407046	+	celG	hypothetical protein		STM1317							Cellobiose phosphotransferase system YdjC-like protein	Carbohydrates,Carbohydrates_Di- and oligosaccharides,Carbohydrates_Di- and oligosaccharides_Beta-Glucoside Metabolism
734	CCCACGCATTTAATGTAACAC	CP001363	1756137	-	SGDCT_MS08_F02			SGDCT_MS08	F02	STM14_1997	CDS	1756108	1756542	+	ynaF	putative universal stress protein	similar to Escherichia coli putative filament protein (AAC74458.1)	STM1652						putative universal stress protein; similar to Escherichia coli putative filament protein (AAC74458.1)	Universal stress protein F	Stress Response,Stress Response_Stress Response - no subcategory,Stress Response_Stress Response - no subcategory_Universal stress protein family,Genes Regulated by SsrA-SssrB TCS,Genes with CRP binding sites,Genes with FNR binding sites
735	AGGCAACAACACGGATATCTC	CP001363	210026	-	SGDCT_MS08_F03			SGDCT_MS08	F03	STM14_0211	CDS	209997	210437	+	yadI	putative PTS enzyme	similar to Escherichia coli putative PTS enzyme II B component (AAC73240.1)	STM0178					manX [J]	putative PTS enzyme; similar to Escherichia coli putative PTS enzyme II B component (AAC73240.1)	Putative PTS system IIA component yadI (EC 2.7.1.69)
736	TACCATAAACCCTGTTAAGAC	CP001363	3526073	+	SGDCT_MS08_F04			SGDCT_MS08	F04	STM14_4035	CDS	3525350	3526102	-		putative cytoplasmic protein		STM3343	STM14_4035.R		3526144				FIG074102: hypothetical protein
737	CCGCATCCAACCGACACCCTC	CP001363	2735840	+	SGDCT_MS08_F05			SGDCT_MS08	F05	STM14_3121	CDS	2735138	2735869	-		putative rRNA methylase	similar to Escherichia coli putative ATP synthase beta subunit (AAC75585.1)	STM2545					trmJ [D]	putative rRNA methylase; similar to Escherichia coli putative ATP synthase beta subunit (AAC75585.1)	tRNA:Cm32/Um32 methyltransferase	RNA Metabolism,RNA Metabolism_RNA processing and modification,RNA Metabolism_RNA processing and modification_RNA methylation,RNA Metabolism_RNA processing and modification_tRNA modification Bacteria,RNA Metabolism_RNA processing and modification_tRNA modification Archaea
738	TACTCAGACTAGAGCCGGACA	CP001363	3146710	-	SGDCT_MS08_F06			SGDCT_MS08	F06	STM14_3589	CDS	3146681	3147997	+	fucP		pseudogene: frameshift: fucose permease	STM2975						pseudogene; frameshift; fucose permease
739	ACACTTGGACGATGTGTGGAC	CP001363	123345	-	SGDCT_MS08_F07			SGDCT_MS08	F07	STM14_0124	CDS	123316	124083	+	yabI	hypothetical protein	DedA family	STM0105						hypothetical protein; DedA family	DedA family inner membrane protein YabI	Miscellaneous,Miscellaneous_Miscellaneous - no subcategory,Miscellaneous_Miscellaneous - no subcategory_DedA family of inner membrane proteins,Pseudogenes_in_typhi_clade
740	ACCCTTCATAGTATTCGAGTC	CP001363	3639943	-	SGDCT_MS08_F08			SGDCT_MS08	F08	STM14_4184	CDS	3639914	3640240	+	nirD	nitrite reductase small subunit	involved in reducing nitrite to ammonium to detoxify nitrite accumulation in anaerobic nitrate-respiring cells and regenerate NAD+: bounds to NirB%2C the cytoplasmic subunit%2C whose expression is induced at high nitrate concentrations	STM3475						nitrite reductase small subunit; involved in reducing nitrite to ammonium to detoxify nitrite accumulation in anaerobic nitrate-respiring cells and regenerate NAD+; bounds to NirB, the cytoplasmic subunit, whose expression is induced at high nitrate concentrations	Nitrite reductase [NAD(P)H] small subunit (EC 1.7.1.4)	Nitrogen Metabolism,Nitrogen Metabolism_Nitrogen Metabolism - no subcategory,Nitrogen Metabolism_Nitrogen Metabolism - no subcategory_Nitrate and nitrite ammonification
741	TAAAATTGACCCCCCATTTAA	CP001363	2036874	+	SGDCT_MS08_F09			SGDCT_MS08	F09	STM14_2346	CDS	2036100	2037002	-	otsB	trehalose-6-phosphate phosphatase	biosynthetic: catalyzes the formation of trehalose and phosphate from trehalose-6-phosphate: expression is increased under osmotic stress and induced during the transition to stationary phase and by decreased temperature	STM1929						trehalose-6-phosphate phosphatase; biosynthetic; catalyzes the formation of trehalose and phosphate from trehalose-6-phosphate; expression is increased under osmotic stress and induced during the transition to stationary phase and by decreased temperature	Trehalose-6-phosphate phosphatase (EC 3.1.3.12)	Carbohydrates,Carbohydrates_Di- and oligosaccharides,Carbohydrates_Di- and oligosaccharides_Trehalose Biosynthesis,Genes Regulated by SsrA-SssrB TCS,Genes Repressedby Qse TCS
742	GCATAAATTGTTGCATGTGCG	CP001363	2090813	+	SGDCT_MS08_F10			SGDCT_MS08	F10	STM14_2420	CDS	2090630	2090842	-	cspB	putative cold-shock protein	similar to Escherichia coli cold shock-like protein (AAC74625.1)	STM1996						putative cold-shock protein; similar to Escherichia coli cold shock-like protein (AAC74625.1)	Cold shock protein CspG	Stress Response,Stress Response_Cold shock,Stress Response_Cold shock_Cold shock CspA family of proteins
743	TTAAGCTCCAAAGTCAATACG	CP001363	3745079	+	SGDCT_MS08_F11			SGDCT_MS08	F11	STM14_4288	CDS	3743831	3745108	-	livM	leucine/isoleucine/valine transporter permease subunit	Part of the ABC transporter complex LivFGHMJ and LivFGHMK involved in the high-affinity transport of branched-chain amino acids: LivFGHMK is specific for the transport of leucine%2C while LivFGHMJ is a transporter for leucine%2C isoleucine%2C and valine	STM3562						leucine/isoleucine/valine transporter permease subunit; Part of the ABC transporter complex LivFGHMJ and LivFGHMK involved in the high-affinity transport of branched-chain amino acids; LivFGHMK is specific for the transport of leucine, while LivFGHMJ is a transporter for leucine, isoleucine, and valine	Branched-chain amino acid transport system permease protein LivM (TC 3.A.1.4.1)	Membrane Transport,Membrane Transport_ABC transporters,Membrane Transport_ABC transporters_ABC transporter branched-chain amino acid (TC 3.A.1.4.1)
744	ACCTTACCCTTAACTCTCTCT	CP001363	1359488	+	SGDCT_MS08_F12			SGDCT_MS08	F12	STM14_1529	CDS	1359269	1359517	-		putative cytoplasmic protein		STM1267							FIG074102: hypothetical protein	Genes with CRP binding sites,Genes with FNR binding sites,GENES WITH GC LESS THAN 40
745	AATTAACTGAATCACCCACAT	CP001363	962048	+	SGDCT_MS08_G01			SGDCT_MS08	G01	STM14_1042	CDS	961346	962077	-	artI	arginine transport system	similar to Escherichia coli arginine 3rd transport system periplasmic binding protein (AAC73950.1): ABC superfamily binding protein	STM0890					artI_1	arginine transport system; similar to Escherichia coli arginine 3rd transport system periplasmic binding protein (AAC73950.1); ABC superfamily binding protein	Arginine ABC transporter, periplasmic arginine-binding protein ArtI	Amino Acids and Derivatives,Amino Acids and Derivatives_Arginine; urea cycle polyamines,Amino Acids and Derivatives_Arginine; urea cycle polyamines_Arginine and Ornithine Degradation
746	AGACCTACCTTAGACTTGAAC	CP001363	81289	-	SGDCT_MS08_G02			SGDCT_MS08	G02	STM14_0081	CDS	81260	81655	+	caiF	DNA-binding transcriptional activator CaiF	regulator of carnitine metabolism: induces the caiTABCDE and fixABCX operons	STM0068	STM14_0081.J	81254				transcriptional regulator of cai and fix operon	Transcriptional activatory protein CaiF	Fatty Acids Lipids and Isoprenoids,Fatty Acids Lipids and Isoprenoids_Fatty acids,Fatty Acids Lipids and Isoprenoids_Fatty acids_Carnitine Metabolism in Microorganisms,Genes with CRP binding sites
747	TAGCTTGATCCCCTGTAACAC	CP001363	3555186	+	SGDCT_MS08_G03			SGDCT_MS08	G03	STM14_4064	CDS	3553746	3555215	-	cafA	ribonuclease G	involved in the processing of the 5'end of 16S rRNA	STM3370						ribonuclease G; involved in the processing of the 5'end of 16S rRNA	Cytoplasmic axial filament protein CafA and Ribonuclease G (EC 3.1.4.-)	RNA Metabolism,RNA Metabolism_RNA processing and modification,RNA Metabolism_RNA processing and modification_RNA processing and degradation bacterial
748	CCAGCAACCTTTCCGAACCCT	CP001363	2343024	-	SGDCT_MS08_G04			SGDCT_MS08	G04	STM14_2707	CDS	2342995	2343852	+	fghA	S-formylglutathione hydrolase	similar to Escherichia coli putative esterase (AAC75215.1)	STM2194						S-formylglutathione hydrolase; similar to Escherichia coli putative esterase (AAC75215.1)	S-formylglutathione hydrolase (EC 3.1.2.12)	Stress Response,Stress Response_Detoxification,Stress Response_Detoxification_Glutathione-dependent pathway of formaldehyde detoxification
749	TGAGAAACGCGCCCAGTAAGA	CP001363	2739072	-	SGDCT_MS08_G05			SGDCT_MS08	G05	STM14_3127	CDS	2739043	2739861	+	asrB	anaerobic sulfite reductase subunit B	with AsrAC catalyzes the reduction of sulfite to hydrogen sulfide	STM2549						anaerobic sulfite reductase subunit B; with AsrAC catalyzes the reduction of sulfite to hydrogen sulfide	Anaerobic sulfite reductase subunit B	Respiration,Respiration_Electron accepting reactions,Respiration_Electron accepting reactions_Anaerobic respiratory reductases
750	GCGGTATCGCAAATTTAAGCA	CP001363	3849580	-	SGDCT_MS08_G06			SGDCT_MS08	G06	STM14_4398	CDS	3849551	3849841	+	yiaG	putative transcriptional regulator		STM3648							FIG00638451: hypothetical protein	Genes Repressedby Qse TCS,Genes with CRP binding sites,Pseudogenes_in_typhi_clade,Pseudogenes_gained_at_Paratyphi_A_node
751	ACCACCGACACCGTCTTCACG	CP001363	3743036	+	SGDCT_MS08_G07			SGDCT_MS08	G07	STM14_4286	CDS	3742352	3743065	-	livF	leucine/isoleucine/valine transporter ATP-binding subunit	with LivGHMJ and LivGHMK is part of the high-affinity branched-chain amino acid transport system: LivFGHMK is specific for the transport of leucine%2C while LivFGHMJ is a transporter for leucine%2C isoleucine%2C and valine	STM3560						leucine/isoleucine/valine transporter ATP-binding subunit; with LivGHMJ and LivGHMK is part of the high-affinity branched-chain amino acid transport system; LivFGHMK is specific for the transport of leucine, while LivFGHMJ is a transporter for leucine, isoleucine, and valine	Branched-chain amino acid transport ATP-binding protein LivF (TC 3.A.1.4.1)	Membrane Transport,Membrane Transport_ABC transporters,Membrane Transport_ABC transporters_ABC transporter branched-chain amino acid (TC 3.A.1.4.1),Genes with CRP binding sites,GENES_WITH GC GREATER THAN 60
752	TCAACCTAACCTCAAAGAAGC	CP001363	767484	+	SGDCT_MS08_G08			SGDCT_MS08	G08	STM14_0821	CDS	766836	767513	-	kdpE	DNA-binding transcriptional activator KdpE	response regulator in two-component regulatory system with KdpD: regulates the kdp operon involved in potassium transport	STM0702						DNA-binding transcriptional activator KdpE; response regulator in two-component regulatory system with KdpD; regulates the kdp operon involved in potassium transport	sensor histidine kinase
753	AGGCCCACTCGAACACGGAAC	CP001363	3576201	-	SGDCT_MS08_G09			SGDCT_MS08	G09	STM14_4091	CDS	3576172	3579285	+	acrF	multidrug transport protein	similar to Escherichia coli integral transmembrane protein: acridine resistance protein F (AAC76298.1): RND family	STM3391						multidrug transport protein; similar to Escherichia coli integral transmembrane protein; acridine resistance protein F (AAC76298.1); RND family	RND efflux system, inner membrane transporter CmeB	Virulence Disease and Defense,Virulence Disease and Defense_Resistance to antibiotics and toxic compounds,Virulence Disease and Defense_Resistance to antibiotics and toxic compounds_Multidrug Resistance Efflux Pumps,Pseudogenes_in_typhi_clade,Pseudogenes_Typhi_specific
754	TAGGCCGTACATGCTAACACG	CP001363	450045	+	SGDCT_MS08_G10			SGDCT_MS08	G10	STM14_0467	CDS	446934	450074	-	sbcC	exonuclease subunit SbcC	with SbcD cleaves DNA hairpin structures: also has 5' single-strand endonuclease activity	STM0395						exonuclease subunit SbcC; with SbcD cleaves DNA hairpin structures; also has 5' single-strand endonuclease activity	Exonuclease SbcC	DNA Metabolism,DNA Metabolism_DNA repair,DNA Metabolism_DNA repair_DNA repair bacterial
755	GATCGCTACATTATTTAACAA	CP001363	2902995	+	SGDCT_MS08_G11			SGDCT_MS08	G11	STM14_3306	CDS	2902197	2903024	-		putative cytoplasmic protein		STM2743							putative cytoplasmic protein	GENES WITH GC LESS THAN 40
756	AACATGTATTACTCCAAAACT	CP001363	770165	+	SGDCT_MS08_G12			SGDCT_MS08	G12	STM14_0822	CDS	767510	770194	-	kdpD	sensor protein KdpD	sensory histidine kinase in two-component regulatory system with KdpE: signal sensing protein	STM0703						sensor protein KdpD; sensory histidine kinase in two-component regulatory system with KdpE; signal sensing protein	Osmosensitive K+ channel histidine kinase KdpD (EC 2.7.3.-)	Potassium metabolism,Potassium metabolism_Potassium metabolism - no subcategory,Potassium metabolism_Potassium metabolism - no subcategory_Potassium homeostasis
757	CGGACAGCCAGAGTCGCTACT	CP001363	2659286	+	SGDCT_MS08_H01			SGDCT_MS08	H01	STM14_3057	CDS	2658248	2659315	-	perM	putative permease	similar to Escherichia coli putative permease (AAC75546.1): PerM family	STM2493						putative permease; similar to Escherichia coli putative permease (AAC75546.1); PerM family	Putative permease PerM (= YfgO)	Pseudogenes_in_typhi_clade,Pseudogenes_gained_at_Paratyphi_A_node
758	CGGACTTTGCCTATACCGAGC	CP001363	2446377	-	SGDCT_MS08_H02			SGDCT_MS08	H02	STM14_2824	CDS	2446348	2447301	+	sseL	deubiquitinase	ElaD: specific cysteine protease which targets ubiquitin and ubiquitin-like proteins covalently bound to target proteins: SseL in Salmonella is required for macrophage killing and virulence%2C and it is secreted by the salmonella pathogenicity island 2 type III secretion system	STM2287	STM14_2824.R	2446279				Putative cytoplasmic protein	FIG074102: hypothetical protein	Genes regulated by HilA,GENES WITH GC LESS THAN 40,TTSS2-effectors
759	CTAATGTTCTTTTTTGATCTG	CP001363	936500	-	SGDCT_MS08_H03			SGDCT_MS08	H03	Intergen_STM14_1012_STM14_1013	Intergen	936306	936548					STM0863	STM14_1013.J	936471	937751	+	dacC	D-alanyl-D-alanine carboxypeptidase	D-alanyl-D-alanine carboxypeptidase (EC 3.4.16.4)	Cell Wall and Capsule,Protein Metabolism,Cell Wall and Capsule_Cell Wall and Capsule - no subcategory,Protein Metabolism_Protein degradation,Cell Wall and Capsule_Cell Wall and Capsule - no subcategory_Murein Hydrolases,Cell Wall and Capsule_Cell Wall and Capsule - no subcategory_Peptidoglycan Biosynthesis,Protein Metabolism_Protein degradation_Metallocarboxypeptidases (EC 3.4.17.-)
760	TACCCACCCTGAATGGTCAAT	CP001363	2573801	-	SGDCT_MS08_H04			SGDCT_MS08	H04	STM14_2960	CDS	2573772	2574770	+		putative oxidoreductase	similar to Escherichia coli putative reductase (AAC76037.1)	STM2406						putative oxidoreductase; similar to Escherichia coli putative reductase (AAC76037.1)	Putative ion-channel protein
761	GGCGTAAGGCAAGCTATATCA	CP001363	2833201	+	SGDCT_MS08_H05			SGDCT_MS08	H05	STM14_3233	CDS	2832580	2833230	-	rseA	anti-RNA polymerase sigma factor SigE	similar to Escherichia coli anti sigma-E/sigma 24 factor: negative regulatory protein (AAC75625.1)	STM2639						anti-RNA polymerase sigma factor SigE; similar to Escherichia coli anti sigma-E/sigma 24 factor; negative regulatory protein (AAC75625.1)	Sigma factor RpoE negative regulatory protein RseA	RNA Metabolism,Stress Response,RNA Metabolism_Transcription,Stress Response_Periplasmic Stress,RNA Metabolism_Transcription_Transcription initiation bacterial sigma factors,Stress Response_Periplasmic Stress_Periplasmic Stress Response
762	CGATTAGCAGCCCATGCCTCA	CP001363	4283999	+	SGDCT_MS08_H06			SGDCT_MS08	H06	STM14_4882	CDS	4283330	4284028	-	cpxR	DNA-binding transcriptional regulator CpxR	response regulator in two-component regulatory system with CpxA: part of the envelope stress response system	STM4059						DNA-binding transcriptional regulator CpxR; response regulator in two-component regulatory system with CpxA; part of the envelope stress response system	Copper-sensing two-component system response regulator CpxR	Regulation and Cell signaling,Regulation and Cell signaling_Regulation and Cell signaling - no subcategory,Regulation and Cell signaling_Regulation and Cell signaling - no subcategory_Orphan regulatory proteins
763	GACCCATTTCACGTCTCAGTT	CP001363	554357	-	SGDCT_MS08_H07			SGDCT_MS08	H07	STM14_0582	CDS	554328	555980	+	ushA	bifunctional UDP-sugar hydrolase/5'-nucleotidase periplasmic precursor	catalyzes the degradation of periplasmic UDP-glucose to uridine%2C glucose-1-phosphate and inorganic phosphate: specific for uridine nucleotides	STM0494						bifunctional UDP-sugar hydrolase/5'-nucleotidase periplasmic precursor; catalyzes the degradation of periplasmic UDP-glucose to uridine, glucose-1-phosphate and inorganic phosphate; specific for uridine nucleotides	UDP-sugar hydrolase (EC 3.6.1.45); 5'-nucleotidase (EC 3.1.3.5)	Nucleosides and Nucleotides,Nucleosides and Nucleotides_Pyrimidines,Nucleosides and Nucleotides_Purines,Nucleosides and Nucleotides_Pyrimidines_pyrimidine conversions,Nucleosides and Nucleotides_Purines_Purine conversions,Pseudogenes_in_typhi_clade,Pseudogenes_Typhi_specific
764	ACGACTGAACATCCCCCGACC	CP001363	484732	+	SGDCT_MS08_H08			SGDCT_MS08	H08	STM14_0508	CDS	484042	484761	-	phnR	2-aminoethylphosphonate transport protein	probable repressor protein of GntR family PhnR (gi|11354257)	STM0430						2-aminoethylphosphonate transport protein; probable repressor protein of GntR family PhnR (gi|11354257)	2-aminoethylphosphonate uptake and metabolism regulator	Phosphorus Metabolism,Phosphorus Metabolism_Phosphorus Metabolism - no subcategory,Phosphorus Metabolism_Phosphorus Metabolism - no subcategory_Phosphonate metabolism
765	ACCACTTCTCACCGGACCGCC	CP001363	4632473	-	SGDCT_MS08_H09			SGDCT_MS08	H09	STM14_5259	CDS	4632426	4634066	+	aidB	isovaleryl CoA dehydrogenase	catalyzes the formation of 3-methylcrotonyl-CoA from isovaleryl-CoA	STM4377	STM14_5259.RJ	4632444				Acyl-CoA dehydrogenase (EC 1.3.99.3)	Acyl-CoA dehydrogenase (EC 1.3.8.7)	Pseudogenes_in_typhi_clade
766	CCAGTGAGGGAAGTCAAACAA	CP001363	3558595	-	SGDCT_MS08_H10			SGDCT_MS08	H10	STM14_4069	CDS	3558566	3558757	+		hypothetical protein		STM3374.1n							hypothetical protein
767	GGCACGTCAAATATACAACTA	CP001363	2599943	+	SGDCT_MS08_H11			SGDCT_MS08	H11	STM14_2993	CDS	2599106	2599972	-	pdxK	pyridoxal kinase	catalyzes the formation of pyridoxal 5'-phosphate from pyridoxal	STM2435						pyridoxal kinase; catalyzes the formation of pyridoxal 5'-phosphate from pyridoxal	Pyridoxal kinase (EC 2.7.1.35)	Cofactors Vitamins Prosthetic Groups Pigments,Cofactors Vitamins Prosthetic Groups Pigments_Pyridoxine,Cofactors Vitamins Prosthetic Groups Pigments_Pyridoxine_Pyridoxin (Vitamin B6) Biosynthesis
768	TAACTCTTCTAAACGCGAAAG	CP001363	3989010	+	SGDCT_MS09_A01			SGDCT_MS09	A01	STM14_4550	CDS	3986241	3989039	-		putative transcriptional regulator	similar to Escherichia coli psp operon transcriptional activator (AAC74385.1): NtrC family: contains ATPase domain	STM3773					zraR [R]	putative transcriptional regulator; similar to Escherichia coli psp operon transcriptional activator (AAC74385.1); NtrC family; contains ATPase domain	Transcriptional regulatory protein zraR	Pseudogenes_in_typhi_clade,Pseudogenes_Typhi_specific
769	GCCCAGCGAAGCGAATGGACC	CP001363	3704500	+	SGDCT_MS09_A02			SGDCT_MS09	A02	STM14_4247	CDS	3703984	3704529	-		hypothetical protein		STM3527							Putative inner membrane protein
770	CGAGCTAGCCACAATTAACGG	CP001363	1351725	-	SGDCT_MS09_A03			SGDCT_MS09	A03	STM14_1517	CDS	1351696	1352508	+		putative ABC transporter protein	putative transmembrane protein (gi|2337944)	STM1257					nikC2 [R]	putative ABC transporter protein; putative transmembrane protein (gi|2337944)	Nickel transport system permease protein nikC2 (TC 3.A.1.5.3)	Membrane Transport,Membrane Transport_Cation transporters,Membrane Transport_Cation transporters_Transport of Nickel and Cobalt
771	GCTGAAGATAGACTTCGAAAT	CP001363	1026522	-	SGDCT_MS09_A04			SGDCT_MS09	A04	STM14_1112	CDS	1026487	1028757	+	ycaI	hypothetical protein		STM0983							DNA internalization-related competence protein ComEC/Rec2	Cell Wall and Capsule,Cell Wall and Capsule_Gram-Negative cell wall components,Cell Wall and Capsule_Gram-Negative cell wall components_KDO2-Lipid A biosynthesis,Pseudogenes_in_typhi_clade,Pseudogenes_gained_at_Paratyphi_A_node
772	AGCAAACACACCCACACGCAC	CP001363	1239992	-	SGDCT_MS09_A05			SGDCT_MS09	A05	STM14_1371	CDS	1239963	1240772	+	pabC	4-amino-4-deoxychorismate lyase	catalyzes the formation of 4-aminobenzoate and pyruvate from 4-amino-4-deoxychorismate	STM1198						4-amino-4-deoxychorismate lyase; catalyzes the formation of 4-aminobenzoate and pyruvate from 4-amino-4-deoxychorismate	Aminodeoxychorismate lyase (EC 4.1.3.38)	Cofactors Vitamins Prosthetic Groups Pigments,Amino Acids and Derivatives,Cofactors Vitamins Prosthetic Groups Pigments_Folate and pterines,Amino Acids and Derivatives_Aromatic amino acids and derivatives,Cofactors Vitamins Prosthetic Groups Pigments_Folate and pterines_Folate Biosynthesis,Amino Acids and Derivatives_Aromatic amino acids and derivatives_Chorismate_ Intermediate for synthesis of T…
773	GCTCACTCCTGGACTGTCAAC	CP001363	4176278	-	SGDCT_MS09_A06			SGDCT_MS09	A06	STM14_4761	CDS	4176249	4178096	+	recQ	ATP-dependent DNA helicase RecQ	functions in blocking illegitimate recombination%2C enhancing topoisomerase activity%2C initiating SOS signaling and clearing blocked replication forks: component of the RecF recombinational pathway	STM3958						ATP-dependent DNA helicase RecQ; functions in blocking illegitimate recombination, enhancing topoisomerase activity, initiating SOS signaling and clearing blocked replication forks; component of the RecF recombinational pathway	ATP-dependent DNA helicase RecQ	DNA Metabolism,DNA Metabolism_DNA repair,DNA Metabolism_DNA repair_DNA repair bacterial RecFOR pathway
774	ATACATCTGGTACCGCCTTAA	CP001363	682835	+	SGDCT_MS09_A07			SGDCT_MS09	A07	STM14_0719	CDS	681401	682864	-	citT	citrate/succinate transport antiport protein	similar to Escherichia coli putative membrane protein (AAC73713.1): DASS family	STM0618						citrate/succinate transport antiport protein; similar to Escherichia coli putative membrane protein (AAC73713.1); DASS family	Citrate Succinate antiporter (TC 2.A.47.3.2)	Carbohydrates,Carbohydrates_Organic acids,Carbohydrates_Organic acids_Citrate Metabolism Transport and Regulation,Genes with CRP binding sites,Genes with FNR binding sites
775	CATTTCCACTCACCTCGTTAA	CP001363	606771	-	SGDCT_MS09_A08			SGDCT_MS09	A08	STM14_0638	CDS	606742	609354	+	fimD	outer membrane usher protein precursor	outer membrane usher protein FimD precursor (SW:FIMD_SALTY)	STM0546						outer membrane usher protein precursor; outer membrane usher protein FimD precursor (SW:FIMD_SALTY)	Outer membrane usher protein SfmD	Membrane Transport,Membrane Transport_Protein secretion system Type VII (Chaperone/Usher pathway CU),Membrane Transport_Protein secretion system Type VII (Chaperone/Usher pathway CU)_The fimbrial Sfm cluster,Pseudogenes_in_typhi_clade,Adherence Factors-Fimbrial
776	CTTCTTAGAGCAATAATAGCG	CP001363	1573903	+	SGDCT_MS09_A09			SGDCT_MS09	A09	STM14_1797	CDS	1572679	1573932	-	ynfM	putative transport protein	similar to Escherichia coli putative transport protein (AAC74668.1): MFS family	STM1486						putative transport protein; similar to Escherichia coli putative transport protein (AAC74668.1); MFS family	Permeases of the major facilitator superfamily
777	GCATGGCTACAGATAGAACTC	CP001363	622533	-	SGDCT_MS09_A10			SGDCT_MS09	A10	STM14_0660	CDS	622504	622740	+		putative periplasmic protein		STM0565							Putative periplasmic protein
778	GCCACAGCAAAACGTAGAAAG	CP001363	3149934	-	SGDCT_MS09_A11			SGDCT_MS09	A11	STM14_3591	CDS	3149905	3151323	+	fucK	L-fuculokinase	similar to Escherichia coli L-fuculokinase (AAC75845.1)	STM2977						L-fuculokinase; similar to Escherichia coli L-fuculokinase (AAC75845.1)	L-fuculokinase (EC 2.7.1.51)	Carbohydrates,Carbohydrates_Monosaccharides,Carbohydrates_Monosaccharides_L-fucose utilization temp,Carbohydrates_Monosaccharides_L-fucose utilization
779	AGAGAGACTAAACTTTACTAT	CP001363	3342184	+	SGDCT_MS09_A12			SGDCT_MS09	A12	STM14_3829	CDS	3341296	3342213	-	yqhC	putative transcriptional regulator	similar to Escherichia coli putative AraC-type regulatory protein (AAC76046.1): AraC/XylS family	STM3163						putative transcriptional regulator; similar to Escherichia coli putative AraC-type regulatory protein (AAC76046.1); AraC/XylS family	Transcriptional regulator, AraC family
780	ACGGGAATCGCCCCGTGCGCG	CP001363	3421549	+	SGDCT_MS09_B01			SGDCT_MS09	B01	STM14_3920	CDS	3420268	3421578	-	yhaN	putative inner membrane protein		STM3238							Inner membrane protein	Genes with CRP binding sites
781	ACCGTCACAATGACCGAAACG	CP001363	3490813	+	SGDCT_MS09_B02			SGDCT_MS09	B02	STM14_3997	CDS	3490546	3490842	-	yrbB	hypothetical protein	putative STAS domain	STM3309						hypothetical protein; putative STAS domain	Uncharacterized protein YrbB
782	CCCACCCGGCGAGCGCTACCT	CP001363	1462320	-	SGDCT_MS09_B03			SGDCT_MS09	B03	STM14_1663	CDS	1462291	1462659	+	sufA	iron-sulfur cluster assembly scaffold protein	functions as a scaffold on which iron-sulfur clusters ([2Fe-2S]: [4Fe-4S]) are assembled: forms a homodimer: similar to IscA protein	STM1369						iron-sulfur cluster assembly scaffold protein; functions as a scaffold on which iron-sulfur clusters ([2Fe-2S]; [4Fe-4S]) are assembled; forms a homodimer; similar to IscA protein	Iron binding protein SufA for iron-sulfur cluster assembly	Fur Regulon
783	TAAGTCTACAGCCCCACCTAG	CP001363	2508129	+	SGDCT_MS09_B04			SGDCT_MS09	B04	STM14_2888	CDS	2507886	2508158	-		putative cytoplasmic protein		STM2343							Putative sugar phosphotransferase component II B
784	ACCCCACATTGAAATGCGTGA	CP001363	1979614	+	SGDCT_MS09_B05			SGDCT_MS09	B05	STM14_2277	CDS	1979524	1979643	-		putative cytoplasmic protein		STM1872							hypothetical protein
785	AAATGTATATACTCCCCTGCC	CP001363	1355749	+	SGDCT_MS09_B06			SGDCT_MS09	B06	Intergen_STM14_1522_STM14_1523	Intergen	1355704	1355814						STM14_1522.P	1355707	1355757	-	IsrD [P]	induced in stat. phase
786	CGCGTCCCCCGTCATCCAACG	CP001363	3972884	+	SGDCT_MS09_B07			SGDCT_MS09	B07	Intergen_STM14_4529_STM14_4531	Intergen	3972679	3973350					STM3760	STM14_4530	3972800	3972913	-				SPI-3
787	GTGCCTAGTCAGACATGGGAA	CP001363	1413162	-	SGDCT_MS09_B08			SGDCT_MS09	B08	STM14_1607	CDS	1413133	1413669	+	yniB	putative regulatory protein		STM1323							Putative membrane protein
788	CCCGACCCGATCGAGAACCGA	CP001363	3065963	-	SGDCT_MS09_B09			SGDCT_MS09	B09	STM14_3501	CDS	3065934	3066281	+		putative cytoplasmic protein	similar to STM2011 and STM2508	STM2902						putative cytoplasmic protein; similar to STM2011 and STM2508	hypothetical protein	GENES WITH GC LESS THAN 40
789	ACATGCCAATGAACCTAGCTC	CP001363	2912663	-	SGDCT_MS09_B10			SGDCT_MS09	B10	STM14_3319	CDS	2912634	2913836	+		putative hexulose 6 phosphate synthase		STM2754							FIG01047465: hypothetical protein	GENES WITH GC LESS THAN 40
790	ATATCCACCATGCCTATTCAC	CP001363	943614	-	SGDCT_MS09_B11			SGDCT_MS09	B11	STM14_1020	CDS	943024	943644	+		putative regulatory protein	similar to Escherichia coli putative DeoR-type transcriptional regulator (AAC73933.1): TetR/Acr family		STM14_1020.P	943606	943684	-	RybB [P]	Repressor of multiple omp mRNAs
791	ATGACTGCCATCCGGTACGAC	CP001363	3795403	-	SGDCT_MS09_B12			SGDCT_MS09	B12	STM14_4342	CDS	3795374	3796402	+	yhjD	putative tRNA-processing ribonuclease		STM3608							Inner membrane protein YhjD	Cell Wall and Capsule,Cell Wall and Capsule_Gram-Negative cell wall components,Cell Wall and Capsule_Gram-Negative cell wall components_Inner membrane protein YhjD and conserved cluster involved in LPS biosynthesis
792	GAGTAACAAGCTTAATTTTCC	CP001363	2548341	-	SGDCT_MS09_C01			SGDCT_MS09	C01	STM14_2935	CDS	2548312	2548863	+	yfcN	hypothetical protein	contains putative Smr domain	STM2386						hypothetical protein; contains putative Smr domain	FIG001674: hypothetical protein
793	CTTACTTTATCCACGTGCAAT	CP001363	2046488	+	SGDCT_MS09_C02			SGDCT_MS09	C02	STM14_2359	CDS	2046185	2046517	-		putative inner membrane protein		STM1941							Putative inner membrane protein	GENES WITH GC LESS THAN 40,Pseudogenes_in_typhi_clade,Pseudogenes_anscestral
794	ACTCACGCTCCGTATCCATGC	CP001363	3832972	-	SGDCT_MS09_C03			SGDCT_MS09	C03	STM14_4380	CDS	3832943	3833950	+		putative regulatory protein	similar to Escherichia coli regulator for rbs operon (AAC76776.1): LacI family	STM3633						putative regulatory protein; similar to Escherichia coli regulator for rbs operon (AAC76776.1); LacI family	Putative lacI-family transcriptional regulator	GENES_WITH GC GREATER THAN 60
795	ACGCGCTAGTCTGTCACGGTC	CP001363	4322230	+	SGDCT_MS09_C04			SGDCT_MS09	C04	STM14_4926	CDS	4320469	4322259	-		putative arylsulfate sulfotransferase		STM4098							Putative arylsulfate sulfotransferase (EC 2.8.2.22)	Genes with CRP binding sites,Genes with FNR binding sites,Pseudogenes_in_typhi_clade,Pseudogenes_Typhi_specific
796	TTGCTAATGGCCACACAACGA	CP001363	4333197	-	SGDCT_MS09_C05			SGDCT_MS09	C05	STM14_4936	CDS	4333168	4335348	+	katG	hydroperoxidase	peroxidase/catalase HPI (SW:CATA_SALTY)	STM4106						hydroperoxidase; peroxidase/catalase HPI (SW:CATA_SALTY)	Catalase (EC 1.11.1.6) / Peroxidase (EC 1.11.1.7)	Stress Response,Stress Response_Oxidative stress,Stress Response_Oxidative stress_Protection from Reactive Oxygen Species,Stress Response_Oxidative stress_Oxidative stress,Genes with FNR binding sites
797	CGCCTCCCGGACAAGAACCTT	CP001363	2363091	-	SGDCT_MS09_C06			SGDCT_MS09	C06	STM14_2734	CDS	2363062	2364048	+	yeiR	putative cobalamin biosynthetic protein		STM2212	STM14_2734.R	2362960				COG0523: Putative GTPases (G3E family); Zinc regulated enzymes	Putative metal chaperone, involved in Zn homeostasis, GTPase of COG0523 family	Protein Metabolism,Regulation and Cell signaling,Protein Metabolism_Protein processing and modification,Regulation and Cell signaling_Regulation and Cell signaling - no subcategory,Protein Metabolism_Protein processing and modification_G3E family of P-loop GTPases (metallocenter biosynthesis),Regulation and Cell signaling_Regulation and Cell signaling - no subcategory_Zinc regulated enzymes,Genes…
798	AATTAATAGTGTCCGGCGTCT	CP001363	1899201	-	SGDCT_MS09_C07		>1 barcode	SGDCT_MS09	C07	STM14_2164	CDS	1899172	1899768	+		hydrogenase 1 maturation protease	HyaD: endopeptidase involved in the cleavage of the C-terminus end of HyaB (the large subunit of hydrogenase 1)	STM1789						hydrogenase 1 maturation protease; HyaD; endopeptidase involved in the cleavage of the C-terminus end of HyaB (the large subunit of hydrogenase 1)	Hydrogenase maturation protease (EC 3.4.24.-)
799	CCGGACCAGGCTTCTACAACA	CP001363	190033	+	SGDCT_MS09_C07		>1 barcode			STM14_0191	CDS	189220	190062	-		putative restriction endonuclease		STM0159							HNH endonuclease	GENES WITH GC LESS THAN 40
800	CTCTCAATACACCACTGCAAC	CP001363	1352531	-	SGDCT_MS09_C08			SGDCT_MS09	C08	STM14_1518	CDS	1352502	1353299	+		putative ABC-type transport system ATPase component	putative ATPase (gi|2337945): contain duplicated ATPase domain	STM1258						putative ABC-type transport system ATPase component; putative ATPase (gi|2337945); contain duplicated ATPase domain	Nickel transport ATP-binding protein nikD2 (TC 3.A.1.5.3)	Membrane Transport,Membrane Transport_Cation transporters,Membrane Transport_Cation transporters_Transport of Nickel and Cobalt
801	CATCTCCGTTAAACCTGCGCG	CP001363	3193913	-	SGDCT_MS09_C09			SGDCT_MS09	C09	STM14_3639	CDS	3193884	3194819	+	lysR	DNA-binding transcriptional regulator LysR	activates the transcription of the lysA gene encoding diaminopimelate decarboxylase	STM3014						DNA-binding transcriptional regulator LysR; activates the transcription of the lysA gene encoding diaminopimelate decarboxylase	Transcriptional activator protein LysR	Regulation and Cell signaling,Regulation and Cell signaling_Regulation and Cell signaling - no subcategory,Regulation and Cell signaling_Regulation and Cell signaling - no subcategory_LysR-family proteins in Salmonella enterica Typhimurium,Regulation and Cell signaling_Regulation and Cell signaling - no subcategory_LysR-family proteins in Escherichia coli
802	CACAAACTACGACCCCGCTGG	CP001363	2540047	+	SGDCT_MS09_C10			SGDCT_MS09	C10	STM14_2926	CDS	2539420	2540076	-		putative inner membrane protein		STM2377							Putative inner membrane protein
803	GCCCGCTTGGTGAGGTGGTCC	CP001363	4450634	+	SGDCT_MS09_C11			SGDCT_MS09	C11	STM14_5070	CDS	4450058	4450663	-		putative soluble lytic murein transglycosylase		STM4217							Phage lysin	GLYCOSYL HYDROLASES
804	ATTTTCATGACTATAAATGAA	CP001363	4457503	-	SGDCT_MS09_C12			SGDCT_MS09	C12	STM14_5079	CDS	4457474	4459570	+	yjbH	putative outer membrane lipoprotein		STM4225							YjbH outer membrane lipoprotein	Cell Wall and Capsule,Cell Wall and Capsule_Capsular and extracellular polysacchrides,Cell Wall and Capsule_Capsular and extracellular polysacchrides_YjbEFGH Locus Involved in Exopolysaccharide Production
805	ATCCGGACTCTCAAGCAAACT	CP001363	1936312	-	SGDCT_MS09_D01			SGDCT_MS09	D01	STM14_2209	CDS	1936181	1937884	+		putative diguanylate cyclase/phosphodiesterase		STM1827.S					rtn_1		Rtn protein
806	TCCGGCCACTAAACTATTGCG	n.d.	n.d.	n.d.	SGDCT_MS09_D02	SGDCT_MS09_D08	>1 barcode
807	ATCATGGACCACGGTAAGCGT	CP001363	656978	-	SGDCT_MS09_D02		>1 barcode	SGDCT_MS09	D02	STM14_0693	CDS	656949	658124	+	entC	isochorismate synthase	synthesizes isochorismate acid from chorismate	STM0595						isochorismate synthase; synthesizes isochorismate acid from chorismate	Isochorismate synthase (EC 5.4.4.2) of siderophore biosynthesis	Amino Acids and Derivatives,Amino Acids and Derivatives_Aromatic amino acids and derivatives,Amino Acids and Derivatives_Aromatic amino acids and derivatives_Chorismate_ Intermediate for synthesis of Tryptophan PAPA antibiotics PABA 3-hydroxyanthranilate and more.,Fur Regulon,Iron_acquisition_siderophores
808	GCCATCAAAACTACTAAACCT	CP001363	1592255	-	SGDCT_MS09_D03			SGDCT_MS09	D03	STM14_1818	CDS	1592226	1593440	+	rspA	putative dehydratase	similar to Escherichia coli starvation-sensing protein (AAC74653.1)	STM1505						putative dehydratase; similar to Escherichia coli starvation-sensing protein (AAC74653.1)	Starvation sensing protein RspA	Stress Response,Stress Response_Stress Response - no subcategory,Stress Response_Stress Response - no subcategory_Carbon Starvation,Genes Regulated by SsrA-SssrB TCS,Pseudogenes_in_typhi_clade
809	CTCACCCCAACTCAAAACGAC	CP001363	1414940	+	SGDCT_MS09_D04			SGDCT_MS09	D04	STM14_1609	CDS	1414679	1414969	-	ydiZ	putative cytoplasmic protein		STM1325							FIG00637864: hypothetical protein
810	TTCCGCGACAGGCTCATAAAA	CP001363	2440124	+	SGDCT_MS09_D05			SGDCT_MS09	D05	STM14_2817	CDS	2439083	2440153	-	glpQ	glycerophosphodiester phosphodiesterase	hydrolyzes deacylated phospholipids to glycerol 3-phosphate and the corresponding alcohols: periplasmic	STM2282						glycerophosphodiester phosphodiesterase; hydrolyzes deacylated phospholipids to glycerol 3-phosphate and the corresponding alcohols; periplasmic	Glycerophosphoryl diester phosphodiesterase, periplasmic (EC 3.1.4.46)	Carbohydrates,Carbohydrates_Sugar alcohols,Carbohydrates_Sugar alcohols_Glycerol and Glycerol-3-phosphate Uptake and Utilization,Genes with CRP binding sites,Genes with FNR binding sites
811	CCGGTACGGAACTCAATACGC	CP001363	2078861	-	SGDCT_MS09_D06			SGDCT_MS09	D06	STM14_2403	CDS	2078832	2079455	+	rcsA	colanic acid capsular biosynthesis activation protein A	positive transcriptional regulator of capsular/exo-polysaccharide synthesis: LuxR/UhpA family (SW:RCSA_SALTY)	STM1982						colanic acid capsular biosynthesis activation protein A; positive transcriptional regulator of capsular/exo-polysaccharide synthesis; LuxR/UhpA family (SW:RCSA_SALTY)	Colanic acid capsular biosynthesis activation accesory protein RcsA, co-regulator with RcsB	Regulation and Cell signaling,Regulation and Cell signaling_Regulation and Cell signaling - no subcategory,Regulation and Cell signaling_Regulation and Cell signaling - no subcategory_Rcs phosphorelay signal transduction pathway,Genes with CRP binding sites,GENES WITH GC LESS THAN 40
812	ACCCCATCCGACGTCGCCCCG	CP001363	190033	+	SGDCT_MS09_D07			SGDCT_MS09	D07	STM14_0191	CDS	189220	190062	-		putative restriction endonuclease		STM0159							HNH endonuclease	GENES WITH GC LESS THAN 40
813	GGTCTCATATCTACGAGAATG	CP001362	25631	+	SGDCT_MS09_D08	SGDCT_MS09_C07	>1 barcode			STM14_5558	CDS	25308	25658	-		putative transposase		PSLT035					virE [J]		Transposase
814	TCAAACCCATTATGAAAAGAC	CP001363	4310729	-	SGDCT_MS09_D08		>1 barcode	SGDCT_MS09	D08	STM14_4915	CDS	4310700	4310939	+	yiiU	putative cytoplasmic protein		STM4088							FIG074102: hypothetical protein	Genes with CRP binding sites
815	CGGCCACATTTGACTCAACCG	CP001363	2040825	-	SGDCT_MS09_D09			SGDCT_MS09	D09	STM14_2353	CDS	2040796	2041293	+	ftn	ferritin	cytoplasmic iron storage protein	STM1935						ferritin; cytoplasmic iron storage protein	Ferritin-like protein 2	Genes with CRP binding sites
816	CAGCAGAAATCAACCCATATC	CP001363	2746841	-	SGDCT_MS09_D10			SGDCT_MS09	D10	STM14_3135	CDS	2746812	2748002	+	hmpA	nitric oxide dioxygenase	flavohemoprotein: catalyzes the formation of nitrate from nitric oxide: can also catalyze the reduction of dihydropteridine	STM2556						nitric oxide dioxygenase; flavohemoprotein; catalyzes the formation of nitrate from nitric oxide; can also catalyze the reduction of dihydropteridine	Flavohemoprotein (Hemoglobin-like protein) (Flavohemoglobin) (Nitric oxide dioxygenase) (EC 1.14.12.17)	Stress Response,Stress Response_Oxidative stress,Stress Response_Stress Response - no subcategory,Stress Response_Oxidative stress_Glutaredoxins,Stress Response_Stress Response - no subcategory_Flavohaemoglobin,Stress Response_Stress Response - no subcategory_Bacterial hemoglobins,Genes with FNR binding sites
[truncated: 5,391 more rows]
