# Supplementary material for: A genome-wide collection of barcoded single-gene deletion mutants in Salmonella enterica serovar Typhimurium
Source: PLoS One. 2024 Mar 7;19(3):e0298419. doi: 10.1371/journal.pone.0298419 (PMC10919679; doi:10.1371/journal.pone.0298419)
Supplement: S5 Table — (XLSX) [file pone.0298419.s005.xlsx]

## Sheet: ST5
Supplementary Table S5: Differences in mutant representation on motility agar in the motile ring and inoculation center.
See Materials & Methods for experimental details. Results are from 4 biological replicates.																Motile ring vs center
No	Barcode	Genome	Genome_location	Barcode_Strand	Barcode_14028s_GenBank_official	Genome	Type1	Gene_start	Gene_end	Gene_strand	Gene_abbrev	Gene_function	Note	Conversions_from_SGDK	Conversions_from_SGDC	log2FoldChange	adjusted p value
5782	CCCTGGACCAAGGTGAGCACT	CP001363	207	-	STM14_0001	CP001363.1	CDS	190	255	+	thrL	thr operon leader peptide	similar to Escherichia coli thr operon leader peptide (AAC73112.1)	1	0	-0.191286	0.984906
6078	TCCATGAGCCACCATTTATCC	CP001363	366	-	STM14_0002	CP001363.1	CDS	337	2799	+	thrA	bifunctional aspartokinase I/homeserine dehydrogenase I	multifunctional homotetrameric enzyme that catalyzes the phosphorylation of aspartate to form aspartyl-4-phosphate as well as conversion of aspartate semialdehyde to homoserine: functions in a number of amino acid biosynthetic pathways	1	1	-2.419	0.593382
1318	AATGTAAACCTACAGAGCTGT	CP001363	366	-	STM14_0002	CP001363.1	CDS	337	2799	+	thrA	bifunctional aspartokinase I/homeserine dehydrogenase I	multifunctional homotetrameric enzyme that catalyzes the phosphorylation of aspartate to form aspartyl-4-phosphate as well as conversion of aspartate semialdehyde to homoserine: functions in a number of amino acid biosynthetic pathways	1	1	0.857312	0.913487
1704	CTTAGTAGCCTTAACGTTCCT	CP001363	2830	-	STM14_0003	CP001363.1	CDS	2801	3730	+	thrB	homoserine kinase	catalyzes the formation of O-phospho-L-homoserine from L-homoserine in threonine biosynthesis from asparate	1	1	1.61158	0.848445
5412	GCCGGCTCGGCATCCCGCCGT	CP001363	2830	-	STM14_0003	CP001363.1	CDS	2801	3730	+	thrB	homoserine kinase	catalyzes the formation of O-phospho-L-homoserine from L-homoserine in threonine biosynthesis from asparate	1	1	0.300247	0.980578
5153	TCTCAGTTTTGTACCATCCTA	CP001363	5858	+	STM14_0005	CP001363.1	CDS	5114	5887	-	yaaA	hypothetical protein		1	1	-3.661	0.35381
335	ATCAAACTGGGGCCCGATGAC	CP001363	5858	+	STM14_0005	CP001363.1	CDS	5114	5887	-	yaaA	hypothetical protein		1	1	-0.240978	0.977468
728	AGAATCATCTTCTCTCTAGCG	CP001363	7625	-	Intergen_STM14_0006_STM14_0007	CP001363.1	Intergen	7397	7664					1	1	-2.50964	0.555221
6060	CGAATCCAGAACGGAATGCAA	CP001363	7625	-	Intergen_STM14_0006_STM14_0007	CP001363.1	Intergen	7397	7664					1	1	-2.3673	NA
1253	CCCTTCCGCTCCTCATCTATC	CP001363	8758	-	STM14_0008	CP001363.1	CDS	8729	9319	+	mogA	molybdenum cofactor biosynthesis protein	forms a trimer: related to eukaryotic protein gephyrin: functions during molybdenum cofactor biosynthesis	1	1	-0.864621	0.888174
5183	AAGTTCGATTCCAATGATGTG	CP001363	8758	-	STM14_0008	CP001363.1	CDS	8729	9319	+	mogA	molybdenum cofactor biosynthesis protein	forms a trimer: related to eukaryotic protein gephyrin: functions during molybdenum cofactor biosynthesis	1	1	-2.24077	NA
5075	CATTTTCTACAAATTCTATTC	CP001363	9913	+	STM14_0009	CP001363.1	CDS	9376	9942	-	yaaH	hypothetical protein		1	1	-1.30281	0.664576
1343	CGTCCGCCCGTGTCTGGACTA	CP001363	9913	+	STM14_0009	CP001363.1	CDS	9376	9942	-	yaaH	hypothetical protein		1	1	-0.717862	0.792479
5753	TATCATAATTACGAAGTACCA	CP001363	10776	+	STM14_0010	CP001363.1	CDS	10092	10805	-	htgA	hypothetical protein	similar to Escherichia coli putative oxidoreductase (AAC73122.1): regulator for sigma H promoters/sigma 32 promoters permitting growth at high temperature	1	1	-4.60844	0.0596452
45	TCTGAATAACCATGGATGTGA	CP001363	10776	+	STM14_0010	CP001363.1	CDS	10092	10805	-	htgA	hypothetical protein	similar to Escherichia coli putative oxidoreductase (AAC73122.1): regulator for sigma H promoters/sigma 32 promoters permitting growth at high temperature	1	1	1.1406	0.812689
2308	GTAACTAATAACTGGACTGCA	CP001363	11216	+	STM14_0011	CP001363.1	CDS	10841	11245	-	yaaI	hypothetical protein		1	1	-2.54625	0.439784
3655	GGGTAACGTATTTGACATTAT	CP001363	11216	+	STM14_0011	CP001363.1	CDS	10841	11245	-	yaaI	hypothetical protein		1	1	1.05545	0.743602
2507	CCCCGTATCCCATATCACTCC	CP001363	15043	-	STM14_0016	CP001363.1	CDS	15014	15961	+		putative transcriptional regulator	similar to Escherichia coli putative transcriptional regulator LysR-type (AAC73704.1): LysR family	1	1	-2.84076	0.45972
4286	CACTTGCCTGGCCACGCCTTC	CP001363	15043	-	STM14_0016	CP001363.1	CDS	15014	15961	+		putative transcriptional regulator	similar to Escherichia coli putative transcriptional regulator LysR-type (AAC73704.1): LysR family	1	1	0.703805	0.69656
3556	TACGTCAGATGTCACATACCC	CP001363	16117	-	STM14_0017	CP001363.1	CDS	16088	16432	+		putative bacteriophage protein		1	1	0.522778	0.949465
1326	GCTAGACCACCTTCTTTTGAC	CP001363	16117	-	STM14_0017	CP001363.1	CDS	16088	16432	+		putative bacteriophage protein		1	1	-0.397925	0.957365
3596	GAATTTAGTCCCATTATTAAA	CP001363	16997	+	STM14_0018	CP001363.1	CDS	16493	17026	-		hypothetical protein		1	1	1.09445	0.317586
2888	ACGGCCGCCATTCTGACGCGA	CP001363	16997	+	STM14_0018	CP001363.1	CDS	16493	17026	-		hypothetical protein		1	1	-0.00131797	0.999399
2346	ACTACCCAGCCCGGACACACG	CP001363	17457	+	STM14_0019	CP001363.1	CDS	17043	17486	-		hypothetical protein	similar to Escherichia coli putative sensory transducer (AAC75886.1)	1	1	-6.52749	0.000364237
4279	AACCCATTACCTCGCTAGACG	CP001363	17457	+	STM14_0019	CP001363.1	CDS	17043	17486	-		hypothetical protein	similar to Escherichia coli putative sensory transducer (AAC75886.1)	1	1	-0.617153	0.794809
3129	CAACTGGATGACCTTGTATCG	CP001363	17896	-	STM14_0022	CP001363.1	CDS	17867	19966	+		putative exochitinase		1	1	-6.02121	1.56937e-05
2043	TTTCCCTAGTTCCCAGCGGAT	CP001363	17896	-	STM14_0022	CP001363.1	CDS	17867	19966	+		putative exochitinase		1	1	1.70296	NA
2755	TGGTATAGGAAATCCGCTCTC	CP001363	20087	-	STM14_0023	CP001363.1	CDS	20058	23054	+		putative hydroxymethyltransferase		1	1	-3.52851	0.404868
5074	CATCCCAACGCCTACCCGTCT	CP001363	20087	-	STM14_0023	CP001363.1	CDS	20058	23054	+		putative hydroxymethyltransferase		1	1	-1.34278	0.576241
3657	CCTTTTTACCAACCACAACAA	CP001363	23364	-	STM14_0025	CP001363.1	CDS	23335	24039	+		putative cytoplasmic protein		1	1	0.515474	0.893604
1426	CCCCTAAACTCTCGCCAATAG	CP001363	23364	-	STM14_0025	CP001363.1	CDS	23335	24039	+		putative cytoplasmic protein		1	1	0.213856	0.977505
3684	CAATCGCACTTAAATTTCGTT	CP001363	24498	-	STM14_0028	CP001363.1	CDS	24469	25011	+	bcfA	fimbrial subunit	fimbrial subunit (gi|4959511)	1	1	0.148305	0.982627
2506	CTGGGTTTTCTCACATACGTA	CP001363	24498	-	STM14_0028	CP001363.1	CDS	24469	25011	+	bcfA	fimbrial subunit	fimbrial subunit (gi|4959511)	1	1	-1.66999	NA
470	ACCCCTCAACCTTGACAACAT	CP001363	25141	-	STM14_0029	CP001363.1	CDS	24971	25798	+	bcfB	fimbrial chaparone	fimbrial chaperone (gi|4959512)	1	1	-0.6426	0.794704
5088	GACTAACCCGTACGCCGTCGG	CP001363	25141	-	STM14_0029	CP001363.1	CDS	24971	25798	+	bcfB	fimbrial chaparone	fimbrial chaperone (gi|4959512)	1	1	1.21564	0.926826
3352	TACACCAGCTCCATTGAGTTT	CP001363	25832	-	STM14_0030	CP001363.1	CDS	25803	28424	+	bcfC	fimbrial usher	bovine colonization factor BcfC (gi|4530570)	1	1	0.152508	0.978268
297	CTGGGTTCGCCCCGACGGACC	CP001363	25832	-	STM14_0030	CP001363.1	CDS	25803	28424	+	bcfC	fimbrial usher	bovine colonization factor BcfC (gi|4530570)	1	1	0.237839	0.978863
4413	TTATGTCCAAATTCACCCAAC	CP001363	28454	-	STM14_0031	CP001363.1	CDS	28425	29432	+	bcfD	fimbrial subunit	fimbrial subunit (gi|4959514)	1	1	-0.488289	0.956067
530	ACCCTAAAAGAGCAAAGTGTC	CP001363	28454	-	STM14_0031	CP001363.1	CDS	28425	29432	+	bcfD	fimbrial subunit	fimbrial subunit (gi|4959514)	1	1	-0.254929	0.962662
1	GTATTGCACAAAAAAGTCGTC	CP001363	29462	-	STM14_0032	CP001363.1	CDS	29433	29978	+	bcfE	fimbrial subunit	fimbrial subunit (gi|4959515)	1	1	0.38162	0.928522
3644	TCGGGCTTAATCATGCAGCCT	CP001363	29462	-	STM14_0032	CP001363.1	CDS	29433	29978	+	bcfE	fimbrial subunit	fimbrial subunit (gi|4959515)	1	1	-0.875527	NA
3071	CCACAATCACTCACCGCATTA	CP001363	30023	-	STM14_0033	CP001363.1	CDS	29994	30512	+	bcfF	fimbrial subunit	fimbrial subunit (gi|4959516)	1	1	0.0177919	0.998154
1887	CACATTGATGCACCCGCATAC	CP001363	30023	-	STM14_0033	CP001363.1	CDS	29994	30512	+	bcfF	fimbrial subunit	fimbrial subunit (gi|4959516)	1	1	-2.02596	NA
4429	GCCTCCATAACGGCATCGATA	CP001363	30507	-	STM14_0034	CP001363.1	CDS	30478	31209	+	bcfG	fimbrial chaparone	fimbrial chaperone (gi|4959517)	1	1	0.267859	0.971444
1596	ACCGCAATTCAACAGCTGTGG	CP001363	30507	-	STM14_0034	CP001363.1	CDS	30478	31209	+	bcfG	fimbrial chaparone	fimbrial chaperone (gi|4959517)	1	1	-0.381237	0.977394
5122	AACCGTCAATAGTCTTCATAA	CP001363	31303	-	STM14_0035	CP001363.1	CDS	31274	32119	+	bcfH	putative thiol-disulfide isomerase		1	1	-0.246842	0.980741
1631	AACTAATGCACCCGTCGGAAC	CP001363	31303	-	STM14_0035	CP001363.1	CDS	31274	32119	+	bcfH	putative thiol-disulfide isomerase		1	1	-2.80017	NA
4853	CTTAATCGGCCCTCACCTGAT	CP001363	32145	-	STM14_0036	CP001363.1	CDS	32116	32445	+		hypothetical protein		1	1	-0.73998	0.788499
100	TCTATCTCGAAAAACTCAGAA	CP001363	32145	-	STM14_0036	CP001363.1	CDS	32116	32445	+		hypothetical protein		1	1	-0.391779	0.962479
2832	CAACCACCCGCAGACGGCTCC	CP001363	32965	+	STM14_0037	CP001363.1	CDS	32545	32994	-		putative transcriptional regulator	putative transcriptional regulator MarT (gi|4324612)	1	1	-4.23599	0.151739
5352	TCAACTTCGTTACTGAGCCCT	CP001363	32965	+	STM14_0037	CP001363.1	CDS	32545	32994	-		putative transcriptional regulator	putative transcriptional regulator MarT (gi|4324612)	1	1	-0.761885	0.96055
2792	ACCTTCCAGCAGACTATAACA	CP001363	33393	-	STM14_0038	CP001363.1	CDS	33364	34368	+		putative transcriptional regulator	similar to LeuO (gi|6650098): LysR family	1	1	1.84735	0.662022
3544	CGTTCTAGAATGCCATCTGAC	CP001363	33393	-	STM14_0038	CP001363.1	CDS	33364	34368	+		putative transcriptional regulator	similar to LeuO (gi|6650098): LysR family	1	1	0.0733773	0.994157
3676	ACCTCATCCCCCTAACCATAA	CP001363	34787	+	STM14_0039	CP001363.1	CDS	34376	34816	-		putative transcriptional regulator	putative transcriptional regulator MarT (gi|4324612)	1	0	-0.51697	0.961189
5989	AGTAAAATCCTGTCAAGACTT	CP001363	35368	-	STM14_0041	CP001363.1	CDS	35339	37057	+		putative arylsulfatase		2	1	-1.52399	0.650562
1204	GATCTGTACTAGCCCCTCACC	CP001363	35368	-	STM14_0041	CP001363.1	CDS	35339	37057	+		putative arylsulfatase		2	1	-0.319331	NA
5409	ACTGTTAGCGAACGAGGTCGG	CP001363	35373	-	STM14_0041	CP001363.1	CDS	35339	37057	+		putative arylsulfatase		2	1	-0.790343	0.953161
3900	GTATGACGGCAGAGGACTATT	CP001363	38645	+	STM14_0042	CP001363.1	CDS	37103	38674	-		putative 5'-nucleotidase	similar to Escherichia coli UDP-sugar hydrolase (5'-nucleotidase) (AAC73582.1)	1	1	-0.891993	0.839123
1013	AGGATCATCCTCTGTGTTTCC	CP001363	38645	+	STM14_0042	CP001363.1	CDS	37103	38674	-		putative 5'-nucleotidase	similar to Escherichia coli UDP-sugar hydrolase (5'-nucleotidase) (AAC73582.1)	1	1	0.261916	0.971444
3842	CCTTCACATCAATGCATATTA	CP001363	39505	+	STM14_0043	CP001363.1	CDS	38773	39534	-		putative outer membrane/exported protein	similar to Escherichia coli putative sugar hydrolase (AAC75461.1)	1	0	1.24096	0.761716
3028	CAAGTCTGTATGCCGGACCCC	CP001363	40160	-	STM14_0044	CP001363.1	CDS	40131	41624	+		putative arylsulfatase	similar to Escherichia coli putative sulfatase (AAC76701.1)	1	0	-0.182403	0.958552
3444	CAGACGTCCAGCACATACCTC	CP001363	41752	-	STM14_0045	CP001363.1	CDS	41723	42913	+		putative arylsulfatase regulator	similar to Escherichia coli putative arylsulfatase regulator (AAC76803.1)	1	0	-0.759816	0.921186
1142	GCTACGCCTAATAGAGCCGCA	CP001363	42967	-	STM14_0046	CP001363.1	CDS	42932	44185	+		putative cytoplasmic protein		1	1	-3.24354	0.0165894
5417	TTCCGGGTCTCCGTCAGGATA	CP001363	42967	-	STM14_0046	CP001363.1	CDS	42932	44185	+		putative cytoplasmic protein		1	1	-2.53888	0.595962
3008	GAAAGCGCACAAGTCTCCAAC	CP001363	44341	-	STM14_0047	CP001363.1	CDS	44312	46027	+		putative arylsulfatase		1	1	-1.36886	0.362692
2348	AACATCTGTGTGTAACTCTCA	CP001363	44341	-	STM14_0047	CP001363.1	CDS	44312	46027	+		putative arylsulfatase		1	1	-0.437552	0.957365
2229	GCTTAAATGAGCCCAGCCTCG	CP001363	46219	-	STM14_0048	CP001363.1	CDS	46190	47356	+	nhaA	pH-dependent sodium/proton antiporter	exports sodium by using the electrochemical proton gradient to allow protons into the cell: functions in adaptation to high salinity and alkaline pH: activity increases at higher pH: downregulated at acidic pH	0	1	-1.06885	NA
421	CATTCTCCCGGACCTAAGAGA	CP001363	47447	-	STM14_0049	CP001363.1	CDS	47418	48317	+	nhaR	transcriptional activator NhaR	Na+/H+ antiporter regulatory protein: activates the genes nhaA and osmC	1	1	1.11646	0.391778
4298	GGTCCGCGAAAAGTCCTTATT	CP001363	47447	-	STM14_0049	CP001363.1	CDS	47418	48317	+	nhaR	transcriptional activator NhaR	Na+/H+ antiporter regulatory protein: activates the genes nhaA and osmC	1	1	1.24216	0.743602
43	TCACCACCCATCATACTCGCA	CP001363	50382	+	STM14_0050	CP001363.1	CDS	48372	50411	-		putative glycosyl hydrolase		1	1	1.0705	0.595962
3625	GACACTATGCATACATCAACA	CP001363	50382	+	STM14_0050	CP001363.1	CDS	48372	50411	-		putative glycosyl hydrolase		1	1	0.00143104	0.999399
866	TGACTATAGCTACCGGGCCAA	CP001363	51795	+	STM14_0051	CP001363.1	CDS	50451	51824	-		putative sodium galactoside symporter	similar to Escherichia coli putative permease (AAC76681.1)	1	1	-0.223906	0.962662
3680	GGAATATTTTAGATATGATAG	CP001363	51795	+	STM14_0051	CP001363.1	CDS	50451	51824	-		putative sodium galactoside symporter	similar to Escherichia coli putative permease (AAC76681.1)	1	1	-0.0569995	0.995786
3706	TCTTTAGGATACTTGTTTTAG	CP001363	52678	-	STM14_0053	CP001363.1	CDS	52649	52864	+	yaaY	putative cytoplasmic protein		1	0	-3.40651	NA
3454	GTCACCAATTGCAAAAGAACC	CP001363	57373	-	STM14_0058	CP001363.1	CDS	57344	57793	+	slpA	FKBP-type peptidyl-prolyl cis-trans isomerase	similar to Escherichia coli FKBX-type 16KD peptidyl-prolyl cis-trans isomerase: rotamase (AAC73139.1)	1	0	-3.08789	0.184731
4391	CCCCACTCAAGCACACCTTCA	CP001363	58975	-	STM14_0060	CP001363.1	CDS	58946	60148	+		putative nitrite reductase		1	0	-0.599025	0.94202
5401	CTTTACGCGAAGTCACGGATG	CP001363	63384	+	STM14_0063	CP001363.1	CDS	61794	63413	-		putative transcriptional regulator	similar to Escherichia coli putative sensor-type protein (AAC73720.1): histidine kinase for citrate	1	1	-2.27685	0.568645
642	CGCCCCCTGTTAAACGTACAC	CP001363	63384	+	STM14_0063	CP001363.1	CDS	61794	63413	-		putative transcriptional regulator	similar to Escherichia coli putative sensor-type protein (AAC73720.1): histidine kinase for citrate	1	1	0.102001	0.98478
4833	ACCCGCGTTCGGGCACCTTCA	CP001363	64820	+	STM14_0064	CP001363.1	CDS	63548	64849	-		putative oxalacetate decarboxylase subunit beta	oxaloacetate decarboxylase beta chain (SW:DCOB_SALTY)	1	1	-2.25353	0.0705577
1088	CGCTAAGACCGACTCCGCCCA	CP001363	64820	+	STM14_0064	CP001363.1	CDS	63548	64849	-		putative oxalacetate decarboxylase subunit beta	oxaloacetate decarboxylase beta chain (SW:DCOB_SALTY)	1	1	-0.442683	0.970837
1336	CCACTGCACCGTAGAAGTCTT	CP001363	66864	+	STM14_0066	CP001363.1	CDS	66654	66893	-		oxaloacetate decarboxylase subunit gamma	catalyzes the decarboxylation of oxaloacetate to form pyruvate and carbon dioxide	0	1	-0.534195	0.881228
4277	ACATATTTCAGCCCAAGGAGC	CP001363	68666	-	STM14_0069	CP001363.1	CDS	68637	69680	+	citC2	putative citrate lyase synthetase	similar to Escherichia coli citrate lyase synthetase: citrate (pro-3S)-lyase ligase (AAC73719.1)	1	1	-0.467098	0.883073
2657	CAATATACGTTCCAAAACTCT	CP001363	68666	-	STM14_0069	CP001363.1	CDS	68637	69680	+	citC2	putative citrate lyase synthetase	similar to Escherichia coli citrate lyase synthetase: citrate (pro-3S)-lyase ligase (AAC73719.1)	1	1	0.464451	NA
2074	GAGCCTCTTTAACACTACCCA	CP001363	69739	-	STM14_0070	CP001363.1	CDS	69710	70003	+	citD2	citrate lyase subunit gamma	acyl carrier protein: with CitE and CitF catalyzes the formation of oxaloacetate from citrate	1	1	-3.32763	0.366695
3372	CACTTGCCGGGAAAAACAAAG	CP001363	69739	-	STM14_0070	CP001363.1	CDS	69710	70003	+	citD2	citrate lyase subunit gamma	acyl carrier protein: with CitE and CitF catalyzes the formation of oxaloacetate from citrate	1	1	0.0169912	0.998154
404	CCTAGCCGACGACTTGTTCCG	CP001363	70909	-	STM14_0072	CP001363.1	CDS	70880	72400	+	citF2	putative citrate lyase alpha chain/citrate-ACP transferase	similar to Escherichia coli citrate lyase alpha chain (AAC73716.1)	1	1	1.02813	0.585524
3458	CTCCGATTTCACTGGCTGATG	CP001363	70909	-	STM14_0072	CP001363.1	CDS	70880	72400	+	citF2	putative citrate lyase alpha chain/citrate-ACP transferase	similar to Escherichia coli citrate lyase alpha chain (AAC73716.1)	1	1	-0.646688	0.890329
2086	AGAGTTTTGCCCTCTTGTACA	CP001363	72429	-	STM14_0073	CP001363.1	CDS	72400	72951	+	citX2	putative cytoplasmic protein		1	1	-3.59034	NA
4585	ACGTACAGACAGGTCTACAAA	CP001363	72430	-	STM14_0073	CP001363.1	CDS	72400	72951	+	citX2	putative cytoplasmic protein		1	1	0.352845	0.968569
4136	CGCACACAGACAATCCACATG	CP001363	72958	-	STM14_0074	CP001363.1	CDS	72929	73837	+	citG2	triphosphoribosyl-dephospho-CoA synthase	putative modifier of citrate lyase protein	1	0	0.811075	0.794704
4489	CCAACCCCCACACTATAGTAC	CP001363	75117	-	STM14_0076	CP001363.1	CDS	74964	75239	-		hypothetical protein		1	1	-0.790273	0.93371
1593	ACAAATCTGGCGTCAAAACCA	CP001363	75117	-	STM14_0076	CP001363.1	CDS	74964	75239	-		hypothetical protein		1	1	-1.67912	NA
4863	CCTCACCGTTATGGGCACCTA	CP001363	75910	-	STM14_0077	CP001363.1	CDS	75881	77029	+	carA	carbamoyl phosphate synthase small subunit	catalyzes production of carbamoyl phosphate from bicarbonate and glutamine in pyrimidine and arginine biosynthesis pathways: forms an octamer composed of four CarAB dimers	1	1	-1.60624	0.698928
2914	ACTGAGACCTCAACCAACGCA	CP001363	75910	-	STM14_0077	CP001363.1	CDS	75881	77029	+	carA	carbamoyl phosphate synthase small subunit	catalyzes production of carbamoyl phosphate from bicarbonate and glutamine in pyrimidine and arginine biosynthesis pathways: forms an octamer composed of four CarAB dimers	1	1	0.61124	0.942892
3286	CACCCCGCCAGCCCCAACCCG	CP001363	77077	-	STM14_0078	CP001363.1	CDS	77048	80275	+	carB	carbamoyl phosphate synthase large subunit	four CarB-CarA dimers form the carbamoyl phosphate synthetase holoenzyme that catalyzes the production of carbamoyl phosphate: CarB is responsible for the amidotransferase activity	1	0	2.06528	0.58369
3611	CCTGACATGCAAACCTAATCC	CP001363	80528	-	STM14_0080	CP001363.1	CDS	80499	80957	+	tnpA_1	transposase	transposase for insertion sequence element IS200 (SW:T200_SALTY)	1	1	-0.218241	0.977505
2192	ACAAGCAGCAACCCTCCGAAA	CP001363	80528	-	STM14_0080	CP001363.1	CDS	80499	80957	+	tnpA_1	transposase	transposase for insertion sequence element IS200 (SW:T200_SALTY)	1	1	-0.0364222	NA
746	AGACCTACCTTAGACTTGAAC	CP001363	81289	-	STM14_0081	CP001363.1	CDS	81260	81655	+	caiF	DNA-binding transcriptional activator CaiF	regulator of carnitine metabolism: induces the caiTABCDE and fixABCX operons	1	1	0.453457	0.905444
3100	CCACCGTCGCACCCGTAACTT	CP001363	81289	-	STM14_0081	CP001363.1	CDS	81260	81655	+	caiF	DNA-binding transcriptional activator CaiF	regulator of carnitine metabolism: induces the caiTABCDE and fixABCX operons	1	1	-0.0392564	0.994254
4248	TTTACGCAGACGCACTTACAG	CP001363	82299	+	STM14_0082	CP001363.1	CDS	81732	82328	-	caiE	carnitine operon protein CaiE	involved in the synthesis of a cofactor required for carnitine dehydratase and carnitine racemase activities	1	1	1.48675	0.468025
651	TGCGTTGACCGTATCCCAATC	CP001363	82299	+	STM14_0082	CP001363.1	CDS	81732	82328	-	caiE	carnitine operon protein CaiE	involved in the synthesis of a cofactor required for carnitine dehydratase and carnitine racemase activities	1	1	-0.162443	0.979867
1511	CTCCAACAGTCGTATTGCGCG	CP001363	83193	+	STM14_0083	CP001363.1	CDS	82437	83222	-	caiD	carnitinyl-CoA dehydratase	catalyzes the dehydration of L-carnitinyl-CoA to crotonobetainyl-CoA	1	1	1.21693	0.30332
4399	TATAAGGAGACTATAGTATCA	CP001363	83193	+	STM14_0083	CP001363.1	CDS	82437	83222	-	caiD	carnitinyl-CoA dehydratase	catalyzes the dehydration of L-carnitinyl-CoA to crotonobetainyl-CoA	1	1	-1.55097	0.814089
2185	ACATTTCCGTACACTCACCCC	CP001363	84800	+	STM14_0084	CP001363.1	CDS	83276	84829	-	caiC	putative crotonobetaine/carnitine-CoA ligase	similar to Escherichia coli probable crotonobetaine/carnitine-CoA ligase (AAC73148.1)	0	1	-1.77193	NA
456	TAGGAGCTAGTAAAACTTCAC	CP001363	86080	+	STM14_0085	CP001363.1	CDS	84892	86109	-	caiB	crotonobetainyl-CoA:carnitine CoA-transferase	catalyzes formation of L-carnitinyl-CoA by transfering the CoA moiety from gamma-butyrobetainyl-CoA%2C also catalyzes the formation of crotonobetainyl-CoA by transfer of CoA from gamma-butyrobetainyl-CoA or L-carnitinyl-CoA to crotonobetaine	0	1	0.781684	0.928213
592	GCCATCGGAGACCTCTCATAA	CP001363	86134	+	STM14_0086	CP001363.1	CDS	86109	86246	-		hypothetical protein		1	1	-0.436188	0.950508
3063	GCACCCCCTACCGCCCCGGGA	CP001363	86134	+	STM14_0086	CP001363.1	CDS	86109	86246	-		hypothetical protein		1	1	0.182607	0.979867
6108	TATATTGCAGTACGTACAGCC	CP001363	88886	+	STM14_0088	CP001363.1	CDS	87398	88915	-	caiT	L-carnitine/gamma-butyrobetaine antiporter	catalyzes the exchange of L-carnitine for gamma-butyrobetaine in carnitine metabolism	1	1	-1.03562	0.907887
384	CGTTTGGCCCTATGCAGCGGG	CP001363	88886	+	STM14_0088	CP001363.1	CDS	87398	88915	-	caiT	L-carnitine/gamma-butyrobetaine antiporter	catalyzes the exchange of L-carnitine for gamma-butyrobetaine in carnitine metabolism	1	1	-0.477278	0.951022
3457	TACCACCATAACCTCTACCCC	CP001363	89425	-	STM14_0090	CP001363.1	CDS	89396	90166	+	fixA	putative electron transfer flavoprotein FixA	required for anaerobic carnitine reduction%2C may act to transfer electrons to crotonobetaine reductase	1	1	-1.55815	0.464556
647	GCTAGAGTGAACGATTCACAA	CP001363	89425	-	STM14_0090	CP001363.1	CDS	89396	90166	+	fixA	putative electron transfer flavoprotein FixA	required for anaerobic carnitine reduction%2C may act to transfer electrons to crotonobetaine reductase	1	1	0.10504	0.99154
5491	ACATGGCCGAATTCAGGACTT	CP001363	90211	-	STM14_0091	CP001363.1	CDS	90182	91123	+	fixB	putative electron transfer flavoprotein FixB	involved in electron transfer during carnitine metabolism	1	1	-0.898701	0.82088
1175	AATAAATGATACTTCTACCAC	CP001363	90211	-	STM14_0091	CP001363.1	CDS	90182	91123	+	fixB	putative electron transfer flavoprotein FixB	involved in electron transfer during carnitine metabolism	1	1	0.353865	0.957117
3411	GACCCGCGTCAGCTTGTACCT	CP001363	92919	-	STM14_0094	CP001363.1	CDS	92890	94230	+	yaaU	putative transport protein	similar to Escherichia coli putative transport protein (AAC73156.1): MFS family	1	1	-0.637864	0.743602
1100	ATTAAATATCGCTTGCAAAGG	CP001363	92919	-	STM14_0094	CP001363.1	CDS	92890	94230	+	yaaU	putative transport protein	similar to Escherichia coli putative transport protein (AAC73156.1): MFS family	1	1	0.42418	NA
2527	CCATAACTACTGTAATTTAAA	CP001363	94348	-	STM14_0095	CP001363.1	CDS	94319	94549	+		putative outer membrane lipoprotein		1	1	-5.71761	0.0221929
5053	ACATACCATCTAAACAGTACC	CP001363	94348	-	STM14_0095	CP001363.1	CDS	94319	94549	+		putative outer membrane lipoprotein		1	1	-2.99294	0.180976
4202	GAAGCCATCGCTCGTAAATGT	CP001363	94872	-	STM14_0096	CP001363.1	CDS	94843	95259	+		putative secreted protein		1	1	1.82944	0.461534
61	CTCCCCTGTGCGTACACGCAT	CP001363	94872	-	STM14_0096	CP001363.1	CDS	94843	95259	+		putative secreted protein		1	1	-0.00932089	0.99879
3401	GGTGAAGTCTGAACCCAAAGT	CP001363	95744	+	STM14_0098	CP001363.1	CDS	95483	95773	-		putative secreted protein		1	1	1.41746	0.489889
1550	AAAACCTTCCCACTCACCTTG	CP001363	95744	+	STM14_0098	CP001363.1	CDS	95483	95773	-		putative secreted protein		1	1	0.474233	0.970154
1371	GAATACACGCTGGGCCTCGTA	CP001363	96012	-	STM14_0099	CP001363.1	CDS	95983	96177	+		putative inner membrane protein		1	1	0.30884	0.967071
4401	ACTGCTGCTTGCAAAACCTTA	CP001363	96012	-	STM14_0099	CP001363.1	CDS	95983	96177	+		putative inner membrane protein		1	1	0.138957	0.98478
3268	AATTCTTGAAGCATATATCAA	CP001363	96700	-	STM14_0100	CP001363.1	CDS	96671	98560	+		putative sulfatase	similar to Escherichia coli putative sulfatase (AAC76701.1)	1	1	1.06058	0.367881
1086	GAAGAGCTCCTGTGCTAAACA	CP001363	96700	-	STM14_0100	CP001363.1	CDS	96671	98560	+		putative sulfatase	similar to Escherichia coli putative sulfatase (AAC76701.1)	1	1	0.859746	0.600628
353	GAAACAGACATGAGGTGCCGG	CP001363	98996	-	STM14_0103	CP001363.1	CDS	98967	99497	+	yabF	glutathione-regulated potassium-efflux system ancillary protein KefF	Required for full activity of KefC%2C a potassium-proton antiporter	1	1	0.855611	0.774708
4219	ATTTACCACGATCAAACTGCT	CP001363	98996	-	STM14_0103	CP001363.1	CDS	98967	99497	+	yabF	glutathione-regulated potassium-efflux system ancillary protein KefF	Required for full activity of KefC%2C a potassium-proton antiporter	1	1	0.488147	0.919135
4409	GCTGAGCCCCACACTTCTTAT	CP001363	99519	-	STM14_0104	CP001363.1	CDS	99490	101352	+	kefC	glutathione-regulated potassium-efflux system protein KefC	transport system that facilitates potassium-efflux	1	1	1.05914	0.717837
2113	TCAACTTCAGGTGGGACAACA	CP001363	99519	-	STM14_0104	CP001363.1	CDS	99490	101352	+	kefC	glutathione-regulated potassium-efflux system protein KefC	transport system that facilitates potassium-efflux	1	1	-22.8494	NA
4460	AGTGACAAACCACAGAAAATA	CP001363	103343	+	STM14_0108	CP001363.1	CDS	102995	103372	-	apaG	ApaG	protein associated with Co2+ and Mg2+ efflux	1	0	0.229987	0.977468
6203	AAAACCGTCGGATATTCTGTG	CP001363	104167	+	STM14_0109	CP001363.1	CDS	103375	104196	-	ksgA	dimethyladenosine transferase	catalyzes the transfer of a total of four methyl groups from S-adenosyl-l-methionine (S-AdoMet) to two adjacent adenosine bases A1518 and A1519 in 16S rRNA: mutations in ksgA causes resistance to the translation initiation inhibitor kasugamycin	1	0	-2.22181	0.277891
5154	GCCTAGAGAATAAACCTCGGT	CP001363	105153	+	STM14_0110	CP001363.1	CDS	104193	105182	-	pdxA_1	4-hydroxythreonine-4-phosphate dehydrogenase	NAD-dependent: catalyzes the oxidation of 4-(phosphohydroxy)-L-threonine into 2-amino-3-oxo-4-(phosphohydroxy)butyric acid which then decarboxylates to form 1-amino-3-(phosphohydroxy)propan-2-one (3-amino-2-oxopropyl phosphate)	1	1	-4.91509	0.10204
1329	CATTGGTGCAAGGTACTTTAT	CP001363	105153	+	STM14_0110	CP001363.1	CDS	104193	105182	-	pdxA_1	4-hydroxythreonine-4-phosphate dehydrogenase	NAD-dependent: catalyzes the oxidation of 4-(phosphohydroxy)-L-threonine into 2-amino-3-oxo-4-(phosphohydroxy)butyric acid which then decarboxylates to form 1-amino-3-(phosphohydroxy)propan-2-one (3-amino-2-oxopropyl phosphate)	1	1	-0.787241	0.868062
1157	AAACTCGGGTATTCAAGGCCA	CP001363	106439	+	STM14_0111	CP001363.1	CDS	105182	106468	-	surA	peptidyl-prolyl cis-trans isomerase SurA	Chaperone involved in the folding of extracytoplasmic proteins%2C especially OmpA%2C OmpF and LamB	0	1	-2.87452	NA
3439	TCATACGAAAACTGAGAATTT	CP001363	109165	-	STM14_0114	CP001363.1	CDS	109136	109948	+	djlA	DNA-J like membrane chaperone protein	functions as a co-chaperone with DnaK: involved in regulation of colanic acid capsule: inner membrane protein: dimerized via transmembrane domain: J-like domain is cytoplasmic and can functionally substitute for DnaJ: stimulates synthesis of colanic acid mucoid capsule through the RcsB/C signal transduction system	1	1	-0.274447	0.978863
537	CAGCTGAACCCCCGTAAATAC	CP001363	109165	-	STM14_0114	CP001363.1	CDS	109136	109948	+	djlA	DNA-J like membrane chaperone protein	functions as a co-chaperone with DnaK: involved in regulation of colanic acid capsule: inner membrane protein: dimerized via transmembrane domain: J-like domain is cytoplasmic and can functionally substitute for DnaJ: stimulates synthesis of colanic acid mucoid capsule through the RcsB/C signal transduction system	1	1	0.0873158	0.994139
4087	CATACCCATACACGACCATAA	CP001363	110673	+	STM14_0115	CP001363.1	CDS	110043	110702	-	rluA	23S rRNA/tRNA pseudouridine synthase A	catalyzes the synthesis of pseudouridine from uracil-746 in 23S ribosomal RNA and from uracil-32 in the anticodon stem and loop of transfer RNAs	1	1	-1.39322	0.289308
617	TGTTACCTGCACTCTCCTAAC	CP001363	110673	+	STM14_0115	CP001363.1	CDS	110043	110702	-	rluA	23S rRNA/tRNA pseudouridine synthase A	catalyzes the synthesis of pseudouridine from uracil-746 in 23S ribosomal RNA and from uracil-32 in the anticodon stem and loop of transfer RNAs	1	1	-1.73572	0.560447
3689	CACGCCCCCATGAGATATACG	CP001363	113591	+	STM14_0116	CP001363.1	CDS	110714	113620	-	hepA	ATP-dependent helicase HepA	transcription regulator that activates transcription by stimulating RNA polymerase (RNAP) recycling in case of stress conditions such as supercoiled DNA or high salt concentrations. Probably acts by releasing the RNAP%2C when it is trapped or immobilized on tightly supercoiled DNA	1	1	-3.58565	0.179335
337	ACACGGATTCAAACGAAACAC	CP001363	113591	+	STM14_0116	CP001363.1	CDS	110714	113620	-	hepA	ATP-dependent helicase HepA	transcription regulator that activates transcription by stimulating RNA polymerase (RNAP) recycling in case of stress conditions such as supercoiled DNA or high salt concentrations. Probably acts by releasing the RNAP%2C when it is trapped or immobilized on tightly supercoiled DNA	1	1	-3.17388	0.20764
3074	ACATGTCTACAGTTCCCCTCA	CP001363	116116	+	STM14_0117	CP001363.1	CDS	113794	116145	-	polB	DNA polymerase II	Has polymerase%2C DNA-binding and 3'-5' exonuclease activities. In Aeropyrum pernix this protein is sensitive to aphidicolin and stable at 95#C	1	1	0.258325	0.961189
478	ATCCCATACCTCCAGACCGCA	CP001363	116116	+	STM14_0117	CP001363.1	CDS	113794	116145	-	polB	DNA polymerase II	Has polymerase%2C DNA-binding and 3'-5' exonuclease activities. In Aeropyrum pernix this protein is sensitive to aphidicolin and stable at 95#C	1	1	-0.127595	0.983151
3541	CACACTCATCCCAATAATATC	CP001363	116780	+	STM14_0118	CP001363.1	CDS	116189	116941	-		putative secreted protein		1	1	0.507729	0.921186
2440	CACCAGAGACCCGAAACCGCT	CP001363	116780	+	STM14_0118	CP001363.1	CDS	116189	116941	-		putative secreted protein		1	1	0.676051	0.978989
2146	AGCGCAGACCAGCAAGCAGTG	CP001363	117082	-	Intergen_STM14_0118_STM14_0119	CP001363.1	Intergen	116942	117527					1	1	1.09698	NA
4357	AATTACCCTTTGAGCCTCCGT	CP001363	117082	-	Intergen_STM14_0118_STM14_0119	CP001363.1	Intergen	116942	117527					1	1	0.7281	NA
3070	CCGCTCCCAACCAAAGTGTAT	CP001363	117557	-	STM14_0119	CP001363.1	CDS	117528	117947	+		putative cytoplasmic protein		1	0	0.277685	0.957365
847	GGAAAAATCTGTCCAAACTTA	CP001363	120262	+	STM14_0121	CP001363.1	CDS	118789	120291	-	araA	L-arabinose isomerase	catalyzes the formation of L-ribulose from L-arabinose in L-arabinose catabolism	0	1	-1.00171	0.894247
1743	AAATCACACCCATGATCACGC	CP001363	121981	+	STM14_0122	CP001363.1	CDS	120302	122011	-	araB	ribulokinase	catalyzes the phosphorylation of ribulose to ribulose 5-phosphate	1	1	0.54472	0.969579
4943	GCGAGCACAGTCCACCGAAAT	CP001363	121982	+	STM14_0122	CP001363.1	CDS	120302	122011	-	araB	ribulokinase	catalyzes the phosphorylation of ribulose to ribulose 5-phosphate	1	1	-0.98244	0.729462
1515	TCTCTCATGGGGGGACAACTC	CP001363	122381	-	STM14_0123	CP001363.1	CDS	122352	123197	+	araC	DNA-binding transcriptional regulator AraC	positive and negative regulator: regulates the araBAD and araFGH operons and other genes involved in the transport and catabolism of L-arabinose	1	1	0.835132	0.765446
3208	ACTCGCGCGATCCCCGACCCT	CP001363	122381	-	STM14_0123	CP001363.1	CDS	122352	123197	+	araC	DNA-binding transcriptional regulator AraC	positive and negative regulator: regulates the araBAD and araFGH operons and other genes involved in the transport and catabolism of L-arabinose	1	1	0.239233	0.957117
4867	AGGTCGTCATAGCGAGACCGA	CP001363	123345	-	STM14_0124	CP001363.1	CDS	123316	124083	+	yabI	hypothetical protein	DedA family	1	1	-3.33292	0.332253
739	ACACTTGGACGATGTGTGGAC	CP001363	123345	-	STM14_0124	CP001363.1	CDS	123316	124083	+	yabI	hypothetical protein	DedA family	1	1	-0.803135	0.868062
312	GCCCCGCCGCCTATTAACGAT	CP001363	124800	+	STM14_0125	CP001363.1	CDS	124122	124829	-	thiQ	thiamine transporter ATP-binding subunit	with TbpA and ThiP is part of the thiamine and TPP transport system	1	1	1.07114	0.895475
5760	GTAAAGACAAGTGCTGATGTA	CP001363	124800	+	STM14_0125	CP001363.1	CDS	124122	124829	-	thiQ	thiamine transporter ATP-binding subunit	with TbpA and ThiP is part of the thiamine and TPP transport system	1	1	-0.623734	0.938358
362	ACCCCCGAGCTGCATTATAAC	CP001363	126394	+	STM14_0126	CP001363.1	CDS	124813	126423	-	thiP	thiamine transporter membrane protein	permease: with TbpA and ThiQ functions in transport of thiamine and thiamine pyrophosphate into the cell: repressed in presence of exogenous thiamine	1	1	1.06329	0.768073
3183	CATCCTCAGTTACTCCCTGCT	CP001363	126394	+	STM14_0126	CP001363.1	CDS	124813	126423	-	thiP	thiamine transporter membrane protein	permease: with TbpA and ThiQ functions in transport of thiamine and thiamine pyrophosphate into the cell: repressed in presence of exogenous thiamine	1	1	0.675888	0.912238
192	ATCGTAACGAACAGCGCACCA	CP001363	127353	+	STM14_0127	CP001363.1	CDS	126399	127382	-	tbpA	thiamine transporter substrate binding subunit	part of the thiamine and TPP transport system tbpA-thiPQ	1	1	0.595427	0.743853
3471	TTACCCTGCCTTCCGCGCATC	CP001363	127353	+	STM14_0127	CP001363.1	CDS	126399	127382	-	tbpA	thiamine transporter substrate binding subunit	part of the thiamine and TPP transport system tbpA-thiPQ	1	1	0.453783	0.87014
390	ACCCGATACCCGTAAGGCCAC	CP001363	127453	-	STM14_0128	CP001363.1	CDS	127427	127546	-		putative lipoprotein		0	1	-0.390373	0.957365
210	ACGTCCCTCCCTGATCGCCAA	CP001363	129189	+	STM14_0130	CP001363.1	CDS	129166	129492	-		hypothetical protein		1	1	0.0802265	0.994243
3950	CATCCTAGACCGCAAAGATAT	CP001363	129285	-	STM14_0130	CP001363.1	CDS	129166	129492	-		hypothetical protein		1	1	-0.789628	0.890329
3209	TCTAGCTTCCCCCCGAACTTG	CP001363	130345	+	STM14_0131	CP001363.1	CDS	129769	130374	-	leuD	isopropylmalate isomerase small subunit	catalyzes the isomerization between 2-isopropylmalate and 3-isopropylmalate in leucine biosynthesis: forms a heterodimer of LeuC/D	1	0	-0.490727	0.875985
4204	CTTTTGTTTTGGCAAAACCCC	CP001363	131756	+	STM14_0132	CP001363.1	CDS	130385	131785	-	leuC	isopropylmalate isomerase large subunit	dehydratase component%2C catalyzes the isomerization between 2-isopropylmalate and 3-isopropylmalate	1	0	1.357	0.808942
4637	TTAGGCTAGAAACATCTCGAG	CP001363	132850	+	STM14_0133	CP001363.1	CDS	131788	132879	-	leuB	3-isopropylmalate dehydrogenase	catalyzes the oxidation of 3-isopropylmalate to 3-carboxy-4-methyl-2-oxopentanoate in leucine biosynthesis	1	1	0.792226	0.926826
1271	CTCCCCCCACAGTAGGTCTCT	CP001363	132850	+	STM14_0133	CP001363.1	CDS	131788	132879	-	leuB	3-isopropylmalate dehydrogenase	catalyzes the oxidation of 3-isopropylmalate to 3-carboxy-4-methyl-2-oxopentanoate in leucine biosynthesis	1	1	-0.247249	0.977837
5596	TCCAACTAGACCACTTTTACC	CP001363	134421	+	STM14_0134	CP001363.1	CDS	132879	134450	-	leuA	2-isopropylmalate synthase	catalyzes the formation of 2-isopropylmalate from acetyl-CoA and 2-oxoisovalerate in leucine biosynthesis	1	1	-0.849104	0.779646
1357	CCCGCACTACGATGTAAAATT	CP001363	134421	+	STM14_0134	CP001363.1	CDS	132879	134450	-	leuA	2-isopropylmalate synthase	catalyzes the formation of 2-isopropylmalate from acetyl-CoA and 2-oxoisovalerate in leucine biosynthesis	1	1	0.874835	0.895475
1255	CTTGCCTTCATGCACAAGACG	CP001363	134598	+	STM14_0135	CP001363.1	CDS	134538	134624	-	leuL	leu operon leader peptide	leu operon leader peptide (SW:LPL_SALTY)	0	1	-0.405276	0.946355
4871	GTACACAAGCGCACCTGCAAC	CP001363	135310	-	STM14_0138	CP001363.1	CDS	135281	136225	+	leuO	leucine transcriptional activator	activator for leuABCD operon: member of LysR family of transcriptional activators	1	0	-0.0368339	0.998154
564	GCATTACCGATAGCACCCCGT	CP001363	136600	-	Intergen_STM14_0138_STM14_0139	CP001363.1	Intergen	136226	136609					1	1	-0.233141	0.977468
3464	AATATGTGGTAGTACGACCAC	CP001363	136600	-	Intergen_STM14_0138_STM14_0139	CP001363.1	Intergen	136226	136609					1	1	-0.102336	0.994139
2247	ACACACATCGCAGGCATGATG	CP001363	138300	-	STM14_0140	CP001363.1	CDS	138274	138765	+	ilvH	acetolactate synthase 3 regulatory subunit	with IlvI catalyzes the formation of 2-acetolactate from pyruvate%2C the small subunit is required for full activity and valine sensitivity: E.coli produces 3 isoenzymes of acetolactate synthase which differ in specificity to substrates%2C valine sensitivity and affinity for cofactors: also known as acetolactate synthase 3 small subunit	0	1	-5.91767	0.112612
2597	GAATTAGCGCAGCTTTCACAA	CP001363	139078	-	STM14_0142	CP001363.1	CDS	139049	140053	+	fruR	DNA-binding transcriptional regulator FruR	binds D-fructose as an inducer: involved in regulation of operons for central pathways of carbon metabolism	1	1	0.248892	NA
3078	CCCTCACCTATTCGACACAGC	CP001363	139078	-	STM14_0142	CP001363.1	CDS	139049	140053	+	fruR	DNA-binding transcriptional regulator FruR	binds D-fructose as an inducer: involved in regulation of operons for central pathways of carbon metabolism	1	1	NA	NA
4191	CTTCAAGCTCGCGAACCCCGG	CP001363	140688	-	STM14_0145	CP001363.1	CDS	140659	141117	+	yabB	cell division protein MraZ	MraZ: UPF0040: crystal structure shows similarity to AbrB	1	0	-2.7374	NA
3747	GGCGATCTGCCGCGTTGGCAA	CP001363	153352	-	STM14_0156	CP001363.1	CDS	153323	154243	+	ddl_2	D-alanine--D-alanine ligase	D-alanine--D-alanine ligase: DdlA: DdlB: cytoplasmic: catalyzes the formation of D-alanyl-D-alanine from two D-alanines in peptidoglycan synthesis: there are two forms of this enzyme in Escherichia coli	1	0	-3.5379	NA
4828	ACTCGCGAGGCGGATGGTACA	CP001363	158941	-	STM14_0161	CP001363.1	CDS	158843	159340	+	yacA	SecA regulator SecM	secM translational pause allows for the initiation of secA translation	1	0	-1.65947	NA
1561	CCTCCCCGTTACCCGGGCAAA	CP001363	162288	-	STM14_0163	CP001363.1	CDS	162259	162654	+	mutT	nucleoside triphosphate pyrophosphohydrolase	similar to Escherichia coli 7%2C8-dihydro-8-oxoguanine-triphosphatase: prefers dGTP: causes AT-GC transversions (AAC73210.1)	0	1	-0.811089	0.895723
708	CGTCCGTAGACAAAGTACGGG	CP001363	163891	+	STM14_0167	CP001363.1	CDS	163177	163920	-	yacF	hypothetical protein		1	1	-0.00801876	0.99879
4034	AACCACATAGAACCTTTGCAT	CP001363	163891	+	STM14_0167	CP001363.1	CDS	163177	163920	-	yacF	hypothetical protein		1	1	0.0377155	NA
2175	CATGGAGCTCCTGTGGACCAT	CP001363	164795	-	STM14_0169	CP001363.1	CDS	164766	165809	+	guaC	guanosine 5'-monophosphate oxidoreductase	catalyzes the NADPH-dependent deamination of GMP to inosine monophosphate	0	1	0.129498	0.987844
5280	ATACGGAGCACAAGAAGCCGC	CP001363	167013	+	STM14_0170	CP001363.1	CDS	165840	167042	-	hofC	type IV pilin biogenesis protein	similar to Escherichia coli putative integral membrane protein involved in biogenesis of fimbriae%2C protein transport%2C DNA uptake (AAC73217.1)	1	0	-4.57022	NA
1439	CGAACTTCCGTACGCGCATTA	CP001363	168388	+	STM14_0171	CP001363.1	CDS	167032	168417	-	hofB	hypothetical protein	similar to Escherichia coli putative integral membrane protein involved in biogenesis of fimbriae%2C protein transport%2C DNA uptake (AAC73218.1)	1	1	1.33895	0.650562
4506	TGCGCGAGCGGGCTATGCCCC	CP001363	168388	+	STM14_0171	CP001363.1	CDS	167032	168417	-	hofB	hypothetical protein	similar to Escherichia coli putative integral membrane protein involved in biogenesis of fimbriae%2C protein transport%2C DNA uptake (AAC73218.1)	1	1	-0.761817	0.891919
1393	TCGCTCGTTACTAAATCTAAG	CP001363	168835	+	STM14_0172	CP001363.1	CDS	168427	168864	-	ppdD	putative major pilin subunit	similar to Escherichia coli prepilin peptidase dependent protein (AAC73219.1)	0	1	0.279505	0.957365
3598	ACGACCAGACCGGACATTGAT	CP001363	169950	+	STM14_0174	CP001363.1	CDS	169086	169979	-	nadC	quinolinate phosphoribosyltransferase	catalyzes the formation of pyridine-2%2C3-dicarboxylate and 5-phospho-alpha-D-ribose 1-diphosphate from nictinate D-ribonucleotide	1	1	-0.862048	0.874536
1270	TCGACTCCGTTCCGTATCATC	CP001363	169950	+	STM14_0174	CP001363.1	CDS	169086	169979	-	nadC	quinolinate phosphoribosyltransferase	catalyzes the formation of pyridine-2%2C3-dicarboxylate and 5-phospho-alpha-D-ribose 1-diphosphate from nictinate D-ribonucleotide	1	1	-0.0245559	0.997538
2492	CAAGAGCATGGAAACTGATGA	CP001363	170096	-	STM14_0175	CP001363.1	CDS	170067	170630	+	ampD	N-acetyl-anhydromuranmyl-L-alanine amidase	AMPD protein (SW:AMPD_SALTY)	1	1	2.94906	0.743853
5387	GTGTTCCCTACAAGGTCCCCC	CP001363	170096	-	STM14_0175	CP001363.1	CDS	170067	170630	+	ampD	N-acetyl-anhydromuranmyl-L-alanine amidase	AMPD protein (SW:AMPD_SALTY)	1	1	-2.11412	NA
3130	AAGTACTAAATCAGGAATTGG	CP001363	172494	+	STM14_0177	CP001363.1	CDS	171573	172523	-		putative cytoplasmic protein		1	1	-0.559309	0.912238
475	TTTCACCGTAGGCCTTAACTG	CP001363	172494	+	STM14_0177	CP001363.1	CDS	171573	172523	-		putative cytoplasmic protein		1	1	0.114914	0.984073
690	CAACGGTGAAAGACTACCGCC	CP001363	175437	+	STM14_0180	CP001363.1	CDS	174093	175466	-	aroP	aromatic amino acid transporter	similar to Escherichia coli aromatic amino acid transport protein (AAC73223.1): APC family	0	1	0.453332	0.957365
3677	CAGCCAAGGAACGATTCGCAA	CP001363	176058	-	STM14_0182	CP001363.1	CDS	176029	176793	+	pdhR	transcriptional regulator PdhR	activates lctPRD operon: autoregulates itself through repression of pdhR-aceEF-lpdA operon: regulates pyruvate dehydrogenase complex	1	0	-0.190003	0.986894
4483	CTAATCACCATGCAACTGAGC	CP001363	183462	-	STM14_0187	CP001363.1	CDS	183433	183717	+		putative outer membrane protein		2	1	0.407771	0.868547
242	GCAACTTGCCCCGCACCTCCA	CP001363	183462	-	STM14_0187	CP001363.1	CDS	183433	183717	+		putative outer membrane protein		2	1	-0.450666	0.926826
4646	GAATACGGCAACGCGGCTCTC	CP001363	183462	-	STM14_0187	CP001363.1	CDS	183433	183717	+		putative outer membrane protein		2	1	0.571348	0.94202
536	ACCATCAATATACGCTGCCAA	CP001363	184517	+	STM14_0188	CP001363.1	CDS	183755	184546	-		putative periplasmic protein		1	1	-0.452146	0.945207
4331	TGCCGCCTAAATCCGCTCGTC	CP001363	184518	+	STM14_0188	CP001363.1	CDS	183755	184546	-		putative periplasmic protein		1	1	0.429639	0.946582
4372	AACCACCTCGAAGACCGGCGA	CP001363	186144	+	STM14_0189	CP001363.1	CDS	184559	186173	-	yacH		similar to Escherichia coli putative membrane protein (AAC73228.1)~disrupted by frameshift	1	1	-0.943624	0.780035
893	CACCCAAAACAGAACATTTCC	CP001363	186144	+	STM14_0189	CP001363.1	CDS	184559	186173	-	yacH		similar to Escherichia coli putative membrane protein (AAC73228.1)~disrupted by frameshift	1	1	-0.966473	0.895475
622	TGACTATATTATTTGGACCAC	CP001363	186591	-	STM14_0190	CP001363.1	CDS	186562	189159	+	acnB	bifunctional aconitate hydratase 2/2-methylisocitrate dehydratase	catalyzes the conversion of citrate to isocitrate and the conversion of 2-methylaconitate to 2-methylisocitrate	1	1	1.64751	0.29713
5528	CCCGTGCTCACATCCGCCGCG	CP001363	186591	-	STM14_0190	CP001363.1	CDS	186562	189159	+	acnB	bifunctional aconitate hydratase 2/2-methylisocitrate dehydratase	catalyzes the conversion of citrate to isocitrate and the conversion of 2-methylaconitate to 2-methylisocitrate	1	1	-0.149833	0.991196
4804	TGGCCCAGGCTTACACTAACC	CP001363	190033	+	STM14_0191	CP001363.1	CDS	189220	190062	-		putative restriction endonuclease		1	2	-1.27897	0.789084
812	ACCCCATCCGACGTCGCCCCG	CP001363	190033	+	STM14_0191	CP001363.1	CDS	189220	190062	-		putative restriction endonuclease		1	2	-0.461715	0.925072
799	CCGGACCAGGCTTCTACAACA	CP001363	190033	+	STM14_0191	CP001363.1	CDS	189220	190062	-		putative restriction endonuclease		1	2	NA	NA
143	GATTGCGCAAGGATAAATTCC	CP001363	190337	-	STM14_0192	CP001363.1	CDS	190308	190670	+	yacL	hypothetical protein		1	1	0.528632	0.893604
4093	GGACATAGACCATTCACCACC	CP001363	190337	-	STM14_0192	CP001363.1	CDS	190308	190670	+	yacL	hypothetical protein		1	1	-0.442971	0.9192
3173	GTCCCACTCCCCTTGTAAGCT	CP001363	190934	-	STM14_0193	CP001363.1	CDS	190905	191858	+	kdgT	2-keto-3-deoxygluconate permease	transports degraded pectin products into the bacterial cell	1	1	1.22663	0.767695
1972	AGCTACCTGCATTAGTCGATG	CP001363	190934	-	STM14_0193	CP001363.1	CDS	190905	191858	+	kdgT	2-keto-3-deoxygluconate permease	transports degraded pectin products into the bacterial cell	1	1	-2.54886	NA
5197	TTACCCGATGCCGAACCCAGA	CP001363	191884	-	STM14_0194	CP001363.1	CDS	191855	193126	+		putative inner membrane protein		1	1	-3.3724	0.404868
471	ACCGAAATCCAGGTTCCAGTC	CP001363	191884	-	STM14_0194	CP001363.1	CDS	191855	193126	+		putative inner membrane protein		1	1	-0.592704	0.941679
3932	TTTGACCACTCCCTACAACCA	CP001363	193172	-	STM14_0195	CP001363.1	CDS	193116	194099	+	pdxA_2	4-hydroxythreonine-4-phosphate dehydrogenase 2	catalyzes oxidation of 4-(phosphohydroxy)-L-threonine into 2-amino-3-oxo-4-(phosphohydroxy)butyric acid which decarboxylates to form 1-amino-3-(phosphohydroxy)propan-2-one (3-amino-2-oxopropyl phosphate)	1	1	0.901583	0.737549
1552	GAAGCATGCTGGGCCATGAAA	CP001363	193172	-	STM14_0195	CP001363.1	CDS	193116	194099	+	pdxA_2	4-hydroxythreonine-4-phosphate dehydrogenase 2	catalyzes oxidation of 4-(phosphohydroxy)-L-threonine into 2-amino-3-oxo-4-(phosphohydroxy)butyric acid which decarboxylates to form 1-amino-3-(phosphohydroxy)propan-2-one (3-amino-2-oxopropyl phosphate)	1	1	0.210937	0.988489
3016	AGCGCCGGGCGTCTCGCTAAG	CP001363	194138	-	STM14_0196	CP001363.1	CDS	194109	194876	+		putative transcriptional regulator	similar to Escherichia coli putative DeoR-type transcriptional regulator (AAC75777.1): LysR family	1	1	0.210821	0.979867
2362	CACTACACGAGAGACCCAAAT	CP001363	194138	-	STM14_0196	CP001363.1	CDS	194109	194876	+		putative transcriptional regulator	similar to Escherichia coli putative DeoR-type transcriptional regulator (AAC75777.1): LysR family	1	1	-4.62959	NA
3159	GAAGTGCTTAATCCACGAAAA	CP001363	196552	+	STM14_0198	CP001363.1	CDS	195721	196581	-	speE	spermidine synthase	catalyzes the formation of spermidine from putrescine and S-adenosylmethioninamine	1	1	0.614059	0.807525
209	TACTATTTACAAAAGTTACTT	CP001363	196552	+	STM14_0198	CP001363.1	CDS	195721	196581	-	speE	spermidine synthase	catalyzes the formation of spermidine from putrescine and S-adenosylmethioninamine	1	1	2.53567	NA
149	CCGTGCCTTGACCCAACGACG	CP001363	197006	+	STM14_0199	CP001363.1	CDS	196688	197035	-	yacC	putative periplasmic protein		1	1	0.367789	0.96989
5427	ATCCCGGATGACTGGTCCTTC	CP001363	197006	+	STM14_0199	CP001363.1	CDS	196688	197035	-	yacC	putative periplasmic protein		1	1	-0.0144042	0.99879
4540	CCGGCGTTGGGCGCGACGCAA	CP001363	197266	-	STM14_0200	CP001363.1	CDS	197237	198847	+	cueO	multicopper oxidase	laccase: copper-stimulated phenoloxidase and ferroxidase which may be involved in copper detoxification	1	1	0.689832	0.926826
1957	GTCAGGTGGTCGACGTTAGGA	CP001363	197266	-	STM14_0200	CP001363.1	CDS	197237	198847	+	cueO	multicopper oxidase	laccase: copper-stimulated phenoloxidase and ferroxidase which may be involved in copper detoxification	1	1	-3.05926	NA
3018	CAAAATGAATCCTTCTCCGCA	CP001363	201286	+	STM14_0201	CP001363.1	CDS	198925	201315	-	gcd	glucose dehydrogenase	similar to Escherichia coli glucose dehydrogenase (AAC73235.1)	1	1	1.14526	0.505909
574	CGGAGCCTGTATCCATTTTTC	CP001363	201286	+	STM14_0201	CP001363.1	CDS	198925	201315	-	gcd	glucose dehydrogenase	similar to Escherichia coli glucose dehydrogenase (AAC73235.1)	1	1	-0.542379	0.868062
4857	GACTACATGGATATCTGTTCA	CP001363	201550	-	STM14_0202	CP001363.1	CDS	201521	202057	+	hpt	hypoxanthine-guanine phosphoribosyltransferase	Catalyzes the salvage synthesis of inosine-5'-monophosphate (IMP) and guanosine-5'-monophosphate (GMP) from the purine bases hypoxanthine and guanine%2C respectively	1	0	0.464337	0.961189
3489	GCCATCAGCAGTATACGCAAC	CP001363	202915	-	STM14_0204	CP001363.1	CDS	202886	203812	+	yadG	putative ABC-type multidrug transport system ATPase component	similar to Escherichia coli putative ATP-binding component of a transport system (AAC73238.1)	1	1	0.771589	0.767695
425	GCTTAATTTTCAACTTCGCTG	CP001363	202915	-	STM14_0204	CP001363.1	CDS	202886	203812	+	yadG	putative ABC-type multidrug transport system ATPase component	similar to Escherichia coli putative ATP-binding component of a transport system (AAC73238.1)	1	1	-0.408688	0.974006
1950	GTACAAATGGCTTATTTCTCC	CP001363	205746	+	STM14_0206	CP001363.1	CDS	204696	205775	-	stiH	putative fimbrial protein precurosr	LpfD protein precursor (SW:LPFD_SALTY)	0	1	-3.12319	NA
2153	GCCAAGTTATCGCCATCGACA	CP001363	208301	+	STM14_0207	CP001363.1	CDS	205784	208330	-	stiC	putative fimbrial usher	similar to Escherichia coli putative outer membrane protein (AAC76178.1)	0	1	0.127793	0.98478
2216	TTCCTGAATCCCAGATTTATC	CP001363	209011	+	STM14_0208	CP001363.1	CDS	208357	209040	-	stiB	putative fimbrial chaparone	similar to Escherichia coli periplasmic chaperone%2C required for type 1 fimbriae (AAC77272.1)	1	1	-1.83001	0.537441
3719	ACACTGAAACGCCTTGTCTCA	CP001363	209011	+	STM14_0208	CP001363.1	CDS	208357	209040	-	stiB	putative fimbrial chaparone	similar to Escherichia coli periplasmic chaperone%2C required for type 1 fimbriae (AAC77272.1)	1	1	0.0179149	0.998154
3105	CAAACTTAACTATCATTTATG	CP001363	209598	+	STM14_0209	CP001363.1	CDS	209088	209627	-	stiA	putative fimbrial subunit	similar to Escherichia coli major type 1 subunit fimbrin: pilin (AAC77270.1)	1	0	1.04019	0.292885
735	AGGCAACAACACGGATATCTC	CP001363	210026	-	STM14_0211	CP001363.1	CDS	209997	210437	+	yadI	putative PTS enzyme	similar to Escherichia coli putative PTS enzyme II B component (AAC73240.1)	1	1	-1.3504	0.792479
5005	GCAGGTTCACCACGTGGAATT	CP001363	210026	-	STM14_0211	CP001363.1	CDS	209997	210437	+	yadI	putative PTS enzyme	similar to Escherichia coli putative PTS enzyme II B component (AAC73240.1)	1	1	-1.28756	0.915386
2305	GACATTCTCATCTCGAACACC	CP001363	210528	-	STM14_0212	CP001363.1	CDS	210499	211728	+	yadE	putative xylanase/chitin deacetylase		1	1	-0.599116	0.915386
3549	CAGTGTATCTATGCTTGCAGG	CP001363	210528	-	STM14_0212	CP001363.1	CDS	210499	211728	+	yadE	putative xylanase/chitin deacetylase		1	1	-0.685266	0.93479
2269	CCCTAAACTATGGACGCTGAT	CP001363	212086	+	STM14_0213	CP001363.1	CDS	211735	212115	-	panD	aspartate alpha-decarboxylase	Converts L-aspartate to beta-alanine and provides the major route of beta-alanine production in bacteria. Beta-alanine is essential for the biosynthesis of pantothenate (vitamin B5)	1	1	-3.92277	0.457727
3287	CCACCCCTATAACCACACATC	CP001363	212086	+	STM14_0213	CP001363.1	CDS	211735	212115	-	panD	aspartate alpha-decarboxylase	Converts L-aspartate to beta-alanine and provides the major route of beta-alanine production in bacteria. Beta-alanine is essential for the biosynthesis of pantothenate (vitamin B5)	1	1	0.561558	0.969404
2768	AGCCCAAATCCACCTGTATAC	CP001363	213035	+	STM14_0214	CP001363.1	CDS	212210	213064	-	panC	pantoate--beta-alanine ligase	catalyzes the formation of (R)-pantothenate from pantoate and beta-alanine	0	1	-0.790734	0.902282
1144	CTCTATCTGCAAAGATGCATT	CP001363	213952	+	STM14_0216	CP001363.1	CDS	213190	213981	-	panB	3-methyl-2-oxobutanoate hydroxymethyltransferase	catalyzes the formation of tetrahydrofolate and 2-dehydropantoate from 5%2C10-methylenetetrahydrofolate and 3-methyl-2-oxobutanoate	1	1	0.220801	0.970296
5191	AGTAGAAATCCTTCAAGCGCA	CP001363	213952	+	STM14_0216	CP001363.1	CDS	213190	213981	-	panB	3-methyl-2-oxobutanoate hydroxymethyltransferase	catalyzes the formation of tetrahydrofolate and 2-dehydropantoate from 5%2C10-methylenetetrahydrofolate and 3-methyl-2-oxobutanoate	1	1	-2.93211	NA
5196	GTACTGACCGTCTTAAAGCCA	CP001363	217049	+	Intergen_STM14_0219_STM14_0220	CP001363.1	Intergen	217034	217101					1	0	-2.93277	NA
3606	TTCGGCTCCACCGAAAGAGCC	CP001363	217528	+	STM14_0220	CP001363.1	CDS	217102	217557	-	dksA	DnaK transcriptional regulator DksA	dnaK suppressor protein (SW:DKSA_SALTY): suppresses dnaK deletion	1	0	-0.336576	NA
704	ACCCAATTCTCCGGTCAACTG	CP001363	218409	+	STM14_0221	CP001363.1	CDS	217734	218438	-	sfsA	sugar fermentation stimulation protein A	Regulatory factor involved in maltose metabolism	1	1	2.18018	0.176339
4891	GAATCGATCCTTACCAACTTA	CP001363	218409	+	STM14_0221	CP001363.1	CDS	217734	218438	-	sfsA	sugar fermentation stimulation protein A	Regulatory factor involved in maltose metabolism	1	1	-1.52605	0.743602
5168	TATATGTCGTTTGCCCCAATT	CP001363	218956	+	STM14_0222	CP001363.1	CDS	218455	218985	-	ligT	2'-5' RNA ligase		1	0	1.5745	0.560447
1120	TGGAGTCCAAACACGGAAAGA	CP001363	219042	-	STM14_0223	CP001363.1	CDS	219013	221487	+	hrpB	ATP-dependent RNA helicase HrpB	similar in sequence to the ATP-dependent RNA helicase HrpA	0	1	1.0307	0.61269
3780	TTTATCGAACTTAATCCTTGA	CP001363	221657	-	STM14_0226	CP001363.1	CDS	221628	224150	+	mrcB	penicillin-binding protein 1b	bifunctional periplasmic enzyme: contains transglycosylase and transpeptidase activity: major enzyme for peptidoglycan biosynthesis in Escherichia coli: transmembrane protein: forms dimers: three variants%2C one of which may be a degradation product%2C while the other appears to result from an alternative initiation site%2C are found within the cell	1	1	-0.512082	0.907887
2425	CGATAAATCGACCGGATTCAT	CP001363	221657	-	STM14_0226	CP001363.1	CDS	221628	224150	+	mrcB	penicillin-binding protein 1b	bifunctional periplasmic enzyme: contains transglycosylase and transpeptidase activity: major enzyme for peptidoglycan biosynthesis in Escherichia coli: transmembrane protein: forms dimers: three variants%2C one of which may be a degradation product%2C while the other appears to result from an alternative initiation site%2C are found within the cell	1	1	2.12836	NA
170	CCAACCCCCAACAGCCCCAAA	CP001363	224472	-	STM14_0228	CP001363.1	CDS	224443	226632	+	fhuA	ferrichrome outer membrane transporter	involved with the transport of ferrichrome across the outer membrane: binds the ferrichrome-iron ligand and interacts with the TonB protein	1	1	-0.428296	0.927888
3953	GCCACGCAGTCAGCGCGCTCA	CP001363	224472	-	STM14_0228	CP001363.1	CDS	224443	226632	+	fhuA	ferrichrome outer membrane transporter	involved with the transport of ferrichrome across the outer membrane: binds the ferrichrome-iron ligand and interacts with the TonB protein	1	1	-0.480524	0.951663
3081	CATCATAAACCCAGCGGCTTT	CP001363	226710	-	STM14_0229	CP001363.1	CDS	226681	227478	+	fhuC	iron-hydroxamate transporter ATP-binding subunit	part of the FhuBCD ATP-dependent iron (III) hydroxamate transporter	1	0	0.305909	0.974197
4177	CAATACATCCTGCCTAACGTT	CP001363	227507	-	STM14_0230	CP001363.1	CDS	227478	228368	+	fhuD	iron-hydroxamate transporter substrate-binding subunit	Part of the FhuBCD ATP-dependent iron (III) hydroxamate transporter: binds to all hydroxamate siderophores	1	1	0.111787	0.984009
1479	CATTTCTAGCGCCCAAGTCTA	CP001363	227507	-	STM14_0230	CP001363.1	CDS	227478	228368	+	fhuD	iron-hydroxamate transporter substrate-binding subunit	Part of the FhuBCD ATP-dependent iron (III) hydroxamate transporter: binds to all hydroxamate siderophores	1	1	-0.0173689	0.99879
941	GCCGACAATACCTCGCCGAAC	CP001363	231390	-	STM14_0234	CP001363.1	CDS	231361	231921	+	stfA	putative fimbrial subunit	major fimbrial subunit StfA (gi|3747029)	1	1	-2.20471	0.325384
4364	CAAGACGGCCCGGATACGGAG	CP001363	231390	-	STM14_0234	CP001363.1	CDS	231361	231921	+	stfA	putative fimbrial subunit	major fimbrial subunit StfA (gi|3747029)	1	1	-0.460942	0.956067
104	CCCGTGAAGCCTCAAGACAGG	CP001363	232036	-	STM14_0235	CP001363.1	CDS	232007	234664	+	stfC	putative fimbrial outer membrane usher	outer membrane usher protein StfC (gi|3747030)	1	1	-0.376317	0.937214
3080	CAGGACGCCTACCAGACCCAC	CP001363	232036	-	STM14_0235	CP001363.1	CDS	232007	234664	+	stfC	putative fimbrial outer membrane usher	outer membrane usher protein StfC (gi|3747030)	1	1	-0.0544539	0.994139
4294	GCATCCGCGAGATGACTTCTA	CP001363	234711	-	STM14_0236	CP001363.1	CDS	234682	235434	+	stfD	putative periplasmic fimbrial chaperone	periplasmic fimbrial chaperone StfD (gi|3747031)	1	1	-2.11064	0.595962
1994	CTTAGTGGTTTAATTGACCGA	CP001363	234711	-	STM14_0236	CP001363.1	CDS	234682	235434	+	stfD	putative periplasmic fimbrial chaperone	periplasmic fimbrial chaperone StfD (gi|3747031)	1	1	-1.99971	0.74708
1104	CCCTGACGTTGAGACGCCTTG	CP001363	235482	-	STM14_0237	CP001363.1	CDS	235453	235965	+	stfE	putative minor fimbrial subunit	minor fimbrial subunit StfE (gi|3747032)	1	1	-1.5166	0.543464
3098	AGCGCCAGCACGACACGTGGG	CP001363	235482	-	STM14_0237	CP001363.1	CDS	235453	235965	+	stfE	putative minor fimbrial subunit	minor fimbrial subunit StfE (gi|3747032)	1	1	1.11051	0.782655
511	GTGAATAACCCGCCAACGTAG	CP001363	235991	-	STM14_0238	CP001363.1	CDS	235962	236438	+	stfF	putative minor fimbrial subunit	minor fimbrial subunit StfF (gi|3747033)	1	1	0.96988	0.892615
3723	GGGCCGTTGCTCGAAAGCTTC	CP001363	235991	-	STM14_0238	CP001363.1	CDS	235962	236438	+	stfF	putative minor fimbrial subunit	minor fimbrial subunit StfF (gi|3747033)	1	1	0.562193	0.957117
3535	CACTCGACCCACACCCCCATA	CP001363	236467	-	STM14_0239	CP001363.1	CDS	236438	236968	+	stfG	putative minor fimbrial subunit	minor fimbrial subunit StfG (gi|3747034): putative adhesin	1	1	-0.028952	0.997538
1530	GAACCGACTTACGCCTAACCA	CP001363	236467	-	STM14_0239	CP001363.1	CDS	236438	236968	+	stfG	putative minor fimbrial subunit	minor fimbrial subunit StfG (gi|3747034): putative adhesin	1	1	1.53022	NA
3486	AACACATTTAGACTCCAGCCA	CP001363	236997	-	STM14_0240	CP001363.1	CDS	236968	237807	+		putative outer membrane protein	hypothetical 30.2 da protein in stfG 3'region precursor (SW:YADU_SALTY)	1	1	0.123713	0.987238
2088	TAAAGTATCAACGTAACGAAC	CP001363	236997	-	STM14_0240	CP001363.1	CDS	236968	237807	+		putative outer membrane protein	hypothetical 30.2 da protein in stfG 3'region precursor (SW:YADU_SALTY)	1	1	0.128509	NA
3108	TTTGTCATGCCACTTCGCACT	CP001363	239394	-	STM14_0243	CP001363.1	CDS	239365	240786	+	yadQ	chloride channel protein	Acts as an electrical shunt for an outwardly-directed proton pump that is linked to amino acid decarboxylation	1	0	0.0806897	0.989813
1281	TGCTCCGGAGCACTTCGGGTA	CP001363	241907	+	STM14_0245	CP001363.1	CDS	241313	241936	-	yadS	hypothetical protein		1	1	1.13332	0.571839
4230	AGCCCGAGCCATCATCCCTAC	CP001363	241907	+	STM14_0245	CP001363.1	CDS	241313	241936	-	yadS	hypothetical protein		1	1	0.708065	0.94202
5788	TCCTACCCGCTCCGGCCATTC	CP001363	242744	+	STM14_0246	CP001363.1	CDS	241973	242773	-	btuF	vitamin B12-transporter protein BtuF	solute binding component of the vitamin B12 transport system BtuCDF	1	1	-1.60058	0.510119
1521	CACTCCTACACCAGGTTTCCT	CP001363	242744	+	STM14_0246	CP001363.1	CDS	241973	242773	-	btuF	vitamin B12-transporter protein BtuF	solute binding component of the vitamin B12 transport system BtuCDF	1	1	0.932745	0.74708
413	CTTTGCCCACGTAACCCTGGT	CP001363	243578	-	STM14_0248	CP001363.1	CDS	243549	245066	+	dgt	deoxyguanosinetriphosphate triphosphohydrolase	forms a homotetramer: requires magnesium for activity: catalyzes the hydrolysis of dGTP to form deoxyguanosine and triphosphate	1	1	0.525579	0.957117
4317	GGTTAAACTAATGACACGACT	CP001363	243578	-	STM14_0248	CP001363.1	CDS	243549	245066	+	dgt	deoxyguanosinetriphosphate triphosphohydrolase	forms a homotetramer: requires magnesium for activity: catalyzes the hydrolysis of dGTP to form deoxyguanosine and triphosphate	1	1	-0.349198	0.964106
486	CGAGCCGCCTAGAACCAAGGA	CP001363	246805	-	STM14_0250	CP001363.1	CDS	246776	247933	+	cdaR	carbohydrate diacid transcriptional activator CdaR	regulates the expression of the operons for the enzymes involved in galactarate%2C glucarate and glycerate utilization	0	1	-0.0391149	0.996492
4822	CTCATTTGGGGTAGTTGTAGC	CP001363	248379	+	STM14_0251	CP001363.1	CDS	248022	248408	-	yaeH	hypothetical protein	similar to Escherichia coli putative structural protein (AAC73274.1)	1	1	-2.36738	0.154755
2545	ATTACACCCCCACCACCGCCG	CP001363	248379	+	STM14_0251	CP001363.1	CDS	248022	248408	-	yaeH	hypothetical protein	similar to Escherichia coli putative structural protein (AAC73274.1)	1	1	-4.16513	0.292885
3258	ATTCCAGAGTTGGGTCCGATT	CP001363	248684	-	STM14_0252	CP001363.1	CDS	248655	249957	+			similar to Escherichia coli putative transport protein: shikimate (AAC75045.1)~disrupted by frameshift	1	0	0.85782	0.855749
3487	AATCACCCATCTTACCGCAAA	CP001363	253491	+	STM14_0254	CP001363.1	CDS	250848	253520	-	glnD	PII uridylyl-transferase	catalyzes the uridylylation or deuridylylation of the PII nitrogen regulatory protein	1	0	0.423691	0.971444
2957	ACGCCCGTGGTAGAATGCACA	CP001363	265650	-	STM14_0267	CP001363.1	CDS	265621	266106	+	hlpA	periplasmic chaperone	(SW:OMPH_SALTY): histone-like protein	3	0	-3.44219	0.136048
4108	ACCGTATCCCGACGACCTAAG	CP001363	265650	-	STM14_0267	CP001363.1	CDS	265621	266106	+	hlpA	periplasmic chaperone	(SW:OMPH_SALTY): histone-like protein	3	0	0.718761	NA
5016	ATCAGAGTCCCTCGCTCCCCT	CP001363	265650	-	STM14_0267	CP001363.1	CDS	265621	266106	+	hlpA	periplasmic chaperone	(SW:OMPH_SALTY): histone-like protein	3	0	0.152921	NA
5106	GCCTACACACTTCGCCTACGT	CP001363	269662	-	STM14_0272	CP001363.1	CDS	269633	270229	+	rnhB	ribonuclease HII	RNH2: RNase HII: binds manganese: endonuclease which specifically degrades the RNA of RNA-DNA hybrids	1	0	-2.92545	NA
3539	GACGGCACTCAATCGTCACAG	CP001363	274916	-	STM14_0275	CP001363.1	CDS	274887	276650	+		putative endochitinase		1	1	-0.345475	0.969333
1312	CGAAGAGCTTTAAGGTTAGCA	CP001363	274916	-	STM14_0275	CP001363.1	CDS	274887	276650	+		putative endochitinase		1	1	-0.147554	0.986444
713	TTGATTTCTTTATAATCTGCG	CP001363	276755	-	STM14_0276	CP001363.1	CDS	276726	278867	+	ldcC	lysine decarboxylase 2	similar to Escherichia coli lysine decarboxylase 2: constitutive (AAC73297.1)	1	1	-0.757286	0.868547
4221	CGCTGACCGAAACAGTAATGG	CP001363	276755	-	STM14_0276	CP001363.1	CDS	276726	278867	+	ldcC	lysine decarboxylase 2	similar to Escherichia coli lysine decarboxylase 2: constitutive (AAC73297.1)	1	1	0.799845	0.895475
5063	ACAACAGGAATTTACATACAA	CP001363	280982	+	STM14_0279	CP001363.1	CDS	280751	281011	-	rof	Rho-binding antiterminator	Suppresses temperature-sensitive mutations in essential genes by modulating rho-dependent transcription termination	1	1	-2.27398	0.588157
2790	CCACCACCTTCGCCCAACTGA	CP001363	280986	+	STM14_0279	CP001363.1	CDS	280751	281011	-	rof	Rho-binding antiterminator	Suppresses temperature-sensitive mutations in essential genes by modulating rho-dependent transcription termination	1	1	-3.55071	0.403702
2212	GCCAGCACGCCCCTCCCACCA	CP001363	281187	+	STM14_0280	CP001363.1	CDS	280998	281216	-	yaeP	hypothetical protein		1	1	-3.5061	0.0250736
3815	CTGGCCGCACGACTAACTCTC	CP001363	281187	+	STM14_0280	CP001363.1	CDS	280998	281216	-	yaeP	hypothetical protein		1	1	0.146732	0.991196
4790	CTAAAATCCGGAGTAAGCAAA	CP001363	281967	-	STM14_0282	CP001363.1	CDS	281938	282360	+	yaeJ	hypothetical protein	putative-tRNA hydrolase domain	1	0	-3.60332	0.555242
2053	TACATAACATTTACTCAGCCG	CP001363	285674	+	STM14_0285	CP001363.1	CDS	284996	285703	-	yaeB	putative regulatory protein		0	1	-4.78632	0.154755
3783	ATTTACTCCCCTGCACGAACA	CP001363	286075	+	STM14_0286	CP001363.1	CDS	285700	286104	-	rcsF	outer membrane lipoprotein	similar to Escherichia coli regulator in colanic acid synthesis: interacts with RcsB (AAC73307.1): overexpression confers mucoid phenotype%2C increases capsule synthesis	1	0	-0.850535	0.811533
3685	TCTACCCCTACACTCAGACGA	CP001363	287009	+	STM14_0287	CP001363.1	CDS	286223	287038	-	metQ	DL-methionine transporter substrate-binding subunit	similar to Escherichia coli putative lipoprotein (AAC73308.1)	1	0	0.968247	0.755496
3062	TACACAGCCCAACATGACCGC	CP001363	287701	+	STM14_0288	CP001363.1	CDS	287077	287730	-	yaeE	DL-methionine transporter permease subunit	part of the MetNIQ methionine uptake system	1	0	1.56224	0.136089
1494	CTGGTTCGCTATATAGCGTAA	CP001363	288725	+	STM14_0289	CP001363.1	CDS	287723	288754	-	metN	DL-methionine transporter ATP-binding subunit	part of the metNIQ transport system for methionine	0	1	1.96389	0.181295
2594	ATAACGCAAAGCATCAACTAA	CP001363	295798	-	STM14_0300	CP001363.1	CDS	295769	296572	+	dkgB	2%2C5-diketo-D-gluconate reductase B	catalyzes the reduction of 2%2C5-diketo-D-gluconic acid to 2-keto-L-gulonic acid	0	1	-3.65765	0.535772
2210	AGCTCTCGACCCCAACTACCC	CP001363	297473	+	STM14_0301	CP001363.1	CDS	296593	297507	-	yafC	putative transcriptional regulator	similar to Escherichia coli putative transcriptional regulator LysR-type (AAC73313.1): LysR family	1	1	-1.57221	0.814089
3500	TGTTTTAAACGGCAGCGCAAC	CP001363	297478	+	STM14_0301	CP001363.1	CDS	296593	297507	-	yafC	putative transcriptional regulator	similar to Escherichia coli putative transcriptional regulator LysR-type (AAC73313.1): LysR family	1	1	-0.0461404	0.996492
1021	TTGCACCCCCGTAGCCGTTAT	CP001363	297641	-	STM14_0302	CP001363.1	CDS	297612	298787	+		putative drug efflux protein	similar to Escherichia coli putative transport protein (AAC74729.1): putatively for chloramphenicol	1	1	-0.687174	0.756695
3174	CCGCCCGGATCACCTCAAACC	CP001363	297641	-	STM14_0302	CP001363.1	CDS	297612	298787	+		putative drug efflux protein	similar to Escherichia coli putative transport protein (AAC74729.1): putatively for chloramphenicol	1	1	0.497774	0.925072
2947	AGCCATATTATTAGAATAGTA	CP001363	298969	-	STM14_0303	CP001363.1	CDS	298940	299719	+	yafD	hypothetical protein		1	0	0.262942	0.957117
603	GTACCATTAAAAGTATGTTGA	CP001363	299826	-	STM14_0304	CP001363.1	CDS	299797	300567	+	yafE	putative methyltransferase	similar to Escherichia coli putative biotin synthesis protein (AAC73315.1): involved in menaquinone/biotin biosynthesis	1	1	1.02854	0.719488
3140	TCGTAGCGCCTGGAGTAGTTC	CP001363	299826	-	STM14_0304	CP001363.1	CDS	299797	300567	+	yafE	putative methyltransferase	similar to Escherichia coli putative biotin synthesis protein (AAC73315.1): involved in menaquinone/biotin biosynthesis	1	1	0.222372	0.957365
1358	ACCACCCGTTCACATCCCGAA	CP001363	301961	+	STM14_0305	CP001363.1	CDS	300623	301990	-	dniR	membrane-bound lytic murein transglycosylase D	catalyzes the cleavage of the beta-1%2C4-glycosidic bond between N-acetylmuramic acid and N-acetylglucosamine residues: may play a role in recycling muropeptides during cell division and/or cell elongation: in Helicobacter pylori MltD is a endolytic transglycosylase involved mainly in the rearrangement of the peptidoglycan layer of the bacterial cell wall	1	1	-0.321562	0.964106
3872	CGCATAATTCACAACAACTTC	CP001363	301961	+	STM14_0305	CP001363.1	CDS	300623	301990	-	dniR	membrane-bound lytic murein transglycosylase D	catalyzes the cleavage of the beta-1%2C4-glycosidic bond between N-acetylmuramic acid and N-acetylglucosamine residues: may play a role in recycling muropeptides during cell division and/or cell elongation: in Helicobacter pylori MltD is a endolytic transglycosylase involved mainly in the rearrangement of the peptidoglycan layer of the bacterial cell wall	1	1	-0.39217	0.973839
3388	TCATCTAGCTTCCCCAAACAC	CP001363	302788	+	STM14_0306	CP001363.1	CDS	302062	302817	-	gloB	hydroxyacylglutathione hydrolase	catalyzes the hydrolysis of S-D-lactoylglutathione to D-lactic acid and reduced glutathione: plays an important role in cellular detoxification using glutathione	1	1	1.06232	0.440684
105	CGTTCAACCAGACTCGCATAG	CP001363	302788	+	STM14_0306	CP001363.1	CDS	302062	302817	-	gloB	hydroxyacylglutathione hydrolase	catalyzes the hydrolysis of S-D-lactoylglutathione to D-lactic acid and reduced glutathione: plays an important role in cellular detoxification using glutathione	1	1	1.22393	0.718767
5318	AAACCGAATACTTACACAGCT	CP001363	302881	-	STM14_0307	CP001363.1	CDS	302852	303574	+	yafS	putative SAM-dependent methyltransferase		1	0	-2.27362	NA
1929	CATTCCCCAGTACTCGGTGCC	CP001363	306388	+	STM14_0313	CP001363.1	CDS	305365	306420	-		putative cytoplasmic protein		1	1	-5.26742	0.026364
4315	CAGAGCAGTACGTTCATGCTT	CP001363	306391	+	STM14_0313	CP001363.1	CDS	305365	306420	-		putative cytoplasmic protein		1	1	0.341506	0.970859
4056	TAGCGATACTCTCGCTTCAAG	CP001363	307397	+	STM14_0314	CP001363.1	CDS	306431	307426	-		putative cytoplasmic protein		1	1	0.379449	0.91198
1141	CCTCTCGTAATCTAGAGCGCG	CP001363	307397	+	STM14_0314	CP001363.1	CDS	306431	307426	-		putative cytoplasmic protein		1	1	0.00304244	0.998811
1159	TAGTACCCTAGGACCACGGGG	CP001363	309277	+	STM14_0315	CP001363.1	CDS	307423	309306	-		putative cytoplasmic protein		1	1	0.0374735	0.996919
3244	TCACCGCTTAAAGATAGCGTT	CP001363	309277	+	STM14_0315	CP001363.1	CDS	307423	309306	-		putative cytoplasmic protein		1	1	-0.0119547	0.99879
4238	GAGCTATTATGGCACAAACGC	CP001363	309787	+	STM14_0316	CP001363.1	CDS	309322	309816	-		putative cytoplasmic protein		1	0	-1.49133	0.825482
5583	AATGCTTGAGTAATTACAAAA	CP001363	310608	+	STM14_0317	CP001363.1	CDS	309813	310637	-		putative cytoplasmic protein		1	1	-1.83208	0.62363
1916	GCAGCCCTTTTCGCTGATGTC	CP001363	310608	+	STM14_0317	CP001363.1	CDS	309813	310637	-		putative cytoplasmic protein		1	1	-2.80475	NA
2486	GCGTCCCCATGGCCTTAGCGA	CP001363	311497	+	STM14_0318	CP001363.1	CDS	310624	311526	-		putative cytoplasmic protein		0	1	-1.22096	NA
4778	TCGCAATCAGCCGAAAATTTA	CP001363	311923	-	STM14_0319	CP001363.1	CDS	311894	314533	+		putative chaperone ATPase	similar to Escherichia coli ATP-binding component of serine protease (AAC73969.1): similar to Yersinia clpB	1	1	-2.30559	0.556376
2576	TACGGTATACTACTCGCGAGC	CP001363	311923	-	STM14_0319	CP001363.1	CDS	311894	314533	+		putative chaperone ATPase	similar to Escherichia coli ATP-binding component of serine protease (AAC73969.1): similar to Yersinia clpB	1	1	-3.02952	0.59493
4789	TAATAGCACTATTTCCACGGG	CP001363	314662	-	STM14_0320	CP001363.1	CDS	314633	315175	+		putative cytoplasmic protein		1	1	-1.87538	0.581775
682	CCGCGCATGACACCTGCTTGG	CP001363	314662	-	STM14_0320	CP001363.1	CDS	314633	315175	+		putative cytoplasmic protein		1	1	0.0806288	0.994937
4129	ATTATACACTTAAACAACACA	CP001363	315228	-	STM14_0321	CP001363.1	CDS	315199	316692	+		putative cytoplasmic protein		1	0	-1.41464	0.776665
4950	ACAGCCCCTCCTTCCAAGAAG	CP001363	316784	-	STM14_0322	CP001363.1	CDS	316755	316865	+		invasol SirA		1	1	-1.47992	0.700625
2560	GTAAATCAAAACTCGATTATC	CP001363	316788	-	STM14_0322	CP001363.1	CDS	316755	316865	+		invasol SirA		1	1	-1.22477	NA
3422	CAACTGGGCTGTGAGAGACGT	CP001363	316907	-	STM14_0323	CP001363.1	CDS	316878	317324	+		putative cytoplasmic protein		2	1	-0.375675	0.926826
2793	GAAAATATTTGCCAACGCCCA	CP001363	317072	-	STM14_0323	CP001363.1	CDS	316878	317324	+		putative cytoplasmic protein		2	1	-2.85337	0.35381
3786	GCCACAATGACGCCAAACCCC	CP001363	317072	-	STM14_0323	CP001363.1	CDS	316878	317324	+		putative cytoplasmic protein		2	1	1.25317	NA
3814	CCTCGGCAGTATCTTTGGGAT	CP001363	317607	-	STM14_0324	CP001363.1	CDS	317578	318063	+		putative cytoplasmic protein		1	0	-0.603205	0.908033
1556	GAGGATCCCCCGCTGAACCCC	CP001363	318205	-	Intergen_STM14_0324_STM14_0325	CP001363.1	Intergen	318064	318367					0	1	-1.03644	0.879773
4800	TGAGCCCCTCAGTTTCCCCGC	CP001363	318397	-	STM14_0325	CP001363.1	CDS	318368	318853	+		putative cytoplasmic protein		1	0	-4.20457	0.0538775
1818	TCAACCAAGATACAAATACCG	CP001363	318918	-	STM14_0326	CP001363.1	CDS	318838	319221	+		putative periplasmic protein		1	1	1.2341	0.911308
4350	CATTGGCATAATCAATTGCTA	CP001363	318918	-	STM14_0326	CP001363.1	CDS	318838	319221	+		putative periplasmic protein		1	1	0.490401	0.978268
4997	GGAATGGATAACAATAGAGCA	CP001363	319393	-	STM14_0327	CP001363.1	CDS	319364	319849	+		putative cytoplasmic protein		1	1	-4.16576	0.160504
446	TGCAGACCAGGCACCCGCCGT	CP001363	319393	-	STM14_0327	CP001363.1	CDS	319364	319849	+		putative cytoplasmic protein		1	1	0.643054	0.668077
3021	AGCAGTCAACACAACCAATAC	CP001363	319990	-	STM14_0328	CP001363.1	CDS	319916	320452	+		putative outer membrane lipoprotein		1	0	-6.18009	0.000115699
677	ACCACGATAGACGAACAGCAG	CP001363	320485	-	STM14_0329	CP001363.1	CDS	320456	321799	+		putative cytoplasmic protein		1	1	0.244246	0.977505
4981	CAAAGCGCGGAGAAGACCCCC	CP001363	320485	-	STM14_0329	CP001363.1	CDS	320456	321799	+		putative cytoplasmic protein		1	1	0.489976	0.982627
4196	CGTGGAAGCCTGCGGCGCACT	CP001363	321825	-	STM14_0330	CP001363.1	CDS	321796	323100	+		hypothetical protein	similar to Escherichia coli putative outer membrane protein (AAC76576.1): OmpA family	1	1	-1.3772	0.836547
448	ATACAAAAACTCCCTGATAAA	CP001363	321825	-	STM14_0330	CP001363.1	CDS	321796	323100	+		hypothetical protein	similar to Escherichia coli putative outer membrane protein (AAC76576.1): OmpA family	1	1	-0.226848	0.977468
2866	AGGAAAAATAATACCCCACTA	CP001363	323134	-	STM14_0331	CP001363.1	CDS	323105	323878	+		putative inner membrane protein		0	1	-2.55887	0.602003
2931	CCACCACGCAGTGTGTATTAA	CP001363	324110	-	STM14_0332	CP001363.1	CDS	324081	324512	+		putative Shiga-like toxin A subunit		1	1	-1.42927	0.761716
5823	TACCTTAACGACGCCTTGCAT	CP001363	324110	-	STM14_0332	CP001363.1	CDS	324081	324512	+		putative Shiga-like toxin A subunit		1	1	1.01439	NA
2700	TAGTTATATTCCCGTTTGTCG	CP001363	324575	-	STM14_0333	CP001363.1	CDS	324546	328415	+		putative inner membrane protein		0	1	0.542843	NA
2739	AGCCAGCCTGCGCGAGCCGCA	CP001363	328444	-	STM14_0334	CP001363.1	CDS	328415	329203	+		putative cytoplasmic protein		0	1	1.93515	NA
3300	ACCACGACCATACAGCCCCAC	CP001363	329259	-	STM14_0335	CP001363.1	CDS	329200	329616	+		putative periplasmic protein		1	1	0.678968	0.931711
2326	ACATGAACTGTCCCCCCAGAC	CP001363	329259	-	STM14_0335	CP001363.1	CDS	329200	329616	+		putative periplasmic protein		1	1	0.673033	0.954657
2522	GCCCGTGGATTACTCCTGCGA	CP001363	329669	-	STM14_0336	CP001363.1	CDS	329640	330161	+		putative cytoplasmic protein		1	1	-1.27399	0.924563
4424	TCTAATCCTTTAAACCGCTAA	CP001363	329669	-	STM14_0336	CP001363.1	CDS	329640	330161	+		putative cytoplasmic protein		1	1	0.00311179	0.999399
3818	ACCTTGGCCCGAAATTAAACA	CP001363	330587	-	STM14_0338	CP001363.1	CDS	330558	332747	+		putative cytoplasmic protein		1	1	0.735503	0.913487
2829	TCCTTGTCTAGCCCTCTTAGG	CP001363	330587	-	STM14_0338	CP001363.1	CDS	330558	332747	+		putative cytoplasmic protein		1	1	0.651285	0.946626
4485	CGCACCTTCAGCATTCACCAC	CP001363	332800	-	STM14_0339	CP001363.1	CDS	332771	333217	+		putative cytoplasmic protein		1	1	-0.588442	0.905185
422	GCACTGCGCGTGTCCCTACTT	CP001363	332800	-	STM14_0339	CP001363.1	CDS	332771	333217	+		putative cytoplasmic protein		1	1	0.90026	0.912238
1857	AACTACCACCTCAAAATGATA	CP001363	338543	-	STM14_0342	CP001363.1	CDS	338514	338960	+		putative cytoplasmic protein		1	1	1.66037	0.752956
4823	GGTAATCCATTTATCTTACGA	CP001363	338543	-	STM14_0342	CP001363.1	CDS	338514	338960	+		putative cytoplasmic protein		1	1	-0.492368	0.957117
3504	CCTAAGTGAAACCGTTATTCA	CP001363	339552	-	STM14_0345	CP001363.1	CDS	339523	339960	+		putative cytoplasmic protein		1	0	0.868129	0.613959
5034	AATAACACTGGCCCTGATAGC	CP001363	340259	+	STM14_0346	CP001363.1	CDS	340013	340288	-		hypothetical protein		1	0	-1.24157	0.697419
261	AATTATATCATCCACACCGGC	CP001363	340403	-	Intergen_STM14_0346_STM14_0348	CP001363.1	Intergen	340289	340728					1	1	0.73394	0.890329
4284	ATTCACTTCTTCATTACACGC	CP001363	340403	-	Intergen_STM14_0346_STM14_0348	CP001363.1	Intergen	340289	340728					1	1	-0.0755502	0.98478
6124	CCACGGAGCATGCCGCTACTT	CP001363	340815	-	STM14_0348	CP001363.1	CDS	340729	341037	+		putative cytoplasmic protein		1	0	-0.00560771	NA
3841	GTAAAGCCATGAAATTTAGAA	CP001363	341358	+	Intergen_STM14_0348_STM14_0350	CP001363.1	Intergen	341038	341439					1	1	0.308357	0.973839
1761	TACGTCCCACACCCACTCCCA	CP001363	341360	+	Intergen_STM14_0348_STM14_0350	CP001363.1	Intergen	341038	341439					1	1	-1.9831	NA
455	GTCCAAACAGCCTGTAGTCCG	CP001363	341892	-	Intergen_STM14_0350_STM14_0352	CP001363.1	Intergen	341638	342893					1	1	-0.600024	0.949465
5323	CGAAATTAGACAATTAATAAT	CP001363	341892	-	Intergen_STM14_0350_STM14_0352	CP001363.1	Intergen	341638	342893					1	1	-0.447196	0.973839
4528	CCTGAGCCACCTAGCATAAAA	CP001363	342935	-	STM14_0352	CP001363.1	CDS	342894	343406	+	safA	putative outer membrane protein		1	0	0.970336	0.779264
4872	ATCATCCAGCTAGACCAAATG	CP001363	343543	-	STM14_0353	CP001363.1	CDS	343514	344227	+	safB	putative fimbrial assembly chaparone	similar to Escherichia coli putative chaperone (AAC76177.1)	1	1	0.644936	0.725898
1373	TAAACATTTGTGCGATCAGGA	CP001363	343543	-	STM14_0353	CP001363.1	CDS	343514	344227	+	safB	putative fimbrial assembly chaparone	similar to Escherichia coli putative chaperone (AAC76177.1)	1	1	1.22471	0.767695
1650	AACCAAGTTATCGGACAACTT	CP001363	344280	-	STM14_0354	CP001363.1	CDS	344251	346761	+	safC	putative fimbrial usher	similar to Escherichia coli putative outer membrane protein: export function (AAC73634.1)	1	1	-0.513592	NA
5187	GCTCACTAGTCACCTTCTCCC	CP001363	344280	-	STM14_0354	CP001363.1	CDS	344251	346761	+	safC	putative fimbrial usher	similar to Escherichia coli putative outer membrane protein: export function (AAC73634.1)	1	1	-1.00977	NA
5004	GAGCTTGGAATTCCCTCGCAA	CP001363	346812	-	STM14_0355	CP001363.1	CDS	346783	347253	+	safD	putative fimbrial subunit		1	1	-0.472087	0.970154
2688	ACTGCTTCTTGCCCCATACCT	CP001363	346812	-	STM14_0355	CP001363.1	CDS	346783	347253	+	safD	putative fimbrial subunit		1	1	-2.74362	NA
5330	ACAACACGTACGGACTTCCGA	CP001363	347688	-	STM14_0356	CP001363.1	CDS	347659	348480	+	ybeJ	putative xylanase/chitin deacetylase		1	1	-1.71441	0.666058
464	AATTCTTTACCCCACAGAAGG	CP001363	347688	-	STM14_0356	CP001363.1	CDS	347659	348480	+	ybeJ	putative xylanase/chitin deacetylase		1	1	0.841781	0.893361
2726	GGATGTGTCACCATACCAACT	CP001363	349323	-	STM14_0358	CP001363.1	CDS	349295	350242	+	sinR	transcriptional regulator	SinR protein (SW:SINR_SALTY)	1	1	-1.44808	NA
4079	CGCTCCGCCCCGCGGCCCTCT	CP001363	349324	-	STM14_0358	CP001363.1	CDS	349295	350242	+	sinR	transcriptional regulator	SinR protein (SW:SINR_SALTY)	1	1	0.0152826	0.998154
5695	AAATCAAAGCCATTTTGGTGG	CP001363	350392	-	STM14_0359	CP001363.1	CDS	350359	350574	+		putative cytoplasmic protein		1	0	-1.28124	0.807525
4259	CTTAACTCCCACCGCTCCTTC	CP001363	351268	+	STM14_0360	CP001363.1	CDS	350578	351297	-		SapA-like protein		1	0	0.156617	0.983362
2843	ATAGCGAAACATCCCTTTATT	CP001363	352006	+	STM14_0362	CP001363.1	CDS	351628	352035	-		VirG-like protein	similar to Shigella VirG protein	1	1	-4.99141	0.00687938
5358	CTTAACTTAGTATCCGAGCTA	CP001363	352006	+	STM14_0362	CP001363.1	CDS	351628	352035	-		VirG-like protein	similar to Shigella VirG protein	1	1	3.864	0.342002
4845	TACTCCCGTGGACCCCTTTGA	CP001363	353099	+	STM14_0364	CP001363.1	CDS	352406	353173	-	yafV	hypothetical protein	similar to Escherichia coli putative amidase-type enzyme (AAC73323.1)	1	0	-1.20771	0.744945
4907	CATTAAGAACCGGGCACCCTT	CP001363	355697	+	STM14_0365	CP001363.1	CDS	353282	355726	-	fadE	acyl-CoA dehydrogenase	functions in fatty acid oxidation: converts acyl-CoA and FAD to FADH2 and delta2-enoyl-CoA	1	1	-4.64214	0.127746
1892	CTCCGGTTGCGTTACTCGCAC	CP001363	355697	+	STM14_0365	CP001363.1	CDS	353282	355726	-	fadE	acyl-CoA dehydrogenase	functions in fatty acid oxidation: converts acyl-CoA and FAD to FADH2 and delta2-enoyl-CoA	1	1	-1.98327	NA
4937	TCCCCCCTGTTCCTCCTAACG	CP001363	358206	+	STM14_0368	CP001363.1	CDS	357495	358235	-	yafK	putative periplasmic protein		1	0	0.524421	0.924475
5174	CCCCTAAAAAATAAGACCTGT	CP001363	358514	-	STM14_0369	CP001363.1	CDS	358485	359540	+	dinP	DNA polymerase IV	involved in translesion DNA polymerization with beta clamp of polymerase III: belongs to Y family of polymerases: does not contain proofreading function	1	1	-4.69652	0.176339
1796	GGCACGAACTGCGGGCCACGA	CP001363	358514	-	STM14_0369	CP001363.1	CDS	358485	359540	+	dinP	DNA polymerase IV	involved in translesion DNA polymerization with beta clamp of polymerase III: belongs to Y family of polymerases: does not contain proofreading function	1	1	-2.98306	0.470279
3410	GGCACAACGCCTTAGAGGACT	CP001363	359788	-	STM14_0370	CP001363.1	CDS	359759	360891	+			pseudogene: frameshift relative to Escherichia coli probable peptide chain release factor (GB:AAC73340.1)	1	1	0.698691	0.845363
357	CCCTAGAACTGAAACCGATCA	CP001363	359788	-	STM14_0370	CP001363.1	CDS	359759	360891	+			pseudogene: frameshift relative to Escherichia coli probable peptide chain release factor (GB:AAC73340.1)	1	1	0.51817	0.905444
3939	CCCTCAGAGTACGATAGCCTA	CP001363	360917	-	STM14_0371	CP001363.1	CDS	360888	361502	+	prfH	peptide chain release factor-like protein	similar to release factor 1 and 2	1	1	1.14573	0.35381
572	GCCAGCAAAAGCCTGCCCTCG	CP001363	360917	-	STM14_0371	CP001363.1	CDS	360888	361502	+	prfH	peptide chain release factor-like protein	similar to release factor 1 and 2	1	1	0.729987	0.659107
4165	CCGCGCTAGTCACGAATGTGC	CP001363	363086	+	STM14_0372	CP001363.1	CDS	361658	363115	-	pepD	aminoacyl-histidine dipeptidase	similar to Escherichia coli aminoacyl-histidine dipeptidase: peptidase D (AAC73341.1)	1	1	-0.0463614	0.995045
1970	CTCGGGCTCGCCAGACACGTA	CP001363	363086	+	STM14_0372	CP001363.1	CDS	361658	363115	-	pepD	aminoacyl-histidine dipeptidase	similar to Escherichia coli aminoacyl-histidine dipeptidase: peptidase D (AAC73341.1)	1	1	-1.72157	NA
1316	CATCCCACCATCAGGGATAAT	CP001363	363393	-	STM14_0373	CP001363.1	CDS	363364	363822	+	gpt	xanthine-guanine phosphoribosyltransferase	catalyzes the conversion of guanine%2C xanthine and%2C to a lesser extent%2C hypoxanthine to GMP%2C XMP and IMP%2C respectively	1	1	-0.992768	0.794809
4097	CCGATGCCATCATTGACTTAG	CP001363	363393	-	STM14_0373	CP001363.1	CDS	363364	363822	+	gpt	xanthine-guanine phosphoribosyltransferase	catalyzes the conversion of guanine%2C xanthine and%2C to a lesser extent%2C hypoxanthine to GMP%2C XMP and IMP%2C respectively	1	1	-0.0595473	0.993363
167	CTCTATCCATAATCGTAAAAC	CP001363	363940	-	STM14_0374	CP001363.1	CDS	363911	365155	+	frsA	fermentation/respiration switch protein	forms a 1:1 complex with the unphosphorylated from of enzyme IIAGlc: FrsA may promote fermentation	1	1	1.32534	0.555849
4896	CCACGGCTACACACTGAAGAT	CP001363	363940	-	STM14_0374	CP001363.1	CDS	363911	365155	+	frsA	fermentation/respiration switch protein	forms a 1:1 complex with the unphosphorylated from of enzyme IIAGlc: FrsA may promote fermentation	1	1	-1.20453	0.821048
3612	TAAAGATCTTAGCCACAGCCG	CP001363	365242	-	STM14_0375	CP001363.1	CDS	365213	365614	+	crl	DNA-binding transcriptional regulator Crl	involved in the expression of csgBA which is involved in curli formation: interacts with sigmaS	1	0	-2.94324	0.119866
1156	CCCCCGCATTTCTTCCACTCG	CP001363	367029	-	STM14_0378	CP001363.1	CDS	367000	368103	+	proB	gamma-glutamyl kinase	catalyzes the formation of glutamate 5-phosphate from glutamate in proline biosynthesis	1	1	1.98692	0.246637
3326	ATCGAAGGGCGTTCCCCTGAG	CP001363	367029	-	STM14_0378	CP001363.1	CDS	367000	368103	+	proB	gamma-glutamyl kinase	catalyzes the formation of glutamate 5-phosphate from glutamate in proline biosynthesis	1	1	-1.36705	0.560447
5578	TTATCCAGAATGTTATTAAAA	CP001363	368144	-	STM14_0379	CP001363.1	CDS	368115	369365	+	proA	gamma-glutamyl phosphate reductase	Catalyzes the phosphorylation of L-glutamate during the proline biosynthesis pathway	1	0	-0.761274	0.926826
5036	ATCAGCGACGACCTTGTCGGA	CP001363	370638	-	STM14_0382	CP001363.1	CDS	370609	371314	+			pseudogene: frameshift: putative HSP70 class molecular chaperone	1	1	-2.60219	0.214944
1700	CTCTCTTTACTCCAGAGCTGC	CP001363	370638	-	STM14_0382	CP001363.1	CDS	370609	371314	+			pseudogene: frameshift: putative HSP70 class molecular chaperone	1	1	2.29287	NA
5440	CGACATTTTTCGAGGCCAAAT	CP001363	371477	-	STM14_0383	CP001363.1	CDS	371424	371747	+		putative cytoplasmic protein		1	1	1.46984	0.904747
1389	ACGGTAGAGTAAACCAGGCTC	CP001363	371477	-	STM14_0383	CP001363.1	CDS	371424	371747	+		putative cytoplasmic protein		1	1	-0.868657	0.917228
4571	TCAATATACGCGCGATGTACA	CP001363	372123	-	STM14_0384	CP001363.1	CDS	371989	373326	+		putative permease	similar to Escherichia coli putative transport protein (AAC74668.1)	1	0	-0.257643	0.969579
500	CATCCCTTAATACAGAAAAAT	CP001363	374910	-	STM14_0386	CP001363.1	CDS	374881	375507	+		putative 3-isopropylmalate isomerase	similar to Escherichia coli 3-isopropylmalate isomerase subunit (AAC73182.1): dehydratase: subunit with LeuC	0	1	-0.789762	0.912238
4504	CCATATGTTAAGGCAACCCTT	CP001363	375551	-	STM14_0387	CP001363.1	CDS	375522	376400	+		putative fumarylacetoacetate hydrolase	similar to Escherichia coli putative isomerase (AAC74264.1): FAA	1	0	0.187167	0.990496
1642	GATGTAGCACAAACCGGAAAG	CP001363	376429	-	STM14_0388	CP001363.1	CDS	376400	377314	+		putative hydrolase/acyltransferase		1	1	2.9622	0.44211
4707	CCCTGAAACTACGCCACGCCA	CP001363	376429	-	STM14_0388	CP001363.1	CDS	376400	377314	+		putative hydrolase/acyltransferase		1	1	-0.366953	0.957117
596	CCATACATAGATTCCTGATTG	CP001363	377377	-	STM14_0389	CP001363.1	CDS	377348	378313	+		putative transcriptional regulator	similar to Escherichia coli putative transcriptional regulator LysR-type (AAC74869.1): LysR family	0	1	-0.102993	0.994139
4481	TCATAACATCCACAGCGGCCA	CP001363	378501	+	STM14_0390	CP001363.1	CDS	378258	378530	-		putative cytoplasmic protein		1	0	-2.87507	0.292998
1713	GAGATTAGTCGTGAACATCCC	CP001363	379250	-	STM14_0391	CP001363.1	CDS	379221	379619	+		putative outer membrane protein		1	1	-1.56713	0.650562
4894	ATATAAACGTTAAGAATCATG	CP001363	379250	-	STM14_0391	CP001363.1	CDS	379221	379619	+		putative outer membrane protein		1	1	0.29753	0.982627
1002	CAAACTAACCGCAGAAGACCC	CP001363	380395	+	STM14_0393	CP001363.1	CDS	380390	381715	-	stbD	putative fimbrial usher		2	2	3.38408	0.00304066
4978	CTTTTCAAACTCAGTGCAATC	CP001363	380395	+	STM14_0393	CP001363.1	CDS	380390	381715	-	stbD	putative fimbrial usher		2	2	0.40177	0.974006
3177	AAGTTCACCACCACGCATCAT	CP001363	381686	+	STM14_0393	CP001363.1	CDS	380390	381715	-	stbD	putative fimbrial usher		2	2	0.0687525	0.996256
719	GATCAGTGCTACAATAATAAG	CP001363	381686	+	STM14_0393	CP001363.1	CDS	380390	381715	-	stbD	putative fimbrial usher		2	2	0.00892258	0.99879
636	GGACAGCCGGCGCAGCCGGAC	CP001363	384258	+	STM14_0394	CP001363.1	CDS	381720	384287	-	stbC	putative fimbrial usher	similar to Escherichia coli outer membrane protein: export and assembly of type 1 fimbriae: interrupted (AAC77273.1)	1	1	-4.22338	0.100207
5966	ACACCGCCCCCAGGATACTCA	CP001363	384258	+	STM14_0394	CP001363.1	CDS	381720	384287	-	stbC	putative fimbrial usher	similar to Escherichia coli outer membrane protein: export and assembly of type 1 fimbriae: interrupted (AAC77273.1)	1	1	-2.38643	0.510119
1269	CTATCGCATCTCGTTTTGCCC	CP001363	385001	+	STM14_0395	CP001363.1	CDS	384271	385032	-	stbB	putative fimbrial chaperone	similar to Escherichia coli probable pilin chaperone PapD (AAC73251.1)	1	1	1.40443	0.627915
5828	GCCTCAACCGCCGCGGATGCA	CP001363	385003	+	STM14_0395	CP001363.1	CDS	384271	385032	-	stbB	putative fimbrial chaperone	similar to Escherichia coli probable pilin chaperone PapD (AAC73251.1)	1	1	-0.333451	0.977837
2291	ACCCCGAGCGTTAACTCCGCA	CP001363	385601	+	STM14_0396	CP001363.1	CDS	385094	385630	-	stbA	putative fimbrial major subunit	similar to Escherichia coli major type 1 subunit fimbrin: pilin (AAC77270.1)	1	1	-2.67031	0.20786
4089	TTGATACAGACTGTAAAGGCA	CP001363	385601	+	STM14_0396	CP001363.1	CDS	385094	385630	-	stbA	putative fimbrial major subunit	similar to Escherichia coli major type 1 subunit fimbrin: pilin (AAC77270.1)	1	1	0.834264	0.852939
4146	CAATTTGTCTTTCTAGATCAC	CP001363	386292	-	STM14_0398	CP001363.1	CDS	386264	387028	+		putative inner membrane protein		1	0	-1.40828	0.878118
949	CTGATAGTTCGCTACGCCAAG	CP001363	387030	-	STM14_0399	CP001363.1	CDS	387001	387501	+		putative periplasmic protein		0	1	2.06846	NA
4271	CCTCGCTCTCACTTGCACCCC	CP001363	387854	-	STM14_0400	CP001363.1	CDS	387801	389375	+		hypothetical protein	putative diguanylate cyclase/phosphodiesterase domain 1	1	0	-2.29174	0.298786
2143	AAAATGTTTGCTTACAGGGTC	CP001363	389504	-	STM14_0401	CP001363.1	CDS	389475	390218	+		putative response regulator		1	1	-3.70959	0.700625
5057	GCGCCGGTCCCTCCGGGACAA	CP001363	389504	-	STM14_0401	CP001363.1	CDS	389475	390218	+		putative response regulator		1	1	-1.05275	0.794704
5178	TATCACGTATTATAGCACGCG	CP001363	390220	-	STM14_0402	CP001363.1	CDS	390191	390679	+		putative inner membrane protein		1	0	-2.40578	0.661831
5052	CTCGCGCTGGTAAGAAATGCT	CP001363	391110	-	STM14_0404	CP001363.1	CDS	391081	391605	+		putative outer membrane protein	similar to ail and ompX	1	0	1.93996	0.152338
2942	CGTCGGTACCACAAATTGTGT	CP001363	391778	-	STM14_0405	CP001363.1	CDS	391749	392390	+		putative response regulator		1	1	0.390135	0.895475
836	GCTAACCTCAGCTTAACGCCC	CP001363	391778	-	STM14_0405	CP001363.1	CDS	391749	392390	+		putative response regulator		1	1	-0.36334	0.969333
1055	CAAACCACATTGCAACCTGGT	CP001363	392430	-	STM14_0406	CP001363.1	CDS	392401	392625	+		putative inner membrane protein		1	1	-1.23083	0.351267
3681	TCCACTCCGTAAGGCTCGATA	CP001363	392430	-	STM14_0406	CP001363.1	CDS	392401	392625	+		putative inner membrane protein		1	1	0.518525	0.893604
2199	CACATCTTTAAGCAGATCACG	CP001363	392712	-	STM14_0407	CP001363.1	CDS	392683	393042	+		putative outer membrane lipoprotein		1	1	-0.730723	0.94202
4936	AACTTAGGCTTAATAGCTGTT	CP001363	392712	-	STM14_0407	CP001363.1	CDS	392683	393042	+		putative outer membrane lipoprotein		1	1	-0.335811	0.977837
3254	ACCCACAAATCTTTCATGCCG	CP001363	394573	+	Intergen_STM14_0408_STM14_0409	CP001363.1	Intergen	394570	394585					1	1	1.31224	0.691
1568	CCTGATGTTGGTTGGTGAAAT	CP001363	394575	+	Intergen_STM14_0408_STM14_0409	CP001363.1	Intergen	394570	394585					1	1	-1.04667	0.778178
4133	ATTCGAACTCCCAACTGCTGA	CP001363	397724	+	STM14_0409	CP001363.1	CDS	394586	397753	-		putative cation efflux system protein	similar to Escherichia coli integral transmembrane protein: acridine resistance (AAC76298.1)	1	1	0.709329	0.90744
52	GCTACCCGACCTAGCCACCGA	CP001363	397724	+	STM14_0409	CP001363.1	CDS	394586	397753	-		putative cation efflux system protein	similar to Escherichia coli integral transmembrane protein: acridine resistance (AAC76298.1)	1	1	0.52147	0.91198
1914	AATTTCGCGCGCTTCGCACGC	CP001363	398947	+	STM14_0410	CP001363.1	CDS	397750	398955	-		putative cation efflux pump	similar to Escherichia coli acridine efflux pump (AAC73565.1)	1	1	-2.82023	0.569853
4515	CGAGACACAATAACAATGTGC	CP001363	398947	+	STM14_0410	CP001363.1	CDS	397750	398955	-		putative cation efflux pump	similar to Escherichia coli acridine efflux pump (AAC73565.1)	1	1	-1.66804	0.704005
2896	ACCTCTAGCAGAATACTACGC	CP001363	399272	-	STM14_0412	CP001363.1	CDS	399253	401541	+		putative cation transport ATPase	similar to Escherichia coli putative ATPase (AAC73586.1)	1	1	-0.15764	0.988489
4332	CGCTGACCGCGTTTTCCGACC	CP001363	399282	-	STM14_0412	CP001363.1	CDS	399253	401541	+		putative cation transport ATPase	similar to Escherichia coli putative ATPase (AAC73586.1)	1	1	-0.508504	0.875985
3295	GAAACCTCAATCTAACTAACA	CP001363	401582	-	STM14_0413	CP001363.1	CDS	401553	402017	+		putative transcriptional regulator	similar to Escherichia coli putative transcriptional regulator (AAC73589.1)	1	1	-0.521593	0.957117
2139	CCCAGAAGAGCACGAGAGTTT	CP001363	401582	-	STM14_0413	CP001363.1	CDS	401553	402017	+		putative transcriptional regulator	similar to Escherichia coli putative transcriptional regulator (AAC73589.1)	1	1	2.91085	NA
402	CAATAAAGCCCCCAACCTCCG	CP001363	402124	-	STM14_0414	CP001363.1	CDS	402095	402289	+		putative copper chaperone		0	1	0.469613	0.957117
287	CAAAAACCAAAACGGTCACAA	CP001363	402611	-	STM14_0416	CP001363.1	CDS	402582	403835	+		putative inner membrane protein	similar to Escherichia coli putative transport protein (AAC77235.1)	1	1	-0.750321	0.794809
3683	ACGTGTCCCACAAGTTCACCC	CP001363	402611	-	STM14_0416	CP001363.1	CDS	402582	403835	+		putative inner membrane protein	similar to Escherichia coli putative transport protein (AAC77235.1)	1	1	-0.240496	0.979763
1323	TTATTGACGGTCGCCGGCGGT	CP001363	404053	-	STM14_0417	CP001363.1	CDS	404024	405982	+	mod	DNA methylase	type III restriction-modification system: methyltransferase (SW:T3MO_SALTY): restriction system	1	1	0.385599	0.957365
3537	TAGACTGTTCTCGCATAGCAC	CP001363	404053	-	STM14_0417	CP001363.1	CDS	404024	405982	+	mod	DNA methylase	type III restriction-modification system: methyltransferase (SW:T3MO_SALTY): restriction system	1	1	-0.0693468	0.994843
4463	ACGCCCACTCACAGTACAGGA	CP001363	406021	-	STM14_0418	CP001363.1	CDS	405989	408964	+	res	DNA restriction enzyme	type III restriction-modification system enzyme (SW:T3RE_SALTY): DNA helicase	1	1	1.17779	0.534801
2577	CGTTTGCGAAGGACGATTAAA	CP001363	406021	-	STM14_0418	CP001363.1	CDS	405989	408964	+	res	DNA restriction enzyme	type III restriction-modification system enzyme (SW:T3RE_SALTY): DNA helicase	1	1	-0.950826	0.902282
873	TACGCCTATGCGACGCCACTT	CP001363	409270	-	STM14_0421	CP001363.1	CDS	409241	409342	+		putative cytoplasmic protein		1	1	0.14888	0.982627
3138	CCTTCTCATGCGCATGCCGCA	CP001363	409270	-	STM14_0421	CP001363.1	CDS	409241	409342	+		putative cytoplasmic protein		1	1	-0.0342109	0.996919
4492	CTTAAAGTCACGGAGGGAACA	CP001363	409488	-	STM14_0422	CP001363.1	CDS	409459	410862	+		cytochrome BD2 subunit I	similar to Escherichia coli probable third cytochrome oxidase%2C subunit I (AAC74063.1)	1	1	1.18383	0.577454
2036	TAGAGCTTGGTCAGTAGAGTG	CP001363	409488	-	STM14_0422	CP001363.1	CDS	409459	410862	+		cytochrome BD2 subunit I	similar to Escherichia coli probable third cytochrome oxidase%2C subunit I (AAC74063.1)	1	1	-0.32784	NA
4456	ATAGGGTGAGCACCCCTTGTT	CP001363	410888	-	STM14_0423	CP001363.1	CDS	410859	411869	+		cytochrome BD2 subunit II	similar to Escherichia coli cytochrome d terminal oxidase polypeptide subunit II (AAC73828.1)	1	0	-0.388706	0.971444
308	ACTCACACCACACGGTCAAAG	CP001363	411915	-	STM14_0424	CP001363.1	CDS	411886	412110	+		putative cytoplasmic protein		1	1	-0.524677	0.970154
3493	ACGCCTTTGTTGTCACCCCTG	CP001363	411915	-	STM14_0424	CP001363.1	CDS	411886	412110	+		putative cytoplasmic protein		1	1	0.168518	0.979763
4392	ATCTGTACAGATCTTCGTAAG	CP001363	412235	-	STM14_0425	CP001363.1	CDS	412206	413210	+		putative transcriptional regulator	putative XylS/AraC transcriptional activator (gi|3094022): AraC family	1	1	0.595651	0.818984
1179	TGATTCTATGGGTTCGTTATG	CP001363	412235	-	STM14_0425	CP001363.1	CDS	412206	413210	+		putative transcriptional regulator	putative XylS/AraC transcriptional activator (gi|3094022): AraC family	1	1	-0.203511	0.98478
1147	AACTGGGCCTTGACTCTAGTC	CP001363	413385	-	STM14_0426	CP001363.1	CDS	413356	415464	+	foxA	ferrioxamine receptor	ferrioxamine B receptor precursor (SW:FOXA_SALTY)	0	1	0.0544731	0.996919
4347	GTGCTTACCCCAGTATTCATG	CP001363	416106	+	STM14_0427	CP001363.1	CDS	415505	416137	-	yahN	putative transport protein	similar to Escherichia coli putative cytochrome subunit of dehydrogenase (AAC73431.1)	1	1	0.549108	0.946355
1268	AGGGATGAGCCTAGAACTCTA	CP001363	416108	+	STM14_0427	CP001363.1	CDS	415505	416137	-	yahN	putative transport protein	similar to Escherichia coli putative cytochrome subunit of dehydrogenase (AAC73431.1)	1	1	0.578124	0.938889
2363	AGTTCAACGACGACCTTCCAG	CP001363	416398	-	STM14_0428	CP001363.1	CDS	416369	416644	+	yahO	hypothetical protein		0	1	0.471545	0.946355
2130	CTGCACTACTTGAATACACTA	CP001363	418372	+	STM14_0429	CP001363.1	CDS	416780	418405	-	prpR	prp operon regulator	propionate catabolism operon regulatory protein (SW:PRPR_SALTY): EBP family	1	1	-0.557569	0.964106
3046	CTAGTATTAGACTGGTCAGGA	CP001363	418376	+	STM14_0429	CP001363.1	CDS	416780	418405	-	prpR	prp operon regulator	propionate catabolism operon regulatory protein (SW:PRPR_SALTY): EBP family	1	1	-0.797219	0.585372
178	TACGCTCAAAGTTATTGCGTG	CP001363	418699	-	STM14_0431	CP001363.1	CDS	418670	419557	+	prpB	2-methylisocitrate lyase	catalyzes the formation of pyruvate and succinate from 2-methylisocitrate	1	1	0.472406	0.902282
3726	TAATCCCCCTAGGCCGGGCGC	CP001363	418699	-	STM14_0431	CP001363.1	CDS	418670	419557	+	prpB	2-methylisocitrate lyase	catalyzes the formation of pyruvate and succinate from 2-methylisocitrate	1	1	-0.10498	0.994139
1024	GCCATCGACGATCGCGGATTC	CP001363	419709	-	STM14_0432	CP001363.1	CDS	419680	420849	+	prpC	methylcitrate synthase	catalyzes the synthesis of 2-methylcitrate from propionyl-CoA and oxaloacetate: also catalyzes the condensation of oxaloacetate with acetyl-CoA but with a lower specificity	0	1	0.300041	0.974006
4023	AAACGCCCATAACCAGACAAT	CP001363	420918	-	STM14_0433	CP001363.1	CDS	420889	422340	+	prpD	2-methylcitrate dehydratase	functions in propionate metabolism: involved in isomerization of (2S%2C3S)-methylcitrate to (2R%2C3S)-methylisocitrate: also encodes minor aconitase or dehydratase activity: aconitase C	1	1	1.31945	0.560447
1180	GCCACAAACTCCTTCACTGCC	CP001363	420918	-	STM14_0433	CP001363.1	CDS	420889	422340	+	prpD	2-methylcitrate dehydratase	functions in propionate metabolism: involved in isomerization of (2S%2C3S)-methylcitrate to (2R%2C3S)-methylisocitrate: also encodes minor aconitase or dehydratase activity: aconitase C	1	1	1.06931	0.665255
5051	CCCTGAGCGCAACCTTTTCGT	CP001363	422410	-	STM14_0434	CP001363.1	CDS	422381	424267	+	prpE	propionyl-CoA synthetase	catalyzes the formation of propionyl-CoA using propionate as a substrate: PrpE from Ralstonia solanacearum can produce acetyl-%2C propionyl-%2C butyryl- and acrylyl-coenzyme A%2C and Salmonella enterica produces propionyl- and butyryl-coenzyme A: not expressed in Escherichia coli when grown on propionate/minimal media: ATP-dependent	1	1	1.36598	0.479657
2097	GTAATGGTTGTCCCTGAGAAA	CP001363	422410	-	STM14_0434	CP001363.1	CDS	422381	424267	+	prpE	propionyl-CoA synthetase	catalyzes the formation of propionyl-CoA using propionate as a substrate: PrpE from Ralstonia solanacearum can produce acetyl-%2C propionyl-%2C butyryl- and acrylyl-coenzyme A%2C and Salmonella enterica produces propionyl- and butyryl-coenzyme A: not expressed in Escherichia coli when grown on propionate/minimal media: ATP-dependent	1	1	0.0286057	0.99879
5805	AGGGTTAAAATTTAATCACGC	CP001363	425887	-	STM14_0438	CP001363.1	CDS	425858	428794	+	yaiU	flagellar protein	similar to Escherichia coli putative flagellin structural protein (AAC73477.1): similar to 3rd module of ATP-binding components of transporters	1	0	-2.40036	0.439784
3088	GCGACACACCTACGAAATCGT	CP001363	428909	-	STM14_0439	CP001363.1	CDS	428880	429503	+	yaiV	putative DNA-binding transcriptional regulator		1	1	0.646216	0.748401
508	TCAACCACGATTAAAGCCTTG	CP001363	428909	-	STM14_0439	CP001363.1	CDS	428880	429503	+	yaiV	putative DNA-binding transcriptional regulator		1	1	-0.0266608	0.998154
231	CCAATTCAACATACTATAGAT	CP001363	430649	+	STM14_0440	CP001363.1	CDS	429548	430678	-	ampH	beta-lactamase/D-alanine carboxypeptidase	similar to Escherichia coli putative enzyme (AAC73479.1)	1	1	-5.6328	0.0032049
2958	CCAGTCGAGTTTCAAAGAGCG	CP001363	430649	+	STM14_0440	CP001363.1	CDS	429548	430678	-	ampH	beta-lactamase/D-alanine carboxypeptidase	similar to Escherichia coli putative enzyme (AAC73479.1)	1	1	0.672386	0.767695
2316	GATCATTAACATATCATGACT	CP001363	431081	-	STM14_0443	CP001363.1	CDS	431052	432272	+	sbmA	transport protein	in Escherichia coli SbmA is involved in uptake of microcin J25: functions along with FhuA%2C TonB%2C and ExbB/D in this capacity: in Sinorhizobium meliloti%2C BacA is essential and required for symbiosis: defects appear to affect the cell envelope	1	1	-1.15357	0.650562
4118	CTCCACCGCTTAAGCTATACA	CP001363	431081	-	STM14_0443	CP001363.1	CDS	431052	432272	+	sbmA	transport protein	in Escherichia coli SbmA is involved in uptake of microcin J25: functions along with FhuA%2C TonB%2C and ExbB/D in this capacity: in Sinorhizobium meliloti%2C BacA is essential and required for symbiosis: defects appear to affect the cell envelope	1	1	0.869638	0.874536
5019	AGTCTTGTGCTGAAGCAGACG	CP001363	432316	-	STM14_0444	CP001363.1	CDS	432287	433381	+	yaiW	putative outer membrane lipoprotein		1	0	-0.679035	0.969333
514	ACCAATTGAGAGTGCACTATA	CP001363	433698	+	STM14_0445	CP001363.1	CDS	433419	433727	-	yaiY	putative inner membrane protein		1	1	0.688638	0.874536
3483	ACCCCCTTGCCGACCCAAGCC	CP001363	433698	+	STM14_0445	CP001363.1	CDS	433419	433727	-	yaiY	putative inner membrane protein		1	1	-0.0145365	0.998154
158	TATAACCGAGGTCCCCGCGTA	CP001363	434024	-	STM14_0447	CP001363.1	CDS	433995	434210	+	yaiZ	putative inner membrane protein		1	1	-0.572	0.919135
4986	CCTTAACATCAAAACCCTGAA	CP001363	434024	-	STM14_0447	CP001363.1	CDS	433995	434210	+	yaiZ	putative inner membrane protein		1	1	-0.667577	0.94036
1927	AAAGGATTCTCTCAGATACCC	CP001363	435301	+	STM14_0448	CP001363.1	CDS	434236	435330	-	ddl_1	D-alanyl-alanine synthetase A	D-alanine--D-alanine ligase: DdlA: DdlB: cytoplasmic: catalyzes the formation of D-alanyl-D-alanine from two D-alanines in peptidoglycan synthesis: there are two forms of this enzyme in Escherichia coli	1	1	-0.986037	0.926826
3363	GGGCGTGTACTTACAAATAAA	CP001363	435301	+	STM14_0448	CP001363.1	CDS	434236	435330	-	ddl_1	D-alanyl-alanine synthetase A	D-alanine--D-alanine ligase: DdlA: DdlB: cytoplasmic: catalyzes the formation of D-alanyl-D-alanine from two D-alanines in peptidoglycan synthesis: there are two forms of this enzyme in Escherichia coli	1	1	0.373825	0.977468
1129	CCCAACTTGGTGTAGGCCGGA	CP001363	435437	-	STM14_0449	CP001363.1	CDS	435408	436121	+		putative inner membrane protein		1	1	-0.434918	0.896909
3693	CCCGTAGACAGGCTGGTAGAC	CP001363	435437	-	STM14_0449	CP001363.1	CDS	435408	436121	+		putative inner membrane protein		1	1	-0.423748	0.942892
1573	AACCGATGCAACGGTATTTTA	CP001363	436319	-	STM14_0450	CP001363.1	CDS	436290	437501	+		putative permease	similar to Escherichia coli putative transport protein (AAC74137.1)	1	1	1.09204	0.779646
3309	ATGGCTCCCCCACCCCCAAGA	CP001363	436319	-	STM14_0450	CP001363.1	CDS	436290	437501	+		putative permease	similar to Escherichia coli putative transport protein (AAC74137.1)	1	1	0.796568	0.880019
3428	TTAACCCAATGGTGCCCTCGG	CP001363	437821	-	STM14_0452	CP001363.1	CDS	437792	438058	+	yaiB	hypothetical protein		1	0	-2.23173	0.412744
346	CTAATGACACCCCACCCTCCT	CP001363	438439	-	STM14_0454	CP001363.1	CDS	438410	438730	+	psiF	hypothetical protein	similar to Escherichia coli protein induced by phosphate starvation (AAC73487.1)	0	1	-0.312847	0.957117
660	TCGAATCACCGGACACCCCCT	CP001363	438851	-	STM14_0455	CP001363.1	CDS	438822	439934	+	yaiC	diguanylate cyclase AdrA	catalyzes the conversion of 2 GTP into c-di-GMP: adrA overexpression induces cellulose biosynthesis%2C cell adherence to abiotic surfaces and swimming and swarming motility: AdrA acts post-transcriptionally on the bcsABZC operon activating cellulose biosynthesis	2	1	-6.13757	0.00384476
4258	CTCCACGTTGCGAATTAGATG	CP001363	438851	-	STM14_0455	CP001363.1	CDS	438822	439934	+	yaiC	diguanylate cyclase AdrA	catalyzes the conversion of 2 GTP into c-di-GMP: adrA overexpression induces cellulose biosynthesis%2C cell adherence to abiotic surfaces and swimming and swarming motility: AdrA acts post-transcriptionally on the bcsABZC operon activating cellulose biosynthesis	2	1	-0.928002	0.941796
4260	CAACTCCACACATTATCTCGT	CP001363	438851	-	STM14_0455	CP001363.1	CDS	438822	439934	+	yaiC	diguanylate cyclase AdrA	catalyzes the conversion of 2 GTP into c-di-GMP: adrA overexpression induces cellulose biosynthesis%2C cell adherence to abiotic surfaces and swimming and swarming motility: AdrA acts post-transcriptionally on the bcsABZC operon activating cellulose biosynthesis	2	1	-1.12955	NA
113	ATTAAGTTTTACTCACACATA	CP001363	440729	+	STM14_0456	CP001363.1	CDS	439949	440758	-	proC	pyrroline-5-carboxylate reductase	catalyzes the formation of L-proline from pyrroline-5-carboxylate	0	1	-0.149604	0.993491
1111	ACCTCGCTGTTCCTGCAAACA	CP001363	440927	-	STM14_0458	CP001363.1	CDS	440898	441353	+	yaiI	hypothetical protein		0	1	0.621849	0.908033
2979	CTGCAAAAAACAAATTATCTA	CP001363	441567	-	STM14_0459	CP001363.1	CDS	441538	442083	+	aroL	shikimate kinase II	type II enzyme similar to type I but differentially regulated and with a lower Km: catalyzes the formation of shikimate 3-phosphate from shikimate in aromatic amino acid biosynthesis	1	1	1.25394	0.75636
1492	CTTAATGTCATCCTCACATGG	CP001363	441567	-	STM14_0459	CP001363.1	CDS	441538	442083	+	aroL	shikimate kinase II	type II enzyme similar to type I but differentially regulated and with a lower Km: catalyzes the formation of shikimate 3-phosphate from shikimate in aromatic amino acid biosynthesis	1	1	-2.64058	NA
3626	AACCGGCAAACCAGTCACGAC	CP001363	442139	-	STM14_0460	CP001363.1	CDS	442110	442301	+	yaiA	hypothetical protein		1	1	1.18404	0.895723
2000	ATCCAACGTCAGGCCTGCAAG	CP001363	442139	-	STM14_0460	CP001363.1	CDS	442110	442301	+	yaiA	hypothetical protein		1	1	1.10798	NA
2063	GACCATGGCTATCACGCTCAA	CP001363	442581	-	STM14_0461	CP001363.1	CDS	442552	443229	+	aroM	hypothetical protein	similar to Escherichia coli protein of aro operon: regulated by aroR (AAC73493.1)	0	1	-0.419703	0.961189
389	CAATTGAATCCCTGGTACATT	CP001363	444504	+	STM14_0463	CP001363.1	CDS	443622	444533	-	rdgC	recombination associated protein	Required for efficient pilin antigenic variation	1	1	-0.943532	0.731951
2995	TTCGAAAGGACCCGTACCTCA	CP001363	444504	+	STM14_0463	CP001363.1	CDS	443622	444533	-	rdgC	recombination associated protein	Required for efficient pilin antigenic variation	1	1	-0.203927	0.977468
3245	CAAAACCATTTTTGCACTGCT	CP001363	444688	-	STM14_0465	CP001363.1	CDS	444659	445567	+	yajF	fructokinase	catalyzes phosphorylation of fructose: cytosolic enzyme	1	0	0.255277	0.969333
3866	CACACGAACCTACCACGCCGA	CP001363	446732	+	STM14_0466	CP001363.1	CDS	445589	446761	-	araJ	protein AraJ	member of the major facilitator superfamily (MFS) of transporters: unknown function: may be associated with transport or processing of arabinose polymers	1	1	0.747078	0.734978
7	CGAACAGCCTCCATGTACAGC	CP001363	446732	+	STM14_0466	CP001363.1	CDS	445589	446761	-	araJ	protein AraJ	member of the major facilitator superfamily (MFS) of transporters: unknown function: may be associated with transport or processing of arabinose polymers	1	1	0.210273	0.982627
3167	TTCCTCACACCCACATTTGTG	CP001363	450045	+	STM14_0467	CP001363.1	CDS	446934	450074	-	sbcC	exonuclease subunit SbcC	with SbcD cleaves DNA hairpin structures: also has 5' single-strand endonuclease activity	1	1	0.986836	0.850807
754	TAGGCCGTACATGCTAACACG	CP001363	450045	+	STM14_0467	CP001363.1	CDS	446934	450074	-	sbcC	exonuclease subunit SbcC	with SbcD cleaves DNA hairpin structures: also has 5' single-strand endonuclease activity	1	1	-1.02293	NA
5766	CCCTAATTCCGAGTATATTAC	CP001363	451244	+	STM14_0468	CP001363.1	CDS	450071	451273	-	sbcD	exonuclease subunit SbcD	with SbcC cleaves DNA hairpin structure%2C also has 5' single-strand endonuclease activity	1	0	-3.4794	0.432426
5007	AATCTGTACATGGCTTGAAGA	CP001363	451517	-	STM14_0470	CP001363.1	CDS	451488	452177	+	phoB	transcriptional regulator PhoB	two component response regulator for the phosphate regulon: PhoR phosphorylates PhoB	1	0	-0.33535	0.979867
5335	CACAGCACTAAAAACAAACTA	CP001363	452276	-	STM14_0471	CP001363.1	CDS	452247	453542	+	phoR	phosphate regulon sensor protein	membrane-associated histidine protein kinase that phosphorylates phoB in response to environmental signals as part of the two-component phosphate regulatory system phoR/phoB	1	1	-3.36768	0.249977
2705	GCCTAGACACTGCATCACACA	CP001363	452276	-	STM14_0471	CP001363.1	CDS	452247	453542	+	phoR	phosphate regulon sensor protein	membrane-associated histidine protein kinase that phosphorylates phoB in response to environmental signals as part of the two-component phosphate regulatory system phoR/phoB	1	1	-1.96649	NA
4080	GTATTTCGAACATTCGATTTG	CP001363	453980	-	STM14_0473	CP001363.1	CDS	453951	455270	+	brnQ	branched-chain amino acid transporter	branched-chain amino acid transport system II carrier protein (SW:BRNQ_SALTY): LIVCS family: LIV-II	1	1	0.933477	0.74708
27	CCAGTACATCCGCGTTACAAC	CP001363	453980	-	STM14_0473	CP001363.1	CDS	453951	455270	+	brnQ	branched-chain amino acid transporter	branched-chain amino acid transport system II carrier protein (SW:BRNQ_SALTY): LIVCS family: LIV-II	1	1	0.382993	0.942892
3761	CATCACGAAACATCCTTGCCA	CP001363	455374	-	STM14_0474	CP001363.1	CDS	455345	456715	+	proY	putative proline-specific permease	cryptic permease that may be involved in the transport of proline across the inner membrane: in Salmonella typhimurium%2C the proY gene is silent unless overexpressed on a multicopy plasmid or activated by a proZ mutation	1	1	-2.01468	0.698928
1886	AAGCAAGCGCCTGTCTTTCGC	CP001363	455374	-	STM14_0474	CP001363.1	CDS	455345	456715	+	proY	putative proline-specific permease	cryptic permease that may be involved in the transport of proline across the inner membrane: in Salmonella typhimurium%2C the proY gene is silent unless overexpressed on a multicopy plasmid or activated by a proZ mutation	1	1	0.0525587	0.996919
3574	GTATAGCGCAAGCCATATCTA	CP001363	456906	-	STM14_0475	CP001363.1	CDS	456877	458694	+	malZ	maltodextrin glucosidase	similar to Escherichia coli maltodextrin glucosidase (AAC73506.1)	1	0	-0.833863	0.86055
3943	TCCGAGCGCTGTAAATCTAAT	CP001363	459339	+	STM14_0476	CP001363.1	CDS	458766	459368	-		putative thiol-alkyl hydroperoxide reductase	similar to Escherichia coli alkyl hydroperoxide reductase C22 subunit: detoxification of hydroperoxides (AAC73706.1)	1	1	1.07404	0.725737
883	GCCCATCCTCCACGGTACCAT	CP001363	459339	+	STM14_0476	CP001363.1	CDS	458766	459368	-		putative thiol-alkyl hydroperoxide reductase	similar to Escherichia coli alkyl hydroperoxide reductase C22 subunit: detoxification of hydroperoxides (AAC73706.1)	1	1	-0.256668	0.979867
4939	GTATCGGGATTCATACGCATC	CP001363	460130	+	STM14_0477	CP001363.1	CDS	459578	460159	-	yajB	acyl carrier protein phosphodiesterase	Converts holo-ACP to apo-ACP by hydrolytic cleavage of the phosphopantetheine prosthetic group from ACP	1	0	-0.81798	0.895475
1226	TGACACTAATCACTGAGCAGG	CP001363	460282	-	STM14_0478	CP001363.1	CDS	460253	461317	+	queA	S-adenosylmethionine:tRNA ribosyltransferase-isomerase	Synthesizes oQ from preQ1 in a single S-adenosylmethionine-requiring step	1	1	-0.0541898	0.996492
5570	TGCCGGATTCCCTAGCCACCA	CP001363	460282	-	STM14_0478	CP001363.1	CDS	460253	461317	+	queA	S-adenosylmethionine:tRNA ribosyltransferase-isomerase	Synthesizes oQ from preQ1 in a single S-adenosylmethionine-requiring step	1	1	-2.32361	NA
5582	CTCCGTAGACCCCTAGCTTCC	CP001363	461543	-	STM14_0480	CP001363.1	CDS	461514	462641	+	tgt	queuine tRNA-ribosyltransferase	Exchanges the guanine residue with 7-aminomethyl-7-deazaguanine in tRNAs with GU(N) anticodons (tRNA-Asp%2C -Asn%2C -His and -Tyr)	1	0	-2.37215	0.366146
5482	CCCCATAGAATAATGACCCCT	CP001363	466033	-	STM14_0484	CP001363.1	CDS	466001	466366	+		hypothetical protein		1	0	-1.88739	NA
3860	TCGAGCGCTCTCTACACTATA	CP001363	466421	-	STM14_0485	CP001363.1	CDS	466392	467084	+		putative regulatory protein		1	1	1.66418	0.470387
1122	CCACAGCCAAAAGAATTCTAT	CP001363	466421	-	STM14_0485	CP001363.1	CDS	466392	467084	+		putative regulatory protein		1	1	0.148904	0.978863
3303	GGGCCCAGCGCGCCGCAGGGT	CP001363	467283	-	STM14_0486	CP001363.1	CDS	467254	467601	+	yajD	hypothetical protein	hypothetical 12.6 kDa protein in secF-tsx intergenic region (SW:YAJD_SALTY)	1	0	-0.489969	0.880972
3699	CTTAGGTAACAAGTGCGCCGT	CP001363	468146	+	Intergen_STM14_0487_STM14_0489	CP001363.1	Intergen	467847	468229					1	1	-0.197252	0.976536
2240	TGACATGGCAATTGCTCGTGG	CP001363	468146	+	Intergen_STM14_0487_STM14_0489	CP001363.1	Intergen	467847	468229					1	1	-0.416596	NA
3564	ACATCGTACCGCCACCCGAAC	CP001363	469169	+	STM14_0489	CP001363.1	CDS	468230	469198	-	tsx	nucleoside channel	nucleoside-specific channel-forming protein TSX precursor (SW:TSX_SALTY): receptor of phage T6 and colicin K	1	1	-1.45009	0.604527
1912	GCTCACAAACTTGTAGGCAAC	CP001363	469169	+	STM14_0489	CP001363.1	CDS	468230	469198	-	tsx	nucleoside channel	nucleoside-specific channel-forming protein TSX precursor (SW:TSX_SALTY): receptor of phage T6 and colicin K	1	1	1.75993	0.667684
2299	GTCATTATATCCACCGGCCAC	CP001363	469903	+	STM14_0490	CP001363.1	CDS	469393	469932	-	yajI	hypothetical protein		1	1	-0.591956	0.912238
3914	TAACTCGCAGTTCAATAGTCC	CP001363	469903	+	STM14_0490	CP001363.1	CDS	469393	469932	-	yajI	hypothetical protein		1	1	0.475893	0.912238
4651	CGTGAATAAGTACACACGTTT	CP001363	470113	-	STM14_0492	CP001363.1	CDS	470084	470533	+	ybaD	transcriptional regulator NrdR		1	0	-1.26316	0.853843
6111	AATTGGCTCAAGTTAACCAAC	CP001363	473702	-	STM14_0497	CP001363.1	CDS	473673	474188	+	pgpA	phosphatidylglycerophosphatase A	hydrolyzes phosphatidylglycerophosphate to produce phosphatidylglycerol and phosphate	1	0	-0.533259	0.976232
6011	CCCCCCTTTCCGCCGTAACCG	CP001363	475237	+	STM14_0499	CP001363.1	CDS	474292	475266	-	yajO	putative oxidoreductase	similar to Escherichia coli putative NAD(P)H-dependent xylose reductase (AAC73522.1): K+ channel protein	1	0	-0.211566	0.99394
4090	TCACAACAGGGTTAATTATAT	CP001363	478322	+	STM14_0502	CP001363.1	CDS	478109	478351	-	xseB	exodeoxyribonuclease VII small subunit	catalyzes the bidirectional exonucleolytic cleavage of DNA	1	0	-2.85255	NA
4603	CATTAACATGCCAACACCCGT	CP001363	478590	-	STM14_0503	CP001363.1	CDS	478561	480009	+	thiI	thiamine biosynthesis protein ThiI	Required for the synthesis of the thiazole moiety	1	1	-2.11736	0.686228
881	AGATCTCCGCCATACGCCACT	CP001363	478590	-	STM14_0503	CP001363.1	CDS	478561	480009	+	thiI	thiamine biosynthesis protein ThiI	Required for the synthesis of the thiazole moiety	1	1	-0.0991256	0.994139
1234	GTTCAACACTAATGACGCGGC	CP001363	480821	+	STM14_0504	CP001363.1	CDS	480053	480850	-	phnV	2-aminoethylphosphonate transporter	probable membrane component of 2-aminoethylphosphonate transporter PhnV (gi|11354255)	1	1	0.317198	0.967071
4521	GAAGCCCGTGAGAGCTCTTAA	CP001363	480821	+	STM14_0504	CP001363.1	CDS	480053	480850	-	phnV	2-aminoethylphosphonate transporter	probable membrane component of 2-aminoethylphosphonate transporter PhnV (gi|11354255)	1	1	-0.0104938	0.99879
1219	TGGACCACTCTGCATCCTATT	CP001363	481684	+	STM14_0505	CP001363.1	CDS	480853	481713	-	phnU	2-aminoethylphosphonate transporter	probable membrane component of 2-aminoethylphosphonate transporter PhnU (gi|11354254)	1	1	-0.103916	0.983362
3146	AGACAAGCTCCTACCGGGGCC	CP001363	481684	+	STM14_0505	CP001363.1	CDS	480853	481713	-	phnU	2-aminoethylphosphonate transporter	probable membrane component of 2-aminoethylphosphonate transporter PhnU (gi|11354254)	1	1	0.08985	0.994017
23	ACCTCATTACTGCCCAGACGA	CP001363	482796	+	STM14_0506	CP001363.1	CDS	481716	482825	-	phnT	2-aminoethylphosphonate transporter	probable ATPase component of 2-aminoethylphosphonate transporter PhnT (gi|11354253)	0	1	0.190178	0.977837
3586	GTACGCCTATTTAGTACCCCG	CP001363	483815	+	STM14_0507	CP001363.1	CDS	482831	483844	-	phnS	2-aminoethylphosphonate transporter	probable periplasmic binding-protein of the2-aminoethylphosphonate transporter phnS (gi|11354256)	1	0	0.465721	0.909404
3402	ACTTGCTACGGTCCACGGCAT	CP001363	484732	+	STM14_0508	CP001363.1	CDS	484042	484761	-	phnR	2-aminoethylphosphonate transport protein	probable repressor protein of GntR family PhnR (gi|11354257)	1	1	0.274453	0.973839
764	ACGACTGAACATCCCCCGACC	CP001363	484732	+	STM14_0508	CP001363.1	CDS	484042	484761	-	phnR	2-aminoethylphosphonate transport protein	probable repressor protein of GntR family PhnR (gi|11354257)	1	1	0.236543	0.979867
567	ATCGGATAAAACAACTGAGCA	CP001363	484930	-	STM14_0510	CP001363.1	CDS	484901	486004	+	phnW	2-aminoethylphosphonate--pyruvate transaminase	catalyzes the formation of phosphonoacetaldehyde from 2-aminoethylphosphonate and pyruvate	1	1	0.313105	0.942359
3055	GCTCCTCCAACAGTCTTTTGT	CP001363	484930	-	STM14_0510	CP001363.1	CDS	484901	486004	+	phnW	2-aminoethylphosphonate--pyruvate transaminase	catalyzes the formation of phosphonoacetaldehyde from 2-aminoethylphosphonate and pyruvate	1	1	0.0492006	0.996492
1248	ACCGGAAGGTACCGACCATCC	CP001363	486040	-	STM14_0511	CP001363.1	CDS	486011	486823	+	phnX	phosphonoacetaldehyde hydrolase	catalyzes the degradation of phosphonoacetaldehyde to acetaldehyde and phosphate	0	1	-0.0621121	0.994139
1349	CGTCACTATACTTAGCACGCC	CP001363	487481	+	STM14_0513	CP001363.1	CDS	487473	488384	-	apbA	2-dehydropantoate 2-reductase	ketopantoate reductase: catalyzes the NADPH reduction of ketopantoate to pantoate: functions in pantothenate (vitamin B5) biosynthesis	0	1	0.237827	0.977505
689	CCCGCCCATACGTTAGCACAG	CP001363	488521	-	STM14_0514	CP001363.1	CDS	488510	489001	+	yajQ	nucleotide-binding protein		1	1	1.34105	0.560052
4897	CCATTGAGAGCCAACCACTAA	CP001363	488521	-	STM14_0514	CP001363.1	CDS	488510	489001	+	yajQ	nucleotide-binding protein		1	1	0.0233566	NA
431	CATCGAGGCTACACTCACGCA	CP001363	490745	+	Intergen_STM14_0515_STM14_0517	CP001363.1	Intergen	490413	490948					1	1	-1.2088	0.86599
5784	CACGAAGAACCGAGCCTACAT	CP001363	490745	+	Intergen_STM14_0515_STM14_0517	CP001363.1	Intergen	490413	490948					1	1	-0.0982483	0.994157
1137	TGAAAATCTAATGATATTGAT	CP001363	490978	-	STM14_0517	CP001363.1	CDS	490949	492460	+		putative periplasmic protein		1	1	0.953838	0.423854
3646	TTGACCTCAACCGAATTGACA	CP001363	490978	-	STM14_0517	CP001363.1	CDS	490949	492460	+		putative periplasmic protein		1	1	0.621915	0.895475
2334	ACATTACGACTCAGTCGACTC	CP001363	492711	-	STM14_0518	CP001363.1	CDS	492472	493965	+		TPR repeat-containing protein	TPR repeat	1	1	-1.38364	0.719488
3171	CCATTCGTGCATACATGTGCT	CP001363	492711	-	STM14_0518	CP001363.1	CDS	492472	493965	+		TPR repeat-containing protein	TPR repeat	1	1	0.352045	0.905762
4736	AATATGTGCTGCAGCTCGTGC	CP001363	494908	+	STM14_0519	CP001363.1	CDS	494047	494937	-	cyoE	protoheme IX farnesyltransferase	converts protoheme IX and farnesyl diphosphate to heme O	1	1	1.28696	0.511063
2912	CGTGCGCGTCTATGCATTCGG	CP001363	494908	+	STM14_0519	CP001363.1	CDS	494047	494937	-	cyoE	protoheme IX farnesyltransferase	converts protoheme IX and farnesyl diphosphate to heme O	1	1	0.686768	0.893584
5334	ACTACGATTTCGCCGTACCGT	CP001363	495249	+	STM14_0520	CP001363.1	CDS	494949	495278	-	cyoD	cytochrome o ubiquinol oxidase subunit IV	similar to Escherichia coli cytochrome o ubiquinol oxidase subunit IV (AAC73532.1)	1	1	-4.85888	0.188634
2108	TACTCGTGGTCCACACGTCGT	CP001363	495249	+	STM14_0520	CP001363.1	CDS	494949	495278	-	cyoD	cytochrome o ubiquinol oxidase subunit IV	similar to Escherichia coli cytochrome o ubiquinol oxidase subunit IV (AAC73532.1)	1	1	-0.146576	0.994213
1524	CGTTCCCACAATGTATAAGCT	CP001363	497844	+	STM14_0522	CP001363.1	CDS	495882	497873	-	cyoB	cytochrome o ubiquinol oxidase subunit I	similar to Escherichia coli cytochrome o ubiquinol oxidase subunit I (AAC73534.1)	0	1	-0.00866895	0.99879
2197	ACAATCCTTTAGAACCGTCGA	CP001363	498811	+	STM14_0523	CP001363.1	CDS	497884	498840	-	cyoA	cytochrome o ubiquinol oxidase subunit II	similar to Escherichia coli cytochrome o ubiquinol oxidase subunit II (AAC73535.1)	1	1	-4.17666	0.112839
3672	TAATTAACAAGTACACACAGG	CP001363	498811	+	STM14_0523	CP001363.1	CDS	497884	498840	-	cyoA	cytochrome o ubiquinol oxidase subunit II	similar to Escherichia coli cytochrome o ubiquinol oxidase subunit II (AAC73535.1)	1	1	-0.0770248	0.994139
4702	TCCATTGAAGGGAACTGTGCC	CP001363	501415	+	Intergen_STM14_0525_STM14_0526	CP001363.1	Intergen	501391	501467					1	0	0.45584	0.890329
5070	CTATTTCGTTGACCTCCCTCT	CP001363	501723	-	STM14_0527	CP001363.1	CDS	501694	502011	+	bolA	transcriptional regulator BolA	positive transcriptional regulator of morphogenetic pathway: controlling several genes involved in oxidative stress%2C acid stress%2C heat shock%2C osmotic shock%2C and carbon-starvation stress	1	1	-3.64314	0.262491
2232	TTATCGGCAGTAACTAAGACT	CP001363	501723	-	STM14_0527	CP001363.1	CDS	501694	502011	+	bolA	transcriptional regulator BolA	positive transcriptional regulator of morphogenetic pathway: controlling several genes involved in oxidative stress%2C acid stress%2C heat shock%2C osmotic shock%2C and carbon-starvation stress	1	1	-0.381449	0.982627
1128	CAATACAGGTACCAAGTTTTT	CP001363	502387	-	STM14_0529	CP001363.1	CDS	502358	503656	+	tig	trigger factor	Tig: RopA: peptidyl-prolyl cis/trans isomerase: promotes folding of newly synthesized proteins: binds ribosomal 50S subunit: forms a homodimer	1	1	-2.36899	0.0984385
2988	CCGCTGTTACTTCGTAAGCTC	CP001363	502387	-	STM14_0529	CP001363.1	CDS	502358	503656	+	tig	trigger factor	Tig: RopA: peptidyl-prolyl cis/trans isomerase: promotes folding of newly synthesized proteins: binds ribosomal 50S subunit: forms a homodimer	1	1	0.38608	0.969333
2936	CCAATACAATCCTATGTCTAC	CP001363	503932	-	STM14_0530	CP001363.1	CDS	503903	504526	+	clpP	ATP-dependent Clp protease proteolytic subunit	hydrolyzes proteins to small peptides: with the ATPase subunits ClpA or ClpX%2C ClpP degrades specific substrates	0	1	4.62168	0.0309326
5704	GATCGGTTATAGTAAACCGGA	CP001363	506084	-	Intergen_STM14_0532_STM14_0533	CP001363.1	Intergen	506050	506234					1	1	-0.536619	0.953161
1016	AGTTATCAGCATCTTCATTTA	CP001363	506087	-	Intergen_STM14_0532_STM14_0533	CP001363.1	Intergen	506050	506234					1	1	-5.02652	0.0307375
594	GGGAGAATGTCACAACTAGGC	CP001363	506121	+	Intergen_STM14_0532_STM14_0533	CP001363.1	Intergen	506050	506234					1	1	3.03556	0.111844
9	TTCAGCATTTCTGCGACTAAC	CP001363	508827	-	STM14_0534	CP001363.1	CDS	508798	509070	+	hupB	transcriptional regulator HU subunit beta	histone-like DNA-binding protein	1	1	-1.03314	0.713025
4057	GCTAAACCTATCAGGGGCCCA	CP001363	508827	-	STM14_0534	CP001363.1	CDS	508798	509070	+	hupB	transcriptional regulator HU subunit beta	histone-like DNA-binding protein	1	1	0.761815	0.944921
3217	AGCGACCCTCCATCTTTAGGG	CP001363	509390	-	STM14_0535	CP001363.1	CDS	509361	511232	+	cypD	peptidyl-prolyl cis-trans isomerase (rotamase D)	similar to Escherichia coli putative protease maturation protein (AAC73544.1)	1	1	-0.159535	0.982627
2061	TTATCTTACACGCAAGGGTGC	CP001363	509390	-	STM14_0535	CP001363.1	CDS	509361	511232	+	cypD	peptidyl-prolyl cis-trans isomerase (rotamase D)	similar to Escherichia coli putative protease maturation protein (AAC73544.1)	1	1	-0.488574	NA
2110	AACATTTATAAACAATTATCG	CP001363	511411	-	STM14_0537	CP001363.1	CDS	511382	511756	+	ybaV	putative DNA uptake protein	similar to DNA-binding proteins	2	1	-0.964806	0.954657
3882	TACCCTGAGCATCGAAATCTA	CP001363	511411	-	STM14_0537	CP001363.1	CDS	511382	511756	+	ybaV	putative DNA uptake protein	similar to DNA-binding proteins	2	1	-0.410285	0.971444
4144	TGGCCCGGCTCCTCCCATTCC	CP001363	511411	-	STM14_0537	CP001363.1	CDS	511382	511756	+	ybaV	putative DNA uptake protein	similar to DNA-binding proteins	2	1	0.579147	0.979045
2010	GTCGTACGTCCAACAACTGCA	CP001363	511889	-	STM14_0538	CP001363.1	CDS	511860	512258	+	ybaW	putative esterase		1	1	-2.81955	0.273108
5303	AATGCTCGAACCGCGAGAGCC	CP001363	511889	-	STM14_0538	CP001363.1	CDS	511860	512258	+	ybaW	putative esterase		1	1	-1.59672	0.846087
5627	ATTCCAATCGCAACTAAATCA	CP001363	513030	+	STM14_0539	CP001363.1	CDS	512364	513059	-	ybaX	queuosine biosynthesis protein QueC	YbaX: catalyzes the transformation of GTP to 7-cyano-7-deazaguanine (preQ0)%2C as one of the early reactions of quenosine biosynthesis: quenosine is a modified nucleoside that occurs at the wobble position of GUN anticodons in tRNAs for Asn%2C Asp%2C Tyr%2C and His	1	1	0.803655	0.90478
1781	TCCCTCCCGCCACTCCCAACC	CP001363	513030	+	STM14_0539	CP001363.1	CDS	512364	513059	-	ybaX	queuosine biosynthesis protein QueC	YbaX: catalyzes the transformation of GTP to 7-cyano-7-deazaguanine (preQ0)%2C as one of the early reactions of quenosine biosynthesis: quenosine is a modified nucleoside that occurs at the wobble position of GUN anticodons in tRNAs for Asn%2C Asp%2C Tyr%2C and His	1	1	-1.18494	NA
1909	CTCTCTTTAACCGCTATCCCG	CP001363	514795	+	STM14_0540	CP001363.1	CDS	513124	514824	-	ybaE	putative ABC transporter periplasmic binding protein		1	1	-5.10547	0.0685308
4228	GCCTAGATCTTGACAACCGCA	CP001363	514795	+	STM14_0540	CP001363.1	CDS	513124	514824	-	ybaE	putative ABC transporter periplasmic binding protein		1	1	1.52172	0.569853
4425	GAACGTCTAGCTTCGGATCAC	CP001363	514954	-	STM14_0541	CP001363.1	CDS	514925	515743	+	cof	putative hydrolase		1	0	-0.762787	0.916203
4647	ACCCACGCGCCGTCCGCAGCT	CP001363	516819	+	STM14_0542	CP001363.1	CDS	515792	516847	-		putative cysteine synthase/cystathionine beta-synthase	similar to Escherichia coli cysteine synthase B: O-acetylserine sulfhydrolase B (AAC75474.1)	1	0	0.824506	0.560447
3459	AACGCCACAGAGCGCGCATTT	CP001363	516989	-	STM14_0543	CP001363.1	CDS	516834	517418	+	ybaO	putative transcriptional regulator	similar to Escherichia coli putative LRP-like transcriptional regulator (AAC73550.1): AsnC family	1	1	-0.188521	0.978863
490	GCGTGCGTATTGTTCCAGTCC	CP001363	516989	-	STM14_0543	CP001363.1	CDS	516834	517418	+	ybaO	putative transcriptional regulator	similar to Escherichia coli putative LRP-like transcriptional regulator (AAC73550.1): AsnC family	1	1	-0.0693378	0.992757
3801	CCTACCTGCACCCGCTGTCCT	CP001363	517488	-	STM14_0544	CP001363.1	CDS	517459	519231	+	mdlA	putative multidrug transporter membrane\ATP-binding component	similar to Escherichia coli ATP-binding component of a transport system (AAC73551.1): putative ABC superfamily transporter	1	1	-0.544144	0.886352
1322	CAGAAATAAAAAACTTTCTAT	CP001363	517488	-	STM14_0544	CP001363.1	CDS	517459	519231	+	mdlA	putative multidrug transporter membrane\ATP-binding component	similar to Escherichia coli ATP-binding component of a transport system (AAC73551.1): putative ABC superfamily transporter	1	1	-0.00637277	0.998811
1933	CTGATACTAAGACTTTGCATT	CP001363	519253	-	STM14_0545	CP001363.1	CDS	519224	521005	+	mdlB	putative multidrug transporter membrane\ATP-binding component	similar to Escherichia coli putative ATP-binding component of a transport system (AAC73552.1): putative ABC superfamily	0	1	1.58406	NA
4765	ACGCAGACCCTTCTCGGGCAG	CP001363	521247	-	STM14_0546	CP001363.1	CDS	521218	521556	+	glnK	nitrogen regulatory protein P-II 2	indirectly regulates nitrogen metabolism: at high nitrogen levels P-II 2 prevents the phosphorylation of NR-I%2C the transcriptional activator of the glutamine synthetase gene (glnA): at low nitrogen levels P-II 2 is uridylylated to form PII-UMP and interacts with an adenylyltransferase (GlnE) that activates GlnA: functionally it is equivalent to protein P-II (GlnB)%2C but itsexpression is driven…	1	0	-0.769939	0.685277
5797	CCATGTTAACACACCTGTCAG	CP001363	521584	+	Intergen_STM14_0546_STM14_0547	CP001363.1	Intergen	521557	521587					1	1	-4.62378	0.0491909
1529	CACTGCACGGTCCCCTAGCCC	CP001363	521584	+	Intergen_STM14_0546_STM14_0547	CP001363.1	Intergen	521557	521587					1	1	0.323231	0.969579
2180	ATACACTCATGACACAGCGCA	CP001363	521617	-	STM14_0547	CP001363.1	CDS	521588	522874	+	amtB	ammonium transporter	similar to Escherichia coli probable ammonium transporter (AAC73554.1): Amt family	0	1	2.31161	0.591008
5024	TAAACCCAGCTCCATTGTGGT	CP001363	523937	+	Intergen_STM14_0548_STM14_0549	CP001363.1	Intergen	523835	524048					1	1	-0.344467	0.957117
886	CAACTGACACCTCCTATCCCC	CP001363	523937	+	Intergen_STM14_0548_STM14_0549	CP001363.1	Intergen	523835	524048					1	1	-0.124341	0.981984
1091	CATCCAAACAACCGGTAGTAA	CP001363	524078	-	STM14_0549	CP001363.1	CDS	524049	524618	+	ybaY	hypothetical protein	similar to Escherichia coli glycoprotein/polysaccharide metabolism (AAC73556.1)	1	1	-0.208587	0.969333
3962	CGCCCCATCACAGCGTCAATA	CP001363	524078	-	STM14_0549	CP001363.1	CDS	524049	524618	+	ybaY	hypothetical protein	similar to Escherichia coli glycoprotein/polysaccharide metabolism (AAC73556.1)	1	1	0.129616	0.984906
507	TGTTTACGTAACCAACAGATA	CP001363	525011	+	STM14_0550	CP001363.1	CDS	524651	525040	-	ybaZ	putative methyltransferase		1	1	-0.284695	0.977468
4336	ACTACCATGGAGACCCATCAA	CP001363	525011	+	STM14_0550	CP001363.1	CDS	524651	525040	-	ybaZ	putative methyltransferase		1	1	0.265161	0.980578
1068	TCGTCGGACGCCCCTGAGATT	CP001363	526792	+	STM14_0552	CP001363.1	CDS	525271	526821	-	ylaB	hypothetical protein	putative diguanylate cyclase/phosphodiesterase domain 2	1	1	0.443126	0.912238
6064	TCCGTAAATTCAACGCCCCCT	CP001363	526792	+	STM14_0552	CP001363.1	CDS	525271	526821	-	ylaB	hypothetical protein	putative diguanylate cyclase/phosphodiesterase domain 2	1	1	-1.26186	NA
2204	TTACTCGCTCAATTAAAACAA	CP001363	527075	-	STM14_0553	CP001363.1	CDS	527046	527306	+	rpmE2	50S ribosomal protein L31 type B	RpmE2: there appears to be two types of ribosomal proteins L31 in bacterial genomes: some contain a CxxC motif while others do not: Bacillus subtilis has both types: the proteins in this cluster do not have the CXXC motif: RpmE is found in exponentially growing Bacilli while YtiA was found after exponential growth: expression of ytiA is controlled by a zinc-specific transcriptional repressor: Rpm…	1	1	1.12633	0.767695
4163	GACTTCCCTAAATCTCTATAT	CP001363	527075	-	STM14_0553	CP001363.1	CDS	527046	527306	+	rpmE2	50S ribosomal protein L31 type B	RpmE2: there appears to be two types of ribosomal proteins L31 in bacterial genomes: some contain a CxxC motif while others do not: Bacillus subtilis has both types: the proteins in this cluster do not have the CXXC motif: RpmE is found in exponentially growing Bacilli while YtiA was found after exponential growth: expression of ytiA is controlled by a zinc-specific transcriptional repressor: Rpm…	1	1	-0.283656	0.977468
3242	CCTACACGAGAATTACCCCTG	CP001363	527341	-	STM14_0554	CP001363.1	CDS	527312	527452	+	rpmJ_1	50S ribosomal protein L36	smallest protein in the large subunit: similar to what is found with protein L31 and L33 several bacterial genomes contain paralogs which may be regulated by zinc: the protein from Thermus thermophilus has a zinc-binding motif and contains a bound zinc ion: the proteins in this group do not have the motif	1	0	0.0393498	0.994254
598	CAACAGAAGGCCACACCGGCC	CP001363	527949	+	STM14_0555	CP001363.1	CDS	527508	527978	-	ylaC	putative inner membrane protein		1	1	-0.0758693	0.991196
5288	CCGTGGCGAGTGTGCATCGCC	CP001363	527949	+	STM14_0555	CP001363.1	CDS	527508	527978	-	ylaC	putative inner membrane protein		1	1	-1.87413	NA
3202	GAGATCAAACACAGTAATTCT	CP001363	528617	+	STM14_0556	CP001363.1	CDS	528095	528646	-	maa	maltose O-acetyltransferase	similar to Escherichia coli putative transferase (AAC73561.1)	1	1	0.0995288	0.990922
2706	ACCTCCATTTTCACACCAAAC	CP001363	528617	+	STM14_0556	CP001363.1	CDS	528095	528646	-	maa	maltose O-acetyltransferase	similar to Escherichia coli putative transferase (AAC73561.1)	1	1	-2.09304	NA
527	AATTAAACTTACCCTCACGAC	CP001363	529014	+	STM14_0557	CP001363.1	CDS	528825	529043	-	hha	hemolysin expression-modulating protein	with Hns involved in transcriptional regulation of hemolysin: non-specific DNA-binding protein which affects the production of multiple proteins	1	1	-5.41198	0.00197147
5633	TACCACACAATCATACTTTTG	CP001363	529014	+	STM14_0557	CP001363.1	CDS	528825	529043	-	hha	hemolysin expression-modulating protein	with Hns involved in transcriptional regulation of hemolysin: non-specific DNA-binding protein which affects the production of multiple proteins	1	1	-0.786715	0.895475
3185	CGACGACACCCTTGTTAACTC	CP001363	529416	+	STM14_0558	CP001363.1	CDS	529071	529445	-	ybaJ	hypothetical protein		1	1	-2.78241	0.211886
491	AGAGACATAAAGGCACACTAT	CP001363	529416	+	STM14_0558	CP001363.1	CDS	529071	529445	-	ybaJ	hypothetical protein		1	1	-1.99787	0.375765
1264	CAAGTATAAAACCCCCATGGC	CP001363	534477	-	STM14_0561	CP001363.1	CDS	534448	535101	+	acrR	DNA-binding transcriptional repressor AcrR	regulates the acrAB operon which is involved in susceptibility to dephalothin and cephaloridine	1	1	0.706742	0.868226
5095	ATAACTGTAAATGTCCCACCA	CP001363	534477	-	STM14_0561	CP001363.1	CDS	534448	535101	+	acrR	DNA-binding transcriptional repressor AcrR	regulates the acrAB operon which is involved in susceptibility to dephalothin and cephaloridine	1	1	-0.656011	0.947582
539	ATTTTGCTGCCGGTGGAGACT	CP001363	535189	-	STM14_0562	CP001363.1	CDS	535085	535210	-		hypothetical protein		0	1	-0.331672	0.94202
3654	GAGATCATTCAAGGACTCCGA	CP001363	539530	+	STM14_0564	CP001363.1	CDS	538624	539559	-		putative transposase		1	1	-0.570308	0.946355
78	CGATAATGGAGCTGATCGCAA	CP001363	539530	+	STM14_0564	CP001363.1	CDS	538624	539559	-		putative transposase		1	1	0.145614	0.976232
5981	ACAAGGGGCCAAGCCCAGAAG	CP001363	539767	+	STM14_0565	CP001363.1	CDS	539629	539796	-	ybaM	hypothetical protein		1	1	-3.54374	0.234782
154	GCTCCAGCCACCCCAAACACT	CP001363	539767	+	STM14_0565	CP001363.1	CDS	539629	539796	-	ybaM	hypothetical protein		1	1	-0.570311	0.936204
2147	CCCCACCATCCGCTAATACCC	CP001363	540296	+	STM14_0566	CP001363.1	CDS	539810	540325	-	priC	primosomal replication protein N''	PriC: protein involved in DNA replication: part of the primosome%2C a protein complex required to restart stalled replication forks: binds the complex formed by PriA%2C PriB and DNA: PriC-dependent primosome requires a gap to restart DNA replication: stimulates Rep activity at stalled forks	1	1	-2.68649	0.756695
3744	CACAGGTATGCGCTTTGGTTG	CP001363	540296	+	STM14_0566	CP001363.1	CDS	539810	540325	-	priC	primosomal replication protein N''	PriC: protein involved in DNA replication: part of the primosome%2C a protein complex required to restart stalled replication forks: binds the complex formed by PriA%2C PriB and DNA: PriC-dependent primosome requires a gap to restart DNA replication: stimulates Rep activity at stalled forks	1	1	-0.844756	0.826211
2056	GCGTACAACCGACACTAGTAC	CP001363	540435	-	STM14_0567	CP001363.1	CDS	540406	540783	+	ybaN	hypothetical protein	similar to Escherichia coli putative gene 58 (AAC73570.1)	0	1	-2.56012	NA
2137	TCCCCTGTGTTGATACACGCT	CP001363	540965	-	STM14_0568	CP001363.1	CDS	540936	541487	+	apt	adenine phosphoribosyltransferase	catalyzes a salvage reaction resulting in the formation of AMP which is metabolically less costly than a de novo synthesis	0	1	1.5758	0.897742
3608	GAGTATTTCTCAACCTACCTG	CP001363	543604	-	STM14_0570	CP001363.1	CDS	543575	543904	+	ybaB	hypothetical protein		1	1	-2.85045	0.0406992
2707	AAAGGATATGCACAATCAACA	CP001363	543604	-	STM14_0570	CP001363.1	CDS	543575	543904	+	ybaB	hypothetical protein		1	1	0.501135	NA
5357	GGTGATGCTACCCACATGAGC	CP001363	543933	-	STM14_0571	CP001363.1	CDS	543904	544509	+	recR	recombination protein RecR	involved in a recombinational process of DNA repair%2C independent of the recBC complex	1	1	-0.175701	0.994139
418	GCACAAGGAAGAAGTCCTTAG	CP001363	543933	-	STM14_0571	CP001363.1	CDS	543904	544509	+	recR	recombination protein RecR	involved in a recombinational process of DNA repair%2C independent of the recBC complex	1	1	0.0568265	NA
1837	GTTGCCTCGTGCTCAGATTTT	CP001363	549509	+	STM14_0577	CP001363.1	CDS	548567	549676	-	aes	acetyl esterase	similar to Escherichia coli putative lipase (AAC73578.1)	1	1	-2.10274	0.67251
3329	CATTGTTGTCGCAGCTCATCG	CP001363	549675	-	STM14_0577	CP001363.1	CDS	548567	549676	-	aes	acetyl esterase	similar to Escherichia coli putative lipase (AAC73578.1)	1	1	-0.0916881	0.993272
3056	CCCTCCAAGGTCTGCGATCTC	CP001363	554357	-	STM14_0582	CP001363.1	CDS	554328	555980	+	ushA	bifunctional UDP-sugar hydrolase/5'-nucleotidase periplasmic precursor	catalyzes the degradation of periplasmic UDP-glucose to uridine%2C glucose-1-phosphate and inorganic phosphate: specific for uridine nucleotides	1	1	0.626376	0.858265
763	GACCCATTTCACGTCTCAGTT	CP001363	554357	-	STM14_0582	CP001363.1	CDS	554328	555980	+	ushA	bifunctional UDP-sugar hydrolase/5'-nucleotidase periplasmic precursor	catalyzes the degradation of periplasmic UDP-glucose to uridine%2C glucose-1-phosphate and inorganic phosphate: specific for uridine nucleotides	1	1	0.00412452	0.998811
1332	GAAATTTGCCTTTGACATCAA	CP001363	556547	+	STM14_0583	CP001363.1	CDS	556097	556576	-	ybaK	hypothetical protein	protein YbaK (SW:YBAK_SALTY)	1	1	0.640921	0.794704
3502	CACAGAGGACCGTTCTCGAAG	CP001363	556547	+	STM14_0583	CP001363.1	CDS	556097	556576	-	ybaK	hypothetical protein	protein YbaK (SW:YBAK_SALTY)	1	1	-0.110689	0.986675
3241	ACGGCATCACTTCTCCCCCTA	CP001363	556675	-	Intergen_STM14_0583_STM14_0584	CP001363.1	Intergen	556577	556777					2	1	2.72468	0.0691492
4049	CACAGGTGGCCCCGGCAAACT	CP001363	556722	-	Intergen_STM14_0583_STM14_0584	CP001363.1	Intergen	556577	556777					2	1	0.466243	0.92293
2460	TGCCCATCAACAACTCAGCCC	CP001363	556722	-	Intergen_STM14_0583_STM14_0584	CP001363.1	Intergen	556577	556777					2	1	-1.47123	NA
4324	AAAAATGACGAACACGCAAAA	CP001363	558456	+	STM14_0585	CP001363.1	CDS	557658	558485	-		putative periplasmic protein		1	1	1.4611	0.65024
1102	CCTTGCCCCATTACCGCGACA	CP001363	558456	+	STM14_0585	CP001363.1	CDS	557658	558485	-		putative periplasmic protein		1	1	0.697528	0.888174
5242	CAGATTAAGCCACAACTTCCC	CP001363	561111	+	STM14_0586	CP001363.1	CDS	558639	561140	-	copA	copper exporting ATPase	similar to Escherichia coli putative ATPase (AAC73586.1)	1	0	-3.89718	0.320817
4099	ACACTAATAATTATAGTAGAG	CP001363	561279	-	STM14_0587	CP001363.1	CDS	561250	561666	+	cueR	DNA-binding transcriptional regulator CueR	activator of copper-responsive regulon genes	1	0	0.0408939	0.994254
5013	CCGACTGGCCGCCTAACTCCT	CP001363	562090	+	STM14_0588	CP001363.1	CDS	561667	562119	-	ybbJ	hypothetical protein	implicated in regulation of membrane protease activity	1	1	-2.39824	0.738538
1753	ACCTTCGGACACAACAAAAAA	CP001363	562090	+	STM14_0588	CP001363.1	CDS	561667	562119	-	ybbJ	hypothetical protein	implicated in regulation of membrane protease activity	1	1	-1.54518	0.907887
1366	CGTCCCGAAGCCGCGACCGCA	CP001363	563004	+	STM14_0589	CP001363.1	CDS	562116	563033	-	ybbK	putative inner membrane protein	similar to Escherichia coli putative protease (AAC73591.1)	0	1	0.686758	0.868062
1764	CACTGTACCGTCGCGTGCATA	CP001363	563209	-	STM14_0590	CP001363.1	CDS	563180	563857	+	ybbL	putative ABC transporter ATP-binding protein YbbL	similar to Escherichia coli putative ATP-binding component of a transport system (AAC73592.1)	1	1	-4.98694	0.136089
4995	CACAAGTAGACGAGAGACTTC	CP001363	563209	-	STM14_0590	CP001363.1	CDS	563180	563857	+	ybbL	putative ABC transporter ATP-binding protein YbbL	similar to Escherichia coli putative ATP-binding component of a transport system (AAC73592.1)	1	1	0.792244	NA
4474	CCAACCAACCGGGACATGTGT	CP001363	563873	-	STM14_0591	CP001363.1	CDS	563844	564623	+	ybbM	putative transport protein	similar to Escherichia coli putative metal resistance protein (AAC73593.1): YbbM family	1	1	-0.360249	0.934368
1954	TAGCGGACACCACGTACAACA	CP001363	563873	-	STM14_0591	CP001363.1	CDS	563844	564623	+	ybbM	putative transport protein	similar to Escherichia coli putative metal resistance protein (AAC73593.1): YbbM family	1	1	0.197609	NA
3053	AAGTCCGCAGCGTCCTATTAA	CP001363	565534	+	STM14_0592	CP001363.1	CDS	564709	565563	-	ybbN	putative thioredoxin protein	similar to Escherichia coli putative thioredoxin-like protein (AAC73594.1)	1	1	1.26867	0.790736
599	TGAACCCTGACGAAGCACGCG	CP001363	565534	+	STM14_0592	CP001363.1	CDS	564709	565563	-	ybbN	putative thioredoxin protein	similar to Escherichia coli putative thioredoxin-like protein (AAC73594.1)	1	1	-0.225573	0.979867
526	CCTGGAGTCGCGGCGCACTCC	CP001363	566364	+	STM14_0593	CP001363.1	CDS	565623	566393	-	ybbO	short chain dehydrogenase	similar to Escherichia coli putative oxidoreductase (AAC73595.1)	1	1	0.178867	0.979763
4290	ACGAAAATCCACAAACTATCC	CP001363	566364	+	STM14_0593	CP001363.1	CDS	565623	566393	-	ybbO	short chain dehydrogenase	similar to Escherichia coli putative oxidoreductase (AAC73595.1)	1	1	-0.167569	0.988489
316	TGTAGTTCAACAGTAACACCA	CP001363	567162	-	STM14_0595	CP001363.1	CDS	567133	567819	+	ybbA	putative ABC transporter ATP-binding protein YbbA	similar to Escherichia coli putative ATP-binding component of a transport system (AAC73597.1): putative ABC superfamily ATP-binding protein	2	2	1.53687	0.743853
4194	GTGGTCACTAACTTTCGACCA	CP001363	567162	-	STM14_0595	CP001363.1	CDS	567133	567819	+	ybbA	putative ABC transporter ATP-binding protein YbbA	similar to Escherichia coli putative ATP-binding component of a transport system (AAC73597.1): putative ABC superfamily ATP-binding protein	2	2	0.700727	0.949281
3253	CTGGCGATCACACGCTTAACA	CP001363	567166	+	STM14_0595	CP001363.1	CDS	567133	567819	+	ybbA	putative ABC transporter ATP-binding protein YbbA	similar to Escherichia coli putative ATP-binding component of a transport system (AAC73597.1): putative ABC superfamily ATP-binding protein	2	2	1.74463	0.136876
1148	CGGGACATACATGCTGAAGAA	CP001363	567166	+	STM14_0595	CP001363.1	CDS	567133	567819	+	ybbA	putative ABC transporter ATP-binding protein YbbA	similar to Escherichia coli putative ATP-binding component of a transport system (AAC73597.1): putative ABC superfamily ATP-binding protein	2	2	0.391107	0.912238
5368	CTAGTCATCTATAGCAGCTAG	CP001363	567845	-	STM14_0596	CP001363.1	CDS	567816	570230	+	ybbP	putative inner membrane protein	similar to Escherichia coli putative oxidoreductase (AAC73598.1)	1	1	2.64749	0.640263
483	ACTGTGCCAGAGGACCCCGTA	CP001363	567845	-	STM14_0596	CP001363.1	CDS	567816	570230	+	ybbP	putative inner membrane protein	similar to Escherichia coli putative oxidoreductase (AAC73598.1)	1	1	0.0452934	0.994254
2946	CTAGACTCCCTCCCTAACCGC	CP001363	571835	-	STM14_0600	CP001363.1	CDS	571806	572636	+	sfbA	putative ABC-type transport system ATPase component	similar to Escherichia coli putative lipoprotein (AAC73308.1): cell division protein	1	1	-0.258205	0.951663
1267	CACTATATGCTGCCCCATAAC	CP001363	571835	-	STM14_0600	CP001363.1	CDS	571806	572636	+	sfbA	putative ABC-type transport system ATPase component	similar to Escherichia coli putative lipoprotein (AAC73308.1): cell division protein	1	1	0.489001	0.953161
4179	AACATCACCTATTTAACAGCG	CP001363	572702	-	STM14_0601	CP001363.1	CDS	572673	573689	+	sfbB	putative ABC-type transport system ATPase component	similar to Escherichia coli ATP-binding component of a transporter (AAC73310.1): cell division protein	1	1	-0.0452778	0.994254
169	GTAAAAACCAATCCACTACTT	CP001363	572702	-	STM14_0601	CP001363.1	CDS	572673	573689	+	sfbB	putative ABC-type transport system ATPase component	similar to Escherichia coli ATP-binding component of a transporter (AAC73310.1): cell division protein	1	1	-0.0180036	0.997538
3735	ACGGTACTAAGCGTCACCCAA	CP001363	573762	-	STM14_0602	CP001363.1	CDS	573682	574341	+	sfbC	putative ABC transporter permease component	similar to Escherichia coli putative transport system permease protein (AAC73309.1): binding-protein-dependent	1	1	-0.288053	0.969333
725	ACGGTCATGCTGGGTCAGATA	CP001363	573762	-	STM14_0602	CP001363.1	CDS	573682	574341	+	sfbC	putative ABC transporter permease component	similar to Escherichia coli putative transport system permease protein (AAC73309.1): binding-protein-dependent	1	1	0.108326	0.993272
2570	CCAGCACCGAACTCATTCTGG	CP001363	575439	+	STM14_0603	CP001363.1	CDS	574380	575474	-	ybbB	tRNA 2-selenouridine synthase	catalyzes the selenophosphate-dependent transfer of selenium from selenophosphate for conversion of 2-thiouridine to 2-selenouridine at the wobble position in tRNA	1	2	-0.273362	0.964188
4095	CCCAAACGATATAGACGAACC	CP001363	575445	+	STM14_0603	CP001363.1	CDS	574380	575474	-	ybbB	tRNA 2-selenouridine synthase	catalyzes the selenophosphate-dependent transfer of selenium from selenophosphate for conversion of 2-thiouridine to 2-selenouridine at the wobble position in tRNA	1	2	0.952122	0.743602
2872	GATCCGTGAAATTCACTAATG	CP001363	575445	+	STM14_0603	CP001363.1	CDS	574380	575474	-	ybbB	tRNA 2-selenouridine synthase	catalyzes the selenophosphate-dependent transfer of selenium from selenophosphate for conversion of 2-thiouridine to 2-selenouridine at the wobble position in tRNA	1	2	-0.85879	0.86061
1437	CTCAGGGCATCCCCATATTTC	CP001363	576441	+	STM14_0604	CP001363.1	CDS	575544	576470	-	ybbS	DNA-binding transcriptional activator AllS	activator of the allDC-ylbA operon involved in allantoin utilization	0	1	-1.22558	0.700625
4199	CCTTGCTTACATACGCACCGC	CP001363	576726	-	STM14_0605	CP001363.1	CDS	576697	577179	+	allA	ureidoglycolate hydrolase	catalyzes the formation of glyoxylate from (S)-ureidoglycolate	1	1	0.680801	0.798967
58	AAAAGCCATTATCTCGAATTT	CP001363	576726	-	STM14_0605	CP001363.1	CDS	576697	577179	+	allA	ureidoglycolate hydrolase	catalyzes the formation of glyoxylate from (S)-ureidoglycolate	1	1	1.55779	NA
4692	GTGAAACCCTACTACAGACAC	CP001363	577287	-	STM14_0606	CP001363.1	CDS	577258	578076	+	allR	DNA-binding transcriptional repressor AllR	regulates operons involved in the utilization of allantoin	1	1	-2.36042	0.699205
984	TATTTACCATGGTGCCGAGAC	CP001363	577287	-	STM14_0606	CP001363.1	CDS	577258	578076	+	allR	DNA-binding transcriptional repressor AllR	regulates operons involved in the utilization of allantoin	1	1	-0.738641	0.924896
3418	ACCACAACGTTACACACCTTC	CP001363	578190	-	STM14_0607	CP001363.1	CDS	578161	579942	+	gcl	glyoxylate carboligase	catalyzes the formation of 2-hydroxy-3-oxopropanoate (tartronate semialdehyde) from two molecules of glyoxylate	1	1	-1.24789	0.796136
2735	CGGATACAGAAGCACTATAAA	CP001363	578190	-	STM14_0607	CP001363.1	CDS	578161	579942	+	gcl	glyoxylate carboligase	catalyzes the formation of 2-hydroxy-3-oxopropanoate (tartronate semialdehyde) from two molecules of glyoxylate	1	1	-1.54816	NA
2580	ACATATTACATATCAACGTTC	CP001363	579984	-	STM14_0608	CP001363.1	CDS	579955	580731	+	gip	hydroxypyruvate isomerase	similar to Escherichia coli glyoxylate-induced protein (AAC73610.1)	1	1	-2.15686	0.602572
3312	CTCACAATAGCACAAAGTAAT	CP001363	579984	-	STM14_0608	CP001363.1	CDS	579955	580731	+	gip	hydroxypyruvate isomerase	similar to Escherichia coli glyoxylate-induced protein (AAC73610.1)	1	1	0.0304855	NA
5044	CTATTAGCAGGGGTGGCCCTC	CP001363	580861	-	STM14_0609	CP001363.1	CDS	580832	581710	+	glxR	tartronic semialdehyde reductase	similar to Escherichia coli putative oxidoreductase (AAC73611.1)	1	0	-2.54306	0.53481
1742	CTCTAAGCCCGAGGTAAGACC	CP001363	581805	-	STM14_0610	CP001363.1	CDS	581776	583023	+		putative permease	similar to Escherichia coli putative transport protein: cryptic: joins former yjiZ and yjjL (AAC77312.1)	1	1	2.61977	0.519022
4612	CACGCCTACGGATTCTTACTC	CP001363	581805	-	STM14_0610	CP001363.1	CDS	581776	583023	+		putative permease	similar to Escherichia coli putative transport protein: cryptic: joins former yjiZ and yjjL (AAC77312.1)	1	1	0.961585	0.901239
5339	GGCGCTCCAGTTGCCCTGGGC	CP001363	583128	-	STM14_0611	CP001363.1	CDS	583099	583353	+	ybbV	putative cytoplasmic protein		1	0	-1.14817	0.863846
4719	TACGTAATTATCCTCGGCTAC	CP001363	583289	-	STM14_0612	CP001363.1	CDS	583260	584573	+	allP	allantoin permease	similar to Escherichia coli putative transport protein (AAC73613.1): NCS1 family	1	0	-0.29345	0.983362
1040	CACGAACCTCGAACTGCTAAA	CP001363	584681	-	STM14_0613	CP001363.1	CDS	584652	586013	+	allB	allantoinase	Plays a crucial role on both purine and pyrimidine metabolism	1	1	0.950915	0.852939
3226	CGTACGCCGGAGACGAGTGAA	CP001363	584681	-	STM14_0613	CP001363.1	CDS	584652	586013	+	allB	allantoinase	Plays a crucial role on both purine and pyrimidine metabolism	1	1	-0.621845	0.896454
4109	ACAAGTCCCCACACTAACCCC	CP001363	586101	-	STM14_0614	CP001363.1	CDS	586072	587370	+	ybbY	putative purine permease YbbY	similar to Escherichia coli putative transport (AAC73615.1)	1	0	0.557294	0.923702
1105	CGTATGTGCTTCTTATAGCCG	CP001363	587422	-	STM14_0615	CP001363.1	CDS	587393	588541	+	glxK	glycerate kinase II		1	1	0.37154	0.957365
3984	AGGGACAGCTGAATCAAAACA	CP001363	587422	-	STM14_0615	CP001363.1	CDS	587393	588541	+	glxK	glycerate kinase II		1	1	0.110693	0.983362
5089	CGGTACAAGTAGAAACGGGTT	CP001363	589377	+	STM14_0616	CP001363.1	CDS	588621	589406	-	ylbA	hypothetical protein		1	0	3.21338	0.478485
3980	AACGGCCCCACACCCAACGCA	CP001363	590623	+	STM14_0617	CP001363.1	CDS	589417	590652	-	allC	allantoate amidohydrolase	allantoate amidohydrolase and N-carbamoyl-L-amino acid amidohydrolase are very similar: the allantoate amidohydrolase from Escherichia coli forms a dimer and binds zinc ions for catalytic activity and catalyzes the conversion of allantoate to (S)-ureidoglycolate and ammonia: carbamoyl amidohydrolase from Bacillus sp. converts N-carbamoyl amino acids to amino acids%2C ammonia%2C and carbon dioxide	1	0	-0.535747	0.941679
6147	GAGAAAACAACAATAACGTTG	CP001363	591686	+	STM14_0618	CP001363.1	CDS	590674	591723	-	allD	ureidoglycolate dehydrogenase	similar to Escherichia coli putative malate dehydrogenase (AAC73619.1)	2	0	-1.25202	NA
6169	AAGCCGGACTGTACTGGACCG	CP001363	591694	+	STM14_0618	CP001363.1	CDS	590674	591723	-	allD	ureidoglycolate dehydrogenase	similar to Escherichia coli putative malate dehydrogenase (AAC73619.1)	2	0	-0.771495	0.888174
1052	GAACATTCGCGTTCCTGCTAA	CP001363	592083	-	STM14_0619	CP001363.1	CDS	592054	593718	+	fdrA	membrane protein FdrA	multicopy suppressor of dominant negative ftsH mutations	0	1	0.381331	0.923882
5336	CCTGACCCGTCAAAGGACCTA	CP001363	593757	-	STM14_0620	CP001363.1	CDS	593728	594987	+	ylbE	putative cytoplasmic protein		1	1	-2.82067	0.32184
1197	CTTCCACCCAGCACTCAGATC	CP001363	593757	-	STM14_0620	CP001363.1	CDS	593728	594987	+	ylbE	putative cytoplasmic protein		1	1	0.375198	0.976536
5243	GCCCAAGCACATCCATTGTCA	CP001363	595028	-	STM14_0621	CP001363.1	CDS	594999	595808	+	ylbF	putative cytoplasmic protein	similar to Escherichia coli putative carboxylase (AAC73622.1)	1	1	0.655852	0.953999
2605	ACTTAGCCGGGTCTACCAACA	CP001363	595028	-	STM14_0621	CP001363.1	CDS	594999	595808	+	ylbF	putative cytoplasmic protein	similar to Escherichia coli putative carboxylase (AAC73622.1)	1	1	-3.51766	NA
53	GAACGACCCAGAATAAGGACA	CP001363	595841	-	STM14_0622	CP001363.1	CDS	595812	596705	+	arcC	carbamate kinase	forms a homodimer: may be used to synthesize carbomyl phosphate from ATP and carbamate	1	1	-0.413609	0.925072
3863	CTGGGGGACAATCGAACTCCA	CP001363	595841	-	STM14_0622	CP001363.1	CDS	595812	596705	+	arcC	carbamate kinase	forms a homodimer: may be used to synthesize carbomyl phosphate from ATP and carbamate	1	1	0.272963	0.941095
707	AAACCGTTCACCATACCTGAT	CP001363	597784	+	STM14_0623	CP001363.1	CDS	596746	597813	-	purK	phosphoribosylaminoimidazole carboxylase ATPase subunit	With PurE catalyzes the conversion of aminoimidazole ribonucleotide to carboxyaminoimidazole ribonucleotide in the de novo purine nucleotide biosynthetic pathway	1	1	0.641502	0.912238
4365	CACCCCACTGAGACTTCCCGG	CP001363	597784	+	STM14_0623	CP001363.1	CDS	596746	597813	-	purK	phosphoribosylaminoimidazole carboxylase ATPase subunit	With PurE catalyzes the conversion of aminoimidazole ribonucleotide to carboxyaminoimidazole ribonucleotide in the de novo purine nucleotide biosynthetic pathway	1	1	0.470879	0.931711
1466	CCGCTAACGTTCGGTACTACG	CP001363	598290	+	STM14_0624	CP001363.1	CDS	597810	598319	-	purE	phosphoribosylaminoimidazole carboxylase catalytic subunit	Catalyzes a step in the de novo purine nucleotide biosynthetic pathway	1	1	-0.796666	0.912238
3133	AACTGGGCACCTTCAATCCCT	CP001363	598290	+	STM14_0624	CP001363.1	CDS	597810	598319	-	purE	phosphoribosylaminoimidazole carboxylase catalytic subunit	Catalyzes a step in the de novo purine nucleotide biosynthetic pathway	1	1	-0.360384	0.915386
3736	TCGAAATTACATAACGCTTTC	CP001363	602053	+	STM14_0628	CP001363.1	CDS	601258	602082	-		putative outer membrane protein		1	0	0.707115	0.912238
3478	AGAAAACCCGACATCGTAGCC	CP001363	602487	+	STM14_0629	CP001363.1	CDS	602079	602516	-		putative inner membrane protein		1	0	-0.550029	0.879016
5235	ATCGACACCCATTCTCACCAC	CP001363	603025	+	STM14_0630	CP001363.1	CDS	602509	603054	-	ybcI	putative membrane-bound metal-dependent hydrolase		1	0	0.475345	0.974006
451	CGACCTACTCACCCACGGGCT	CP001363	603365	+	STM14_0631	CP001363.1	CDS	603182	603394	-	ybcJ	hypothetical protein		1	1	1.60048	0.249977
3883	GGTCCAAAGCACATCAATATC	CP001363	603365	+	STM14_0631	CP001363.1	CDS	603182	603394	-	ybcJ	hypothetical protein		1	1	0.119131	0.986444
3531	ATGGCCCAAGTGGGATAACAC	CP001363	604853	-	STM14_0635	CP001363.1	CDS	604824	605366	+	fimA	fimbrin	type-1 fimbrial protein: A chain precursor: type-1A pilin (SW:FM1A_SALTY): major type 1 subunit	1	1	-0.228309	0.964106
2804	CGCCTAGAGAGGCATATCGAC	CP001363	604853	-	STM14_0635	CP001363.1	CDS	604824	605366	+	fimA	fimbrin	type-1 fimbrial protein: A chain precursor: type-1A pilin (SW:FM1A_SALTY): major type 1 subunit	1	1	1.10273	NA
2521	GGCGACCCCCTGTAGCGTAAC	CP001363	605471	-	STM14_0636	CP001363.1	CDS	605442	605975	+	fimI	fimbrial protein	fimbrin-like protein FimI (SW:FIMI_SALTY)	1	1	-3.23968	NA
5464	GAAAAACACGAAACAAAATAC	CP001363	605471	-	STM14_0636	CP001363.1	CDS	605442	605975	+	fimI	fimbrial protein	fimbrin-like protein FimI (SW:FIMI_SALTY)	1	1	-2.20551	NA
339	TACCCCGTCCGGCCGTCCCTC	CP001363	606048	-	STM14_0637	CP001363.1	CDS	606019	606711	+	fimC	periplasmic chaperone	chaperone protein FimC precursor (SW:FIMC_SALTY): required for type 1 fimbriae	1	1	0.549822	0.895723
4407	ACTGCCCATCACACAGCAGAT	CP001363	606048	-	STM14_0637	CP001363.1	CDS	606019	606711	+	fimC	periplasmic chaperone	chaperone protein FimC precursor (SW:FIMC_SALTY): required for type 1 fimbriae	1	1	0.396649	0.957117
5796	AAGATTCATGCTGCACCGCGC	CP001363	606771	-	STM14_0638	CP001363.1	CDS	606742	609354	+	fimD	outer membrane usher protein precursor	outer membrane usher protein FimD precursor (SW:FIMD_SALTY)	1	1	0.579582	0.833803
775	CATTTCCACTCACCTCGTTAA	CP001363	606771	-	STM14_0638	CP001363.1	CDS	606742	609354	+	fimD	outer membrane usher protein precursor	outer membrane usher protein FimD precursor (SW:FIMD_SALTY)	1	1	-0.390371	0.957117
4487	TATGCTATAATGTCATACGTA	CP001363	609398	-	STM14_0639	CP001363.1	CDS	609369	610376	+	fimH	minor fimbrial subunit	FIMH protein precursor (SW:FIMH_SALTY)	1	1	1.35198	0.569853
1446	ACATAGAGCCCTAGTCATATA	CP001363	609398	-	STM14_0639	CP001363.1	CDS	609369	610376	+	fimH	minor fimbrial subunit	FIMH protein precursor (SW:FIMH_SALTY)	1	1	0.690901	0.931711
2710	ACCCCTGGAGCTGATAACTGG	CP001363	610415	-	STM14_0640	CP001363.1	CDS	610386	610904	+	fimF	putative fimbrial protein	fimbrial-like protein FimF precursor (SW:FIMF_SALTY)	1	1	-3.32189	0.774475
3682	GTTGAAATCCCGCCCCCACAT	CP001363	610415	-	STM14_0640	CP001363.1	CDS	610386	610904	+	fimF	putative fimbrial protein	fimbrial-like protein FimF precursor (SW:FIMF_SALTY)	1	1	-0.400293	0.976232
3394	ATAGTGTTGAATCTCCAATAA	CP001363	611553	+	STM14_0641	CP001363.1	CDS	610950	611582	-	fimZ	transcriptional regulator FimZ	activates the production of the major fimbrae protein FimA	1	0	-2.0703	0.700625
5808	GCCCATATCAATTCTCCAATG	CP001363	612879	+	STM14_0642	CP001363.1	CDS	612186	612908	-	fimY	putative regulatory protein	fimbriae Y protein (SW:FIMY_SALTY)	1	1	-1.10342	0.75636
230	ACCTCATGATCCGAGCAAACG	CP001363	612879	+	STM14_0642	CP001363.1	CDS	612186	612908	-	fimY	putative regulatory protein	fimbriae Y protein (SW:FIMY_SALTY)	1	1	-0.141339	0.993491
4614	CGCTTAGAAGTACCGTCACAA	CP001363	613209	+	STM14_0643	CP001363.1	CDS	612927	613238	-		hypothetical protein	putative diguanylate cyclase/phosphodiesterase domain 0	1	1	1.61967	0.218544
2542	ATTAACGCTTATTAATCAGAT	CP001363	613209	+	STM14_0643	CP001363.1	CDS	612927	613238	-		hypothetical protein	putative diguanylate cyclase/phosphodiesterase domain 0	1	1	3.49829	NA
5344	CTACAATGGCATACGACCCCT	CP001363	613967	+	STM14_0644	CP001363.1	CDS	613400	613996	-	fimW	putative fimbrial protein	fimbriae W protein (SW:FIMW_SALTY)	1	0	-2.25616	0.512942
4272	AATCAGCACGTCCCCCCGGCA	CP001363	614446	+	STM14_0648	CP001363.1	CDS	614444	615111	-			pseudogene: frameshift relative to Escherichia coli IS3 putative transposase (GB:AAC75150.1)	2	3	-1.47288	0.743602
1567	GTCTCTCTCTAAGCTGCCACT	CP001363	614446	+	STM14_0648	CP001363.1	CDS	614444	615111	-			pseudogene: frameshift relative to Escherichia coli IS3 putative transposase (GB:AAC75150.1)	2	3	1.17569	0.812689
5700	AGACACCAGGCCAGATCAAAG	CP001363	614793	+	STM14_0648	CP001363.1	CDS	614444	615111	-			pseudogene: frameshift relative to Escherichia coli IS3 putative transposase (GB:AAC75150.1)	2	3	1.17624	0.391638
452	ACCGATTTCGCCTCCGTGGCC	CP001363	614793	+	STM14_0648	CP001363.1	CDS	614444	615111	-			pseudogene: frameshift relative to Escherichia coli IS3 putative transposase (GB:AAC75150.1)	2	3	1.14124	0.419682
1227	ACTCGACCGCACCACAGAATC	CP001363	615082	+	STM14_0648	CP001363.1	CDS	614444	615111	-			pseudogene: frameshift relative to Escherichia coli IS3 putative transposase (GB:AAC75150.1)	2	3	0.562233	0.822803
1025	AACGTGCAACTCCGTTCTAAC	CP001363	617121	+	STM14_0650	CP001363.1	CDS	615498	617150	-		putative inner membrane protein		0	1	0.346083	0.961189
5678	AGATGTCGCTTTCGCAACGGC	CP001363	618028	+	STM14_0651	CP001363.1	CDS	617131	618057	-	yfdH	putative glycosyltransferase	similar to Escherichia coli putative glycan biosynthesis enzyme (AAC75410.1)	1	1	-1.13133	0.890329
1155	CGGCCATACCCACACCGCGAC	CP001363	618028	+	STM14_0651	CP001363.1	CDS	617131	618057	-	yfdH	putative glycosyltransferase	similar to Escherichia coli putative glycan biosynthesis enzyme (AAC75410.1)	1	1	-0.279175	0.969579
2976	ATACTTGCGATTAGCTATGTA	CP001363	619055	+	STM14_0654	CP001363.1	CDS	618839	619084	-			pseudogene: in-frame stop following codon 56	1	1	0.65851	0.67251
1783	TTCACAATGTAAGCTAGTTTG	CP001363	619055	+	STM14_0654	CP001363.1	CDS	618839	619084	-			pseudogene: in-frame stop following codon 56	1	1	-1.90377	0.673172
5509	CCAGGCCTGCCCGGTGCCATC	CP001363	619584	+	STM14_0655	CP001363.1	CDS	619284	619613	-		sensor kinase	similar to Escherichia coli putative 2-component sensor protein (AAC73671.1)	1	1	0.363131	0.983362
1657	ACTATACAACAGCAGAACCTC	CP001363	619584	+	STM14_0655	CP001363.1	CDS	619284	619613	-		sensor kinase	similar to Escherichia coli putative 2-component sensor protein (AAC73671.1)	1	1	-1.39764	NA
1077	TCTCCCCGGCATCGCATCACA	CP001363	619766	-	Intergen_STM14_0655_STM14_0657	CP001363.1	Intergen	619614	619951					1	1	1.06985	0.550847
4607	CGGCTGGCAGAACTTGAACAA	CP001363	619766	-	Intergen_STM14_0655_STM14_0657	CP001363.1	Intergen	619614	619951					1	1	-0.14902	0.98478
1163	ATTAAGTACACCCAGACCTAG	CP001363	620777	+	STM14_0657	CP001363.1	CDS	619952	620806	-		putative transcriptional regulator	similar to Escherichia coli putative AraC-type regulatory protein (AAC73408.1): AraC/XylS family	1	1	0.449483	0.942892
3306	TACTCAACAAGTGTGCTAACC	CP001363	620777	+	STM14_0657	CP001363.1	CDS	619952	620806	-		putative transcriptional regulator	similar to Escherichia coli putative AraC-type regulatory protein (AAC73408.1): AraC/XylS family	1	1	-0.219222	0.97516
1824	GAAGGACGGTTAAACATCTGA	CP001363	621051	-	STM14_0658	CP001363.1	CDS	621022	622347	+		pyridine nucleotide-disulfide oxidoreductase	Involved in disulfide oxidoreductase activity and electron transport	1	1	-4.11282	0.408475
3930	TATTAACCGCTCCTTTCAAGG	CP001363	621051	-	STM14_0658	CP001363.1	CDS	621022	622347	+		pyridine nucleotide-disulfide oxidoreductase	Involved in disulfide oxidoreductase activity and electron transport	1	1	0.982642	0.864514
777	GCATGGCTACAGATAGAACTC	CP001363	622533	-	STM14_0660	CP001363.1	CDS	622504	622740	+		putative periplasmic protein		1	1	0.663245	0.868062
4156	ACATAGCACCATAATCTCACC	CP001363	622533	-	STM14_0660	CP001363.1	CDS	622504	622740	+		putative periplasmic protein		1	1	0.444936	0.946355
3277	TAAAAAGCTGAGGAACACACA	CP001363	622782	-	STM14_0661	CP001363.1	CDS	622753	623313	+		putative inner membrane protein		1	1	-1.13556	0.822803
2178	TTTCCAGGGACCTCCTATACG	CP001363	622782	-	STM14_0661	CP001363.1	CDS	622753	623313	+		putative inner membrane protein		1	1	-0.149858	0.993272
1661	TCCTTATCCCGCAATATACTC	CP001363	624538	+	STM14_0662	CP001363.1	CDS	623392	624567	-		putative DNA repair ATPase		1	1	-2.71268	0.700625
4983	CTTACCGTCTCGCGTGCCACT	CP001363	624538	+	STM14_0662	CP001363.1	CDS	623392	624567	-		putative DNA repair ATPase		1	1	-0.517619	0.962479
2045	CCTACCCGAGCCAGCCATTGC	CP001363	624922	-	STM14_0663	CP001363.1	CDS	624893	626287	+	pheP	phenylalanine transporter	similar to Escherichia coli phenylalanine-specific transport system (AAC73677.1): APC family	1	1	2.2433	0.846198
4060	GTAATGCTGGAGGGATGCAGA	CP001363	624922	-	STM14_0663	CP001363.1	CDS	624893	626287	+	pheP	phenylalanine transporter	similar to Escherichia coli phenylalanine-specific transport system (AAC73677.1): APC family	1	1	-0.854668	0.87701
1334	ACCCCCCCGTCTTCTCCCCTC	CP001363	627547	+	STM14_0664	CP001363.1	CDS	626329	627576	-	ybdG	hypothetical protein	similar to Escherichia coli putative transport (AAC73678.1)	1	1	-0.887066	0.767695
4328	TTGTCACACACAAGTCCTTCT	CP001363	627547	+	STM14_0664	CP001363.1	CDS	626329	627576	-	ybdG	hypothetical protein	similar to Escherichia coli putative transport (AAC73678.1)	1	1	0.0738174	0.995163
4033	AGCCGCCTCCGTTCAACCATC	CP001363	627916	-	STM14_0666	CP001363.1	CDS	627887	629857	+	apeE	outer membrane esterase	outer membrane esterase (gi|2896133): N-acetyl phenylalanine beta-naphthyl esterase	1	1	-0.478891	0.961189
394	TGATACACACCTTCCGCTTTG	CP001363	627916	-	STM14_0666	CP001363.1	CDS	627887	629857	+	apeE	outer membrane esterase	outer membrane esterase (gi|2896133): N-acetyl phenylalanine beta-naphthyl esterase	1	1	-0.0780905	0.994254
2395	GGCACCAAGAATCATGCTACT	CP001363	630053	-	STM14_0667	CP001363.1	CDS	630024	632753	+		putative inner membrane protein		1	1	-1.7566	0.824074
3111	CCCACTACCTGGACCTCATGA	CP001363	630053	-	STM14_0667	CP001363.1	CDS	630024	632753	+		putative inner membrane protein		1	1	-0.053095	0.994139
5304	AAGCTAATTGCGGACAAATTA	CP001363	633838	+	STM14_0668	CP001363.1	CDS	632881	633867	-		putative phosphosugar isomerase	similar to Escherichia coli putative transport protein (AAC76396.1)	1	1	2.17762	0.672233
2191	CCCCGCCCGACATTATCCTTC	CP001363	633838	+	STM14_0668	CP001363.1	CDS	632881	633867	-		putative phosphosugar isomerase	similar to Escherichia coli putative transport protein (AAC76396.1)	1	1	0.634294	0.937655
3771	GCTTTTAGCACTAAAACTTTG	CP001363	634948	+	STM14_0669	CP001363.1	CDS	633934	634977	-		putative inner membrane protein	similar to Escherichia coli L-glutamine/D-fructose-6-phosphate aminotransferase (AAC76752.1)	1	0	-0.957168	0.899452
3094	GTGGGTCGTCAAAATTCACAA	CP001363	635835	+	STM14_0670	CP001363.1	CDS	635010	635864	-		putative PTS system mannose-specific enzyme IID	similar to Escherichia coli PTS enzyme IID: mannose-specific (AAC74889.1)	1	1	-3.48389	0.0106603
1913	CAGTGGTCCATACAATGAAAT	CP001363	635835	+	STM14_0670	CP001363.1	CDS	635010	635864	-		putative PTS system mannose-specific enzyme IID	similar to Escherichia coli PTS enzyme IID: mannose-specific (AAC74889.1)	1	1	-2.76169	0.687872
2091	GCCTCATACCGGCCAGAGGCA	CP001363	636581	+	STM14_0671	CP001363.1	CDS	635867	636610	-		putative inner membrane protein	similar to Escherichia coli PTS enzyme IIC: mannose-specific (AAC74888.1)	1	1	2.44041	0.62034
3715	ACGTGACAGCCTAATACACCC	CP001363	636581	+	STM14_0671	CP001363.1	CDS	635867	636610	-		putative inner membrane protein	similar to Escherichia coli PTS enzyme IIC: mannose-specific (AAC74888.1)	1	1	0.857633	0.756695
2321	CCCAACCCATCCCGCCAGGCA	CP001363	637066	+	STM14_0672	CP001363.1	CDS	636625	637095	-		putative PTS system mannose-specific enzyme IIAB	similar to Escherichia coli PTS enzyme IIAB%2C mannose-specific (AAC74887.1)	0	1	-1.4807	0.743602
2055	TATATACAATCTCCATTCAGC	CP001363	637493	+	STM14_0673	CP001363.1	CDS	637073	637522	-		putative PTS system mannose-specific enzyme IIAB	similar to Escherichia coli PTS enzyme IIAB: mannose-specific (AAC74887.1)	1	1	-1.73529	0.894247
5605	CACTAATACAAGCCTTCGATT	CP001363	637493	+	STM14_0673	CP001363.1	CDS	637073	637522	-		putative PTS system mannose-specific enzyme IIAB	similar to Escherichia coli PTS enzyme IIAB: mannose-specific (AAC74887.1)	1	1	0.0608217	0.996492
5436	AACCCAAAACGACGCTGTACA	CP001363	638346	+	STM14_0674	CP001363.1	CDS	637722	638375	-	nfnB	dihydropteridine reductase	catalyzes the reduction of nitroaromatic compounds such as nitrofurazone%2C quinones and the anti-tumor agent CB1954: NAD(P)H-dependent: oxygen insensitive	1	0	-3.04509	0.439784
1344	GCCAGCACCTGCAGCATTTAC	CP001363	638811	+	STM14_0675	CP001363.1	CDS	638472	638840	-	ybdF	hypothetical protein		0	1	0.135412	0.978863
3480	AGCGTCTTATGTCCTTCCTCA	CP001363	639392	+	STM14_0676	CP001363.1	CDS	638840	639421	-		putative regulatory protein		1	1	1.31253	0.743602
1173	AAACCCCAGGCAGTTGATTAG	CP001363	639392	+	STM14_0676	CP001363.1	CDS	638840	639421	-		putative regulatory protein		1	1	0.235561	0.983362
4308	CGGCTGCTCCATATTTTAAAC	CP001363	639739	-	STM14_0678	CP001363.1	CDS	639710	640051	+		putative regulatory protein	resistance against oxidative stress protein A (gi|9885772)	1	0	-0.070331	0.992686
1576	AAGGCACTATCATTGATCTGA	CP001363	640276	+	STM14_0679	CP001363.1	CDS	640057	640305	-	ybdJ	putative inner membrane protein		1	1	-1.63886	0.560447
5477	ACGCCGACGCCGCCGCGGTGC	CP001363	640276	+	STM14_0679	CP001363.1	CDS	640057	640305	-	ybdJ	putative inner membrane protein		1	1	-2.58833	0.647718
1165	ATGAGAGACTGAGTCTACTCA	CP001363	641461	+	STM14_0680	CP001363.1	CDS	640372	641490	-	ybdK	carboxylate-amine ligase	ATP-dependent: carboxylate-amine ligase with weak glutamate--cysteine ligase activity	1	1	0.588925	0.743602
4432	TTAACTCTTAACGACATTCTT	CP001363	641461	+	STM14_0680	CP001363.1	CDS	640372	641490	-	ybdK	carboxylate-amine ligase	ATP-dependent: carboxylate-amine ligase with weak glutamate--cysteine ligase activity	1	1	0.549865	0.956009
3163	TCAGCACCACTCTAAGCAAAA	CP001363	642177	+	STM14_0681	CP001363.1	CDS	641502	642206	-	entD	phosphopantetheinyltransferase component of enterobactin synthase multienzyme complex	similar to Escherichia coli enterochelin synthetase component D (AAC73684.1): phoshpantetheinyltransferase	1	1	1.20127	0.518809
1246	GTACCATCCCCGAAGTACCTT	CP001363	642177	+	STM14_0681	CP001363.1	CDS	641502	642206	-	entD	phosphopantetheinyltransferase component of enterobactin synthase multienzyme complex	similar to Escherichia coli enterochelin synthetase component D (AAC73684.1): phoshpantetheinyltransferase	1	1	0.576504	0.961189
295	TGTAAAAGTCCCCACACGACA	CP001363	644478	+	STM14_0682	CP001363.1	CDS	642252	644507	-	fepA	outer membrane receptor FepA	Fep: Cbt: Cbr: FeuB: FepA: PfeA: IroN: BfeA: outer membrane receptor of ferric enterobactin and colicins B and D: interacts with the TonB-ExbBD complex which catalyzes the translocation of the siderophore to the periplasmic space	1	1	0.270657	0.957117
5107	TCGGAAGTGCAAGGGCCTCGA	CP001363	644478	+	STM14_0682	CP001363.1	CDS	642252	644507	-	fepA	outer membrane receptor FepA	Fep: Cbt: Cbr: FeuB: FepA: PfeA: IroN: BfeA: outer membrane receptor of ferric enterobactin and colicins B and D: interacts with the TonB-ExbBD complex which catalyzes the translocation of the siderophore to the periplasmic space	1	1	1.54324	NA
184	AACTCTCTAAAGATATCGGGA	CP001363	644725	-	STM14_0684	CP001363.1	CDS	644696	645910	+	fes	enterobactin/ferric enterobactin esterase	similar to Escherichia coli enterochelin esterase (AAC73686.1)	1	1	0.6026	0.888174
3642	TCGCCGACACGAAGGTCAGTA	CP001363	644725	-	STM14_0684	CP001363.1	CDS	644696	645910	+	fes	enterobactin/ferric enterobactin esterase	similar to Escherichia coli enterochelin esterase (AAC73686.1)	1	1	-0.314728	0.982627
3382	ACTTTCACTACCCCGTCACAC	CP001363	645970	-	STM14_0685	CP001363.1	CDS	645941	646159	+	ybdZ	putative cytoplasmic protein		1	0	0.269259	0.982627
3947	ACACGACAGTCATTCGTAACA	CP001363	646185	-	STM14_0686	CP001363.1	CDS	646156	650040	+	entF	enterobactin synthase subunit F	with EntB%2C EntD%2C and EntE forms the multienzyme complex enterobactin synthase: EntF is the serine activating enzyme which catalyzes the formation of the amide and ester bonds of the cyclic enterobactin	1	1	0.491687	0.894753
1249	CAGAAGATCAACCCGACTCCA	CP001363	646185	-	STM14_0686	CP001363.1	CDS	646156	650040	+	entF	enterobactin synthase subunit F	with EntB%2C EntD%2C and EntE forms the multienzyme complex enterobactin synthase: EntF is the serine activating enzyme which catalyzes the formation of the amide and ester bonds of the cyclic enterobactin	1	1	-0.292137	0.971444
4900	TTACCAGCACACCTTTGGGAA	CP001363	650319	-	STM14_0687	CP001363.1	CDS	650290	651426	+	fepE	ferric enterobactin transport protein FepE	part of the ferric enterobactin transport system: necessary for enetrobactin uptake	1	1	-1.24429	0.888174
387	CCCATTCTCCCCCTAACCCAG	CP001363	650319	-	STM14_0687	CP001363.1	CDS	650290	651426	+	fepE	ferric enterobactin transport protein FepE	part of the ferric enterobactin transport system: necessary for enetrobactin uptake	1	1	-0.407221	0.957365
666	ACCACCGTAGCAAGAAAAGAA	CP001363	654406	-	STM14_0691	CP001363.1	CDS	654377	655621	+	ybdA	enterobactin exporter EntS	protein p43: inner membrane protein that exports enterobactin to the periplasmic space: member of the major facilitator superfamily (MFS) of transporters	1	1	-0.572094	0.86599
3909	CCAATGAAGTTACTCTAGGCC	CP001363	654406	-	STM14_0691	CP001363.1	CDS	654377	655621	+	ybdA	enterobactin exporter EntS	protein p43: inner membrane protein that exports enterobactin to the periplasmic space: member of the major facilitator superfamily (MFS) of transporters	1	1	-0.477121	NA
807	ATCATGGACCACGGTAAGCGT	CP001363	656978	-	STM14_0693	CP001363.1	CDS	656949	658124	+	entC	isochorismate synthase	synthesizes isochorismate acid from chorismate	0	1	2.04148	0.404868
3345	CCCCTAATTATCTCTCACGTT	CP001363	658163	-	STM14_0694	CP001363.1	CDS	658134	659744	+	entE	enterobactin synthase subunit E	bifunctional 2%2C3-dihydroxybenzoate-AMP ligase/S-dihydroxybenzoyltransferase: activates the carboxylate group of 2%2C3-dihydroxy-benzoate forming (2%2C3-dihydroxybenzoyl)adenylate then catalyzes the acylation of holo-entB with 2%2C3-dihydroxy-benzoate adenylate	1	1	1.04244	0.761982
889	GGGGCTATGAACCATATTTGC	CP001363	658163	-	STM14_0694	CP001363.1	CDS	658134	659744	+	entE	enterobactin synthase subunit E	bifunctional 2%2C3-dihydroxybenzoate-AMP ligase/S-dihydroxybenzoyltransferase: activates the carboxylate group of 2%2C3-dihydroxy-benzoate forming (2%2C3-dihydroxybenzoyl)adenylate then catalyzes the acylation of holo-entB with 2%2C3-dihydroxy-benzoate adenylate	1	1	-0.807585	0.893182
705	CCGTCATAACCGGCAGTAAGA	CP001363	659787	-	STM14_0695	CP001363.1	CDS	659758	660615	+	entB	2%2C3-dihydro-2%2C3-dihydroxybenzoate synthetase	similar to Escherichia coli 2%2C3-dihydro-2%2C3-dihydroxybenzoate synthetase: isochroismatase (AAC73696.1)	1	1	1.42698	0.630558
5848	ACATCCACCTGGCAGCAGGCG	CP001363	659787	-	STM14_0695	CP001363.1	CDS	659758	660615	+	entB	2%2C3-dihydro-2%2C3-dihydroxybenzoate synthetase	similar to Escherichia coli 2%2C3-dihydro-2%2C3-dihydroxybenzoate synthetase: isochroismatase (AAC73696.1)	1	1	-1.53816	0.752956
2360	TTTCAGGCAAGTTGTACCAAG	CP001363	660644	-	STM14_0696	CP001363.1	CDS	660615	661370	+	entA	2%2C3-dihydroxybenzoate-2%2C3-dehydrogenase	catalyzes the formation of 2%2C3-dihydroxybenzoate from 2%2C3-dihydro-2%2C3-dihydroxybenzoate: involved in the biosynthesis of siderophores%2C enterobactin%2C bacillibactin or vibriobactin	1	1	-1.22214	0.915067
3779	CTTCAGTTCAAACCGCGCCTA	CP001363	660644	-	STM14_0696	CP001363.1	CDS	660615	661370	+	entA	2%2C3-dihydroxybenzoate-2%2C3-dehydrogenase	catalyzes the formation of 2%2C3-dihydroxybenzoate from 2%2C3-dihydro-2%2C3-dihydroxybenzoate: involved in the biosynthesis of siderophores%2C enterobactin%2C bacillibactin or vibriobactin	1	1	-0.247899	0.978546
3271	CTCCGAACCTACATGTTAAAC	CP001363	661402	-	STM14_0697	CP001363.1	CDS	661373	661786	+	ybdB	hypothetical protein	possibly involved in aromatic compounds catabolism: PaaI	1	1	-1.67727	0.457532
200	TTATCAACCCATTTACCTCCC	CP001363	661402	-	STM14_0697	CP001363.1	CDS	661373	661786	+	ybdB	hypothetical protein	possibly involved in aromatic compounds catabolism: PaaI	1	1	1.31881	0.683919
5006	CAAGACCAAGGAAAACAGCCA	CP001363	664166	-	STM14_0700	CP001363.1	CDS	664137	664334	+	ybdD	putative cytoplasmic protein		1	1	-2.62746	0.535772
532	ACCGTCGCGCACATATTACCG	CP001363	664166	-	STM14_0700	CP001363.1	CDS	664137	664334	+	ybdD	putative cytoplasmic protein		1	1	-0.872501	0.890329
2860	AACACGTGAACCTATAAAGGA	CP001363	665422	+	STM14_0701	CP001363.1	CDS	664370	665458	-	ybdH	hypothetical protein	member of the iron-containing alcohol dehydrogenase family: unknown function	1	2	-0.564012	0.923702
2854	ACCAAGTTAAACGAGCTGCAA	CP001363	665429	+	STM14_0701	CP001363.1	CDS	664370	665458	-	ybdH	hypothetical protein	member of the iron-containing alcohol dehydrogenase family: unknown function	1	2	-2.02906	0.375765
3061	CGTTGCACTAACGAACAGAAC	CP001363	665429	+	STM14_0701	CP001363.1	CDS	664370	665458	-	ybdH	hypothetical protein	member of the iron-containing alcohol dehydrogenase family: unknown function	1	2	0.678353	0.719488
597	CAGCACTACACCGTCCCCGCG	CP001363	665614	-	STM14_0702	CP001363.1	CDS	665585	666745	+	ybdL	putative aminotransferase	catalyzes the transfer of an amino moiety	1	1	1.89403	0.391638
3661	CCGCGAGCTCTAGACCGATTG	CP001363	665614	-	STM14_0702	CP001363.1	CDS	665585	666745	+	ybdL	putative aminotransferase	catalyzes the transfer of an amino moiety	1	1	0.160575	NA
3888	GGAGAAGAGCGACCCTGAGTT	CP001363	667334	+	STM14_0703	CP001363.1	CDS	666746	667363	-	ybdM	putative transcriptional regulator		1	1	-0.560907	0.910833
1577	TCGTCTAACGTAAGTACTGAT	CP001363	667334	+	STM14_0703	CP001363.1	CDS	666746	667363	-	ybdM	putative transcriptional regulator		1	1	-0.20602	0.98478
3214	GTGACCGACGTGATAAACGGT	CP001363	669610	+	STM14_0705	CP001363.1	CDS	668737	669639	-	ybdO	putative transcriptional regulator	similar to Escherichia coli putative transcriptional regulator LysR-type (AAC73704.1): LysR family	1	1	-0.236555	0.964106
1056	ATGAACCACGTAGACTTCGTT	CP001363	669610	+	STM14_0705	CP001363.1	CDS	668737	669639	-	ybdO	putative transcriptional regulator	similar to Escherichia coli putative transcriptional regulator LysR-type (AAC73704.1): LysR family	1	1	-0.179175	0.971444
3766	TGACAAAACGAACTTACTAGT	CP001363	673874	-	STM14_0709	CP001363.1	CDS	673845	674405	+		putative anaerobic dehydrogenase component	similar to Escherichia coli putative oxidoreductase component (AAC74663.1)	1	1	-1.28429	0.912238
2604	AACCCCATTTTAACGGACACT	CP001363	673874	-	STM14_0709	CP001363.1	CDS	673845	674405	+		putative anaerobic dehydrogenase component	similar to Escherichia coli putative oxidoreductase component (AAC74663.1)	1	1	0.0412736	NA
1033	GGCTAAAGCCCCTCTAGCTCT	CP001363	674427	-	STM14_0710	CP001363.1	CDS	674398	676677	+		putative oxidoreductase protein	similar to Escherichia coli putative oxidoreductase: major subunit (AAC74659.1)	0	1	-0.0592061	0.992686
1500	CCAACGCAATGAATAAGGGCA	CP001363	676703	-	STM14_0711	CP001363.1	CDS	676674	677033	+		molybdopterin-containing oxidoreductase iron-sulfur subunit		1	1	0.816383	0.53481
2989	ACGGTTTGGCGGCCCCCACCA	CP001363	676703	-	STM14_0711	CP001363.1	CDS	676674	677033	+		molybdopterin-containing oxidoreductase iron-sulfur subunit		1	1	0.0866761	0.983362
4749	CTATCACCAACCCGTCGCAGC	CP001363	677062	-	STM14_0712	CP001363.1	CDS	677033	677800	+		putative hydrogenase protein	similar to Escherichia coli putative DMSO reductase anchor subunit (AAC74662.1)	1	1	1.08423	0.64277
1076	GAGTCTCATAGCACACAGAAC	CP001363	677062	-	STM14_0712	CP001363.1	CDS	677033	677800	+		putative hydrogenase protein	similar to Escherichia coli putative DMSO reductase anchor subunit (AAC74662.1)	1	1	0.804247	0.700625
3059	CCTTTCTTTTACGCAAAGCTA	CP001363	678267	+	STM14_0714	CP001363.1	CDS	678228	678434	+		hypothetical protein		1	1	0.590783	0.755496
956	CCGCATATCCCGGCGAACAAC	CP001363	678267	+	STM14_0714	CP001363.1	CDS	678228	678434	+		hypothetical protein		1	1	-0.442271	0.869319
5198	CCCTCACCTCTGCAAGATCTC	CP001363	678548	-	STM14_0716	CP001363.1	CDS	678519	679757	+	ybdR	putative dehydrogenase	similar to Escherichia coli putative oxidoreductase (AAC73709.1)	1	0	-3.50246	0.480857
172	TCGGAAGTTGAATCATGTACA	CP001363	680221	+	STM14_0717	CP001363.1	CDS	679840	680250	-	rnk	nucleoside diphosphate kinase regulator	Regulates the synthesis of nucleoside triphosphates for nucleic acid synthesis%2C CTP for lipid synthesis%2C and GTP for protein elongation	1	1	1.48874	0.642477
3414	TTACCGAATACCAGGGCGCAA	CP001363	680221	+	STM14_0717	CP001363.1	CDS	679840	680250	-	rnk	nucleoside diphosphate kinase regulator	Regulates the synthesis of nucleoside triphosphates for nucleic acid synthesis%2C CTP for lipid synthesis%2C and GTP for protein elongation	1	1	0.732206	0.888174
1946	CTGAGGCTCGGAAGTACAGGC	CP001363	681262	+	STM14_0718	CP001363.1	CDS	680485	681291	-	rna	ribonuclease I	similar to Escherichia coli RNase I: cleaves phosphodiester bond between any two nucleotides (AAC73712.1)	0	1	-4.2574	0.43631
774	ATACATCTGGTACCGCCTTAA	CP001363	682835	+	STM14_0719	CP001363.1	CDS	681401	682864	-	citT	citrate/succinate transport antiport protein	similar to Escherichia coli putative membrane protein (AAC73713.1): DASS family	1	1	0.669651	0.87014
3107	AAAATACCAATAGGTTCTATG	CP001363	682835	+	STM14_0719	CP001363.1	CDS	681401	682864	-	citT	citrate/succinate transport antiport protein	similar to Escherichia coli putative membrane protein (AAC73713.1): DASS family	1	1	0.051867	0.994254
2155	ACCTAATGTTAACAAGCCATG	CP001363	683769	+	STM14_0720	CP001363.1	CDS	682902	683798	-	citG	triphosphoribosyl-dephospho-CoA synthase	catalyzes the formation of 2'-(5''-triphosphoribosyl)-3'-dephospho-CoA from ATP and 3-dephospho-CoA	1	1	-3.39519	0.489889
3099	TGATACCGTGTCTGCCACGCC	CP001363	683769	+	STM14_0720	CP001363.1	CDS	682902	683798	-	citG	triphosphoribosyl-dephospho-CoA synthase	catalyzes the formation of 2'-(5''-triphosphoribosyl)-3'-dephospho-CoA from ATP and 3-dephospho-CoA	1	1	0.442417	0.826211
1061	GCTAACCTGGAACCAACCGCT	CP001363	684292	+	STM14_0721	CP001363.1	CDS	683770	684321	-	citX	2'-(5''-triphosphoribosyl)-3'-dephospho-CoA:apo- citrate lyase	2'-(5''-phosphoribosyl)-3'-dephospho-CoA transferase: holo-citrate lyase synthase: CitG forms the prosthetic group precursor 2'-(5''-triphosphoribosyl)-3'-dephospho-CoA which is then transferred to apo-ACP by CitX to produce holo-ACP and pyrophosphate	1	1	0.343402	0.894666
5922	AGCAATACTTTACGACTCTAT	CP001363	684292	+	STM14_0721	CP001363.1	CDS	683770	684321	-	citX	2'-(5''-triphosphoribosyl)-3'-dephospho-CoA:apo- citrate lyase	2'-(5''-phosphoribosyl)-3'-dephospho-CoA transferase: holo-citrate lyase synthase: CitG forms the prosthetic group precursor 2'-(5''-triphosphoribosyl)-3'-dephospho-CoA which is then transferred to apo-ACP by CitX to produce holo-ACP and pyrophosphate	1	1	-1.06647	NA
907	GTCCCACCACTTAACCCAGTC	CP001363	685825	+	STM14_0722	CP001363.1	CDS	684325	685854	-	citF	citrate lyase alpha chain/citrate-ACP transferase	similar to Escherichia coli citrate lyase alpha chain (AAC73716.1)	1	1	-0.545776	0.937214
3228	TTTGCCAACAAAAACATTGGG	CP001363	685825	+	STM14_0722	CP001363.1	CDS	684325	685854	-	citF	citrate lyase alpha chain/citrate-ACP transferase	similar to Escherichia coli citrate lyase alpha chain (AAC73716.1)	1	1	-0.204411	0.971444
522	ATAAGGCCTACTGCAAACAAA	CP001363	686743	+	STM14_0723	CP001363.1	CDS	685864	686772	-	citE	citrate lyase beta chain	similar to Escherichia coli citrate lyase beta chain: acyl lyase subunit (AAC73717.1)	0	1	0.773502	0.716396
3485	CTCATGACATACAGTAAGGTA	CP001363	687036	+	STM14_0724	CP001363.1	CDS	686769	687065	-	citD	citrate lyase subunit gamma	acyl carrier protein: with CitE and CitF catalyzes the formation of oxaloacetate from citrate	1	0	0.118272	0.983362
3614	CCCGCGTTACGAACAACTCGT	CP001363	688109	+	STM14_0725	CP001363.1	CDS	687062	688138	-	citC	citrate lyase synthetase	similar to Escherichia coli citrate lyase synthetase: citrate (pro-3S)-lyase ligase (AAC73719.1)	1	1	0.319827	0.957117
1721	AAGAGATACCAATGAAACTTT	CP001363	688109	+	STM14_0725	CP001363.1	CDS	687062	688138	-	citC	citrate lyase synthetase	similar to Escherichia coli citrate lyase synthetase: citrate (pro-3S)-lyase ligase (AAC73719.1)	1	1	0.375739	0.977837
1378	ACGGTCCACCTTTAGCTCGTA	CP001363	690182	-	STM14_0728	CP001363.1	CDS	690153	690833	+	dpiA	two-component response regulator DpiA	regulates the expression of citAB in citrate fermentation	1	1	0.70028	0.937075
4417	TCGACTCTATTAATTACTCCT	CP001363	690182	-	STM14_0728	CP001363.1	CDS	690153	690833	+	dpiA	two-component response regulator DpiA	regulates the expression of citAB in citrate fermentation	1	1	0.0917011	0.994139
5800	CCTACGGGACAGGAACTATCA	CP001363	692680	-	STM14_0731	CP001363.1	CDS	692651	693223	+	pagP	palmitoyl transferase for Lipid A	PagP (gi|3789781)	1	1	-1.56969	0.510119
1198	AAACACCCTTAAATCGACGTG	CP001363	692680	-	STM14_0731	CP001363.1	CDS	692651	693223	+	pagP	palmitoyl transferase for Lipid A	PagP (gi|3789781)	1	1	-0.230283	0.977505
4234	CACCTCCCGATAAACTCCAGT	CP001363	693440	-	STM14_0732	CP001363.1	CDS	693411	693620	+	cspE	cold shock protein CspE	member of the CspA family: constitutively expressed RNA/ssDNA-binding protein: functions in helping cells adapt to low temperature: aids nucleic acid melting: participates in gene regulation: can act as a transcription antiterminator	1	1	-4.37003	0.136089
2868	GCCACAAGAGCGGCAACTTTC	CP001363	693440	-	STM14_0732	CP001363.1	CDS	693411	693620	+	cspE	cold shock protein CspE	member of the CspA family: constitutively expressed RNA/ssDNA-binding protein: functions in helping cells adapt to low temperature: aids nucleic acid melting: participates in gene regulation: can act as a transcription antiterminator	1	1	-2.88942	0.249977
605	GATAACATCAAGAGACCAGTT	CP001363	694032	+	STM14_0733	CP001363.1	CDS	693678	694061	-	ccrB	camphor resistance protein CrcB	may be involved in chromosome condensation: overexpression in Escherichia coli protects against decondensation by camphor: overexpressing the protein results in an increase in supercoiling	0	1	-1.4598	0.756695
4112	TGTAAATTTATATAGTCCGCT	CP001363	694181	-	STM14_0734	CP001363.1	CDS	694152	694940	+	ybeM	putative hydrolase	similar to Escherichia coli putative amidase (AAC73727.1)	1	1	0.801604	0.898325
1017	AGACACGCTCCGTTCAAGTCC	CP001363	694181	-	STM14_0734	CP001363.1	CDS	694152	694940	+	ybeM	putative hydrolase	similar to Escherichia coli putative amidase (AAC73727.1)	1	1	0.56027	0.913487
4875	TCGCGAGTTAAATCGAGGAAT	CP001363	695083	-	STM14_0736	CP001363.1	CDS	695069	695272	+	tatE	twin arginine translocase protein E	TatE: similar to TatA and found in some proteobacteria: part of system that translocates proteins with a conserved twin arginine motif across the inner membrane: capable of translocating folded substrates typically those with bound cofactors: similar to a protein import system in thylakoid membranes	1	2	-5.07458	0.0240648
352	TGAGCCCCTTCCATACACCTC	CP001363	695083	-	STM14_0736	CP001363.1	CDS	695069	695272	+	tatE	twin arginine translocase protein E	TatE: similar to TatA and found in some proteobacteria: part of system that translocates proteins with a conserved twin arginine motif across the inner membrane: capable of translocating folded substrates typically those with bound cofactors: similar to a protein import system in thylakoid membranes	1	2	0.518928	0.907887
322	TACCGGGTGCACCTACCCCGA	CP001363	695098	-	STM14_0736	CP001363.1	CDS	695069	695272	+	tatE	twin arginine translocase protein E	TatE: similar to TatA and found in some proteobacteria: part of system that translocates proteins with a conserved twin arginine motif across the inner membrane: capable of translocating folded substrates typically those with bound cofactors: similar to a protein import system in thylakoid membranes	1	2	0.0584859	0.995163
1131	AGATTACGGGCCGACATGGTA	CP001363	697453	+	STM14_0739	CP001363.1	CDS	696529	697482	-	ybeF	putative DNA-binding transcriptional regulator	similar to Escherichia coli putative transcriptional regulator LysR-type (AAC73730.1): LysR family	1	1	-1.39244	0.927888
3142	GCCCCTACAAACAAACTCAAA	CP001363	697453	+	STM14_0739	CP001363.1	CDS	696529	697482	-	ybeF	putative DNA-binding transcriptional regulator	similar to Escherichia coli putative transcriptional regulator LysR-type (AAC73730.1): LysR family	1	1	0.285218	0.971444
6074	GACCACTGCTACTACCTTTGA	CP001363	700079	+	STM14_0744	CP001363.1	CDS	698897	700108	-	dacA	D-alanyl-D-alanine carboxypeptidase fraction A	penicillin-binding protein 5: removes C-terminal D-alanyl residues from sugar-peptide cell wall precursors	1	0	-2.25142	0.261969
216	CGAATCATGAAGAGTCCAACC	CP001363	701364	+	STM14_0746	CP001363.1	CDS	700248	701393	-	rlpA	rare lipoprotein A	similar to Escherichia coli minor lipoprotein (AAC73734.1)	0	1	1.22992	0.474793
4065	GAAAGCACAATGAGACTACTT	CP001363	704889	+	STM14_0749	CP001363.1	CDS	704451	704918	-	ybeA	SPOUT methyltransferase superfamily protein	enzyme from Escherichia coli has not been shown to exhibit methyltransferase activity: crystal structure shows homodimer	1	0	-2.81059	0.367481
3362	TGGCACAGTATTTAACCCAGG	CP001363	705210	+	STM14_0750	CP001363.1	CDS	704922	705239	-	ybeB	hypothetical protein	similar to putative ACR plant Iojap protein	1	0	-3.06947	NA
2064	GCCAGGCTTAGCTTCCACTAA	CP001363	706302	-	STM14_0752	CP001363.1	CDS	706273	707367	+	cobD	threonine-phosphate decarboxylase	cobalamin biosynthesis protein: decarboxylates L-threonine-O-3-phosphate to yield (R)-1-amino-2-propanol O-2-phosphate%2C the precursor for the linkage between the nucleotide loop and the corrin ring in cobalamin: structurally similar to histidinol phosphate aminotransferase	1	1	1.22605	0.945867
3259	TACAAGGGATTTGGCGGACAA	CP001363	706302	-	STM14_0752	CP001363.1	CDS	706273	707367	+	cobD	threonine-phosphate decarboxylase	cobalamin biosynthesis protein: decarboxylates L-threonine-O-3-phosphate to yield (R)-1-amino-2-propanol O-2-phosphate%2C the precursor for the linkage between the nucleotide loop and the corrin ring in cobalamin: structurally similar to histidinol phosphate aminotransferase	1	1	0.0575792	0.996256
3992	CCTACCCCCACTAATCGATGC	CP001363	712469	-	Intergen_STM14_0756_STM14_0757	CP001363.1	Intergen	712447	712490					1	1	1.19043	0.413829
1075	TGCATGCAGCCTATTCCTTCT	CP001363	712469	-	Intergen_STM14_0756_STM14_0757	CP001363.1	Intergen	712447	712490					1	1	-0.832616	0.893604
892	GCCATAATATCGAAGACAACG	CP001363	712520	-	STM14_0757	CP001363.1	CDS	712491	712781	+		putative hydrolase	similar to Escherichia coli altronate hydrolase N-terminus (AAC76126.1)	0	1	0.501866	0.925072
699	TTTCGGTATCAACGACGGGAT	CP001363	712827	-	STM14_0758	CP001363.1	CDS	712798	713970	+		putative hydrolase	similar to Escherichia coli putative hydrolase C-terminus (AAC76162.1)	1	1	1.73077	0.416454
3955	CGGCGAATTACATCCATCCAG	CP001363	712827	-	STM14_0758	CP001363.1	CDS	712798	713970	+		putative hydrolase	similar to Escherichia coli putative hydrolase C-terminus (AAC76162.1)	1	1	0.722799	0.881228
5146	ATCCATGTAACGCGTCTCCCA	CP001363	714049	-	STM14_0759	CP001363.1	CDS	714020	714973	+		2-keto-3-deoxygluconate permease	transports degraded pectin products into the bacterial cell	1	1	-2.39645	0.507899
869	GCTCCAGAAAAACGGTTACAC	CP001363	714049	-	STM14_0759	CP001363.1	CDS	714020	714973	+		2-keto-3-deoxygluconate permease	transports degraded pectin products into the bacterial cell	1	1	-0.0781544	0.984906
4570	CGATGCTCCCCCCAGTAACCT	CP001363	715070	-	STM14_0760	CP001363.1	CDS	715041	716969	+		putative sigma-54 dependent transcriptional regulator	similar to Escherichia coli response regulator of ato: ornithine decarboxylase antizyme: sensor ATOS (AAC75280.1)	1	1	-2.29575	0.0530668
835	GTCTGGCCATCTACTACGCAC	CP001363	715070	-	STM14_0760	CP001363.1	CDS	715041	716969	+		putative sigma-54 dependent transcriptional regulator	similar to Escherichia coli response regulator of ato: ornithine decarboxylase antizyme: sensor ATOS (AAC75280.1)	1	1	0.169027	0.978268
2271	CCCTCGAAGTGTTAAAACGCC	CP001363	717095	-	STM14_0761	CP001363.1	CDS	717062	717535	+	ybeL	hypothetical protein	similar to Escherichia coli putative alpha helical protein (AAC73744.1)	0	1	0.0606979	0.996919
4759	TAGCGCCGTATCATCTCGCTT	CP001363	718540	+	STM14_0762	CP001363.1	CDS	717574	718569	-	ybeQ	TPR repeat-containing protein	TPR repeat	1	0	0.498592	0.834089
459	GTAACACCATGCACCCACAAA	CP001363	718723	-	STM14_0763	CP001363.1	CDS	718694	719401	+	ybeR	putative cytoplasmic protein		1	1	0.961887	0.442109
4633	CGCCTGCCTGCCTGGCATAAA	CP001363	718723	-	STM14_0763	CP001363.1	CDS	718694	719401	+	ybeR	putative cytoplasmic protein		1	1	1.84856	NA
4229	GGATGCTTGCAAGTAAAACAA	CP001363	719427	-	STM14_0764	CP001363.1	CDS	719398	720831	+	ybeS	putative molecular chaperone	similar to Escherichia coli putative enzyme of polynucleotide modification (AAC73747.1): DnaJ family	1	0	0.944942	0.899452
1008	GTGCCTAAGAGACATAGAATT	CP001363	720872	-	STM14_0765	CP001363.1	CDS	720843	721539	+	ybeU		similar to Escherichia coli putative tRNA ligase (AAC73749.1)~disrupted by frameshift	0	1	0.22701	0.970837
1938	CACCCCATTAATCGCACCCAC	CP001363	721565	-	STM14_0766	CP001363.1	CDS	721536	723008	+	ybeV	putative molecular chaperone	DnaJ family	1	1	-0.290213	NA
5689	CCTACCCTCAGCGCATGTATT	CP001363	721565	-	STM14_0766	CP001363.1	CDS	721536	723008	+	ybeV	putative molecular chaperone	DnaJ family	1	1	-2.21861	NA
502	GGTCCCCCCGCTAATCCACCG	CP001363	724680	+	STM14_0767	CP001363.1	CDS	723030	724709	-	hscC	putative heatshock protein	similar to Escherichia coli putative DnaK protein (AAC73751.1): similar to Hsp70 in Hsc66 subfamily	0	1	-0.980027	0.627915
5343	AATCCAACCATTTTAAGTACC	CP001363	725994	+	STM14_0768	CP001363.1	CDS	724785	726023	-		putative cytoplasmic protein		1	1	-1.1293	0.890329
930	ACAGGGGCGGACAAAAACCAC	CP001363	725994	+	STM14_0768	CP001363.1	CDS	724785	726023	-		putative cytoplasmic protein		1	1	0.015783	0.998154
1902	GTGAGACCGAAAGGGTACCAA	CP001363	726961	+	STM14_0769	CP001363.1	CDS	726055	726990	-	rihA	ribonucleoside hydrolase 1	Hydrolyzes with equal efficiency cytidine or uridine to ribose and cytosine or uracil%2C respectively: pyrimidine-specific	1	1	-3.79609	0.535772
4876	CCCCCCCCGACCTAAGTCATA	CP001363	726961	+	STM14_0769	CP001363.1	CDS	726055	726990	-	rihA	ribonucleoside hydrolase 1	Hydrolyzes with equal efficiency cytidine or uridine to ribose and cytosine or uracil%2C respectively: pyrimidine-specific	1	1	0.0760766	NA
1464	CCGCAGCCAGAGGCCCGACCA	CP001363	727803	+	STM14_0770	CP001363.1	CDS	727107	727832	-	gltL	glutamate/aspartate transporter	similar to Escherichia coli ATP-binding protein of glutamate/aspartate transport system (AAC73753.1): ABC superfamily ATP-binding protein	1	1	1.82614	0.0424634
3566	CCCACGGCCGTGTCAACCGGC	CP001363	727803	+	STM14_0770	CP001363.1	CDS	727107	727832	-	gltL	glutamate/aspartate transporter	similar to Escherichia coli ATP-binding protein of glutamate/aspartate transport system (AAC73753.1): ABC superfamily ATP-binding protein	1	1	0.3267	0.961189
3430	CACCTACCCTAACAAACGGGC	CP001363	728477	+	STM14_0771	CP001363.1	CDS	727832	728506	-	gltK	glutamate/aspartate transporter	similar to Escherichia coli glutamate/aspartate transport system permease (AAC73754.1): ABC superfamily membrane protein	1	0	0.173233	0.979867
1305	GCCAGTCGCCCCGCCGATTGG	CP001363	729217	+	STM14_0772	CP001363.1	CDS	728506	729246	-	gltJ	glutamate/aspartate transporter	similar to Escherichia coli glutamate/aspartate transport system permease (AAC73755.1): ABC superfamily membrane protein	1	1	0.967803	0.913487
4889	AGTGGCGGGCCAAATACGCAG	CP001363	729217	+	STM14_0772	CP001363.1	CDS	728506	729246	-	gltJ	glutamate/aspartate transporter	similar to Escherichia coli glutamate/aspartate transport system permease (AAC73755.1): ABC superfamily membrane protein	1	1	0.720099	NA
3218	AAAAAAGTAGAAGTGACTTGC	CP001363	729268	-	Intergen_STM14_0772_STM14_0773	CP001363.1	Intergen	729247	729405					2	1	2.02023	0.475036
2647	TTCAAGAAACCGCGTGGATCC	CP001363	729272	-	Intergen_STM14_0772_STM14_0773	CP001363.1	Intergen	729247	729405					2	1	-1.33826	NA
4366	ACGCTCAGCCAAAGGAGGTGA	CP001363	729381	+	Intergen_STM14_0772_STM14_0773	CP001363.1	Intergen	729247	729405					2	1	0.388641	0.946355
3113	ACAGATAAGGCCCATTCTTTA	CP001363	730303	+	STM14_0773	CP001363.1	CDS	729406	730332	-	gltI	glutamate and aspartate transporter subunit	similar to Escherichia coli putative periplasmic binding transport protein (AAC73756.1): ABC superfamily binding protein	1	1	0.679356	0.756695
256	AATGCTAATTCAAAAACTATC	CP001363	730303	+	STM14_0773	CP001363.1	CDS	729406	730332	-	gltI	glutamate and aspartate transporter subunit	similar to Escherichia coli putative periplasmic binding transport protein (AAC73756.1): ABC superfamily binding protein	1	1	0.85193	0.756844
5851	GCACAGTGTCATAATAAAACC	CP001363	733076	+	STM14_0776	CP001363.1	CDS	732227	733105	-	ybeX	putative transport protein	similar to Escherichia coli putative transport protein (AAC73759.1): contains putative CBS domain	1	0	-4.96756	0.0181012
2908	CAACCCACCACTAACACACCC	CP001363	734789	+	STM14_0779	CP001363.1	CDS	733733	734818	-	phoL	putative phosphate starvation-inducible protein	similar to Escherichia coli putative ATP-binding protein in pho regulon (AAC73761.1)	1	1	-3.14308	0.070226
3139	AATTACTCCCCATGTTAAATA	CP001363	734789	+	STM14_0779	CP001363.1	CDS	733733	734818	-	phoL	putative phosphate starvation-inducible protein	similar to Escherichia coli putative ATP-binding protein in pho regulon (AAC73761.1)	1	1	-0.365834	0.956067
1595	TTGACATAACAGAAGACCCAA	CP001363	736379	+	STM14_0781	CP001363.1	CDS	734984	736408	-	miaB	rRNA modification protein	methylthiolation of isopentenylated A37 derivatives in rRNA	1	1	1.13014	0.439784
2971	ATCACCCTCTGGACAGCAGAA	CP001363	736379	+	STM14_0781	CP001363.1	CDS	734984	736408	-	miaB	rRNA modification protein	methylthiolation of isopentenylated A37 derivatives in rRNA	1	1	1.09483	0.668693
3787	CCATAAATTCTCATGATACAC	CP001363	738340	+	STM14_0783	CP001363.1	CDS	737794	738369	-		putative inner membrane protein		1	1	0.756773	0.907887
854	AACCGTGGACTCCCTCTTCTG	CP001363	738340	+	STM14_0783	CP001363.1	CDS	737794	738369	-		putative inner membrane protein		1	1	0.660669	0.912238
1348	AATCACCACACCAAAATTACC	CP001363	741071	+	STM14_0792	CP001363.1	CDS	739436	741100	-	asnB	asparagine synthetase B	functions in asparagine biosynthesis: converts glutamine%2C aspartate%2C ATP%2C and water to glutamate%2C asparagine%2C pyrophosphate and AMP	1	1	0.341426	0.968935
5821	ATACCTGATCCTAAGTTAGCG	CP001363	741071	+	STM14_0792	CP001363.1	CDS	739436	741100	-	asnB	asparagine synthetase B	functions in asparagine biosynthesis: converts glutamine%2C aspartate%2C ATP%2C and water to glutamate%2C asparagine%2C pyrophosphate and AMP	1	1	1.89202	NA
4519	GAGGCGAAGCTCATCCTCGCA	CP001363	742113	+	STM14_0793	CP001363.1	CDS	741390	742142	-	nagD	UMP phosphatase	similar to Escherichia coli N-acetylglucosamine metabolism (AAC73769.1)	1	1	1.14554	0.675391
380	AAGATACCCAACCACGCCCTC	CP001363	742113	+	STM14_0793	CP001363.1	CDS	741390	742142	-	nagD	UMP phosphatase	similar to Escherichia coli N-acetylglucosamine metabolism (AAC73769.1)	1	1	0.158015	0.978863
909	ACTAGTCAACGCAAAAACCCT	CP001363	743380	+	STM14_0794	CP001363.1	CDS	742189	743409	-	nagC	N-acetylglucosamine operon transcriptional repressor	similar to Escherichia coli transcriptional repressor of nag: N-acetylglucosamine operon (AAC73770.1): NagC/XylR family	0	1	0.338655	0.945534
3449	CCACGGCGTCAGAACTGAGTA	CP001363	745399	+	STM14_0796	CP001363.1	CDS	744628	745428	-	nagB	glucosamine-6-phosphate deaminase	catalyzes the reversible formation of fructose 6-phosphate from glucosamine 6-phosphate	1	0	0.395168	0.969805
4518	CACAATCCCCCATATAACCCT	CP001363	745784	-	STM14_0798	CP001363.1	CDS	745755	747707	+	nagE	N-acetyl glucosamine specific PTS system components IIABC	phosphoenolpyruvate-dependent sugar phosphotransferase system: catalyzes the phosphorylation of incoming sugar substrates concomitant with their translocation across the cell membrane: IIB is phosphorylated by IIA and then transfers the phosphoryl group to the sugar: IIC forms the translocation channel	1	1	-0.906687	0.909675
573	GCAAACTTACACATAGCGACA	CP001363	745784	-	STM14_0798	CP001363.1	CDS	745755	747707	+	nagE	N-acetyl glucosamine specific PTS system components IIABC	phosphoenolpyruvate-dependent sugar phosphotransferase system: catalyzes the phosphorylation of incoming sugar substrates concomitant with their translocation across the cell membrane: IIB is phosphorylated by IIA and then transfers the phosphoryl group to the sugar: IIC forms the translocation channel	1	1	0.108289	0.991196
2414	ACTCCAGTATAACATCCGCAA	CP001363	750060	-	STM14_0802	CP001363.1	CDS	750031	751437	+	ybfM	putative outer membrane protein		1	1	-1.26315	0.915067
4628	ACCCAATACCTGTACTGTCGT	CP001363	750060	-	STM14_0802	CP001363.1	CDS	750031	751437	+	ybfM	putative outer membrane protein		1	1	0.327068	0.961189
5435	TACATACGGGTACATATAGAC	CP001363	751516	-	STM14_0803	CP001363.1	CDS	751487	751819	+	ybfN	putative lipoprotein		1	1	0.0306449	0.998154
2128	AATCACTTACACTCTGCCTTT	CP001363	751516	-	STM14_0803	CP001363.1	CDS	751487	751819	+	ybfN	putative lipoprotein		1	1	-3.32263	NA
832	CAGTACTCCTGTCCTAATGAT	CP001363	753143	+	STM14_0804	CP001363.1	CDS	751868	753172	-	citA	citrate-proton symporter	citrate-proton symporter (citrate transporter). (SW:CIT1_SALTY)	1	1	0.399052	0.946355
3110	TCGAATCCAAATCCCCAACGC	CP001363	753143	+	STM14_0804	CP001363.1	CDS	751868	753172	-	citA	citrate-proton symporter	citrate-proton symporter (citrate transporter). (SW:CIT1_SALTY)	1	1	0.0456966	0.994139
4211	CGACATGTAGATAGACAATAC	CP001363	754333	+	STM14_0805	CP001363.1	CDS	753223	754362	-	citB	citrate utilization protein b	citrate utilization protein B (SW:CIT2_SALTY)	1	0	0.918748	0.701429
4951	GTCCCTTGAAAATTTCAAGTA	CP001363	755723	+	STM14_0806	CP001363.1	CDS	754349	755752	-		tricarballylate dehydrogenase	catalyzes the oxidation of tricarballylate to cis-aconitate: FAD-dependent: required for the utilization of tricarballylate as a carbon and energy source by S. enterica	1	0	-1.33641	0.704005
4084	TAATCCTCCTACACACTCAAA	CP001363	756747	+	STM14_0807	CP001363.1	CDS	755850	756776	-		putative transcriptional regulator	similar to Escherichia coli nitrogen assimilation control protein (AAC75050.1): LysR family	1	0	0.480731	0.912238
2855	TGCCCCTGAAGGGTATCTAAA	CP001363	757314	+	STM14_0808	CP001363.1	CDS	756891	757343	-	fur	ferric uptake regulator	negatively regulates a number of operons that encode enzymes involved in iron transport: activated by manganese: forms a homodimer	0	1	-3.99274	0.12951
5911	TGCAAGGCGGCTATGCGACAA	CP001363	758570	+	STM14_0811	CP001363.1	CDS	758318	758599	-	ybfE	LexA regulated protein	LexA-regulated	1	1	-1.04952	0.945207
2423	TCCGGCAGACGTTACGGGTGT	CP001363	758570	+	STM14_0811	CP001363.1	CDS	758318	758599	-	ybfE	LexA regulated protein	LexA-regulated	1	1	0.39252	NA
3079	TATAGACCAACGTCATTACCT	CP001363	759474	+	STM14_0813	CP001363.1	CDS	758733	759503	-	ybfF	hypothetical protein		1	1	0.389567	0.933125
1565	AATATTGCACGAAGTCTTACA	CP001363	759474	+	STM14_0813	CP001363.1	CDS	758733	759503	-	ybfF	hypothetical protein		1	1	0.522593	0.946355
1070	GGAAGACTATGCCGAAACCTT	CP001363	759717	-	STM14_0814	CP001363.1	CDS	759655	760230	+	seqA	replication initiation regulator SeqA	negative modulator of the initiation of chromosome replication	0	1	-4.48999	0.0645268
2678	CACAGCGGTGTCCAACATCTC	CP001363	760284	-	STM14_0815	CP001363.1	CDS	760255	761895	+	pgm	phosphoglucomutase	catalyzes the interconversion of alpha-D-glucose 1-phosphate to alpha-D-glucose 6-phosphate	1	1	-1.08525	NA
4198	CGACCACGGATGCCTATGGCT	CP001363	760284	-	STM14_0815	CP001363.1	CDS	760255	761895	+	pgm	phosphoglucomutase	catalyzes the interconversion of alpha-D-glucose 1-phosphate to alpha-D-glucose 6-phosphate	1	1	NA	NA
5395	AGCGTTAACGCAGACTAAAAA	CP001363	762466	+	STM14_0816	CP001363.1	CDS	762010	762495	-		putative cytoplasmic protein		1	1	0.547294	0.957117
1311	CCAGCTGCAGGAACCGCTGGT	CP001363	762466	+	STM14_0816	CP001363.1	CDS	762010	762495	-		putative cytoplasmic protein		1	1	0.212422	0.982627
5386	CGCCTGACCGCCCACTCGACA	CP001363	763850	+	STM14_0817	CP001363.1	CDS	762560	763879	-	potE	putrescine transporter	catalyzes the uptake of putrescine via a proton symport mechanism%2C as well as the efflux of putrescine by a putrescine/ornithine antiport system	1	0	-0.284104	0.979867
1303	CCCCCAGATACGCTGCTGCGC	CP001363	766045	+	STM14_0818	CP001363.1	CDS	763876	766074	-	speF	ornithine decarboxylase	similar to Escherichia coli ornithine decarboxylase isozyme: inducible (AAC73787.1)	0	1	0.46455	NA
752	TCAACCTAACCTCAAAGAAGC	CP001363	767484	+	STM14_0821	CP001363.1	CDS	766836	767513	-	kdpE	DNA-binding transcriptional activator KdpE	response regulator in two-component regulatory system with KdpD: regulates the kdp operon involved in potassium transport	1	1	0.461614	0.961189
4235	GTTAAGTCCATGAACACTAGT	CP001363	767484	+	STM14_0821	CP001363.1	CDS	766836	767513	-	kdpE	DNA-binding transcriptional activator KdpE	response regulator in two-component regulatory system with KdpD: regulates the kdp operon involved in potassium transport	1	1	0.161788	0.977837
756	AACATGTATTACTCCAAAACT	CP001363	770165	+	STM14_0822	CP001363.1	CDS	767510	770194	-	kdpD	sensor protein KdpD	sensory histidine kinase in two-component regulatory system with KdpE: signal sensing protein	1	1	-1.65943	0.549734
4438	AGAACGTCAGCCCATCGCTCC	CP001363	770165	+	STM14_0822	CP001363.1	CDS	767510	770194	-	kdpD	sensor protein KdpD	sensory histidine kinase in two-component regulatory system with KdpE: signal sensing protein	1	1	0.189869	0.982627
4777	ATTCTAGATTCGGAACGACTC	CP001363	770746	+	STM14_0823	CP001363.1	CDS	770191	770775	-	kdpC	potassium-transporting ATPase subunit C	One of the components of the high-affinity ATP-driven potassium transport (or KDP)system%2C which catalyzes the hydrolysis of ATP coupled with the exchange of hydrogen and potassium ions. The C subunit may be involved in assembly of the KDP complex	1	1	0.939804	0.774708
538	AGATTCACAAGGCCTGGCGAA	CP001363	770746	+	STM14_0823	CP001363.1	CDS	770191	770775	-	kdpC	potassium-transporting ATPase subunit C	One of the components of the high-affinity ATP-driven potassium transport (or KDP)system%2C which catalyzes the hydrolysis of ATP coupled with the exchange of hydrogen and potassium ions. The C subunit may be involved in assembly of the KDP complex	1	1	-0.791663	0.888174
5003	TCAAAATGGGTGAAGCACCTA	CP001363	772803	+	STM14_0824	CP001363.1	CDS	770784	772832	-	kdpB	potassium-transporting ATPase subunit B	One of the components of the high-affinity ATP-driven potassium transport (or KDP) system%2C which catalyzes the hydrolysis of ATP coupled with the exchange of hydrogen and potassium ions	1	1	-3.84957	0.185334
1385	CGACACCTTTTGCCTAACAGA	CP001363	772803	+	STM14_0824	CP001363.1	CDS	770784	772832	-	kdpB	potassium-transporting ATPase subunit B	One of the components of the high-affinity ATP-driven potassium transport (or KDP) system%2C which catalyzes the hydrolysis of ATP coupled with the exchange of hydrogen and potassium ions	1	1	1.578	0.440909
291	ATTGCACACCACTCAGGATTT	CP001363	774592	+	STM14_0826	CP001363.1	CDS	774532	774729	-		K+-transporting ATPase%2C F subunit		1	1	-0.259387	0.952559
3725	CTTCAATTCCGTCAAAGGCTC	CP001363	774592	+	STM14_0826	CP001363.1	CDS	774532	774729	-		K+-transporting ATPase%2C F subunit		1	1	0.516645	NA
498	CTTCCGCTATCGGCGAATGCC	CP001363	774987	-	STM14_0827	CP001363.1	CDS	774958	775164	+	ybfA	putative periplasmic protein		1	1	0.732228	0.899452
4166	CCCCGCACATCACCAGTCGAA	CP001363	774987	-	STM14_0827	CP001363.1	CDS	774958	775164	+	ybfA	putative periplasmic protein		1	1	-0.212973	0.977468
1985	CCCGTAACAAATTGCTCATGA	CP001363	775304	-	STM14_0828	CP001363.1	CDS	775275	776696	+	phrB	deoxyribodipyrimidine photolyase	UV-induced DNA repair: converts cyclobutane-type pyrimidine dimers created during exposure to UV ratiation to monomers: light dependent	1	1	-2.63005	0.666921
4102	GAAATCAATTTCGGCTGACGG	CP001363	775304	-	STM14_0828	CP001363.1	CDS	775275	776696	+	phrB	deoxyribodipyrimidine photolyase	UV-induced DNA repair: converts cyclobutane-type pyrimidine dimers created during exposure to UV ratiation to monomers: light dependent	1	1	0.0895907	0.990613
4042	CAAACGGTACGTGCCAAAAAG	CP001363	778187	+	STM14_0829	CP001363.1	CDS	776735	778330	-	ybgH	POT family transport protein	similar to Escherichia coli putative transport protein (AAC73803.1)	1	0	0.229382	0.969333
3048	GAAGACTCTAGATACGCCAAC	CP001363	778574	-	STM14_0830	CP001363.1	CDS	778545	779288	+	ybgI	putative hydrolase-oxidase		1	1	0.705768	0.79983
2454	ACGGTACAGCTCCATTAACAA	CP001363	778574	-	STM14_0830	CP001363.1	CDS	778545	779288	+	ybgI	putative hydrolase-oxidase		1	1	-2.39916	NA
958	AAAAATACAGTGCGCCGCCAC	CP001363	779333	-	STM14_0831	CP001363.1	CDS	779304	779960	+	ybgJ	putative carboxylase	similar to Escherichia coli putative carboxylase (AAC73805.1)	1	1	0.316861	0.945534
4811	CGCAAAGTTAACTCTCATGAG	CP001363	779333	-	STM14_0831	CP001363.1	CDS	779304	779960	+	ybgJ	putative carboxylase	similar to Escherichia coli putative carboxylase (AAC73805.1)	1	1	-0.547819	0.959381
2319	CTCTCCCATATAAGCGATTAT	CP001363	779983	-	STM14_0832	CP001363.1	CDS	779954	780886	+	ybgK	putative carboxylase	similar to Escherichia coli putative carboxylase (AAC73806.1)	1	1	-1.70452	0.260165
4509	TGACGTTCTTTCCACTGTGTG	CP001363	779983	-	STM14_0832	CP001363.1	CDS	779954	780886	+	ybgK	putative carboxylase	similar to Escherichia coli putative carboxylase (AAC73806.1)	1	1	0.174544	0.989202
2873	CTTTGCCCACATGCACCCACG	CP001363	780905	-	STM14_0833	CP001363.1	CDS	780876	781610	+	ybgL	hypothetical protein	similar to Escherichia coli putative lactam utilization protein (AAC73807.1)	1	1	-0.179626	0.978863
3896	CCCTACACGACACCGAGCCCG	CP001363	780905	-	STM14_0833	CP001363.1	CDS	780876	781610	+	ybgL	hypothetical protein	similar to Escherichia coli putative lactam utilization protein (AAC73807.1)	1	1	-0.385176	0.982627
4946	GTGCACTCACCGATGACTCGG	CP001363	781963	-	STM14_0834	CP001363.1	CDS	781934	782065	+		putative cytoplasmic protein		1	1	-2.66784	0.0102842
2260	CCTTACTCAATCCCTCTATTA	CP001363	781963	-	STM14_0834	CP001363.1	CDS	781934	782065	+		putative cytoplasmic protein		1	1	-1.12719	0.925072
5649	CCCCTGATGTTGAGCAGACAG	CP001363	782154	-	STM14_0835	CP001363.1	CDS	782125	782691	+		putative phage integrase	similar to Escherichia coli recombinase involved in phase variation: regulator for fimA (AAC77268.1)	1	1	-0.482312	0.943106
663	ATATGATTGAATCCCCCGACT	CP001363	782154	-	STM14_0835	CP001363.1	CDS	782125	782691	+		putative phage integrase	similar to Escherichia coli recombinase involved in phase variation: regulator for fimA (AAC77268.1)	1	1	-0.171166	0.983151
5366	CCTATGGCTAAATTCGCATAA	CP001363	783180	-	STM14_0836	CP001363.1	CDS	783151	783486	+		putative inner membrane protein		1	1	-3.44319	0.668749
1536	GCAAAACCCGCAAACATATAG	CP001363	783180	-	STM14_0836	CP001363.1	CDS	783151	783486	+		putative inner membrane protein		1	1	1.08012	0.824068
4334	CGACCGTTTCAAACCGAAGGC	CP001363	783517	-	STM14_0837	CP001363.1	CDS	783488	784228	+		putative cytoplasmic protein		1	1	-1.05163	0.777397
658	CGATTATTTGGAGCCAGCCCC	CP001363	783517	-	STM14_0837	CP001363.1	CDS	783488	784228	+		putative cytoplasmic protein		1	1	0.233072	0.979867
6016	TAAGCTAACACCAGTGACCGC	CP001363	784544	-	STM14_0838	CP001363.1	CDS	784514	785665	+		putative UDP-galactopyranose mutase	similar to Escherichia coli UDP-galactopyranose mutase (AAC75097.1)	1	0	-0.439826	0.97516
5740	TTCCCCGTGCGTAGGTCCCAC	CP001363	785694	-	STM14_0839	CP001363.1	CDS	785662	786558	+		putative glycosyl transferase		1	0	-1.58561	0.475036
4264	AGCACCCAGTTCGCACCACAC	CP001363	786600	-	STM14_0840	CP001363.1	CDS	786571	787704	+		putative glycosyl transferase	similar to Escherichia coli putative colanic acid biosynthesis glycosyl transferase (AAC75105.1)	1	1	-0.0302416	0.997538
2803	CAAAATCACGGCAGCCGAACA	CP001363	786604	-	STM14_0840	CP001363.1	CDS	786571	787704	+		putative glycosyl transferase	similar to Escherichia coli putative colanic acid biosynthesis glycosyl transferase (AAC75105.1)	1	1	-4.11768	0.230107
3351	TAACCAACTCCTCCCCCAACT	CP001363	787862	-	STM14_0841	CP001363.1	CDS	787833	788603	+		putative ABC transporter permease protein		1	0	0.0376505	0.994482
5544	ATACGACTTTAACGGTCATCT	CP001363	788636	-	STM14_0842	CP001363.1	CDS	788607	789317	+		putative ABC-type polysaccharide/polyol phosphate transport system ATPase component	similar to Escherichia coli ATP-binding component of putrescine transport system (AAC73942.1)	1	0	-1.21956	0.589654
4530	ATGAGTTAATCCCCCATATCA	CP001363	789440	-	STM14_0843	CP001363.1	CDS	789411	791189	+		putative glycosyltransferase	cell wall biogenesis	1	0	-2.37987	0.53481
4467	GTGACCGCTGACTCTTTCCAT	CP001363	791411	-	STM14_0844	CP001363.1	CDS	791382	792215	+		putative glycosyltransferase	cell wall biogenesis	1	0	1.14978	0.510119
3215	CAAATCATCCAAAAGTGTCAT	CP001363	792347	-	STM14_0845	CP001363.1	CDS	792273	794168	+		putative glycosyl transferase		1	0	0.849542	0.668693
5872	ACTCTAGAGTTCACTCCAACC	CP001363	794265	-	STM14_0846	CP001363.1	CDS	794236	794373	+		putative cytoplasmic protein		1	1	-3.98011	0.071404
1123	TTCGAACCGGCCGTTTGAGGC	CP001363	794265	-	STM14_0846	CP001363.1	CDS	794236	794373	+		putative cytoplasmic protein		1	1	1.81908	0.579807
269	AGGCTTTAAATCATCCGGACA	CP001363	794451	-	STM14_0847	CP001363.1	CDS	794422	795213	+	nei	endonuclease VIII	5-formyluracil/5-hydroxymethyluracil DNA glycosylase: involved in base excision repair of DNA damaged by oxidation or by mutagenic agents: acts as DNA glycosylase that recognizes and removes damaged bases with a preference for oxidized pyrimidines: has apurinic/apyrimidinic lyase activity	1	1	0.338446	0.968076
5399	CCGATGCGCGTGCCTGGATTG	CP001363	794451	-	STM14_0847	CP001363.1	CDS	794422	795213	+	nei	endonuclease VIII	5-formyluracil/5-hydroxymethyluracil DNA glycosylase: involved in base excision repair of DNA damaged by oxidation or by mutagenic agents: acts as DNA glycosylase that recognizes and removes damaged bases with a preference for oxidized pyrimidines: has apurinic/apyrimidinic lyase activity	1	1	-0.337641	NA
2452	GATTCCCATAACAACGATAAT	CP001363	796285	+	STM14_0848	CP001363.1	CDS	795268	796314	-	abrB	putative transport protein	similar to Escherichia coli putative transport protein (AAC73809.1)	1	1	2.17249	0.730909
3067	TAATGGCCTGCATGATTGACA	CP001363	796285	+	STM14_0848	CP001363.1	CDS	795268	796314	-	abrB	putative transport protein	similar to Escherichia coli putative transport protein (AAC73809.1)	1	1	0.679226	0.820865
904	ACTCTCATCTAAGGTCCACGT	CP001363	797705	+	STM14_0850	CP001363.1	CDS	797694	798080	+		putative inner membrane protein		2	2	0.324892	0.961189
4154	CCACCAGGGCTTTCAGTACTG	CP001363	797705	+	STM14_0850	CP001363.1	CDS	797694	798080	+		putative inner membrane protein		2	2	0.0282651	0.996492
5581	GACCCGACACGCGACGCACTT	CP001363	797723	-	STM14_0850	CP001363.1	CDS	797694	798080	+		putative inner membrane protein		2	2	-0.842957	0.800777
1785	GACCAGCGACACGCAACGTCT	CP001363	797723	-	STM14_0850	CP001363.1	CDS	797694	798080	+		putative inner membrane protein		2	2	-0.40418	0.962479
2734	AACAAGCATTTATATTACATA	CP001363	798518	-	STM14_0851	CP001363.1	CDS	798489	798878	+	sdhC	succinate dehydrogenase cytochrome b556 large membrane subunit	similar to Escherichia coli succinate dehydrogenase: cytochrome b556 (AAC73815.1)	1	1	-4.41613	0.198461
6085	ATGCGAGCTCAAGCACGCAAC	CP001363	798518	-	STM14_0851	CP001363.1	CDS	798489	798878	+	sdhC	succinate dehydrogenase cytochrome b556 large membrane subunit	similar to Escherichia coli succinate dehydrogenase: cytochrome b556 (AAC73815.1)	1	1	-1.21057	0.747568
3392	TATACGCATCAACGGAAACGC	CP001363	798901	-	STM14_0852	CP001363.1	CDS	798872	799219	+	sdhD	succinate dehydrogenase cytochrome b556 small membrane subunit	similar to Escherichia coli succinate dehydrogenase: hydrophobic subunit (AAC73816.1)	1	1	1.56688	0.560447
1858	GCGTATCTCCTAACTGCTCGT	CP001363	798901	-	STM14_0852	CP001363.1	CDS	798872	799219	+	sdhD	succinate dehydrogenase cytochrome b556 small membrane subunit	similar to Escherichia coli succinate dehydrogenase: hydrophobic subunit (AAC73816.1)	1	1	-1.31775	NA
5141	TTACGTGAGTCGCTCAGCTAC	CP001363	799248	-	STM14_0853	CP001363.1	CDS	799219	800985	+	sdhA	succinate dehydrogenase flavoprotein subunit	part of four member succinate dehydrogenase enzyme complex that forms a trimeric complex (trimer of tetramers): SdhA/B are the catalytic subcomplex and can exhibit succinate dehydrogenase activity in the absence of SdhC/D which are the membrane components and form cytochrome b556: SdhC binds ubiquinone: oxidizes succinate to fumarate while reducing ubiquinone to ubiquinol	1	0	-1.10757	0.86599
6189	CCGCGATCGGGCTGACAATTG	CP001363	801028	-	STM14_0854	CP001363.1	CDS	800999	801718	+	sdhB	succinate dehydrogenase iron-sulfur subunit	part of four member succinate dehydrogenase enzyme complex that forms a trimeric complex (trimer of tetramers): SdhA/B are the catalytic subcomplex and can exhibit succinate dehydrogenase activity in the absence of SdhC/D which are the membrane components and form cytochrome b556: SdhC binds ubiquinone: oxidizes succinate to fumarate while reducing ubiquinone to ubiquinol: the catalytic subunits …	2	0	0.596978	0.957365
5451	TCGATCATTCCGACCACGCGG	CP001363	801032	-	STM14_0854	CP001363.1	CDS	800999	801718	+	sdhB	succinate dehydrogenase iron-sulfur subunit	part of four member succinate dehydrogenase enzyme complex that forms a trimeric complex (trimer of tetramers): SdhA/B are the catalytic subcomplex and can exhibit succinate dehydrogenase activity in the absence of SdhC/D which are the membrane components and form cytochrome b556: SdhC binds ubiquinone: oxidizes succinate to fumarate while reducing ubiquinone to ubiquinol: the catalytic subunits …	2	0	-2.88006	NA
6153	TGAACGACACCAAATGGAAAT	CP001363	805087	-	STM14_0856	CP001363.1	CDS	805058	806266	+	sucB	dihydrolipoamide acetyltransferase	component of 2-oxoglutarate dehydrogenase complex: catalyzes the transfer of acetyl from acetyldihydrolipoamide to coenzyme A to form acetyl CoA as part of the conversion of 2-oxoglutarate to succinyl-CoA	1	0	-0.23138	0.978863
1488	CCAACCTATGCCGGCCCGGAG	CP001363	813043	-	STM14_0865	CP001363.1	CDS	813014	813295	+	ybgE	hypothetical protein		1	1	0.594435	0.822803
3691	GTACCGATTTTCGTACGTAAA	CP001363	813043	-	STM14_0865	CP001363.1	CDS	813014	813295	+	ybgE	hypothetical protein		1	1	-0.374924	0.971444
4970	GATTTGTAAGAGATTTACTCA	CP001363	813553	-	STM14_0866	CP001363.1	CDS	813524	813928	+	ybgC	acyl-CoA thioester hydrolase YbgC	catalyzes the hydrolysis of short chain aliphatic acyl-CoA thioesters: physiological role remains unknown: involved in phospholipid metabolism: part of the Tol/Pal system of proteins that are critical for maintaining the integrity of the cell envelope components	1	0	-2.86541	0.521816
3443	TAGTAACCCCTAGAAGTGCTG	CP001363	818351	-	STM14_0872	CP001363.1	CDS	818322	819110	+	ybgF	hypothetical protein		1	1	-0.682205	0.933682
1940	TAATACGAATGATACACATAT	CP001363	818351	-	STM14_0872	CP001363.1	CDS	818322	819110	+	ybgF	hypothetical protein		1	1	0.425521	NA
3125	CAATACCTTCACCGCTATAAC	CP001363	820604	-	STM14_0880	CP001363.1	CDS	820575	821618	+	nadA	quinolinate synthetase	3 different subfamilies: catalyzes the formation of quinolinate from iminoaspartate and dihydroxyacetone phosphate	1	1	0.596853	0.771054
1963	TGACCGCACAAAAATGACACA	CP001363	820604	-	STM14_0880	CP001363.1	CDS	820575	821618	+	nadA	quinolinate synthetase	3 different subfamilies: catalyzes the formation of quinolinate from iminoaspartate and dihydroxyacetone phosphate	1	1	0.385102	0.964106
5997	ACTTACGTTACCAGTCCTAAT	CP001363	821672	-	STM14_0881	CP001363.1	CDS	821643	822362	+	pnuC	nucleoside/purine/pyrimidine transporter	PNUC protein (SW:PNUC_SALTY): NMN family	1	1	-1.26892	0.699205
2008	CCTACTCCGTGACGGCTTGGC	CP001363	821672	-	STM14_0881	CP001363.1	CDS	821643	822362	+	pnuC	nucleoside/purine/pyrimidine transporter	PNUC protein (SW:PNUC_SALTY): NMN family	1	1	1.45023	NA
4371	CGTACTGTTCCATTCGGGTCC	CP001363	823268	+	STM14_0882	CP001363.1	CDS	822359	823297	-	ybgR	zinc transporter ZitB	involved in zinc efflux across the cytoplasmic membrane	1	1	-5.6341	0.00168091
872	AGTTCGAAAGCCTAATAACGC	CP001363	823268	+	STM14_0882	CP001363.1	CDS	822359	823297	-	ybgR	zinc transporter ZitB	involved in zinc efflux across the cytoplasmic membrane	1	1	0.964448	0.668077
1615	CGGTCACACCAATCCCACCCT	CP001363	823765	+	STM14_0883	CP001363.1	CDS	823408	823794	-	ybgS	hypothetical protein	similar to Escherichia coli putative homeobox protein (AAC73840.1)	0	1	-0.720717	0.94202
2427	CTACGTCCGCAACGATCTGAA	CP001363	824014	-	STM14_0884	CP001363.1	CDS	823985	825166	+	aroG	phospho-2-dehydro-3-deoxyheptonate aldolase	catalyzes the formation of 3-deoxy-D-arabino-hept-2-ulosonate 7 phosphate from phosphoenolpyruvate and D-erythrose 4-phosphate%2C phenylalanine sensitive	0	1	0.916634	NA
5155	ATACCAAAACAGCTTATCACT	CP001363	825776	+	STM14_0885	CP001363.1	CDS	825260	825805	-		fumarate hydratase	similar to Escherichia coli fumarase B: fumarate hydratase class I: anaerobic isozyme (AAC77083.1)	1	1	-4.80196	0.18896
2281	TCAATGTCAACGGACCCCCCG	CP001363	825776	+	STM14_0885	CP001363.1	CDS	825260	825805	-		fumarate hydratase	similar to Escherichia coli fumarase B: fumarate hydratase class I: anaerobic isozyme (AAC77083.1)	1	1	-1.95858	0.741187
5722	TACCGCAAACGACAAATATAA	CP001363	826636	+	STM14_0886	CP001363.1	CDS	825820	826665	-		fumarate hydratase	Catalyzes the reversible hydration of fumaric acid to yield I-malic acid	1	1	-2.88962	0.0929868
2780	GACCTAGCCGTCGCCCTAGGT	CP001363	826636	+	STM14_0886	CP001363.1	CDS	825820	826665	-		fumarate hydratase	Catalyzes the reversible hydration of fumaric acid to yield I-malic acid	1	1	-1.34571	0.889321
5310	GCCAACTAGAGACTCCTAATA	CP001363	826824	-	STM14_0887	CP001363.1	CDS	826795	827685	+		transcriptional regulator	similar to Escherichia coli cyn operon positive regulator (AAC73441.1): LysR family	1	0	-1.59946	NA
3204	CGTTTGTATCTTACACAGCAT	CP001363	828993	-	STM14_0889	CP001363.1	CDS	828913	830160	+		putative cation transporter	similar to Escherichia coli putative transport protein (AAC75352.1)	1	0	-1.05382	0.792479
3468	TTCATACCAACCTACCCGGAC	CP001363	830239	-	STM14_0890	CP001363.1	CDS	830210	830455	+	dcoC	oxaloacetate decarboxylase subunit gamma	catalyzes the decarboxylation of oxaloacetate to form pyruvate and carbon dioxide	1	1	0.780335	0.743853
2523	CTAGATGGCCTATGTAAACAT	CP001363	830239	-	STM14_0890	CP001363.1	CDS	830210	830455	+	dcoC	oxaloacetate decarboxylase subunit gamma	catalyzes the decarboxylation of oxaloacetate to form pyruvate and carbon dioxide	1	1	-1.58569	NA
4947	GTACCTAAACAAGAACCTCTA	CP001363	832288	-	STM14_0892	CP001363.1	CDS	832259	833560	+	dcoB	oxaloacetate decarboxylase beta chain	oxaloacetate decarboxylase beta chain (SW:DCOB_SALTY)	1	1	-1.82003	0.509064
2451	ACGAACAGATTATGCCCGAGC	CP001363	832288	-	STM14_0892	CP001363.1	CDS	832259	833560	+	dcoB	oxaloacetate decarboxylase beta chain	oxaloacetate decarboxylase beta chain (SW:DCOB_SALTY)	1	1	-0.493933	0.979832
420	CACCGCATAGACCCTAACACT	CP001363	833708	-	STM14_0893	CP001363.1	CDS	833679	834377	+		putative cytoplasmic protein		1	1	1.27953	0.623075
4913	CACAATAAAACATACGGCCCT	CP001363	833708	-	STM14_0893	CP001363.1	CDS	833679	834377	+		putative cytoplasmic protein		1	1	-1.28268	0.789084
4899	GCTCTAATGTTAGCCGACCTG	CP001363	834786	-	STM14_0894	CP001363.1	CDS	834757	835836	+		putative ABC transport protein	similar to Escherichia coli ferric enterobactin transport (AAC73691.1)	1	1	-0.707526	0.946355
609	TATCTATTAAATAAGCTTAGG	CP001363	834786	-	STM14_0894	CP001363.1	CDS	834757	835836	+		putative ABC transport protein	similar to Escherichia coli ferric enterobactin transport (AAC73691.1)	1	1	0.666629	0.956067
3519	GGACCCCGAATCAAACAGAGC	CP001363	835865	-	STM14_0895	CP001363.1	CDS	835836	836612	+		putative ABC-type cobalamin/Fe3+-siderophore transport component	similar to Escherichia coli ATP-binding component of ferric enterobactin transport (AAC73689.1)	1	1	0.654601	0.913487
618	ACGGGTCCGAAATACAATTGG	CP001363	835865	-	STM14_0895	CP001363.1	CDS	835836	836612	+		putative ABC-type cobalamin/Fe3+-siderophore transport component	similar to Escherichia coli ATP-binding component of ferric enterobactin transport (AAC73689.1)	1	1	-0.215597	0.979867
963	TTCATCGTCAGCTTATCCATT	CP001363	837426	+	STM14_0896	CP001363.1	CDS	836703	837455	-	gpmA	phosphoglyceromutase	catalyzes the interconversion of 2-phosphoglycerate to 3-phosphoglycerate	1	1	0.789738	0.913487
3931	CGAAGGTCGCGGCGCACCGCA	CP001363	837426	+	STM14_0896	CP001363.1	CDS	836703	837455	-	gpmA	phosphoglyceromutase	catalyzes the interconversion of 2-phosphoglycerate to 3-phosphoglycerate	1	1	-0.415688	NA
1906	GTGGGGCTCACGACACCCCCG	CP001363	838690	+	STM14_0898	CP001363.1	CDS	837679	838719	-	galM	aldose 1-epimerase	catalyzes the conversion of alpha-aldose to the beta-anomer: active on D-glucose%2C L-arabinose%2C D-xylose%2C D-galactose%2C maltose and lactose: links the metabolism of lactose and galactose	1	1	-0.849968	0.946355
4303	TCACGCTACCGATGCGACATA	CP001363	838690	+	STM14_0898	CP001363.1	CDS	837679	838719	-	galM	aldose 1-epimerase	catalyzes the conversion of alpha-aldose to the beta-anomer: active on D-glucose%2C L-arabinose%2C D-xylose%2C D-galactose%2C maltose and lactose: links the metabolism of lactose and galactose	1	1	1.43673	NA
1364	CTCAACAATATACCACCTACG	CP001363	839832	+	STM14_0899	CP001363.1	CDS	838713	839861	-	galK	galactokinase	catalyzes the formation of alpha-D-galactose 1-phosphate from D-galactose in galactose metabolism	0	1	0.546606	0.883073
3423	TCGTGGATGCTTTGTGCGGCG	CP001363	840881	+	STM14_0900	CP001363.1	CDS	839864	840910	-	galT	galactose-1-phosphate uridylyltransferase	catalyzes the interconversion of UDP-galactose and galactose-1-P with UDP-galactose and glucose-1-P	1	1	-0.850662	0.788943
700	CCGACGCCGCAACTTCGGGCA	CP001363	840881	+	STM14_0900	CP001363.1	CDS	839864	840910	-	galT	galactose-1-phosphate uridylyltransferase	catalyzes the interconversion of UDP-galactose and galactose-1-P with UDP-galactose and glucose-1-P	1	1	0.134232	0.994139
1955	CCCCGCACCGCCGACATACTC	CP001363	841908	+	STM14_0901	CP001363.1	CDS	840921	841937	-	galE	UDP-galactose-4-epimerase	UDP-glucose 4-epimerase (SW:GALE_SALTY)	1	1	-2.45322	NA
6029	TACGTTGTCTACTTCACTACG	CP001363	841908	+	STM14_0901	CP001363.1	CDS	840921	841937	-	galE	UDP-galactose-4-epimerase	UDP-glucose 4-epimerase (SW:GALE_SALTY)	1	1	-2.28391	NA
586	CACGCCTTGCAGCATCTGCCG	CP001363	843039	+	STM14_0902	CP001363.1	CDS	842160	843068	-		putative inner membrane protein		1	1	1.27028	0.404868
6103	TGGAGAGCGCAGTCTAGATTT	CP001363	843039	+	STM14_0902	CP001363.1	CDS	842160	843068	-		putative inner membrane protein		1	1	1.05619	0.920131
3216	ATGTTACTTCCAATAATTTTA	CP001363	844685	+	STM14_0904	CP001363.1	CDS	843239	844714	-	modF	putative molybdenum transport ATP-binding protein ModF	contains 2 ATP-binding cassettes: involved in the transport of molybdenum	1	1	1.28691	0.743602
2775	CTCCCCACCCCAACGAACAGC	CP001363	844685	+	STM14_0904	CP001363.1	CDS	843239	844714	-	modF	putative molybdenum transport ATP-binding protein ModF	contains 2 ATP-binding cassettes: involved in the transport of molybdenum	1	1	-0.574332	0.971444
148	CCTTCCCATTCCAGCGGAATC	CP001363	845541	+	STM14_0905	CP001363.1	CDS	844782	845570	-	modE	DNA-binding transcriptional regulator ModE	represses the modABCD operon and activates the moaABCD and napFDAGHBC operons	0	1	-0.593566	0.925072
1732	GAAAAGTTGAGCCGGGAGGTT	CP001363	845728	-	STM14_0906	CP001363.1	CDS	845597	845848	+		hypothetical protein		1	1	-1.55705	0.767217
5256	AACTGCACGTATAATGCAAAA	CP001363	845728	-	STM14_0906	CP001363.1	CDS	845597	845848	+		hypothetical protein		1	1	-1.07509	0.919135
3885	GACCAACCTGGCACCCGACCA	CP001363	846044	-	STM14_0907	CP001363.1	CDS	846015	846788	+	modA	molybdate transporter periplasmic protein	with ModCB is involved in the high-affinity transport of molybdate	1	1	1.55457	0.59493
1299	CTAACACAAAACGAAAGCCCA	CP001363	846044	-	STM14_0907	CP001363.1	CDS	846015	846788	+	modA	molybdate transporter periplasmic protein	with ModCB is involved in the high-affinity transport of molybdate	1	1	0.154029	0.992109
5928	AGTGATCAACACCCCGTTGGG	CP001363	846817	-	STM14_0908	CP001363.1	CDS	846788	847477	+	modB	molybdate ABC transporter permease protein	part of ModCBA molybdate transporter: member of ABC superfamily: inner membrane component: regulated by repressor protein ModE	1	1	0.0232632	0.99879
2557	CCATAGCACAAACCCAACACA	CP001363	846817	-	STM14_0908	CP001363.1	CDS	846788	847477	+	modB	molybdate ABC transporter permease protein	part of ModCBA molybdate transporter: member of ABC superfamily: inner membrane component: regulated by repressor protein ModE	1	1	0.340684	NA
4751	ACCCGCAGCACGCTATGCTGA	CP001363	847509	-	STM14_0909	CP001363.1	CDS	847480	848538	+	modC	molybdate transporter ATP-binding protein	Part of the ABC transporter complex modABC involved in molybdenum import	1	1	-0.251961	0.957117
2	CAAGATATATCACGACAACCT	CP001363	847509	-	STM14_0909	CP001363.1	CDS	847480	848538	+	modC	molybdate transporter ATP-binding protein	Part of the ABC transporter complex modABC involved in molybdenum import	1	1	-0.227461	0.977837
397	CGCAGTCTGCACTCGACTCAC	CP001363	849328	+	STM14_0910	CP001363.1	CDS	848539	849357	-	ybhA	phosphotransferase	YbhA: catalyzes the dephosphorylation of pyridoxal phosphate%2C fructose 1%2C6-bisphosphate%2C erythrose 4-phosphate and p-nitrophenyl phosphate: purine and pyrimidine nucleotides are secondary substrates: phosphotransferase activity observed when using monophosphates as phosphate donor: member of the haloacid dehalogenase-like hydrolases superfamily	1	1	0.731149	0.820865
4681	GGATAACCCCAAAAACCAAGA	CP001363	849329	+	STM14_0910	CP001363.1	CDS	848539	849357	-	ybhA	phosphotransferase	YbhA: catalyzes the dephosphorylation of pyridoxal phosphate%2C fructose 1%2C6-bisphosphate%2C erythrose 4-phosphate and p-nitrophenyl phosphate: purine and pyrimidine nucleotides are secondary substrates: phosphotransferase activity observed when using monophosphates as phosphate donor: member of the haloacid dehalogenase-like hydrolases superfamily	1	1	-0.294138	0.979789
1367	ATTCTCGTATGCGAAAATCGG	CP001363	849550	-	STM14_0911	CP001363.1	CDS	849521	850516	+	ybhE	6-phosphogluconolactonase	catalyzes the hydrolysis of 6-phosphogluconolactone to 6-phosphogluconate	1	1	-2.87337	0.556761
5067	GTGATAGGCACGCTAATGGAA	CP001363	849550	-	STM14_0911	CP001363.1	CDS	849521	850516	+	ybhE	6-phosphogluconolactonase	catalyzes the hydrolysis of 6-phosphogluconolactone to 6-phosphogluconate	1	1	-1.56563	NA
146	GCCGAGCGTGCCTCCGAGGTA	CP001363	851914	+	STM14_0912	CP001363.1	CDS	850660	851943	-	ybhC	putative pectinesterase	outer membrane lipoprotein that catalyzes the hydrolysis of the thioester bond in palmitoyl-CoA: YbhC localizes to the cellular poles: member of pectinesterase family	0	1	0.598266	0.895475
5010	CCTACAGCCAACGACGGTTCC	CP001363	852210	-	STM14_0913	CP001363.1	CDS	852181	853404	+	hutI	imidazolonepropionase	catalyzing the hydrolysis of 4-imidazolone-5-propionate to N-formimidoyl-L-glutamate%2C the third step in the histidine degradation pathway	1	1	-2.73426	0.570777
1832	GAAATGCTCCCTTAACGAGAC	CP001363	852210	-	STM14_0913	CP001363.1	CDS	852181	853404	+	hutI	imidazolonepropionase	catalyzing the hydrolysis of 4-imidazolone-5-propionate to N-formimidoyl-L-glutamate%2C the third step in the histidine degradation pathway	1	1	-0.213715	0.983362
1598	AGGTTCTCATACACATTGATC	CP001363	854416	-	STM14_0915	CP001363.1	CDS	854387	855112	+	hutC	histidine utilization repressor	similar to Escherichia coli transcriptional regulator of succinylCoA synthetase operon (AAC73824.1)	0	1	2.15238	0.264175
3190	CGCCCCTACAACACGAAAAAG	CP001363	855338	-	STM14_0916	CP001363.1	CDS	855309	856994	+	hutU		pseudogene: frameshift relative to Pseudomonas putida urocanate hydratase: HUTU (SW:P25080)	1	1	-0.400513	0.969805
111	TAATCACCCAAGTCAGAACGT	CP001363	855338	-	STM14_0916	CP001363.1	CDS	855309	856994	+	hutU		pseudogene: frameshift relative to Pseudomonas putida urocanate hydratase: HUTU (SW:P25080)	1	1	0.276473	0.979867
2093	CACATCTCTAAATTCTCTTGA	CP001363	857025	-	STM14_0917	CP001363.1	CDS	856996	858516	+	hutH	histidine ammonia-lyase	catalyzes the degradation of histidine to urocanate and ammmonia	1	1	-3.3197	0.417792
3935	CCACCAGTTAGCGGTGTTACG	CP001363	857025	-	STM14_0917	CP001363.1	CDS	856996	858516	+	hutH	histidine ammonia-lyase	catalyzes the degradation of histidine to urocanate and ammmonia	1	1	1.15135	0.698928
4223	CATAAATGTATATAGTTCAAC	CP001363	859048	+	STM14_0918	CP001363.1	CDS	858601	859077	-	ybhB	putative kinase inhibitor protein	YbhB: similar to rat and human kinase inhibitory proteins	1	1	1.37198	0.366146
121	TACTCTCACCATTACTCCGCA	CP001363	859048	+	STM14_0918	CP001363.1	CDS	858601	859077	-	ybhB	putative kinase inhibitor protein	YbhB: similar to rat and human kinase inhibitory proteins	1	1	1.08672	0.675627
2738	TGCATTCCGTTCACCAACCAC	CP001363	860497	+	Intergen_STM14_0919_STM14_0920	CP001363.1	Intergen	860425	860510					1	1	-4.28904	0.172651
5189	ACACCCATGCAACACACCACG	CP001363	860497	+	Intergen_STM14_0919_STM14_0920	CP001363.1	Intergen	860425	860510					1	1	-2.18961	NA
1230	GAACAGGTTTGCACGATAAAT	CP001363	860540	-	STM14_0920	CP001363.1	CDS	860511	861551	+	bioB	biotin synthetase	similar to Escherichia coli biotin synthesis (AAC73862.1)	1	1	1.48169	0.423147
4171	AGATCCCGCCCGGAACGCAAA	CP001363	860540	-	STM14_0920	CP001363.1	CDS	860511	861551	+	bioB	biotin synthetase	similar to Escherichia coli biotin synthesis (AAC73862.1)	1	1	-0.254914	0.961189
101	ATTTAAGTACATAACTCGTGT	CP001363	861577	-	STM14_0921	CP001363.1	CDS	861548	862705	+	bioF	8-amino-7-oxononanoate synthase	catalyzes the formation of 8-amino-7-oxononanoate from 6-carboxyhexanoyl-CoA and L-alanine	1	1	1.39047	0.755496
3921	CCTCCGTCCGAGAGTTTGATA	CP001363	861577	-	STM14_0921	CP001363.1	CDS	861548	862705	+	bioF	8-amino-7-oxononanoate synthase	catalyzes the formation of 8-amino-7-oxononanoate from 6-carboxyhexanoyl-CoA and L-alanine	1	1	0.21131	0.979867
3104	CTTGACGAGATGAACGCACGA	CP001363	862718	-	STM14_0922	CP001363.1	CDS	862689	863444	+	bioC	biotin biosynthesis protein BioC	putative methyltransferase: acyl carrier protein involved in an unidentified step in the synthesis of pimeloyl-CoA%2C a biotin precursor: member of the bio operon (bioABFCD): in Escherichia coli%2C bioC-null mutants require biotin for growth	1	1	0.910065	0.421596
2397	TGTAACATATTCAATCGGCTT	CP001363	862718	-	STM14_0922	CP001363.1	CDS	862689	863444	+	bioC	biotin biosynthesis protein BioC	putative methyltransferase: acyl carrier protein involved in an unidentified step in the synthesis of pimeloyl-CoA%2C a biotin precursor: member of the bio operon (bioABFCD): in Escherichia coli%2C bioC-null mutants require biotin for growth	1	1	-2.82904	NA
3569	CGATGCTCGACGCGCAGCGCT	CP001363	863466	-	STM14_0923	CP001363.1	CDS	863437	864123	+	bioD_1	dithiobiotin synthetase	DTB synthetase: dethiobiotin synthase: involved in production of dethiobiotin from ATP and 7%2C8-diaminononanoate and carbon dioxide: contains magnesium	1	0	-0.591266	0.977468
2593	CTAAATGAACCACGACCACAT	CP001363	864803	-	STM14_0926	CP001363.1	CDS	864774	866795	+	uvrB	excinuclease ABC subunit B	The UvrABC repair system catalyzes the recognition and processing of DNA lesions. The beta-hairpin of the Uvr-B subunit is inserted between the strands%2C where it probes for the presence of a lesion	1	1	-0.442917	NA
5437	CTATCCTGTATTTCCTATAAT	CP001363	864803	-	STM14_0926	CP001363.1	CDS	864774	866795	+	uvrB	excinuclease ABC subunit B	The UvrABC repair system catalyzes the recognition and processing of DNA lesions. The beta-hairpin of the Uvr-B subunit is inserted between the strands%2C where it probes for the presence of a lesion	1	1	0.644977	NA
5592	CAGTCACACCTCGCCGCCACC	CP001363	866910	-	Intergen_STM14_0926_STM14_927	CP001363.1	Intergen	866796	867103					1	0	-0.187311	0.979867
5494	GACTTAGTGGTGATGGAACAT	CP001363	867133	-	STM14_927	CP001363.1	CDS	867104	867277	+		putative cytoplasmic protein		1	0	-2.22579	NA
4539	GAATCAACACTACTATGATCG	CP001363	867314	-	STM14_928	CP001363.1	CDS	867285	869582	+	slrP	leucine-rich repeat-containing protein	leucine-rich repeat protein SlrP (gi|5107020): secreted by SPI-1: type III secretion	1	0	1.41709	0.796849
5312	CCAGCCCTTCATCTCGCCCCT	CP001363	870553	+	STM14_929	CP001363.1	CDS	869674	870582	-	ybhK	putative cytoplasmic protein	similar to Escherichia coli putative structural protein (AAC73867.1)	1	1	-0.824343	0.953161
2077	AGCTCTACTGACATTCAAGCC	CP001363	870553	+	STM14_929	CP001363.1	CDS	869674	870582	-	ybhK	putative cytoplasmic protein	similar to Escherichia coli putative structural protein (AAC73867.1)	1	1	-0.354203	NA
4992	AGAGTATTAGTTAATCGCCCT	CP001363	870975	-	Intergen_STM14_929_STM14_930	CP001363.1	Intergen	870583	870978					1	1	-2.23209	0.776665
504	TCGCACATTCGGCCACCGCTA	CP001363	870975	-	Intergen_STM14_929_STM14_930	CP001363.1	Intergen	870583	870978					1	1	-0.651442	0.888174
2714	TACACAGTCATAAACAGCACC	CP001363	872019	-	STM14_931	CP001363.1	CDS	871990	872502	+	moaB	molybdopterin biosynthetic protein B	similar to Escherichia coli molybdopterin biosynthetic protein B (AAC73869.1)	0	1	-3.11089	NA
1638	GCACCGTCCTAGGTTAGCCTA	CP001363	872534	-	STM14_932	CP001363.1	CDS	872505	872990	+	moaC	molybdenum cofactor biosynthesis protein C	MoaC: along with MoaA is involved in conversion of a guanosine derivative into molybdopterin precursor Z: involved in molybdenum cofactor biosynthesis	0	1	-4.22567	0.0691492
1453	ATATCAACATAAGCTTTACCC	CP001363	873006	-	STM14_933	CP001363.1	CDS	872983	873228	+	moaD	molybdopterin synthase small subunit	catalyzes the conversion of molybdopterin precursor Z into molybdopterin	1	1	0.799833	0.868547
4694	ACTCATTACCTGAGGACCCCC	CP001363	873006	-	STM14_933	CP001363.1	CDS	872983	873228	+	moaD	molybdopterin synthase small subunit	catalyzes the conversion of molybdopterin precursor Z into molybdopterin	1	1	0.0697579	0.994254
5884	CCAAGCCAATGCCAACAAGGT	CP001363	873259	-	STM14_934	CP001363.1	CDS	873230	873682	+	moaE	molybdopterin synthase large subunit	catalyzes the conversion of molybdopterin precursor Z into molybdopterin	1	1	-1.5389	0.767217
315	TCTAATAAAAACTCTCCCAAA	CP001363	873259	-	STM14_934	CP001363.1	CDS	873230	873682	+	moaE	molybdopterin synthase large subunit	catalyzes the conversion of molybdopterin precursor Z into molybdopterin	1	1	0.091203	0.988489
3157	AACGATTCGCTGCGACTTGAA	CP001363	873759	-	STM14_935	CP001363.1	CDS	873730	874434	+	ybhL	putative permease		1	1	0.191728	0.977468
1635	TAACTCATACCTATTCGCAAC	CP001363	873759	-	STM14_935	CP001363.1	CDS	873730	874434	+	ybhL	putative permease		1	1	2.20812	NA
4265	AGCCCTCCCCCATGATCTTTA	CP001363	875375	-	STM14_938	CP001363.1	CDS	875292	875999	+	ybhM	putative integral membrane protein		1	0	0.270767	0.962662
3323	ATTGTAACCGACATTAGCACA	CP001363	876058	-	STM14_939	CP001363.1	CDS	876023	876631	+		putative inner membrane protein		1	0	-2.26354	0.0851155
440	GCGTAGTACTCAACCACAAAA	CP001363	876668	-	STM14_940	CP001363.1	CDS	876639	877199	+		putative inner membrane protein		1	1	-1.76881	0.793243
3274	CTAAACGAAGGTGTTGATCCT	CP001363	876668	-	STM14_940	CP001363.1	CDS	876639	877199	+		putative inner membrane protein		1	1	-1.00811	0.810136
5322	GCACTTAACCATTAAAGCATT	CP001363	878135	+	STM14_941	CP001363.1	CDS	877202	878164	-	ybhN	hypothetical protein		1	1	-5.28811	0.182749
2727	CGTATCATACAGTGGCGCTTT	CP001363	878135	+	STM14_941	CP001363.1	CDS	877202	878164	-	ybhN	hypothetical protein		1	1	-2.00562	NA
4559	GCCCGAAACCCAGTGCGACCC	CP001363	879376	+	STM14_942	CP001363.1	CDS	878164	879405	-	ybhO	cardiolipin synthase 2	similar to Escherichia coli putative synthetase (AAC73876.1): CL synthase	1	1	-0.504097	0.875985
1149	GCACCGTTGCAAACTAGGAAA	CP001363	879376	+	STM14_942	CP001363.1	CDS	878164	879405	-	ybhO	cardiolipin synthase 2	similar to Escherichia coli putative synthetase (AAC73876.1): CL synthase	1	1	0.367001	0.926826
2652	TCTGGTACCATAACCAGGGCG	CP001363	881739	+	STM14_945	CP001363.1	CDS	880665	881771	-	ybhR	putative transport protein	putative ABC superfamily membrane protein	1	1	-2.07671	NA
3817	ACGAATGTGCTTCCATTGATT	CP001363	881742	+	STM14_945	CP001363.1	CDS	880665	881771	-	ybhR	putative transport protein	putative ABC superfamily membrane protein	1	1	0.404352	0.957117
5161	GTACATGTGCCGACTAAGCCT	CP001363	882988	+	STM14_947	CP001363.1	CDS	881887	883017	-	ybhS	putative transport protein	putative ABC superfamily membrane protein	1	1	-0.67695	0.965524
627	ACGCCTCGCTCTGTTATCTAT	CP001363	882988	+	STM14_947	CP001363.1	CDS	881887	883017	-	ybhS	putative transport protein	putative ABC superfamily membrane protein	1	1	0.0869565	NA
1968	ACCCATTGCGGCCGTCTGCAT	CP001363	884717	+	STM14_948	CP001363.1	CDS	883010	884746	-	ybhF	putative ABC-type multidrug transport system ATPase component	similar to Escherichia coli putative ATP-binding component of a transport system (AAC73881.1)	1	1	-5.16554	0.038026
4731	CTGTTGGTTGTCACTGCCTCG	CP001363	884717	+	STM14_948	CP001363.1	CDS	883010	884746	-	ybhF	putative ABC-type multidrug transport system ATPase component	similar to Escherichia coli putative ATP-binding component of a transport system (AAC73881.1)	1	1	-0.207029	0.979867
3708	GGTATACGGGCACACCTGATC	CP001363	885705	+	STM14_949	CP001363.1	CDS	884739	885734	-		hypothetical protein	similar to Escherichia coli putative membrane protein (AAC73882.1): predicted cation efflux pump	1	0	0.129938	0.983362
465	TTCCTCGCGGTTTTCAATGAC	CP001363	886379	+	STM14_950	CP001363.1	CDS	885734	886408	-	ybiH	putative DNA-binding transcriptional regulator	similar to Escherichia coli putative transcriptional regulator (AAC73883.1): TetR/AcrR family	1	1	0.749817	0.897742
4451	TATTGTCCCGAACGCCTAAAC	CP001363	886379	+	STM14_950	CP001363.1	CDS	885734	886408	-	ybiH	putative DNA-binding transcriptional regulator	similar to Escherichia coli putative transcriptional regulator (AAC73883.1): TetR/AcrR family	1	1	-0.25137	0.978863
2262	CGAAACACTACTCAGGGTGAC	CP001363	886667	-	STM14_951	CP001363.1	CDS	886638	888002	+	rhlE	ATP-dependent RNA helicase RhlE	this helicase is not essential cell growth	1	1	-1.51645	0.820865
4653	CCACCACCCAGTGTAGACCGT	CP001363	886667	-	STM14_951	CP001363.1	CDS	886638	888002	+	rhlE	ATP-dependent RNA helicase RhlE	this helicase is not essential cell growth	1	1	-0.324403	0.960333
4195	ACGCAAACCTAATACCCACCA	CP001363	890413	-	STM14_954	CP001363.1	CDS	890384	891358	+	ybiB	hypothetical protein	similar to Escherichia coli putative enzyme (AAC73887.1)	1	0	1.06807	0.510119
5100	TACTCGATGCATGCCACAACG	CP001363	891745	+	STM14_955	CP001363.1	CDS	891514	891774	-	ybiJ	hypothetical protein		1	1	-3.49001	0.475036
576	CAGAGACGAAGTTGCAATCAT	CP001363	891745	+	STM14_955	CP001363.1	CDS	891514	891774	-	ybiJ	hypothetical protein		1	1	-0.201095	0.976447
1374	ACACTTAAACTACCTCGAACA	CP001363	892296	+	STM14_957	CP001363.1	CDS	892059	892325	-	ybiI	hypothetical protein	putative DnaK suppressor protein	1	1	1.37445	0.545194
3405	ACCCCCTAAACCACACCGACG	CP001363	892296	+	STM14_957	CP001363.1	CDS	892059	892325	-	ybiI	hypothetical protein	putative DnaK suppressor protein	1	1	0.814572	0.912238
3415	CACAGGATTATTCCACTAAGC	CP001363	892559	-	STM14_959	CP001363.1	CDS	892530	893456	+	ybiN	putative SAM-dependent methyltransferase		1	1	-0.728311	0.836547
406	GTCAAACAAAATACTGTCAAT	CP001363	892559	-	STM14_959	CP001363.1	CDS	892530	893456	+	ybiN	putative SAM-dependent methyltransferase		1	1	1.00781	0.875985
3807	TTGAAATATGCCCAGGTTCCT	CP001363	895646	+	STM14_960	CP001363.1	CDS	893453	895675	-	ybiO	hypothetical protein	similar to Escherichia coli putative transport protein (AAC73895.1)	1	0	0.109343	0.993272
177	GACCATCTTATCCACAATTTC	CP001363	896487	+	STM14_962	CP001363.1	CDS	895794	896516	-	glnQ	glutamine ABC transporter ATP-binding protein	similar to ATP-binding component of ABC transporters	1	1	-0.684783	0.925072
5105	GATTATACAATTACAGCGCAA	CP001363	896487	+	STM14_962	CP001363.1	CDS	895794	896516	-	glnQ	glutamine ABC transporter ATP-binding protein	similar to ATP-binding component of ABC transporters	1	1	-2.1629	NA
5754	GGACACCCCTACGAACCTGTA	CP001363	898033	+	STM14_964	CP001363.1	CDS	897316	898062	-	glnH	glutamine ABC transporter periplasmic protein	similar to periplasmic-binding component of ABC transporters	1	1	-5.25816	0.0218812
512	GATATGGTCTCGCTCTACTTC	CP001363	898033	+	STM14_964	CP001363.1	CDS	897316	898062	-	glnH	glutamine ABC transporter periplasmic protein	similar to periplasmic-binding component of ABC transporters	1	1	0.172157	0.987081
3127	ACCATTATCTCCAAATAGAGG	CP001363	899013	+	STM14_966	CP001363.1	CDS	898539	899042	-	dps	DNA starvation/stationary phase protection protein Dps	binds DNA in a non-sequence-specific manner and is abundant during stationary phase: forms a DNA-protein crystal that protects DNA from damage: required for normal starvation response and long-term stationary viability: forms a homododecameric complex and sequesters iron which provides protection against oxidative damage	1	1	0.618338	0.913487
1715	CCTGCCGCTCGCGCGTTGCCC	CP001363	899013	+	STM14_966	CP001363.1	CDS	898539	899042	-	dps	DNA starvation/stationary phase protection protein Dps	binds DNA in a non-sequence-specific manner and is abundant during stationary phase: forms a DNA-protein crystal that protects DNA from damage: required for normal starvation response and long-term stationary viability: forms a homododecameric complex and sequesters iron which provides protection against oxidative damage	1	1	1.1361	NA
3267	AATCGATGATGCTTTCCCGAG	CP001363	900203	+	STM14_968	CP001363.1	CDS	899345	900232	-	ybiF	threonine and homoserine efflux system	hypothetical protein in dps-ompX intergenic region (SW:YBIF_SALTY)	1	1	0.190665	0.977505
368	TCCATGTTGTGCCACGCTAAG	CP001363	900203	+	STM14_968	CP001363.1	CDS	899345	900232	-	ybiF	threonine and homoserine efflux system	hypothetical protein in dps-ompX intergenic region (SW:YBIF_SALTY)	1	1	0.0662893	0.995163
702	ACCGAGATGTGTCCTAAAACA	CP001363	900609	-	STM14_971	CP001363.1	CDS	900586	901101	+	ompX	outer membrane protein X	OmpX: involved in cell adhesion: forms an eight-stranded antiparallel beta-barrel that protrudes from the cell surface: mutations in the gene increase cell-surface contact in fimbriated strains but decrease contact in nonfimbriated strains	1	1	-0.438976	0.977468
5355	CGCCCTCCACAAAGGACCACA	CP001363	900609	-	STM14_971	CP001363.1	CDS	900586	901101	+	ompX	outer membrane protein X	OmpX: involved in cell adhesion: forms an eight-stranded antiparallel beta-barrel that protrudes from the cell surface: mutations in the gene increase cell-surface contact in fimbriated strains but decrease contact in nonfimbriated strains	1	1	-0.262765	0.988489
4928	TGGGCCCTAGACTCCCAGGAC	CP001363	902715	+	STM14_972	CP001363.1	CDS	901164	902744	-	ybiP	putative integral membrane protein	similar to Escherichia coli putative enzyme (AAC73902.1)	1	0	-2.81747	0.049805
2461	AAAGAGGATCAACTAAACTGC	CP001363	903102	-	STM14_974	CP001363.1	CDS	903009	903137	-		conserved hypothetical protein		1	1	-1.32637	NA
6004	CACAATTGATGGAACTCGTTC	CP001363	903102	-	STM14_974	CP001363.1	CDS	903009	903137	-		conserved hypothetical protein		1	1	-1.35357	NA
433	TATGATCCAGCATACTCGCGC	CP001363	903154	+	Intergen_STM14_974_STM14_975	CP001363.1	Intergen	903138	903322					1	1	0.302364	0.979867
3669	CCCCAACCAACCCATCATCAA	CP001363	903154	+	Intergen_STM14_974_STM14_975	CP001363.1	Intergen	903138	903322					1	1	-0.268713	0.980578
4209	CCATTCCAACCCATCCGGTTA	CP001363	903352	-	STM14_975	CP001363.1	CDS	903323	903796	+		manganese transport regulator MntR	Transcriptional regulator that represses the manganese transporter MntH when manganese is present	1	1	0.652999	0.916122
2564	AAGCTCCCTGAAACAAGAGAC	CP001363	903352	-	STM14_975	CP001363.1	CDS	903323	903796	+		manganese transport regulator MntR	Transcriptional regulator that represses the manganese transporter MntH when manganese is present	1	1	0.552233	0.972498
5266	TACACCCAGTAGAACTCACTG	CP001363	903822	-	STM14_976	CP001363.1	CDS	903793	904905	+	ybiR	putative transporter	putative di-/tricarboxylate transporter	1	0	-3.04205	0.455433
6143	TCTTATATATCGACAGCCACC	CP001363	905840	+	STM14_977	CP001363.1	CDS	904949	905869	-	ybiS	hypothetical protein		1	1	1.01506	0.86599
247	AAGGATATATCCTTCATGCAT	CP001363	905840	+	STM14_977	CP001363.1	CDS	904949	905869	-	ybiS	hypothetical protein		1	1	-0.957183	0.927017
3898	CAATAATTCAGATCTATCCAC	CP001363	906141	-	STM14_978	CP001363.1	CDS	906088	907680	+	ybiT	putative ABC transporter ATPase component	similar to Escherichia coli putative ATP-binding component of a transport system (AAC73907.1): contains duplicated ATPase domain	1	0	-0.54362	0.891919
5465	TCGTTCTCACACATAGACCAT	CP001363	908342	-	STM14_979	CP001363.1	CDS	908136	909032	+		putative inner membrane protein	C-terminus is similar to N-terminus of some pyridine nucleotide transhydrogenase	1	1	0.932798	0.946582
534	AGTATTGAAGATGTCATCATG	CP001363	908342	-	STM14_979	CP001363.1	CDS	908136	909032	+		putative inner membrane protein	C-terminus is similar to N-terminus of some pyridine nucleotide transhydrogenase	1	1	0.0495962	0.994254
4910	CGAAGAGAATAACTATTCTTG	CP001363	911221	+	STM14_981	CP001363.1	CDS	909985	911250	-	ybiU	putative cytoplasmic protein		1	1	1.09531	0.665707
1976	TAAGCGTTATGATAGTGATTC	CP001363	911221	+	STM14_981	CP001363.1	CDS	909985	911250	-	ybiU	putative cytoplasmic protein		1	1	-1.28996	0.863846
1634	TAGCCCGGCTTCAAATACGCG	CP001363	911541	-	STM14_983	CP001363.1	CDS	911512	912321	+	ybiV(1)	putative hydrolase	HAD superfamily	0	1	-0.862933	0.946355
4976	ATCTTCTTCAACCTTCAGACC	CP001363	914802	+	STM14_984	CP001363.1	CDS	912399	914831	-	pflF	putative pyruvate formate lyase	similar to Escherichia coli putative formate acetyltransferase (AAC73910.1)	1	1	1.07901	0.755496
2701	GTCCACCACCCAGACGACTTA	CP001363	914802	+	STM14_984	CP001363.1	CDS	912399	914831	-	pflF	putative pyruvate formate lyase	similar to Escherichia coli putative formate acetyltransferase (AAC73910.1)	1	1	-1.89789	0.863957
859	GAAGCCTTGTCGACACGATAG	CP001363	915707	+	STM14_985	CP001363.1	CDS	914837	915736	-	pflE	putative pyruvate formate lyase activating enzyme	similar to Escherichia coli putative pyruvate formate-lyase 2 activating enzyme (AAC73911.1)	0	1	-0.545882	0.89721
3255	AAAACTCAAATCAACTTCCTG	CP001363	916734	+	STM14_987	CP001363.1	CDS	916014	916763	-	moeB	molybdopterin biosynthesis protein MoeB	ATP-dependent adenylate transferase%2C transfers adenyl moiety to the MoeD subunit of molybdopterin synthase	1	1	-0.758443	0.79983
2408	TCACCGTTTCGAATACAAAAT	CP001363	916734	+	STM14_987	CP001363.1	CDS	916014	916763	-	moeB	molybdopterin biosynthesis protein MoeB	ATP-dependent adenylate transferase%2C transfers adenyl moiety to the MoeD subunit of molybdopterin synthase	1	1	-2.94172	NA
727	CCGATGTCGAAGGATTTTTAT	CP001363	917975	+	STM14_988	CP001363.1	CDS	916763	918004	-	moeA	molybdopterin biosynthesis protein MoeA	is involved in the formation of active molybdenum cofactor and the chelation of molybdenum	1	1	-0.348775	0.977505
5306	TCGATTACCTAAGGGTGGGCG	CP001363	917975	+	STM14_988	CP001363.1	CDS	916763	918004	-	moeA	molybdopterin biosynthesis protein MoeA	is involved in the formation of active molybdenum cofactor and the chelation of molybdenum	1	1	-0.948241	NA
4227	AAGACAGCAACAGCCCATCAG	CP001363	918230	-	STM14_990	CP001363.1	CDS	918201	919142	+	ybiK	L-asparaginase	similar to Escherichia coli putative asparaginase (AAC73915.1)	1	1	-2.31491	0.738002
1937	CCCAGAGTATACCATCAATCT	CP001363	918230	-	STM14_990	CP001363.1	CDS	918201	919142	+	ybiK	L-asparaginase	similar to Escherichia coli putative asparaginase (AAC73915.1)	1	1	-2.18636	NA
4756	ATCCTGGATTTTCCGGACCTA	CP001363	919182	-	STM14_991	CP001363.1	CDS	919153	921024	+	yliA	glutathione transporter ATP-binding protein	with GsiBCD is involved in glutathione import: GsiA contains 2 ATP-binding domains	1	0	1.06728	0.784073
4454	ATGTCAGGCAACCGGGCCATC	CP001363	921086	-	STM14_992	CP001363.1	CDS	921057	922595	+	yliB	putative ABC transporter periplasmic binding protein	similar to Escherichia coli putative transport protein (AAC73917.1)	1	1	0.659589	0.818916
1659	CCCCCTATGAAAACCCATACA	CP001363	921086	-	STM14_992	CP001363.1	CDS	921057	922595	+	yliB	putative ABC transporter periplasmic binding protein	similar to Escherichia coli putative transport protein (AAC73917.1)	1	1	-1.89895	0.821048
1627	CATGCACCTAACCTCTTCTAG	CP001363	922685	-	STM14_993	CP001363.1	CDS	922656	923576	+	yliC	putative ABC transporter periplasmic binding protein	similar to Escherichia coli putative transport system permease protein (AAC73918.1)	1	1	-0.128477	0.979867
4688	CCACGTAAAACTGGTGCGACC	CP001363	922685	-	STM14_993	CP001363.1	CDS	922656	923576	+	yliC	putative ABC transporter periplasmic binding protein	similar to Escherichia coli putative transport system permease protein (AAC73918.1)	1	1	0.014848	0.998154
1516	TGCGTCTATTACAAATTGCAG	CP001363	926166	-	STM14_998	CP001363.1	CDS	926137	926520	+	bssR	biofilm formation regulatory protein BssR	BssS: regulator of biofilm through signal secretion: disruption of this gene in Escherichia coli led to effects on biofilm formation%2C alteration in expression of a number of genes and mutations in bssS led to defects in indole transport and autoinducer-2 uptake and processing	1	1	0.845633	0.908033
5488	GTGCACGGTGGCGGATAGTTA	CP001363	926166	-	STM14_998	CP001363.1	CDS	926137	926520	+	bssR	biofilm formation regulatory protein BssR	BssS: regulator of biofilm through signal secretion: disruption of this gene in Escherichia coli led to effects on biofilm formation%2C alteration in expression of a number of genes and mutations in bssS led to defects in indole transport and autoinducer-2 uptake and processing	1	1	-0.995323	NA
5995	AAATGACTCAATCAAATTAGC	CP001363	927262	-	STM14_1001	CP001363.1	CDS	927233	927748	+		putative cytoplasmic protein		1	0	-2.23055	0.580234
505	CCCCACATTCCCAACAGCACA	CP001363	928560	-	STM14_1003	CP001363.1	CDS	928531	929478	+		putative electron transfer protein alpha subunit	similar to Escherichia coli putative flavoprotein (AAC74768.1)	1	1	0.496295	0.888174
5648	GACCGACCGATAATAACCCAC	CP001363	928560	-	STM14_1003	CP001363.1	CDS	928531	929478	+		putative electron transfer protein alpha subunit	similar to Escherichia coli putative flavoprotein (AAC74768.1)	1	1	-0.42211	0.957117
5229	AGCTGGTTCTAATGCACCCAG	CP001363	929801	-	STM14_1005	CP001363.1	CDS	929772	930935	+		putative acyl-CoA dehydrogenase	similar to Escherichia coli putative oxidoreductase (AAC74765.1)	1	0	-5.00969	0.02536
2708	AGAGATCTCAGTGTAATCCCA	CP001363	931413	-	STM14_1007	CP001363.1	CDS	931384	933069	+		putative dehydrogenase	similar to Escherichia coli flavoprotein: probable electron transport protein (AAC74769.1)	1	1	-3.82356	0.391969
3437	CTTTCATACGGGTAACCCCCA	CP001363	931413	-	STM14_1007	CP001363.1	CDS	931384	933069	+		putative dehydrogenase	similar to Escherichia coli flavoprotein: probable electron transport protein (AAC74769.1)	1	1	-0.818031	0.912238
5774	ATACACTCCATTAAGGCTGGC	CP001363	933936	+	STM14_1008	CP001363.1	CDS	933075	933965	-		putative transcriptional regulator	similar to Escherichia coli putative transcriptional regulator LysR-type (AAC74667.1): LysR family	1	1	-1.61427	0.709367
2419	ATAAAGTCCGATGACTGTAGC	CP001363	933936	+	STM14_1008	CP001363.1	CDS	933075	933965	-		putative transcriptional regulator	similar to Escherichia coli putative transcriptional regulator LysR-type (AAC74667.1): LysR family	1	1	-2.96825	NA
1216	GCCTCCGCCTGTCTAATCGTA	CP001363	934626	+	STM14_1009	CP001363.1	CDS	934230	934655	-		putative inner membrane protein		1	1	0.403291	0.959381
3421	TAACACTCCTGCGCGGACAGA	CP001363	934626	+	STM14_1009	CP001363.1	CDS	934230	934655	-		putative inner membrane protein		1	1	0.235733	0.973839
4584	CCCGGCACCGTCGTCGTGCAC	CP001363	935031	-	Intergen_STM14_1010_STM14_1012	CP001363.1	Intergen	934918	935678					1	1	1.03404	0.510119
2375	CCCGATGTTTGCGGGCTTCTA	CP001363	935031	-	Intergen_STM14_1010_STM14_1012	CP001363.1	Intergen	934918	935678					1	1	-1.90517	0.60864
4543	ACGTCCGACTACAGTACCTTT	CP001363	936274	+	STM14_1012	CP001363.1	CDS	935679	936305	-	yliJ	putative glutathione S-transferase	similar to Escherichia coli putative transferase (AAC73925.1)	1	1	0.413202	0.957117
2202	ATACTAATTGCAGTTTACGAA	CP001363	936276	+	STM14_1012	CP001363.1	CDS	935679	936305	-	yliJ	putative glutathione S-transferase	similar to Escherichia coli putative transferase (AAC73925.1)	1	1	-4.38574	0.182261
759	CTAATGTTCTTTTTTGATCTG	CP001363	936500	-	Intergen_STM14_1012_STM14_1013	CP001363.1	Intergen	936306	936548					1	1	1.09307	0.410243
5202	GCTATAAATAGCTGTCTGGAA	CP001363	936500	-	Intergen_STM14_1012_STM14_1013	CP001363.1	Intergen	936306	936548					1	1	0.4886	0.97834
4953	CTCCCGGTGAAAGCTTTCTAC	CP001363	938525	+	STM14_1014	CP001363.1	CDS	937796	938554	-	deoR	DNA-binding transcriptional repressor DeoR	similar to Escherichia coli transcriptional repressor for deo operon%2C tsx%2C nupG (AAC73927.1): DeoR family	1	1	-3.87733	0.024302
1691	CCCACACAGAAACTAAGATAA	CP001363	938525	+	STM14_1014	CP001363.1	CDS	937796	938554	-	deoR	DNA-binding transcriptional repressor DeoR	similar to Escherichia coli transcriptional repressor for deo operon%2C tsx%2C nupG (AAC73927.1): DeoR family	1	1	2.33898	NA
1177	TCGCAGTCAGACCCTCTGCGT	CP001363	939205	+	STM14_1015	CP001363.1	CDS	938626	939234	-	ybjG	undecaprenyl pyrophosphate phosphatase		0	1	1.49269	0.74708
1971	TTGGCACCAGCTAACGAGCAC	CP001363	939576	-	STM14_1016	CP001363.1	CDS	939547	940779	+	mdfA	multidrug translocase	similar to Escherichia coli proton motive force efflux pump (AAC73929.1)	1	1	-3.09311	NA
5746	GTTCATCAGCCGAGTATTAAT	CP001363	939576	-	STM14_1016	CP001363.1	CDS	939547	940779	+	mdfA	multidrug translocase	similar to Escherichia coli proton motive force efflux pump (AAC73929.1)	1	1	2.26414	NA
1739	GTTCCCGCTACCTCGAACGGC	CP001363	941619	+	STM14_1017	CP001363.1	CDS	940833	941648	-		putative hydrolase		1	1	-1.02047	0.896909
5284	GCAGAGCAACCAGACCAACAG	CP001363	941619	+	STM14_1017	CP001363.1	CDS	940833	941648	-		putative hydrolase		1	1	-2.83039	NA
1345	CGCGCGTCTCCTTTCCTACCT	CP001363	942827	+	STM14_1018	CP001363.1	CDS	941645	942856	-		putative transport protein/regulator	similar to Escherichia coli putative DeoR-type transcriptional regulator (AAC73932.1)	0	1	0.201982	0.971444
171	TCTGTTGTGGTCCCACTAGAA	CP001363	943053	-	STM14_1020	CP001363.1	CDS	943024	943644	+		putative regulatory protein	similar to Escherichia coli putative DeoR-type transcriptional regulator (AAC73933.1): TetR/Acr family	1	2	0.573706	0.93479
5512	AACGCTCGTCGCTAGTACCAT	CP001363	943053	-	STM14_1020	CP001363.1	CDS	943024	943644	+		putative regulatory protein	similar to Escherichia coli putative DeoR-type transcriptional regulator (AAC73933.1): TetR/Acr family	1	2	0.299529	NA
790	ATATCCACCATGCCTATTCAC	CP001363	943614	-	STM14_1020	CP001363.1	CDS	943024	943644	+		putative regulatory protein	similar to Escherichia coli putative DeoR-type transcriptional regulator (AAC73933.1): TetR/Acr family	1	2	0.95318	0.61269
2696	CCCTACTGTTTAATCCCAAGC	CP001363	943661	+	Intergen_STM14_1020_STM14_1021	CP001363.1	Intergen	943645	943760					1	1	-3.83446	0.658036
6144	GAGGCTAACAAATCGTGAACC	CP001363	943661	+	Intergen_STM14_1020_STM14_1021	CP001363.1	Intergen	943645	943760					1	1	-0.74315	0.907887
946	TCACACTGTCTACTTTAAACC	CP001363	945417	+	STM14_1021	CP001363.1	CDS	943761	945446	-		hypothetical protein	similar to Escherichia coli putative transport protein (AAC73934.1)	0	1	0.428843	0.913487
4280	ATCGGCTAACATACACATCCT	CP001363	945746	-	STM14_1022	CP001363.1	CDS	945717	946094	+	ybjM	putative inner membrane protein		1	0	-0.634709	0.738002
2628	GCCACGCATGAGATAATTCGA	CP001363	946360	+	STM14_1023	CP001363.1	CDS	946126	946389	-	grxA	glutaredoxin 1	functions as an electron carrier in the glutathione-dependent synthesis of deoxyribonucleotides by the enzyme ribonucleotide reductase: also involved in reducing some disulfides in a coupled system with glutathione reductase	0	1	0.510693	0.979867
4732	ACCCCTCTCGAACCTCTTCCC	CP001363	946588	-	STM14_1024	CP001363.1	CDS	946559	946849	+	ybjC	hypothetical protein	YbjC: located in the same operon as the nfsA gene: member of the soxRS regulon which mediates in part the increased levels of superoxide in response to oxidative stress: induced by paraquat: regulated by SoxS: unknown function	1	1	1.02246	0.82497
449	AGTACTTTAATGACCCCTGAT	CP001363	946588	-	STM14_1024	CP001363.1	CDS	946559	946849	+	ybjC	hypothetical protein	YbjC: located in the same operon as the nfsA gene: member of the soxRS regulon which mediates in part the increased levels of superoxide in response to oxidative stress: induced by paraquat: regulated by SoxS: unknown function	1	1	0.186188	0.983362
2282	ACAAGGTTAGACCACGCCTTC	CP001363	946862	-	STM14_1025	CP001363.1	CDS	946833	947555	+	mdaA	nitroreductase A	NADPH-dependent: oxygen-insensitive: catalyzes the reduction of nitroaromatic compounds	1	1	-1.60232	0.756695
4246	TACTCTCTTCATACCCGAGCA	CP001363	946862	-	STM14_1025	CP001363.1	CDS	946833	947555	+	mdaA	nitroreductase A	NADPH-dependent: oxygen-insensitive: catalyzes the reduction of nitroaromatic compounds	1	1	1.07302	0.796136
966	ACATGTTGCGGCTCTCCTAAA	CP001363	947642	-	STM14_1026	CP001363.1	CDS	947613	948515	+	rimK	ribosomal protein S6 modification protein	responsible for the addition of glutamate residues to the C-terminus of ribosomal protein S6	1	1	0.198936	0.959391
5567	AGAAAAAATATGACGTAGGAA	CP001363	947642	-	STM14_1026	CP001363.1	CDS	947613	948515	+	rimK	ribosomal protein S6 modification protein	responsible for the addition of glutamate residues to the C-terminus of ribosomal protein S6	1	1	-0.123638	0.984906
2069	CGCGGGGGTCAACAGATCTAA	CP001363	948641	-	STM14_1027	CP001363.1	CDS	948612	949088	+	ybjN	putative cytoplasmic protein	similar to Escherichia coli putative sensory transduction regulator (AAC73940.1)	0	1	0.101019	NA
3857	CCTTCAATGACCTCAGAAACA	CP001363	949463	-	STM14_1028	CP001363.1	CDS	949437	950549	+	potF	putrescine ABC transporter periplasmic substrate-binding protein	similar to Escherichia coli periplasmic putrescine-binding protein: permease protein (AAC73941.1): ABC superfamily periplasmic protein	1	1	-0.875334	0.899452
686	CATTGTTCCTACCTATTTACC	CP001363	949463	-	STM14_1028	CP001363.1	CDS	949437	950549	+	potF	putrescine ABC transporter periplasmic substrate-binding protein	similar to Escherichia coli periplasmic putrescine-binding protein: permease protein (AAC73941.1): ABC superfamily periplasmic protein	1	1	0.417068	0.951156
5236	CACGCCTAACAAACCAGTCGC	CP001363	950666	-	STM14_1029	CP001363.1	CDS	950637	951770	+	potG	putrescine transporter ATP-binding subunit	part of the PotFGHI ATP-dependent putrescine transporter	1	1	-3.90764	0.201081
827	CATAGCCTTCTACGTACACGG	CP001363	950666	-	STM14_1029	CP001363.1	CDS	950637	951770	+	potG	putrescine transporter ATP-binding subunit	part of the PotFGHI ATP-dependent putrescine transporter	1	1	0.80342	0.894838
5606	AACGCCGGCCTTCAAAGCGAA	CP001363	951809	-	STM14_1030	CP001363.1	CDS	951780	952733	+	potH	putrescine ABC transporter membrane protein	similar to Escherichia coli putrescine transport protein: permease (AAC73943.1): ABC superfamily membrane protein	1	1	-3.3724	0.235196
212	AAAATTCCACTAAACATCCAT	CP001363	951809	-	STM14_1030	CP001363.1	CDS	951780	952733	+	potH	putrescine ABC transporter membrane protein	similar to Escherichia coli putrescine transport protein: permease (AAC73943.1): ABC superfamily membrane protein	1	1	0.949703	0.852939
2344	AGAGCGAAGACGCAGTATAGG	CP001363	952759	-	STM14_1031	CP001363.1	CDS	952730	953575	+	potI	putrescine ABC transporter membrane protein	similar to Escherichia coli putrescine transport protein: permease (AAC73944.1): ABC superfamily membrane protein	1	1	-2.71736	0.337113
3334	CCCATCTAAAATAAAAAAATA	CP001363	952759	-	STM14_1031	CP001363.1	CDS	952730	953575	+	potI	putrescine ABC transporter membrane protein	similar to Escherichia coli putrescine transport protein: permease (AAC73944.1): ABC superfamily membrane protein	1	1	-0.324522	0.9683
4285	GCAGGTACAGCTAAACTTTGT	CP001363	953678	-	STM14_1032	CP001363.1	CDS	953649	954122	+	ybjO	putative inner membrane protein		1	1	-1.36798	0.419788
2186	CCAATTAGCCTTACACGCGGT	CP001363	953678	-	STM14_1032	CP001363.1	CDS	953649	954122	+	ybjO	putative inner membrane protein		1	1	0.586817	0.977837
899	TTTGCCGCCTCCCTAAATCCT	CP001363	955607	-	STM14_1035	CP001363.1	CDS	955578	956921	+	ulaA_1	ascorbate-specific PTS system enzyme IIC	membrane component: functions with enzymes IIB (sgaB: ulaB) and IIA (sgaA: ulaC) enzyme I and HPr for anaerobic utilization and uptake of L-ascorbate: sgaTBA are regulated by yifQ as well as Crp and Fnr	1	1	-0.882011	0.756695
2966	CGCTGCGCGCTAACCCGTTTA	CP001363	955607	-	STM14_1035	CP001363.1	CDS	955578	956921	+	ulaA_1	ascorbate-specific PTS system enzyme IIC	membrane component: functions with enzymes IIB (sgaB: ulaB) and IIA (sgaA: ulaC) enzyme I and HPr for anaerobic utilization and uptake of L-ascorbate: sgaTBA are regulated by yifQ as well as Crp and Fnr	1	1	0.124588	0.981984
1224	CAAAGCTTGCTTTAAATACAG	CP001363	956980	-	STM14_1036	CP001363.1	CDS	956951	957271	+		putative inner membrane protein	similar to SgaT from Vibrio	1	1	-0.563143	0.863846
5142	CGATGAGTATATGACATATTA	CP001363	956980	-	STM14_1036	CP001363.1	CDS	956951	957271	+		putative inner membrane protein	similar to SgaT from Vibrio	1	1	-1.13495	0.905762
4141	AAACAACCTTCGACTATACAT	CP001363	957310	-	STM14_1037	CP001363.1	CDS	957281	958768	+		putative sulfatase	similar to Escherichia coli putative sulfatase (AAC76701.1)	1	0	0.0464782	0.994139
1558	ATGTTAGTTAAACAGTAGCGC	CP001363	959689	+	STM14_1039	CP001363.1	CDS	958987	959718	-	artJ	arginine transport system component	similar to Escherichia coli arginine 3rd transport system periplasmic binding protein (AAC73947.1): ABC superfamily binding protein	1	1	-0.24024	0.969333
5877	GTTCATCAGTATATTTACAGG	CP001363	959689	+	STM14_1039	CP001363.1	CDS	958987	959718	-	artJ	arginine transport system component	similar to Escherichia coli arginine 3rd transport system periplasmic binding protein (AAC73947.1): ABC superfamily binding protein	1	1	-0.407366	NA
871	GAAAAACGATCAATTGCAACC	CP001363	960594	+	STM14_1040	CP001363.1	CDS	959955	960623	-	artM	arginine transporter permease subunit ArtM	with ArtPQJI acts to transport arginine across the inner membrane	0	1	0.434693	0.961189
3834	CGCTTTCGCCGCTCCACTCGC	CP001363	961310	+	STM14_1041	CP001363.1	CDS	960623	961339	-	artQ	arginine transporter permease subunit ArtQ	with ArtPMJI transports arginine across the inner membrane	1	1	1.16078	0.79983
1263	GTGACTTGGGGAAGGAGACCC	CP001363	961310	+	STM14_1041	CP001363.1	CDS	960623	961339	-	artQ	arginine transporter permease subunit ArtQ	with ArtPMJI transports arginine across the inner membrane	1	1	-0.0891972	0.993483
4638	AGTGCCACTACCCTGCGTGAA	CP001363	962048	+	STM14_1042	CP001363.1	CDS	961346	962077	-	artI	arginine transport system	similar to Escherichia coli arginine 3rd transport system periplasmic binding protein (AAC73950.1): ABC superfamily binding protein	1	1	0.623389	0.942359
745	AATTAACTGAATCACCCACAT	CP001363	962048	+	STM14_1042	CP001363.1	CDS	961346	962077	-	artI	arginine transport system	similar to Escherichia coli arginine 3rd transport system periplasmic binding protein (AAC73950.1): ABC superfamily binding protein	1	1	-0.242456	0.974352
4792	CACCTGTTGGACACGGGGAGT	CP001363	962794	+	STM14_1043	CP001363.1	CDS	962095	962823	-	artP	arginine transporter ATP-binding subunit	With ArtMQJI transports arginine across the inner membrane	1	1	-1.34791	0.512337
379	AACACCGCGGAACCCGCTAAT	CP001363	962794	+	STM14_1043	CP001363.1	CDS	962095	962823	-	artP	arginine transporter ATP-binding subunit	With ArtMQJI transports arginine across the inner membrane	1	1	0.345934	0.969333
5630	TTTATCCTGTAAGCCTCCCAC	CP001363	963533	+	STM14_1044	CP001363.1	CDS	963053	963568	-	ybjP	putative lipoprotein	induced during stationary phase and by acivicin (a glutamine analog): regulated by Lrp and RpoS	1	1	-2.36892	0.125368
1562	CTAGCCTCTGGCCACTACCTT	CP001363	963539	+	STM14_1044	CP001363.1	CDS	963053	963568	-	ybjP	putative lipoprotein	induced during stationary phase and by acivicin (a glutamine analog): regulated by Lrp and RpoS	1	1	-0.00873353	0.998811
5783	ACATTGACCCCATTTCATGAG	CP001363	964045	-	STM14_1046	CP001363.1	CDS	964016	964846	+	ybjR	putative aminidase	similar to Escherichia coli putative regulator (AAC73954.1)	1	1	-1.51012	0.26425
1048	CCATACTCCTAGGTAAACTGC	CP001363	964045	-	STM14_1046	CP001363.1	CDS	964016	964846	+	ybjR	putative aminidase	similar to Escherichia coli putative regulator (AAC73954.1)	1	1	-0.0520015	0.994254
2481	ACACACAGCCTTAATGCTGCG	CP001363	965827	+	STM14_1047	CP001363.1	CDS	964843	965856	-		putative nucleoside-diphosphate-sugar epimerase	similar to Escherichia coli putative nucleotide di-P-sugar epimerase or dehydratase (AAC73955.1)	0	1	-1.57841	0.619075
2600	CCCCAGTCCAAAGCTCAAAAT	CP001363	967354	+	STM14_1048	CP001363.1	CDS	965952	967385	-	ybjT	putative nucleoside-diphosphate-sugar epimerase	similar to Escherichia coli putative dTDP-glucose enzyme (AAC73956.1)	1	1	-2.99467	NA
5974	CGCTACGCTCCTAACACCGTC	CP001363	967356	+	STM14_1048	CP001363.1	CDS	965952	967385	-	ybjT	putative nucleoside-diphosphate-sugar epimerase	similar to Escherichia coli putative dTDP-glucose enzyme (AAC73956.1)	1	1	0.244794	0.984073
236	CTACGCTAGAGAGACCTACAG	CP001363	968368	+	STM14_1049	CP001363.1	CDS	967396	968397	-	ltaA	L-threonine aldolase	low- specificity: catalyzes the formation of acetaldehyde and glycine from L-threonine: acts on L-threonine%2C L-allo-threonine%2C L-threo-phenylserine%2C and L-erythro-phenylserine	1	1	-0.40388	0.964106
4386	CCACGAGAATACATCCACACT	CP001363	968368	+	STM14_1049	CP001363.1	CDS	967396	968397	-	ltaA	L-threonine aldolase	low- specificity: catalyzes the formation of acetaldehyde and glycine from L-threonine: acts on L-threonine%2C L-allo-threonine%2C L-threo-phenylserine%2C and L-erythro-phenylserine	1	1	-0.0377093	0.994254
5110	TCCATGAAGCGAAGAGCCCTA	CP001363	970125	+	STM14_1050	CP001363.1	CDS	968436	970154	-	poxB	pyruvate dehydrogenase	catalyzes the formation of acetate from pyruvate	1	1	-3.20633	0.387728
1609	GCTCCACCCCAGTCTCGATCT	CP001363	970125	+	STM14_1050	CP001363.1	CDS	968436	970154	-	poxB	pyruvate dehydrogenase	catalyzes the formation of acetate from pyruvate	1	1	0.276119	0.969333
4236	TGGATCGCCAGCCGGAGGTCC	CP001363	971254	+	STM14_1051	CP001363.1	CDS	970312	971283	-	hcr	HCP oxidoreductase%2C NADH-dependent	similar to Escherichia coli putative enzyme (AAC73959.1): hcp gene product	1	1	-0.20703	0.98726
1662	TTACAAACGAGGGTGTCTTAT	CP001363	971254	+	STM14_1051	CP001363.1	CDS	970312	971283	-	hcr	HCP oxidoreductase%2C NADH-dependent	similar to Escherichia coli putative enzyme (AAC73959.1): hcp gene product	1	1	2.11498	NA
3913	ACCGGACCCCACGAGAACGAC	CP001363	972915	+	STM14_1053	CP001363.1	CDS	972908	973111	+		hypothetical protein		1	1	0.692663	0.699205
1752	ATAATTATTCGCTGTTCTAAA	CP001363	972915	+	STM14_1053	CP001363.1	CDS	972908	973111	+		hypothetical protein		1	1	0.815837	NA
4892	CTTTTTATAAATACTGACACC	CP001363	973958	+	STM14_1054	CP001363.1	CDS	973088	973987	-	ybjE	putative inner membrane protein	similar to Escherichia coli putative surface protein (AAC73961.1)	1	0	0.374196	0.9683
4403	ACATACCCGCGGCGGGTCCAC	CP001363	974218	-	STM14_1056	CP001363.1	CDS	974189	975847	+	ybjD	hypothetical protein	similar to RecF protein	1	1	0.675974	0.924024
1027	GCCGCCGCATTGCCTGCACAT	CP001363	974218	-	STM14_1056	CP001363.1	CDS	974189	975847	+	ybjD	hypothetical protein	similar to RecF protein	1	1	0.14788	0.98536
3187	CACCCTTGGAGCTCAACCCGT	CP001363	976783	+	STM14_1057	CP001363.1	CDS	975844	976812	-	ybjX	VirK-like protein	similar to Escherichia coli putative enzyme (AAC73964.1)	1	0	1.11355	0.774708
2625	CATGCGCGCCACATACACCAC	CP001363	978084	-	STM14_1059	CP001363.1	CDS	978055	980001	+	ybjZ	macrolide transporter ATP-binding /permease protein	with MacA is involved in the export of macrolide	0	1	-1.73837	NA
558	AGTTGAACAACCGGTTCAAAT	CP001363	980292	+	STM14_1062	CP001363.1	CDS	980131	980352	-	cspD	stress response protein	similar to Escherichia coli cold shock protein CspA (AAC73967.1): stationary phase-induced	1	1	0.297683	0.946355
5878	CCCGACAATCCACAGCTCTAT	CP001363	980292	+	STM14_1062	CP001363.1	CDS	980131	980352	-	cspD	stress response protein	similar to Escherichia coli cold shock protein CspA (AAC73967.1): stationary phase-induced	1	1	-0.210282	0.979045
4322	CCCTAAAGTTTTCGTTGATAA	CP001363	980705	-	STM14_1063	CP001363.1	CDS	980676	980996	+	clpS	ATP-dependent Clp protease adaptor protein ClpS	involved in the modulation of the specificity of the ClpAP-mediated ATP-dependent protein degradation: binds to the N-terminal domain of the chaperone ClpA	1	0	-0.26845	0.977468
5276	ACGACGACATAATAGCTGTGT	CP001363	981056	-	STM14_1064	CP001363.1	CDS	981027	983303	+	clpA	ATP-dependent Clp protease ATP-binding subunit	ATPase and specificity subunit of the ClpA-ClpP ATP dependent serine protease: directs protease to specific substrates	1	1	-0.451221	0.9683
1945	GCAAAATAGCATGACTCTCGT	CP001363	981056	-	STM14_1064	CP001363.1	CDS	981027	983303	+	clpA	ATP-dependent Clp protease ATP-binding subunit	ATPase and specificity subunit of the ClpA-ClpP ATP dependent serine protease: directs protease to specific substrates	1	1	-0.316332	NA
6164	ACACCGGGCTGCTCCATTCTC	CP001363	983465	+	STM14_1065	CP001363.1	CDS	983350	983538	+		hypothetical protein		1	0	-0.292726	0.98478
4231	ACATGCCACTGTTGACAAACC	CP001363	985642	+	STM14_1070	CP001363.1	CDS	985270	985671	-		putative cytoplasmic protein		1	1	-0.773799	0.891919
2552	AGATCCGGCCTGACGTTCCAG	CP001363	985642	+	STM14_1070	CP001363.1	CDS	985270	985671	-		putative cytoplasmic protein		1	1	-0.658815	NA
2771	ACTCCTCGCTCAGTACAACAC	CP001363	986656	+	STM14_1072	CP001363.1	CDS	986008	986685	-		SlsA	similar to slsA in STM (gi|4324613): similar to STM3761	1	1	-3.95732	0.118913
5787	GCGCAGACGAACGGACCACCC	CP001363	986656	+	STM14_1072	CP001363.1	CDS	986008	986685	-		SlsA	similar to slsA in STM (gi|4324613): similar to STM3761	1	1	-1.76748	0.510119
2436	CCACCATTAAATGCGCCTTCG	CP001363	987536	+	STM14_1073	CP001363.1	CDS	986705	987565	-		putative cytoplasmic protein		1	1	-3.25861	0.510119
3972	TCGTCCGAAACACGCACCTCA	CP001363	987536	+	STM14_1073	CP001363.1	CDS	986705	987565	-		putative cytoplasmic protein		1	1	0.182558	0.983362
6043	ATCTTACAAAATTCGTACTCT	CP001363	987703	-	STM14_1074	CP001363.1	CDS	987674	988585	+		putative transcriptional regulator	similar to Escherichia coli putative transcriptional regulator LysR-type (AAC73313.1): LysR family	1	0	-5.09787	0.0195847
4309	GTCCCCTTTTCGCTCGTAAGG	CP001363	989881	+	STM14_1077	CP001363.1	CDS	989206	989910	-	aat	leucyl/phenylalanyl-tRNA--protein transferase	leucyltransferase: phenylalanyltransferse: functions in the N-end rule pathway: transfers Leu%2C Phe%2C Met%2C from aminoacyl-tRNAs to N-terminal of proteins with Arg or Lys	1	0	-1.74024	0.714997
3923	GTAAGGTTGTGTAACCCTATC	CP001363	994598	+	Intergen_STM14_1080_STM14_1081	CP001363.1	Intergen	994526	994688					1	0	-2.15632	0.210642
2717	TACTGCTAATAGATCAAGAAC	CP001363	995100	-	STM14_1083	CP001363.1	CDS	995071	995565	+	lrp	leucine-responsive transcriptional regulator	mediates a global response to leucine: acts as a regulator for several genes involved in the high-affinity branched-chain amino acid transport system	1	1	-2.59061	0.630773
5628	TTCTGTGTGCTACGTATTAAA	CP001363	995100	-	STM14_1083	CP001363.1	CDS	995071	995565	+	lrp	leucine-responsive transcriptional regulator	mediates a global response to leucine: acts as a regulator for several genes involved in the high-affinity branched-chain amino acid transport system	1	1	-1.57414	0.741187
1518	ACACAAATACGAAAGCTACAC	CP001363	1000635	-	STM14_1086	CP001363.1	CDS	1000549	1001892	+	ycaJ	recombination factor protein RarA	similar to Escherichia coli putative polynucleotide enzyme (AAC73978.1)	1	1	1.59157	0.65292
4064	CCTACCGAGGATAGATTTCCC	CP001363	1000635	-	STM14_1086	CP001363.1	CDS	1000549	1001892	+	ycaJ	recombination factor protein RarA	similar to Escherichia coli putative polynucleotide enzyme (AAC73978.1)	1	1	0.265839	0.978863
2372	TGCCCATAACAACAAAGAACA	CP001363	1003709	-	STM14_1089	CP001363.1	CDS	1003680	1006124	+	dmsA	anaerobic dimethyl sulfoxide reductase subunit A	similar to Escherichia coli anaerobic dimethyl sulfoxide reductase subunit A (AAC73980.1)	1	1	1.46159	0.729462
5065	ACGCGAAGAGTCAGAAATATA	CP001363	1003709	-	STM14_1089	CP001363.1	CDS	1003680	1006124	+	dmsA	anaerobic dimethyl sulfoxide reductase subunit A	similar to Escherichia coli anaerobic dimethyl sulfoxide reductase subunit A (AAC73980.1)	1	1	-4.20042	NA
3269	GTCGAATCCGGCTTGTCCTCT	CP001363	1007996	-	STM14_1094	CP001363.1	CDS	1007967	1009115	+	ycaD	MFS family transporter	similar to Escherichia coli putative transport (AAC73984.1): MFS family	1	1	0.414208	0.941336
1841	CTACATAACCCTCTTACATGC	CP001363	1007996	-	STM14_1094	CP001363.1	CDS	1007967	1009115	+	ycaD	MFS family transporter	similar to Escherichia coli putative transport (AAC73984.1): MFS family	1	1	-2.72016	NA
6019	TACACTATCAACAAGCGGTTT	CP001363	1009362	-	STM14_1095	CP001363.1	CDS	1009333	1010754	+	ycaM	putative amino-acid transporter	similar to Escherichia coli putative transport (AAC73985.1): APC family	1	1	-1.34199	0.874536
1394	TATTTTTCACGAAGGAAAAGG	CP001363	1009362	-	STM14_1095	CP001363.1	CDS	1009333	1010754	+	ycaM	putative amino-acid transporter	similar to Escherichia coli putative transport (AAC73985.1): APC family	1	1	0.452412	0.964012
4491	GCTATGTGGTGAACCGGCGTA	CP001363	1011896	+	Intergen_STM14_1096_STM14_1097	CP001363.1	Intergen	1011845	1011962					1	1	-0.876909	0.883073
2666	AGCAATTTCCCCAGACGAGTT	CP001363	1011896	+	Intergen_STM14_1096_STM14_1097	CP001363.1	Intergen	1011845	1011962					1	1	0.00733314	0.998811
2302	CGCACATCCAGTGATTTTTCT	CP001363	1012260	+	STM14_1097	CP001363.1	CDS	1011963	1012289	-		putative cytoplasmic protein		1	1	-0.887508	0.794809
3720	TTGACAGCGAGACCAGTCCCA	CP001363	1012260	+	STM14_1097	CP001363.1	CDS	1011963	1012289	-		putative cytoplasmic protein		1	1	0.692436	0.899452
3622	CTGGCTAGAAGGTTACGGTAG	CP001363	1012449	-	STM14_1098	CP001363.1	CDS	1012420	1013379	+		SopD-like protein		1	0	-0.911192	0.826211
2279	GCACTACGAAGTCCATCTTCG	CP001363	1015708	+	STM14_1099	CP001363.1	CDS	1013455	1015737	-	pflB	pyruvate formate lyase I	similar to Escherichia coli formate acetyltransferase 1 (AAC73989.1): induced anaerobically	1	1	1.79636	0.848445
5117	AACTTGCTCAGTTCATAATCC	CP001363	1015708	+	STM14_1099	CP001363.1	CDS	1013455	1015737	-	pflB	pyruvate formate lyase I	similar to Escherichia coli formate acetyltransferase 1 (AAC73989.1): induced anaerobically	1	1	-2.2953	NA
6015	AGAAACATCGAGTCGGGCCCT	CP001363	1016625	+	STM14_1100	CP001363.1	CDS	1015797	1016774	-	focA	formate transporter	similar to Escherichia coli probable formate transporter: formate channel 1 (AAC73990.1): FNT family	1	0	-1.37264	NA
2857	GTCTGGGACACATAGTTTAAA	CP001363	1018787	+	STM14_1101	CP001363.1	CDS	1017059	1018819	-	ycaO	putative cytoplasmic protein		1	1	-0.323232	0.967139
5908	GTGGGCACCCCAGCCCAAGCC	CP001363	1018790	+	STM14_1101	CP001363.1	CDS	1017059	1018819	-	ycaO	putative cytoplasmic protein		1	1	-2.98074	NA
4215	TTACCCGACGATTCCTATGAC	CP001363	1018985	-	STM14_1103	CP001363.1	CDS	1018956	1019648	+	ycaP	putative inner membrane protein		1	1	1.61525	0.585372
2654	CTGCGATGAGGGAGCCCCGAG	CP001363	1018985	-	STM14_1103	CP001363.1	CDS	1018956	1019648	+	ycaP	putative inner membrane protein		1	1	-2.5011	NA
2650	CAGACAGCGAGCCTCTACGAG	CP001363	1021022	-	STM14_1106	CP001363.1	CDS	1020993	1022276	+	aroA	3-phosphoshikimate 1-carboxyvinyltransferase	catalyzes the formation of 5-O-(1-carboxyvinyl)-3-phosphoshikimate from phosphoenolpyruvate and 3-phosphoshikimate in tryptophan biosynthesis	0	1	2.11498	NA
3236	CATTAACAAAGATACGCTCGC	CP001363	1022448	-	STM14_1107	CP001363.1	CDS	1022419	1023180	+	ycaL	putative Zn-dependent protease	similar to Escherichia coli putative heat shock protein (AAC73995.1): has chaperone function	1	0	-5.15559	0.019511
771	GCTGAAGATAGACTTCGAAAT	CP001363	1026522	-	STM14_1112	CP001363.1	CDS	1026487	1028757	+	ycaI	hypothetical protein		1	1	-0.637422	0.945207
5943	GTCTCCAATGGCATGCACAAG	CP001363	1026522	-	STM14_1112	CP001363.1	CDS	1026487	1028757	+	ycaI	hypothetical protein		1	1	0.188974	0.992686
3390	CCCGACAGACGTAAGACAACT	CP001363	1032873	-	STM14_1116	CP001363.1	CDS	1032844	1033026	+	ycaR	hypothetical protein		1	0	-0.841166	0.883662
2563	CTATACACCCTTACCCCCGAA	CP001363	1034009	-	STM14_1119	CP001363.1	CDS	1033980	1034873	+		hypothetical protein		1	1	2.37308	0.585372
3844	CCACAACTGAGTAGCCAACCC	CP001363	1034009	-	STM14_1119	CP001363.1	CDS	1033980	1034873	+		hypothetical protein		1	1	0.176651	0.986444
1442	CAATCAGAAAACCTTAAACGG	CP001363	1035600	+	STM14_1120	CP001363.1	CDS	1034853	1035629	-	ycbC	hypothetical protein		0	1	-0.0690364	0.994213
4182	CTGCCCTATAAGACCTACACT	CP001363	1035794	-	STM14_1121	CP001363.1	CDS	1035765	1036568	+	smtA	putative metallothionein SmtA	involved in cellular zinc and cadmium homeostasis by binding excess metal ions to its cysteine sulfurs and histidine nitrogens: expression of smtA in cyanobacteria is repressed by SmtB at low concentrations of zinc: NO elicits release of Zn ions from SmtA	1	0	-1.49111	NA
4825	ACCGTTGCGCGATCGTACAAC	CP001363	1043408	-	STM14_1125	CP001363.1	CDS	1043379	1045220	+	ycbB	hypothetical protein	similar to Escherichia coli putative amidase (AAC74011.1)	1	0	0.0809928	0.994213
3246	CCATTACGTATAACCACTGGT	CP001363	1045509	-	STM14_1126	CP001363.1	CDS	1045480	1046028	+	ycbK	putative outer membrane protein		1	0	0.370129	0.942892
5354	CAGCTAGGAACACACTTCCCT	CP001363	1046085	-	STM14_1127	CP001363.1	CDS	1046056	1046703	+	ycbL	putative metallo-beta-lactamase		1	1	-3.70921	0.218544
1633	GTAAACTATCGATCCTATCTT	CP001363	1046085	-	STM14_1127	CP001363.1	CDS	1046056	1046703	+	ycbL	putative metallo-beta-lactamase		1	1	-0.719884	NA
1503	AGTGGTAGAAGGAGAAGAAGG	CP001363	1049202	+	STM14_1130	CP001363.1	CDS	1048140	1049231	-	ompF	outer membrane protein F precursor	outer membrane protein F precursor: porin: (SW:OMPF_SALTY)	1	1	1.22989	0.731951
4598	TTTGCGCGCGTGCACCACGTT	CP001363	1049202	+	STM14_1130	CP001363.1	CDS	1048140	1049231	-	ompF	outer membrane protein F precursor	outer membrane protein F precursor: porin: (SW:OMPF_SALTY)	1	1	0.226061	0.983362
3141	CATCACTCACCCTTCAGCCCT	CP001363	1051871	+	STM14_1134	CP001363.1	CDS	1051439	1051900	-		putative leucine response regulator	similar to Escherichia coli regulator for leucine (or lrp) regulon and high-affinity branched-chain amino acid transport system (AAC73975.1)	1	1	-0.309367	0.969333
2643	TTACACACCATTGCGACCCTC	CP001363	1051871	+	STM14_1134	CP001363.1	CDS	1051439	1051900	-		putative leucine response regulator	similar to Escherichia coli regulator for leucine (or lrp) regulon and high-affinity branched-chain amino acid transport system (AAC73975.1)	1	1	-2.53814	NA
5246	AAGTCATCAATTCCGATAGGG	CP001363	1052246	-	STM14_1136	CP001363.1	CDS	1052217	1053431	+		diaminopropionate ammonia-lyase	catalyzes the formation of pyruvate from 2%2C3-diaminopropionate	1	1	-1.19994	0.86599
2430	TCCTCCGGCACGTCACCAGAA	CP001363	1052246	-	STM14_1136	CP001363.1	CDS	1052217	1053431	+		diaminopropionate ammonia-lyase	catalyzes the formation of pyruvate from 2%2C3-diaminopropionate	1	1	-3.04286	NA
3101	TCGAATTAGCCGAAGACTCTT	CP001363	1053705	-	STM14_1138	CP001363.1	CDS	1053676	1055112	+		putative transcriptional regulator	similar to Escherichia coli inner membrane transport protein (AAC73118.1): Lrp family	1	1	0.984412	0.58369
2630	TATCGCCACTATAAACCGCTT	CP001363	1053705	-	STM14_1138	CP001363.1	CDS	1053676	1055112	+		putative transcriptional regulator	similar to Escherichia coli inner membrane transport protein (AAC73118.1): Lrp family	1	1	-1.45126	0.880972
3292	ATGACACTGCCTCAGCCACAC	CP001363	1057850	+	STM14_1140	CP001363.1	CDS	1056587	1057879	-		integrase	similar to Escherichia coli putative transposase (AAC74651.1)	1	0	0.256007	0.976232
5478	ACAACCAACCACAGTTCGATA	CP001363	1058143	+	STM14_1141	CP001363.1	CDS	1057924	1058172	-		excisionase		1	1	-3.4079	0.298608
1551	GCTGTATAGACCCTTTCAATC	CP001363	1058143	+	STM14_1141	CP001363.1	CDS	1057924	1058172	-		excisionase		1	1	0.23488	0.980578
5293	TCTTTATCCCTCAATCCCTCC	CP001363	1066378	-	STM14_1153	CP001363.1	CDS	1066349	1066696	+		hypothetical protein		1	1	-1.87106	0.74708
1331	TCTACCGCACCGATAGAAGTA	CP001363	1066378	-	STM14_1153	CP001363.1	CDS	1066349	1066696	+		hypothetical protein		1	1	0.220117	0.981984
132	GAAGTTCGATCCAATTTGTGG	CP001363	1069897	-	STM14_1162	CP001363.1	CDS	1069868	1070665	+		putative molecular chaperone	DnaJ family	1	1	1.66128	0.282677
5595	GAGACAATCCATTGGGCTATC	CP001363	1069897	-	STM14_1162	CP001363.1	CDS	1069868	1070665	+		putative molecular chaperone	DnaJ family	1	1	-0.693106	0.856793
5068	CGTCATTCTCTATTCGGCCCT	CP001363	1070761	-	STM14_1163	CP001363.1	CDS	1070732	1071049	+		hypothetical protein		1	0	-3.08603	NA
978	ACTTGGTCATCCACGGACTTC	CP001363	1071252	-	STM14_1164	CP001363.1	CDS	1071223	1071348	+		hypothetical protein		1	1	0.200825	0.969579
5868	TACTCCTCGCCGGAAAAGGTA	CP001363	1071252	-	STM14_1164	CP001363.1	CDS	1071223	1071348	+		hypothetical protein		1	1	-1.82361	NA
6186	AAAGACAACGGCTACCCGAAT	CP001363	1071904	+	STM14_1165	CP001363.1	CDS	1071484	1071933	-		hypothetical protein		1	1	-0.699346	0.834256
1706	CTGCCAAGCTCCCGAACATTC	CP001363	1071904	+	STM14_1165	CP001363.1	CDS	1071484	1071933	-		hypothetical protein		1	1	-1.1671	NA
3948	TAACCTACAGACAATCCACGC	CP001363	1072777	+	STM14_1166	CP001363.1	CDS	1072294	1072980	-	gtgA	bacteriophage virulence determinant		1	0	0.20544	0.982627
4974	ATGGAATCCGGCCAACCCAAT	CP001363	1073285	-	Intergen_STM14_1166_STM14_1167	CP001363.1	Intergen	1072981	1073336					1	0	0.269678	0.978268
4801	CCTAATCGTTGCGACTACGAT	CP001363	1073598	-	STM14_1168	CP001363.1	CDS	1073569	1074021	+		lysozyme	similar to Escherichia coli bacteriophage lambda lysozyme (AAC73656.1)	1	0	-2.41508	0.297955
1815	GGGTAAATATACCGTTCGAAC	CP001363	1074068	-	STM14_1169	CP001363.1	CDS	1074039	1074518	+		hypothetical protein	bacteriophage ES18 gp15 protein (gi|1143595)	0	1	-1.40813	0.604527
2749	CCGCGCCCAAGGCCCTCTCAA	CP001363	1074755	-	STM14_1170	CP001363.1	CDS	1074726	1075259	+		hypothetical protein		1	1	-3.18501	0.465494
5978	TGGCCGGCTAACATAGAAAAT	CP001363	1074755	-	STM14_1170	CP001363.1	CDS	1074726	1075259	+		hypothetical protein		1	1	0.375474	0.957365
4931	CGCCCACAGAGGCAATCAGTG	CP001363	1075245	-	STM14_1171	CP001363.1	CDS	1075216	1077354	+		hypothetical protein		1	1	-0.722466	0.906247
2477	CCAGACGACTACCCGTCTACT	CP001363	1075245	-	STM14_1171	CP001363.1	CDS	1075216	1077354	+		hypothetical protein		1	1	-2.17325	NA
2340	GAACCAGCTCAGCGTTACGAT	CP001363	1077583	-	STM14_1172	CP001363.1	CDS	1077554	1079101	+		phage portal protein%2C lambda family		0	1	-2.91515	0.136089
4428	AAGCGGTTAAAACCGTAGGCT	CP001363	1079045	-	STM14_1173	CP001363.1	CDS	1079025	1081106	+		Clp protease-like protein	similar to Escherichia coli ATP-dependent proteolytic subunit of ClpA-ClpP serine protease: heat shock protein F21.5 (AAC73540.1)	1	1	1.26719	0.345783
300	TCACCACGCTTGGTTCACTGC	CP001363	1079045	-	STM14_1173	CP001363.1	CDS	1079025	1081106	+		Clp protease-like protein	similar to Escherichia coli ATP-dependent proteolytic subunit of ClpA-ClpP serine protease: heat shock protein F21.5 (AAC73540.1)	1	1	-0.78071	0.888174
4696	AAAAGCAACCTGACACGTCCC	CP001363	1081226	-	STM14_1174	CP001363.1	CDS	1081197	1081520	+		putative RecA/RadA recombinase		1	1	-0.958141	0.856099
1956	TATAGACGTCAGTTGAGCCGT	CP001363	1081227	-	STM14_1174	CP001363.1	CDS	1081197	1081520	+		putative RecA/RadA recombinase		1	1	0.169206	0.990613
1218	GCCGATGCGTCCACCTATATA	CP001363	1081542	-	STM14_1175	CP001363.1	CDS	1081513	1081812	+		ATP-binding sugar transporter-like protein		0	1	-2.63329	0.176339
3753	ACGTGCGTGCTATAGAATGGT	CP001363	1081822	-	STM14_1176	CP001363.1	CDS	1081793	1082359	+		minor tail protein		1	1	1.07872	0.729462
2773	AAAAAAGAGAGCGCGCTCCGA	CP001363	1081822	-	STM14_1176	CP001363.1	CDS	1081793	1082359	+		minor tail protein		1	1	0.445131	0.957365
5278	ACGAAGGCAACTCGGGGCCGG	CP001363	1082385	-	STM14_1177	CP001363.1	CDS	1082356	1082757	+		minor tail protein		1	1	-3.65884	0.451702
1791	ATACTCTTTGGAGCCGCGTCC	CP001363	1082385	-	STM14_1177	CP001363.1	CDS	1082356	1082757	+		minor tail protein		1	1	1.47731	0.852939
195	CGATCCAACTTAGATGGAAAC	CP001363	1082798	-	STM14_1178	CP001363.1	CDS	1082769	1083518	+		major tail protein		1	1	0.401207	0.931711
3041	ATCGACGTTTGAACCCGCAGC	CP001363	1082798	-	STM14_1178	CP001363.1	CDS	1082769	1083518	+		major tail protein		1	1	-0.178893	0.980637
4987	CCCGAGCCGAGCATACCTACG	CP001363	1083593	-	STM14_1179	CP001363.1	CDS	1083564	1083962	+		minor tail protein		1	1	-4.53929	0.1487
1404	TAATGAAGTCGTACTCTCCAA	CP001363	1083593	-	STM14_1179	CP001363.1	CDS	1083564	1083962	+		minor tail protein		1	1	-0.569	0.925072
5801	ACAAATATTGGAAACGCGATG	CP001363	1083988	-	STM14_1180	CP001363.1	CDS	1083959	1084288	+		minor tail protein		1	1	-4.09995	0.0992118
435	GAACACCCTATTAGGTAATCA	CP001363	1083988	-	STM14_1180	CP001363.1	CDS	1083959	1084288	+		minor tail protein		1	1	-0.151834	0.979867
4072	CAGCACTCCCTTAAGTCATAA	CP001363	1084397	-	STM14_1181	CP001363.1	CDS	1084368	1087355	+		minor tail protein	similar to lambda phage H tail component (gi|2232364)	1	1	0.543311	0.86871
732	ACACCGCACGATTAAAACCCA	CP001363	1084397	-	STM14_1181	CP001363.1	CDS	1084368	1087355	+		minor tail protein	similar to lambda phage H tail component (gi|2232364)	1	1	0.0632997	0.994254
2572	CCCTACCCGCGCGCTAAAACT	CP001363	1087381	-	STM14_1182	CP001363.1	CDS	1087352	1087684	+		minor tail protein	similar to lambda phage M tail component (gi|2232363)	1	1	-3.99708	0.454206
5561	CGGTGCGGCATGTAGTCATTA	CP001363	1087381	-	STM14_1182	CP001363.1	CDS	1087352	1087684	+		minor tail protein	similar to lambda phage M tail component (gi|2232363)	1	1	-0.46718	0.957365
2273	CCTAACACCCATACCTTTATC	CP001363	1087812	-	STM14_1183	CP001363.1	CDS	1087783	1088280	+		attachment/invasion protein	similar to OmpX (gi|2232362)	1	1	-3.01009	0.118913
3618	CGACCCAGTACGCACTACAAC	CP001363	1087812	-	STM14_1183	CP001363.1	CDS	1087783	1088280	+		attachment/invasion protein	similar to OmpX (gi|2232362)	1	1	-0.209925	0.978863
5772	ATAGCCAATTTCCATCCGCAC	CP001363	1088901	+	STM14_1184	CP001363.1	CDS	1088397	1088930	-	sodC_1	superoxide dismutase precursor	superoxide dismutase CuZn precursor (SW:SODC_SALTY): important virulence function: implicated in defence against macrophage killing	1	1	1.35734	0.86599
2655	ACGATCCACTTTCAGATCTAC	CP001363	1088901	+	STM14_1184	CP001363.1	CDS	1088397	1088930	-	sodC_1	superoxide dismutase precursor	superoxide dismutase CuZn precursor (SW:SODC_SALTY): important virulence function: implicated in defence against macrophage killing	1	1	-3.2949	NA
6192	TAGGAGCACTATCCTCCCGCA	CP001363	1090389	-	STM14_1187	CP001363.1	CDS	1090360	1091064	+		tail assembly protein		1	0	-0.14592	0.982627
2330	TGACGGTCTACCGCCCGACTT	CP001363	1091165	-	STM14_1188	CP001363.1	CDS	1091136	1094486	+		host specificity protein J	similar to phage lambda protein J	1	1	-0.913853	0.893604
3348	AAAATTCGATGAGCTGAAGGT	CP001363	1091165	-	STM14_1188	CP001363.1	CDS	1091136	1094486	+		host specificity protein J	similar to phage lambda protein J	1	1	-0.565994	0.942892
2913	CTATTCGAACCACAATGATGC	CP001363	1094850	-	STM14_1190	CP001363.1	CDS	1094821	1097259	+		tail fiber protein	similar to Escherichia coli putative membrane protein (AAC74454.1)	0	1	-0.528745	0.938358
2668	CCTTTCTGAGACCTGTCAATA	CP001363	1097288	-	STM14_1191	CP001363.1	CDS	1097259	1097840	+		tail fiber assembly like-protein	similar to tail fiber assembly protein (gi|8927433)	0	1	-5.67501	0.00395395
4301	AAAAGCGTCTGAGGAATCACC	CP001363	1098345	-	STM14_1193	CP001363.1	CDS	1098316	1099284	+	sseI	secreted effector protein	secreted effector I (gi|8927434): secreted by SPI-2: colocalizes with host polymerizing actin cytoskeleton	1	0	0.338833	0.96989
5958	CTTACCATCAACCCCAACAAT	CP001363	1100529	+	STM14_1195	CP001363.1	CDS	1099932	1100558	-		hypothetical protein		1	0	-1.86195	0.362692
974	GCAGCAGAATATTCATCGTTA	CP001363	1100885	+	STM14_1196	CP001363.1	CDS	1100627	1100926	-		hypothetical protein		1	1	0.955711	0.732041
5749	GGTGTGACTCGGTCATATTAA	CP001363	1100885	+	STM14_1196	CP001363.1	CDS	1100627	1100926	-		hypothetical protein		1	1	-0.676709	0.913487
5982	CTACTATACTTCCGTCACTAC	CP001363	1101568	+	STM14_1197	CP001363.1	CDS	1100911	1101597	-		hypothetical protein		1	0	-4.16139	0.0211893
3820	GCAAAAATTACACATTAGCGC	CP001363	1102030	+	STM14_1198	CP001363.1	CDS	1101868	1102059	-		MsgA-like protein		1	0	0.363897	0.977468
393	GGACAGACCTTAAGCCGCAGT	CP001363	1102383	-	STM14_1199	CP001363.1	CDS	1102354	1105098	+	pepN	aminopeptidase N	similar to Escherichia coli aminopeptidase N (AAC74018.1)	0	1	-0.921539	0.876254
3591	GACCCCGTGCACAATTACCGA	CP001363	1105335	-	STM14_1200	CP001363.1	CDS	1105306	1106316	+	pyrD	dihydroorotate dehydrogenase 2	catalyzes the conversion of dihydroorotate to orotate in the pyrimidine biosynthesis pathway: uses a flavin nucleotide as an essential cofactor: class 2 enzymes are monomeric and compared to the class 1 class 2 possess an extended N terminus%2C which plays a role in the membrane association of the enzyme and provides the binding site for the respiratory quinones that serve as physiological electr…	1	1	0.749375	0.743602
2923	ACCACACCCGCATTCGGTCAC	CP001363	1105335	-	STM14_1200	CP001363.1	CDS	1105306	1106316	+	pyrD	dihydroorotate dehydrogenase 2	catalyzes the conversion of dihydroorotate to orotate in the pyrimidine biosynthesis pathway: uses a flavin nucleotide as an essential cofactor: class 2 enzymes are monomeric and compared to the class 1 class 2 possess an extended N terminus%2C which plays a role in the membrane association of the enzyme and provides the binding site for the respiratory quinones that serve as physiological electr…	1	1	0.338124	0.977837
5750	TCTATTCGACGCGAATTACGG	CP001363	1106511	-	STM14_1202	CP001363.1	CDS	1106482	1107024	+	ycbW	putative cytoplasmic protein		1	0	0.291847	0.976536
5442	ACCACATTCACGTACAACGAC	CP001363	1108258	-	STM14_1204	CP001363.1	CDS	1108229	1110337	+	ycbY	23S rRNA m(2)G2445 methyltransferase	catalyzes the N2-methyl guanosine modification of the G2445 residue of 23S rRNA	1	1	-0.0161747	0.99879
2534	CGCGGAACATGGATAGGTGCC	CP001363	1108258	-	STM14_1204	CP001363.1	CDS	1108229	1110337	+	ycbY	23S rRNA m(2)G2445 methyltransferase	catalyzes the N2-methyl guanosine modification of the G2445 residue of 23S rRNA	1	1	1.21114	NA
3793	ATGTCTCGGCCTACAGAACGC	CP001363	1110379	-	STM14_1205	CP001363.1	CDS	1110350	1112257	+	uup	ABC transporter ATPase component	Uup: in Escherichia coli this cytoplasmic protein was shown to contain ATPase activity: mutations in this gene affect RecA-independent excision of transposons and affects Mu bacteriophage growth	1	1	1.29017	0.224563
1247	ACACCATAAGTACTCTGAAGG	CP001363	1110379	-	STM14_1205	CP001363.1	CDS	1110350	1112257	+	uup	ABC transporter ATPase component	Uup: in Escherichia coli this cytoplasmic protein was shown to contain ATPase activity: mutations in this gene affect RecA-independent excision of transposons and affects Mu bacteriophage growth	1	1	1.14308	0.765446
1708	CATTGTACAACGCCCTATGAG	CP001363	1112301	-	STM14_1206	CP001363.1	CDS	1112272	1113525	+	pqiA	paraquat-inducible protein A	similar to Escherichia coli paraquat-inducible protein A (AAC74036.1)	1	1	-0.580679	NA
5441	CCACGCCAACAATGCCAGGCC	CP001363	1112301	-	STM14_1206	CP001363.1	CDS	1112272	1113525	+	pqiA	paraquat-inducible protein A	similar to Escherichia coli paraquat-inducible protein A (AAC74036.1)	1	1	-3.14143	NA
4593	AACCTAGCAAGTAATTATTCA	CP001363	1113559	-	STM14_1207	CP001363.1	CDS	1113530	1115170	+	pqiB	paraquat-inducible protein B	similar to Escherichia coli paraquat-inducible protein B (AAC74037.1)	1	1	1.47554	0.364526
319	AACCTTGGCATTAGGATTGGA	CP001363	1113559	-	STM14_1207	CP001363.1	CDS	1113530	1115170	+	pqiB	paraquat-inducible protein B	similar to Escherichia coli paraquat-inducible protein B (AAC74037.1)	1	1	-0.85015	0.891919
5317	GCCTATGTGCCATCTCTGAGC	CP001363	1116014	-	STM14_1210	CP001363.1	CDS	1115985	1116152	+	rmf	ribosome modulation factor	similar to Escherichia coli ribosome modulation factor (AAC74039.1): involved in dimerization of 70S ribosomes	1	0	-4.50603	0.100438
590	CCACTCGCGTCCAACAACGCC	CP001363	1118814	-	STM14_1213	CP001363.1	CDS	1118785	1119237	+	ycbG	hypothetical protein	similar to Escherichia coli putative dehydrogenase (AAC74042.1)	1	1	-0.861401	0.893604
3954	ACCTTTCCACGCAGGCGAGTA	CP001363	1118814	-	STM14_1213	CP001363.1	CDS	1118785	1119237	+	ycbG	hypothetical protein	similar to Escherichia coli putative dehydrogenase (AAC74042.1)	1	1	-0.140095	0.984073
2850	GTTACGGTATAGCATAGAACA	CP001363	1120389	+	Intergen_STM14_1214_STM14_1215	CP001363.1	Intergen	1120362	1120717					0	1	-2.3972	0.537319
4670	TACACCCCTCAAGCTTATCCT	CP001363	1121198	+	STM14_1215	CP001363.1	CDS	1120718	1121227	-	sulA	SOS cell division inhibitor	suppressor of lon (SW:SULA_SALTY): inhibitor of cell division and FtsZ ring formation upon DNA damage/inhibition: HslVU and Lon involved in its turnover	1	1	-1.06491	0.789084
429	CTATCTGGGCTACGTACCTCT	CP001363	1121198	+	STM14_1215	CP001363.1	CDS	1120718	1121227	-	sulA	SOS cell division inhibitor	suppressor of lon (SW:SULA_SALTY): inhibitor of cell division and FtsZ ring formation upon DNA damage/inhibition: HslVU and Lon involved in its turnover	1	1	-0.0743295	0.994213
2530	TCTTCATTCCTATGCACCCAC	CP001363	1121473	-	STM14_1217	CP001363.1	CDS	1121444	1122049	+	yccR	putative DNA transformation protein		1	1	-5.33455	0.0955692
4190	TCAGCAGCCGACAGAGAACAT	CP001363	1121473	-	STM14_1217	CP001363.1	CDS	1121444	1122049	+	yccR	putative DNA transformation protein		1	1	-0.354369	0.957117
1660	CAACTAACAACCGAAACCTCG	CP001363	1124160	+	STM14_1218	CP001363.1	CDS	1122036	1124189	-	yccS	putative transporter	efflux PET family	0	1	1.69032	NA
5127	TAACGTATGTGGACCTTCCGA	CP001363	1128054	+	STM14_1222	CP001363.1	CDS	1127421	1128083	-	yccT	hypothetical protein		1	1	-4.16434	0.227915
998	TGGTCCATGTACCGGTCTCAC	CP001363	1128054	+	STM14_1222	CP001363.1	CDS	1127421	1128083	-	yccT	hypothetical protein		1	1	0.672716	0.761716
1256	CATCACCGTAGCAACATACCC	CP001363	1128283	-	STM14_1223	CP001363.1	CDS	1128254	1128670	+		putative cytoplasmic protein		0	1	-1.29532	0.623075
3196	CTGTAATCACGTAGCCTCTCT	CP001363	1129003	+	STM14_1224	CP001363.1	CDS	1128715	1129032	-	yccV	putative inner membrane protein		1	0	-0.120733	0.981984
6154	CCTCCTGGCAGTATCCCCGAT	CP001363	1130263	+	STM14_1225	CP001363.1	CDS	1129090	1130457	-	yccW	putative SAM-dependent methyltransferase	similar to Escherichia coli putative oxidoreductase (AAC74053.1)	1	1	-0.647159	NA
1228	ACCCCTCGAGGCCCCACCGGT	CP001363	1130272	+	STM14_1225	CP001363.1	CDS	1129090	1130457	-	yccW	putative SAM-dependent methyltransferase	similar to Escherichia coli putative oxidoreductase (AAC74053.1)	1	1	-0.669405	0.934368
4130	CTAGACCGATGGGACTAACTC	CP001363	1130545	-	STM14_1226	CP001363.1	CDS	1130516	1131064	+		putative outer membrane protein		1	0	1.06207	0.34689
76	GCCCCGAACACAGTCAGTCGG	CP001363	1131119	-	STM14_1227	CP001363.1	CDS	1131090	1131869	+		regulatory protein	similar to Escherichia coli putative AraC-type regulatory protein (AAC73647.1): AraC family	0	1	-0.446829	0.956067
1398	CGTCGACCCTATTCTTGATCG	CP001363	1131947	-	STM14_1228	CP001363.1	CDS	1131918	1132199	+	yccX	putative phosphohydrolase		1	1	-1.9583	0.671811
3631	AGGTCATGACCGGCCGGAACA	CP001363	1131947	-	STM14_1228	CP001363.1	CDS	1131918	1132199	+	yccX	putative phosphohydrolase		1	1	-0.155957	0.991196
4321	TCCAGCGTAAATGCGTACGGC	CP001363	1133242	+	STM14_1230	CP001363.1	CDS	1132612	1133271	-	yccA	hypothetical protein	similar to Escherichia coli putative carrier/transport protein (AAC74056.1): TegT family	1	0	0.018681	0.998154
5988	ACGTACACCTCGACCACAAAT	CP001363	1134543	+	STM14_1232	CP001363.1	CDS	1133892	1134572	-	pipA	pathogenicity island-encoded protein A	similar to Gifsy prophage protein GtgA: GogA (STM1026)	1	1	-1.72585	0.782655
1777	ACCCTCCACGGGGTCCCCCGC	CP001363	1134543	+	STM14_1232	CP001363.1	CDS	1133892	1134572	-	pipA	pathogenicity island-encoded protein A	similar to Gifsy prophage protein GtgA: GogA (STM1026)	1	1	-0.591279	NA
3233	TAAACAACCAATCAACATCTT	CP001363	1135640	+	STM14_1233	CP001363.1	CDS	1134794	1135669	-	pipB	secreted effector protein	pathogenicity island-encoded protein B: similar to STM2780: secreted by SPI-2: type III secretion: localizes to Salmonella-containing vacuole and host cell membranes	1	0	-0.29461	0.962662
3119	CGCATAATTAGACCGGCGCGT	CP001363	1135916	-	STM14_1235	CP001363.1	CDS	1135887	1136207	+		putative inner membrane protein		1	0	0.530914	0.891919
4414	GCACGATATGCAATCCCTAAA	CP001363	1136529	+	STM14_1236	CP001363.1	CDS	1136217	1136558	-	pipC	pathogenicity island-encoded protein C	similar to ipgE of Shigella: invasion gene E protein (gi|2582386): similar to type III secretion chaperones SigE and CesT	1	0	-0.165671	0.983362
5420	GTTCTGACACGTATATGGCCT	CP001363	1138231	+	STM14_1237	CP001363.1	CDS	1136575	1138260	-	sopB	secreted effector protein	SigD: Salmonella outer protein B: similar to ipgD of Shigella: invasion gene D protein (gi|2582385): secreted by SPI-1: type III secretion	1	0	-4.74111	0.083166
5429	TTTGCACGCATTGTACTTAAC	CP001363	1138621	-	STM14_1238	CP001363.1	CDS	1138592	1138762	+	orfX	putative cytoplasmic protein		1	1	-1.04822	0.912238
928	ACCTTCAGGACCCCCCGTCGG	CP001363	1138621	-	STM14_1238	CP001363.1	CDS	1138592	1138762	+	orfX	putative cytoplasmic protein		1	1	-0.0244137	0.997538
2641	GACAACAATAGAGCACAAACA	CP001363	1138844	+	STM14_1239	CP001363.1	CDS	1138763	1138873	-		putative cytoplasmic protein		1	1	-5.03428	0.0192967
5791	CGGGCCCACCCTACGATTTTA	CP001363	1138844	+	STM14_1239	CP001363.1	CDS	1138763	1138873	-		putative cytoplasmic protein		1	1	-3.3554	0.241804
1844	AAGAATATATCCAGAGCTGAC	CP001363	1140422	+	STM14_1240	CP001363.1	CDS	1138982	1140544	-	pipD	pathogenicity island-encoded protein D	similar to dipeptidase A	0	1	-2.16799	NA
5616	CCGGTCAACCAACCTACTGCG	CP001363	1141959	+	STM14_1241	CP001363.1	CDS	1140624	1141988	-	copS	copper resistance protein	histidine kinase: similar to Escherichia coli putative 2-component sensor protein (AAC75034.1)	1	0	-0.197646	0.979867
1215	CGTTAGATCCGAATCCATAAT	CP001363	1142698	+	Intergen_STM14_1242_STM14_1243	CP001363.1	Intergen	1142662	1142796					0	1	-1.86338	0.314355
3982	GTCCCCATACAAATCTGCCCT	CP001363	1142826	-	STM14_1243	CP001363.1	CDS	1142797	1143207	+		hypothetical protein	putative periplasmic protein	1	1	0.23651	0.957365
1543	ATATGGAAATAAAGAAAACTA	CP001363	1142827	-	STM14_1243	CP001363.1	CDS	1142797	1143207	+		hypothetical protein	putative periplasmic protein	1	1	0.780873	0.834256
2373	CCCCCAACGAAAAGAGAACTA	CP001363	1144023	+	STM14_1246	CP001363.1	CDS	1143540	1144052	-	hpaC	4-hydroxyphenylacetate catabolism		0	1	1.45014	0.810136
5955	CACCACCGGGACCCAGAGCCC	CP001363	1145603	+	STM14_1247	CP001363.1	CDS	1144070	1145632	-	hpaB	4-hydroxyphenylacetate catabolism		1	0	0.677686	0.951663
6173	TCGCGACTGACTCACTACCAG	CP001363	1146261	+	STM14_1248	CP001363.1	CDS	1145850	1146290	-	hpaR	4-hydroxyphenylacetate catabolism		1	1	-1.79948	0.736532
2869	AGTATCAGGCAAGATGTCAAT	CP001363	1146261	+	STM14_1248	CP001363.1	CDS	1145850	1146290	-	hpaR	4-hydroxyphenylacetate catabolism		1	1	-0.377513	0.946355
2789	CCCGGCAACCTCAAAGAAACA	CP001363	1146594	-	STM14_1250	CP001363.1	CDS	1146565	1147854	+	hpaG	4-hydroxyphenylacetate catabolism	similar to Escherichia coli putative isomerase (AAC74264.1)	0	1	0.699628	0.957365
2620	GCCACCAACAAGCCACGCATA	CP001363	1147880	-	STM14_1251	CP001363.1	CDS	1147851	1149317	+	hpaE	4-hydroxyphenylacetate catabolism	similar to Escherichia coli aldehyde dehydrogenase: prefers NADP over NAD (AAC74382.1)	1	1	-1.1289	0.868062
5949	CCTGCCGCCGACTGCCCAGCT	CP001363	1147884	-	STM14_1251	CP001363.1	CDS	1147851	1149317	+	hpaE	4-hydroxyphenylacetate catabolism	similar to Escherichia coli aldehyde dehydrogenase: prefers NADP over NAD (AAC74382.1)	1	1	-3.54818	NA
852	TACGAGCACCACGCACTCCAG	CP001363	1149348	-	STM14_1252	CP001363.1	CDS	1149319	1150170	+	hpaD	4-hydroxyphenylacetate catabolism		1	1	1.15154	0.62034
6045	TAAGTTTTATAGACTCTTGGC	CP001363	1149348	-	STM14_1252	CP001363.1	CDS	1149319	1150170	+	hpaD	4-hydroxyphenylacetate catabolism		1	1	-0.627097	0.977468
2251	ATACAAATGCAATTGTGCAGG	CP001363	1150209	-	STM14_1253	CP001363.1	CDS	1150180	1150560	+	hpaF	4-hydroxyphenylacetate catabolism		0	1	1.54634	0.881228
2845	AACAACTCTAATTCAGAACAA	CP001363	1150732	-	STM14_1255	CP001363.1	CDS	1150703	1151506	+	hpaH	4-hydroxyphenylacetate catabolism	similar to Escherichia coli 2-keto-4-pentenoate hydratase (AAC73453.1)	1	1	-2.15695	0.274034
3971	GACCGTGTGAACCAACCGCAT	CP001363	1150732	-	STM14_1255	CP001363.1	CDS	1150703	1151506	+	hpaH	4-hydroxyphenylacetate catabolism	similar to Escherichia coli 2-keto-4-pentenoate hydratase (AAC73453.1)	1	1	0.0857168	0.992686
5548	AAATGTCGATCATAACGACGC	CP001363	1151546	-	STM14_1256	CP001363.1	CDS	1151517	1152308	+	hpaI	4-hydroxyphenylacetate catabolism		1	1	-0.594769	0.934961
1396	GCACCCAAGAAAATCTAACCC	CP001363	1151546	-	STM14_1256	CP001363.1	CDS	1151517	1152308	+	hpaI	4-hydroxyphenylacetate catabolism		1	1	-0.322611	0.983151
4362	CACTAGCCTTGGAGCCCGCTG	CP001363	1152409	-	STM14_1257	CP001363.1	CDS	1152380	1153756	+	hpaX	4-hydroxyphenylacetate catabolism	similar to Escherichia coli putative transport protein (AAC75306.1)	1	0	0.00422591	0.998811
4255	CCTCTCAAGTTTCCTAAAGTA	CP001363	1154705	-	STM14_1259	CP001363.1	CDS	1154676	1155614	+		putative periplasmic protein		1	1	0.782096	0.82088
2497	AACACCAGCCTTACCTAACCC	CP001363	1154705	-	STM14_1259	CP001363.1	CDS	1154676	1155614	+		putative periplasmic protein		1	1	-0.687258	0.957616
4618	CTCACTCTTTCCAAGGCGAGC	CP001363	1156355	+	STM14_1261	CP001363.1	CDS	1156022	1156384	-		hypothetical protein	RssC (gi|12004175)	1	0	-0.572872	0.87701
3264	ACTCCAGATGGTAACAAACAG	CP001363	1157314	+	STM14_1263	CP001363.1	CDS	1157038	1157343	-	yccD	chaperone-modulator protein CbpM	with CpbA modulates the activity of the dnaK chaperone system: interacts with CbpA and inhibits both the DnaJ-like co-chaperone activity and the DNA binding activity of CbpA	1	1	1.40179	0.671811
2882	CCGAACTGCATTCACAGTCTC	CP001363	1157314	+	STM14_1263	CP001363.1	CDS	1157038	1157343	-	yccD	chaperone-modulator protein CbpM	with CpbA modulates the activity of the dnaK chaperone system: interacts with CbpA and inhibits both the DnaJ-like co-chaperone activity and the DNA binding activity of CbpA	1	1	-0.890818	0.865975
4893	ACGTTCAAAAAGGCAGAATGA	CP001363	1158234	+	STM14_1264	CP001363.1	CDS	1157343	1158263	-	cbpA	curved DNA-binding protein CbpA	functional analog of DnaJ: co-chaperone with DnaK%2C molecular chaperone in an adaptive response to environmental stresses other than heat shock	1	0	-0.321323	0.966436
5825	GCTATGGGCCCTACATTCACG	CP001363	1158938	-	STM14_1267	CP001363.1	CDS	1158909	1160795	+	scsB	suppression of copper sensitivity protein	suppressor for copper-sensitivity B (gi|2327004): suppression of copper sensitivity	1	0	-0.747484	0.957365
4791	GACTTACCACACCGATTAGCA	CP001363	1160821	-	STM14_1268	CP001363.1	CDS	1160792	1161415	+	scsC	suppression of copper sensitivity protein	suppressor for copper-sensitivity C (gi|2327005): suppression of copper sensitivity	1	0	0.569927	0.913487
2571	ACCACGTATCACAAAAACACA	CP001363	1161434	-	STM14_1269	CP001363.1	CDS	1161405	1161911	+	scsD	suppression of copper sensitivity protein	suppressor for copper-sensitivity D (gi|2327006): suppression of copper sensitivity	1	1	-1.69729	0.661143
5472	GGTCGGTTGTGGCCCAGAGTC	CP001363	1161434	-	STM14_1269	CP001363.1	CDS	1161405	1161911	+	scsD	suppression of copper sensitivity protein	suppressor for copper-sensitivity D (gi|2327006): suppression of copper sensitivity	1	1	0.118901	0.994139
3322	ATGCTGCAGCGACTAAGCGCC	CP001363	1162073	-	STM14_1270	CP001363.1	CDS	1162044	1163285	+	agp	glucose-1-phosphatase/inositol phosphatase	glucose-1-phosphatase precursor (SW:AGP_SALTY)	1	1	-0.415002	0.934368
2320	CTCACGAGTGGCATCTTAGGT	CP001363	1162073	-	STM14_1270	CP001363.1	CDS	1162044	1163285	+	agp	glucose-1-phosphatase/inositol phosphatase	glucose-1-phosphatase precursor (SW:AGP_SALTY)	1	1	-0.39863	0.946355
5807	ACCCCACTAACTCGGCTGCCT	CP001363	1163517	+	STM14_1271	CP001363.1	CDS	1163319	1163546	-	yccJ	hypothetical protein		1	0	-0.933163	0.912238
2592	ATAAAGCTATCAAGCCGGGCT	CP001363	1164134	+	STM14_1272	CP001363.1	CDS	1163567	1164163	-	wraB	TrpR binding protein WrbA	stationary phase protein that binds TrpR repressor	1	1	-3.70897	0.279816
5881	ATAACAAGTCCTGAAGTTAGG	CP001363	1164134	+	STM14_1272	CP001363.1	CDS	1163567	1164163	-	wraB	TrpR binding protein WrbA	stationary phase protein that binds TrpR repressor	1	1	-0.55176	0.976232
2386	GGAAACGCACATAAAGAAATC	CP001363	1164540	-	STM14_1274	CP001363.1	CDS	1164511	1164618	+	ycdF		pseudogene: in-frame stops following codons 5 and 21	1	1	-2.158	0.510119
3096	ACTCGTAGCTCTGTCCCCACC	CP001363	1164540	-	STM14_1274	CP001363.1	CDS	1164511	1164618	+	ycdF		pseudogene: in-frame stops following codons 5 and 21	1	1	-0.102044	0.993363
1287	AGACCATTAGGCCGCTTCCTC	CP001363	1164577	-	STM14_1275	CP001363.1	CDS	1164548	1164715	+	ymdF	putative cytoplasmic protein		1	1	-0.704423	0.912238
3010	CTCCGATGCGTCGCTATTCGG	CP001363	1164577	-	STM14_1275	CP001363.1	CDS	1164548	1164715	+	ymdF	putative cytoplasmic protein		1	1	0.264803	0.957365
1801	TGACCCACTAGGATTATACCC	CP001363	1164881	-	STM14_1276	CP001363.1	CDS	1164852	1165490	+	ycdC	putative transcriptional repressor	similar to Escherichia coli putative tet operon regulator (AAC74098.1): TetR/AcrR family	1	1	-1.35442	0.880972
4185	CTTGAGCTCAACAAGACCTGA	CP001363	1164881	-	STM14_1276	CP001363.1	CDS	1164852	1165490	+	ycdC	putative transcriptional repressor	similar to Escherichia coli putative tet operon regulator (AAC74098.1): TetR/AcrR family	1	1	-0.061712	0.994254
5329	AGCTAGTACTCTAAAAAGAAC	CP001363	1165853	+	STM14_1277	CP001363.1	CDS	1165487	1165882	-		putative periplasmic protein		1	1	-0.901234	0.957117
1363	AATAACGGATACCTCCCATCA	CP001363	1165853	+	STM14_1277	CP001363.1	CDS	1165487	1165882	-		putative periplasmic protein		1	1	-1.54169	NA
951	TCAGTTTATTAATGACACTAT	CP001363	1169874	+	Intergen_STM14_1277_STM14_1279	CP001363.1	Intergen	1165883	1170029					0	1	0.782838	0.814089
5731	GTTCAGAACAACCACAGTACC	CP001363	1172755	-	Intergen_STM14_1283_STM14_1285	CP001363.1	Intergen	1172748	1173619					1	0	-2.51762	0.472955
5923	AGCAATGACCTTCGCCGCCAC	CP001363	1174472	+	STM14_1285	CP001363.1	CDS	1173620	1174501	-		putative transcriptional regulator		1	1	-3.43985	0.465494
1803	TTGTACTGCTAGGTCCTTAAC	CP001363	1174472	+	STM14_1285	CP001363.1	CDS	1173620	1174501	-		putative transcriptional regulator		1	1	2.67851	NA
3452	CACTAGCATTATGCTATAATG	CP001363	1174756	+	STM14_1286	CP001363.1	CDS	1174679	1174783	+		hypothetical protein		1	0	-1.37096	0.741441
2266	CCCCATATCTACCGTACACGG	CP001363	1176253	+	STM14_1287	CP001363.1	CDS	1174786	1176282	-		putative sodium/glucose cotransporter	similar to Escherichia coli putative cotransporter (AAC76702.1)	0	1	-5.67464	0.0397257
4240	AAATTGACCACCGAATTACCT	CP001363	1177270	+	STM14_1290	CP001363.1	CDS	1176619	1177299	-		N-acetylmannosamine-6-phosphate 2-epimerase	Converts N-acetylmannosamine-6-phosphate to N-acetylglucosamine-6-phosphate	1	0	-0.628197	0.937214
4989	GGATATCGCGTACTCATCGCA	CP001363	1179040	-	STM14_1294	CP001363.1	CDS	1179011	1179703	+		putative outer membrane protein		1	0	-2.03646	0.510119
2874	CCTCCGTTTGACCTGCCGTAC	CP001363	1180015	-	STM14_1295	CP001363.1	CDS	1179986	1181266	+		putative sialic acid transporter	similar to Escherichia coli putative transport protein (AAC77235.1)	1	1	-5.76296	0.00294071
5301	ATTTACAATGGATAACTTCTC	CP001363	1180015	-	STM14_1295	CP001363.1	CDS	1179986	1181266	+		putative sialic acid transporter	similar to Escherichia coli putative transport protein (AAC77235.1)	1	1	-4.81753	0.0475252
5257	TCACATCCCCCTGATGTCTAA	CP001363	1181306	-	STM14_1296	CP001363.1	CDS	1181277	1182383	+		putative dehydrogenase	similar to Escherichia coli putative dehydrogenase (AAC77236.1)	1	1	-3.4222	0.640644
1846	GTACAAACGCAATACAATAAG	CP001363	1181306	-	STM14_1296	CP001363.1	CDS	1181277	1182383	+		putative dehydrogenase	similar to Escherichia coli putative dehydrogenase (AAC77236.1)	1	1	-1.5571	NA
1588	CTCCGATCCCACTTTAAGACC	CP001363	1183256	-	STM14_1299	CP001363.1	CDS	1183227	1184165	+	ycdW	putative oxidoreductase	similar to Escherichia coli putative dehydrogenase (AAC74117.1)	0	1	1.39393	0.835239
2478	ACCTAAAATACATGGACTCTT	CP001363	1184279	-	STM14_1300	CP001363.1	CDS	1184250	1184987	+	ycdX	putative hydrolase	similar to hydrolases of the PHP family	1	1	-4.79739	0.0872157
3599	CCAGCTACCAACCACTCTACT	CP001363	1184279	-	STM14_1300	CP001363.1	CDS	1184250	1184987	+	ycdX	putative hydrolase	similar to hydrolases of the PHP family	1	1	0.814792	0.868547
2112	CTAAAACTCTAATAAAACAAA	CP001363	1185040	-	STM14_1301	CP001363.1	CDS	1185011	1185565	+	ycdY	putative oxidoreductase component	similar to Escherichia coli putative oxidoreductase component (AAC74119.1)	1	1	1.08394	0.925932
3308	ACAAAGTACCATGGGCTCCGC	CP001363	1185040	-	STM14_1301	CP001363.1	CDS	1185011	1185565	+	ycdY	putative oxidoreductase component	similar to Escherichia coli putative oxidoreductase component (AAC74119.1)	1	1	0.341859	0.961189
1153	TCCCGCCGACGTAACCTGGTT	CP001363	1186991	+	STM14_1303	CP001363.1	CDS	1186187	1187020	-	csgG	putative curli operon transcriptional regulator	curli production assembly/transport component CsgG precursor (SW:CSGG_SALTY)	1	1	-2.5809	0.428084
3376	TACGGCTATCTCCCAATCCCA	CP001363	1186991	+	STM14_1303	CP001363.1	CDS	1186187	1187020	-	csgG	putative curli operon transcriptional regulator	curli production assembly/transport component CsgG precursor (SW:CSGG_SALTY)	1	1	0.717392	0.761982
2858	GGCGACCCGCTGTATCTTGGA	CP001363	1187434	+	STM14_1304	CP001363.1	CDS	1187047	1187463	-	csgF	curli assembly protein CsgF	nucleator protein that participates in the polymerization of curlin (CsgA) subunits into curli (extracellular fibers from Escherichia and Salmonella spp. that are involved in the colonization of inert surfaces and biofilm formation): part of the curli secretion and assembly protein complex	1	1	0.50742	0.94036
3832	GACCTCGCATGAACCAAGTAT	CP001363	1187434	+	STM14_1304	CP001363.1	CDS	1187047	1187463	-	csgF	curli assembly protein CsgF	nucleator protein that participates in the polymerization of curlin (CsgA) subunits into curli (extracellular fibers from Escherichia and Salmonella spp. that are involved in the colonization of inert surfaces and biofilm formation): part of the curli secretion and assembly protein complex	1	1	0.383201	0.977837
5924	GTACCCACGCTTACATGTCGT	CP001363	1187856	+	STM14_1305	CP001363.1	CDS	1187490	1187885	-	csgE	curli assembly protein CsgE	chaperone-like protein that participates in the polymerization of curlin (CsgA) subunits into curli (extracellular fibers from Escherichia and Salmonella spp. that are involved in the colonization of inert surfaces and biofilm formation): part of the curli secretion and assembly protein complex	1	0	-2.66191	0.447749
6072	CTGTACAGCACAATCCCTCCT	CP001363	1188511	+	STM14_1306	CP001363.1	CDS	1187890	1188540	-	csgD	DNA-binding transcriptional regulator CsgD	activates the csgBA and csgDEFG operons involved in biofilm formation	1	0	-2.51313	NA
826	CATAGTATGTCACCTAACGGA	CP001363	1189324	-	STM14_1309	CP001363.1	CDS	1189295	1189750	+	csgB	curlin minor subunit	CsgB: functions as a nucleator in the assembly of curli (coiled surface structures) on the cell surface	1	1	1.0558	0.509666
3973	TGAACTAGCCGCGCAAATTAG	CP001363	1189324	-	STM14_1309	CP001363.1	CDS	1189295	1189750	+	csgB	curlin minor subunit	CsgB: functions as a nucleator in the assembly of curli (coiled surface structures) on the cell surface	1	1	1.0187	0.642477
6010	CCTAGAGTCCAACATGCGACC	CP001363	1189821	-	STM14_1310	CP001363.1	CDS	1189792	1190247	+	csgA	cryptic curlin major subunit	major curlin subunit precursor: fimbrin SEF17 (SW:CSGA_SALTY): coiled surface structures: cryptic	1	1	-1.96482	0.650582
1094	TTAGCCTATACACTATACGTT	CP001363	1189821	-	STM14_1310	CP001363.1	CDS	1189792	1190247	+	csgA	cryptic curlin major subunit	major curlin subunit precursor: fimbrin SEF17 (SW:CSGA_SALTY): coiled surface structures: cryptic	1	1	-0.467697	0.957365
5936	TTTATACGTAATCACAAGTGT	CP001363	1190338	-	STM14_1311	CP001363.1	CDS	1190309	1190635	+	csgC	putative autoagglutination protein	involved in autoagglutination of curliated cells: not involved in production of curli fibers	1	1	-3.26983	0.325384
1647	CCCATAATCCTCCTCCAGCAC	CP001363	1190338	-	STM14_1311	CP001363.1	CDS	1190309	1190635	+	csgC	putative autoagglutination protein	involved in autoagglutination of curliated cells: not involved in production of curli fibers	1	1	4.78191	NA
4183	GGAGTACAAATATAATGACAC	CP001363	1190795	-	STM14_1312	CP001363.1	CDS	1190766	1191086	+	ymdA	putative periplasmic protein	hypothetical protein in csgC-mdoG intergenic region precursor (SW:YMDA_SALTY)	1	1	0.847643	0.743602
1734	AAAAAGATACACGACATAGAG	CP001363	1190795	-	STM14_1312	CP001363.1	CDS	1190766	1191086	+	ymdA	putative periplasmic protein	hypothetical protein in csgC-mdoG intergenic region precursor (SW:YMDA_SALTY)	1	1	-0.217078	0.983362
4021	GACATGGGTGACGTCTTTATT	CP001363	1191204	-	STM14_1313	CP001363.1	CDS	1191175	1191714	+		hypothetical protein	similar to Escherichia coli putative polyprotein (AAC74129.1): putative ACR related to the C-terminal domain of histone macroH2A1	1	0	-1.08675	0.851203
4812	ACTAACCAGCGACCCACTGTG	CP001363	1191682	-	STM14_1314	CP001363.1	CDS	1191650	1193137	+	ymdC	putative phospholipase	similar to Escherichia coli putative synthase (AAC74130.1)	1	0	-1.67435	0.543464
2434	CTTCAACCATCAAGAACCTTT	CP001363	1194279	+	STM14_1315	CP001363.1	CDS	1193154	1194308	-	mdoC	glucans biosynthesis protein	required for the transfer of succinyl residues to the glucan backbone	1	1	-2.3029	0.556151
4419	TCTCTCAAGAGGTCTTAAGCG	CP001363	1194279	+	STM14_1315	CP001363.1	CDS	1193154	1194308	-	mdoC	glucans biosynthesis protein	required for the transfer of succinyl residues to the glucan backbone	1	1	-0.56225	0.961189
2328	GACCGTCCGATGCGCGATTTT	CP001363	1194591	-	STM14_1317	CP001363.1	CDS	1194580	1196115	+	mdoG	glucan biosynthesis protein G	involved in the biosynthesis of osmoregulated periplasmic glucans: required for the assembly of the polyglucose structure of glucan	1	1	-5.35898	0.00763355
3865	TACGTAGCCATAAAAAATAAG	CP001363	1194591	-	STM14_1317	CP001363.1	CDS	1194580	1196115	+	mdoG	glucan biosynthesis protein G	involved in the biosynthesis of osmoregulated periplasmic glucans: required for the assembly of the polyglucose structure of glucan	1	1	-3.25761	0.24578
5860	AAGCTATTACTAGCGCTATAA	CP001363	1196137	-	STM14_1318	CP001363.1	CDS	1196108	1198651	+	mdoH	glucosyltransferase MdoH	necessary for biosynthesis of osmoregulated periplasmic glucans possibly involved in the transfer to the periplasmic space	1	1	-3.50139	0.428084
1665	TAAACATGCCAGCAGCAATTC	CP001363	1196137	-	STM14_1318	CP001363.1	CDS	1196108	1198651	+	mdoH	glucosyltransferase MdoH	necessary for biosynthesis of osmoregulated periplasmic glucans possibly involved in the transfer to the periplasmic space	1	1	-1.27775	NA
1310	CTCCCAGTTGTCGTCTGTTAA	CP001363	1198778	-	STM14_1319	CP001363.1	CDS	1198725	1198952	+	yceK	hypothetical protein		1	1	0.597811	0.824101
4581	CGCCGAGCGGCAGCCATCGTG	CP001363	1198778	-	STM14_1319	CP001363.1	CDS	1198725	1198952	+	yceK	hypothetical protein		1	1	0.0342918	0.994254
3701	CTACCGCCCCCACTTCCGACT	CP001363	1201947	-	STM14_1324	CP001363.1	CDS	1201918	1202970	+	yceA	hypothetical protein		1	0	-0.763559	0.818824
2048	CAGGCTACATCCGACATCAAG	CP001363	1204137	+	STM14_1326	CP001363.1	CDS	1203594	1204166	-		putative inner membrane protein	similar to Escherichia coli putative cytochrome (AAC74141.1)	1	1	3.06719	0.45105
3365	CCCCCCCTGTGTTCGGTCCAT	CP001363	1204137	+	STM14_1326	CP001363.1	CDS	1203594	1204166	-		putative inner membrane protein	similar to Escherichia coli putative cytochrome (AAC74141.1)	1	1	-0.444341	0.938358
6049	CATTGACCTCGACAAAAAACC	CP001363	1204513	+	STM14_1328	CP001363.1	CDS	1204429	1204542	-	yceO	putative inner membrane protein		1	1	-4.35274	0.0274303
1054	ACCATTTCGAGAACTCTTCTC	CP001363	1204513	+	STM14_1328	CP001363.1	CDS	1204429	1204542	-	yceO	putative inner membrane protein		1	1	-0.639417	0.87014
3945	GGCACGCCGTTAAGTTGACCC	CP001363	1205672	+	STM14_1329	CP001363.1	CDS	1204583	1205701	-	solA	N-methyltryptophan oxidase	catalyzes the demethylation of N-methyl-L-tryptophan forming L-tryptophan and formaldehyde: FAD-binding: can also catalyze the demethylation of other N-methyl amino acids	1	0	0.308284	0.970837
3132	GAGAACAACCAAGTCAATCTA	CP001363	1206039	+	STM14_1330	CP001363.1	CDS	1205814	1206068	-	bssS	biofilm formation regulatory protein BssS	BssS: regulator of biofilm through signal secretion: disruption of this gene in Escherichia coli led to effects on biofilm formation%2C alteration in expression of a number of genes and mutations in bssS led to defects in indole transport and autoinducer-2 uptake and processing	2	1	1.20213	0.241804
933	GCCCCTACCAATAGACGATAA	CP001363	1206042	+	STM14_1330	CP001363.1	CDS	1205814	1206068	-	bssS	biofilm formation regulatory protein BssS	BssS: regulator of biofilm through signal secretion: disruption of this gene in Escherichia coli led to effects on biofilm formation%2C alteration in expression of a number of genes and mutations in bssS led to defects in indole transport and autoinducer-2 uptake and processing	2	1	0.900649	0.794704
5445	CCACAATTGATCCCCACTATC	CP001363	1206042	+	STM14_1330	CP001363.1	CDS	1205814	1206068	-	bssS	biofilm formation regulatory protein BssS	BssS: regulator of biofilm through signal secretion: disruption of this gene in Escherichia coli led to effects on biofilm formation%2C alteration in expression of a number of genes and mutations in bssS led to defects in indole transport and autoinducer-2 uptake and processing	2	1	-1.50311	NA
2825	AATATCGAGCAAATAAGCTTC	CP001363	1206570	+	STM14_1331	CP001363.1	CDS	1206358	1206603	-	dinI	DNA damage-inducible protein I	similar to Escherichia coli damage-inducible protein I (AAC74145.1): inhibits UmuD processing	0	1	1.63006	0.855044
3934	TACCCAGCCCTACAATGACCC	CP001363	1207694	+	STM14_1332	CP001363.1	CDS	1206677	1207723	-	pyrC	dihydroorotase	catalyzes the formation of N-carbamoyl-L-aspartate from (S)-dihydroorotate in pyrimidine biosynthesis	1	0	1.42759	0.33206
3550	AAACACGCAAAGGATCCGGTT	CP001363	1208359	+	STM14_1333	CP001363.1	CDS	1207828	1208388	-	yceB	hypothetical protein	hypothetical protein in pyrC 3'region (SW:YCEB_SALTY)	1	0	0.650744	0.936063
5349	ACAGAGATTAGAGCTCCCCAA	CP001363	1209083	+	STM14_1334	CP001363.1	CDS	1208513	1209160	-	grxB	glutaredoxin 2	cofactor involved in the reduction of disulfides	1	1	0.87457	0.925932
2455	AGCCAATCTACAACCACTCCG	CP001363	1209083	+	STM14_1334	CP001363.1	CDS	1208513	1209160	-	grxB	glutaredoxin 2	cofactor involved in the reduction of disulfides	1	1	-2.55062	NA
3400	TTTCATCCGTAGCACCACGAC	CP001363	1210698	-	STM14_1336	CP001363.1	CDS	1210669	1211253	+	rimJ	ribosomal-protein-S5-alanine N-acetyltransferase	similar to Escherichia coli acetylase: acetylates N-terminal alanine of 30S ribosomal subunit protein S5 (AAC74150.1)	1	1	0.508165	0.888174
1540	AGCTGCCTCACCTAGACTCCC	CP001363	1210698	-	STM14_1336	CP001363.1	CDS	1210669	1211253	+	rimJ	ribosomal-protein-S5-alanine N-acetyltransferase	similar to Escherichia coli acetylase: acetylates N-terminal alanine of 30S ribosomal subunit protein S5 (AAC74150.1)	1	1	-0.1552	0.980578
2695	GACGGTGCGCGTCCCCGATCC	CP001363	1211318	-	STM14_1337	CP001363.1	CDS	1211289	1211936	+	yceH	hypothetical protein		0	1	-2.12585	NA
5629	ACCGCGGATCTAGGGAATACC	CP001363	1215175	+	STM14_1341	CP001363.1	CDS	1214782	1215204	-	flgN	putative FlgK/FlgL export chaperone	flagella synthesis protein FlgN (SW:FLGN_SALTY)	1	1	-7.72834	1.64744e-08
2312	CCCTGCCACCGAGGAACAGAC	CP001363	1215175	+	STM14_1341	CP001363.1	CDS	1214782	1215204	-	flgN	putative FlgK/FlgL export chaperone	flagella synthesis protein FlgN (SW:FLGN_SALTY)	1	1	-6.19522	0.000481531
6040	ACGACCCAGGGCGTACCGCCG	CP001363	1215473	+	STM14_1342	CP001363.1	CDS	1215209	1215502	-	flgM	anti-sigma28 factor FlgM	regulates the flagellar specific sigma28 transcription factor	1	1	-4.29656	0.224641
1952	CGGACCGGTCAGCGCCGACCG	CP001363	1215473	+	STM14_1342	CP001363.1	CDS	1215209	1215502	-	flgM	anti-sigma28 factor FlgM	regulates the flagellar specific sigma28 transcription factor	1	1	-2.42806	NA
2723	CTGTACAAAGACTTACTAAAT	CP001363	1216224	+	STM14_1343	CP001363.1	CDS	1215594	1216253	-	flgA	flagellar basal body P-ring biosynthesis protein FlgA	required for the assembly of the flagellar basal body P-ring	1	1	-0.165891	NA
6136	CCTTCCGATGTTGGAGATTCG	CP001363	1216224	+	STM14_1343	CP001363.1	CDS	1215594	1216253	-	flgA	flagellar basal body P-ring biosynthesis protein FlgA	required for the assembly of the flagellar basal body P-ring	1	1	-2.88956	NA
6073	GTGGACACATACGAATTCATG	CP001363	1216439	-	STM14_1345	CP001363.1	CDS	1216410	1216826	+	flgB	flagellar basal body rod protein FlgB	with FlgF and C makes up the proximal portion of the flagellar basal body rod: Vibrio parahaemolyticus protein is associated with the polar flagella	1	1	-4.61166	0.10204
1973	ATGTTCCACGATATTAGCAAC	CP001363	1216439	-	STM14_1345	CP001363.1	CDS	1216410	1216826	+	flgB	flagellar basal body rod protein FlgB	with FlgF and C makes up the proximal portion of the flagellar basal body rod: Vibrio parahaemolyticus protein is associated with the polar flagella	1	1	-0.685335	NA
4	AACCAGCCTCAGTGGAACGCC	CP001363	1217275	-	STM14_1347	CP001363.1	CDS	1217246	1217944	+	flgD	flagellar basal body rod modification protein	acts as a scaffold for the assembly of hook proteins onto the flagellar basal body rod: Yersinia%2C Vibrio parahaemolyticus%2C Bradyrhizobium and other organisms have 2 copies of some flagellar genes: in V. parahaemolyticus one set used for lateral flagella production and the other is used for the polar flagella production	1	1	-6.23629	0.000410969
5724	TGACAGCTCTCACTGACACTC	CP001363	1217275	-	STM14_1347	CP001363.1	CDS	1217246	1217944	+	flgD	flagellar basal body rod modification protein	acts as a scaffold for the assembly of hook proteins onto the flagellar basal body rod: Yersinia%2C Vibrio parahaemolyticus%2C Bradyrhizobium and other organisms have 2 copies of some flagellar genes: in V. parahaemolyticus one set used for lateral flagella production and the other is used for the polar flagella production	1	1	-6.50511	0.00164203
1656	CACCTGCCTTCCGACGGGATC	CP001363	1218000	-	STM14_1348	CP001363.1	CDS	1217971	1219182	+	flgE	flagellar hook protein FlgE	the hook connects flagellar basal body to the flagellar filament	1	1	0.851828	NA
3777	AATAGCACTTCGTATTATTGT	CP001363	1218000	-	STM14_1348	CP001363.1	CDS	1217971	1219182	+	flgE	flagellar hook protein FlgE	the hook connects flagellar basal body to the flagellar filament	1	1	-1.38307	NA
1626	GGTACTCCACATCGTCCTACC	CP001363	1219232	-	STM14_1349	CP001363.1	CDS	1219203	1219958	+	flgF	flagellar basal body rod protein FlgF	FlgF%2C with FlgB and C%2C makes up the proximal portion of the flagellar basal body rod	1	1	-6.52205	0.000115699
4017	TTACTGTCGTATAACAACCCT	CP001363	1219232	-	STM14_1349	CP001363.1	CDS	1219203	1219958	+	flgF	flagellar basal body rod protein FlgF	FlgF%2C with FlgB and C%2C makes up the proximal portion of the flagellar basal body rod	1	1	-5.83009	0.00244352
987	TGGCATCTCAATCACATATAC	CP001363	1220001	-	STM14_1350	CP001363.1	CDS	1219972	1220754	+	flgG	flagellar basal body rod protein FlgG	makes up the distal portion of the flagellar basal body rod	1	1	-4.47594	0.0948022
3758	CGCTCTATACCAGCAGTTCGC	CP001363	1220001	-	STM14_1350	CP001363.1	CDS	1219972	1220754	+	flgG	flagellar basal body rod protein FlgG	makes up the distal portion of the flagellar basal body rod	1	1	-1.17116	NA
3862	ACTCGACCCAGAGAATTCCTG	CP001363	1220838	-	STM14_1351	CP001363.1	CDS	1220809	1221507	+	flgH	flagellar basal body L-ring protein	part of the flagellar basal body which consists of four rings L%2CP%2C S and M mounted on a central rod	1	1	-6.62704	3.07955e-05
2254	AGATAATTAACTCGGCACACC	CP001363	1220838	-	STM14_1351	CP001363.1	CDS	1220809	1221507	+	flgH	flagellar basal body L-ring protein	part of the flagellar basal body which consists of four rings L%2CP%2C S and M mounted on a central rod	1	1	-4.87813	0.0619493
1026	CTCCAGCATGTTGCCACATAG	CP001363	1221548	-	STM14_1352	CP001363.1	CDS	1221519	1222616	+	flgI	flagellar basal body P-ring protein	part of the basal body which consists of four rings L%2C P%2C S%2C and M mounted on a central rod: Vibrio parahaemolyticus%2C Yersinia%2C Bradyrhizobium and other bacteria have two copies of this and other flagellar genes: the V. parahaemolyticus protein is associated with the polar flagella and the Bradyrhizobium protein is associated with the thick flagellum	1	1	-7.29093	6.93603e-07
3990	CGAGGCCGGTTCAGACAAACA	CP001363	1221548	-	STM14_1352	CP001363.1	CDS	1221519	1222616	+	flgI	flagellar basal body P-ring protein	part of the basal body which consists of four rings L%2C P%2C S%2C and M mounted on a central rod: Vibrio parahaemolyticus%2C Yersinia%2C Bradyrhizobium and other bacteria have two copies of this and other flagellar genes: the V. parahaemolyticus protein is associated with the polar flagella and the Bradyrhizobium protein is associated with the thick flagellum	1	1	-7.04184	6.5053e-05
4655	CCGTTGAGCCCGTTGGCCCTA	CP001363	1222645	-	STM14_1353	CP001363.1	CDS	1222616	1223566	+	flgJ	peptidoglycan hydrolase	Flagellum-specific muramidase which hydrolyzes the peptidoglycan layer to assemble the rod structure in the periplasmic space	1	1	-8.82485	1.2158e-11
2784	ATCCCCCCCAGTAGCGCCTCC	CP001363	1222645	-	STM14_1353	CP001363.1	CDS	1222616	1223566	+	flgJ	peptidoglycan hydrolase	Flagellum-specific muramidase which hydrolyzes the peptidoglycan layer to assemble the rod structure in the periplasmic space	1	1	-5.83302	NA
1758	AAGTTGCTGGAACTCTATACT	CP001363	1230239	-	STM14_1359	CP001363.1	CDS	1230210	1231253	+	rluC	23S rRNA pseudouridylate synthase C	catalyzes the transformation of uracil to pseudouracil at nucleotides U955%2C U2504%2C and U2580 in 23S rRNA	0	1	0.528922	NA
3696	GACCCCAGGTACCCTAACGAT	CP001363	1231438	-	STM14_1360	CP001363.1	CDS	1231409	1232152	+		putative inner membrane lipoprotein		1	1	0.067492	0.994139
469	CAAGAAACAGCGAATGTGACT	CP001363	1231438	-	STM14_1360	CP001363.1	CDS	1231409	1232152	+		putative inner membrane lipoprotein		1	1	0.0542401	0.995897
5895	ATATCAGACTGATAGTAGAAA	CP001363	1233209	+	STM14_1362	CP001363.1	CDS	1232654	1233238	-	maf_1	Maf-like protein	Maf: overexpression in Bacillus subtilis inhibits septation in the dividing cell	1	1	0.0478451	0.994254
2456	GTAGAGCTGATCATGGCCATT	CP001363	1233209	+	STM14_1362	CP001363.1	CDS	1232654	1233238	-	maf_1	Maf-like protein	Maf: overexpression in Bacillus subtilis inhibits septation in the dividing cell	1	1	0.217792	NA
5364	TCGCTGGTACCACTTACGAGA	CP001363	1233256	-	Intergen_STM14_1362_STM14_1363	CP001363.1	Intergen	1233239	1233435					1	1	-1.76791	0.745039
2122	TCTCATACCGACGTGCTACCG	CP001363	1233260	-	Intergen_STM14_1362_STM14_1363	CP001363.1	Intergen	1233239	1233435					1	1	-0.623505	NA
5635	TAGCATCGCGAAGGACTTGGC	CP001363	1234345	-	STM14_1365	CP001363.1	CDS	1234316	1235395	+	plsX	putative glycerol-3-phosphate acyltransferase PlsX	involved in acylation of glycerol-3-phosphate to form 1-acyl-glycerol-3 phosphate for use in phospholipid biosynthesis: functions with PlsY	1	0	-3.13671	NA
5568	GCGATGGCTGCGACCGGTACC	CP001363	1239992	-	STM14_1371	CP001363.1	CDS	1239963	1240772	+	pabC	4-amino-4-deoxychorismate lyase	catalyzes the formation of 4-aminobenzoate and pyruvate from 4-amino-4-deoxychorismate	1	1	-1.62663	0.470387
772	AGCAAACACACCCACACGCAC	CP001363	1239992	-	STM14_1371	CP001363.1	CDS	1239963	1240772	+	pabC	4-amino-4-deoxychorismate lyase	catalyzes the formation of 4-aminobenzoate and pyruvate from 4-amino-4-deoxychorismate	1	1	0.675344	0.79983
5755	TTGGACACTAAACAGAAACAC	CP001363	1240804	-	STM14_1372	CP001363.1	CDS	1240775	1241797	+	yceG	hypothetical protein	similar to Escherichia coli putative thymidylate kinase (AAC74181.1)	1	0	-2.9692	0.157997
2201	AGGCGCTCCAAACTGAGCCTT	CP001363	1243469	-	STM14_1375	CP001363.1	CDS	1243440	1244237	+	ycfH	putative metallodependent hydrolase		1	1	-3.00319	0.0235223
4210	AACCTGCATAACGTGGCTACA	CP001363	1243469	-	STM14_1375	CP001363.1	CDS	1243440	1244237	+	ycfH	putative metallodependent hydrolase		1	1	0.488161	0.941095
3956	ATCCATCTTTTACTCCCACAC	CP001363	1244561	-	STM14_1377	CP001363.1	CDS	1244532	1245965	+	ptsG	glucose-specific PTS system IIBC components	phosphoenolpyruvate-dependent sugar phosphotransferase system: catalyzes the phosphorylation of incoming sugar substrates concomitant with their translocation across the cell membrane: IIB is phosphorylated by IIA and then transfers the phosphoryl group to the sugar: IIC forms the translocation channel	1	0	2.05389	0.0851155
2684	GCCCGCTTGACATGCCTCACC	CP001363	1248195	+	STM14_1378	CP001363.1	CDS	1246050	1248224	-	fhuE	ferric-rhodotorulic acid outer membrane transporter	similar to Escherichia coli outer membrane receptor for ferric iron uptake (AAC74186.1): receptor for Fe(III)-coprogen%2C Fe(III)-ferrioxamine B and Fe(III)-rhodotrulic acid uptake	1	1	-3.46997	0.391638
5601	AGGCCTCTTGGATCCTCCGTC	CP001363	1248195	+	STM14_1378	CP001363.1	CDS	1246050	1248224	-	fhuE	ferric-rhodotorulic acid outer membrane transporter	similar to Escherichia coli outer membrane receptor for ferric iron uptake (AAC74186.1): receptor for Fe(III)-coprogen%2C Fe(III)-ferrioxamine B and Fe(III)-rhodotrulic acid uptake	1	1	0.350848	0.977468
493	CCAAATGACTCGAAGTTACTC	CP001363	1248595	-	STM14_1379	CP001363.1	CDS	1248566	1248925	+	ycfF	purine nucleoside phosphoramidase		0	1	-1.27338	0.279331
3781	GACCTACTGGCCTCCACCCCT	CP001363	1248957	-	STM14_1380	CP001363.1	CDS	1248928	1249302	+	ycfL	putative outer membrane lipoprotein		1	1	-0.436997	0.913487
849	CAGTCAGTCATCGTATGAAAT	CP001363	1248957	-	STM14_1380	CP001363.1	CDS	1248928	1249302	+	ycfL	putative outer membrane lipoprotein		1	1	-0.787193	0.925072
5138	ACGAATATGGCACATTCTTAA	CP001363	1249345	-	STM14_1381	CP001363.1	CDS	1249316	1249954	+	ycfM	putative outer membrane lipoprotein		1	1	-2.18246	0.710795
2483	GAAATGGTCCACTGCCTCGGC	CP001363	1249345	-	STM14_1381	CP001363.1	CDS	1249316	1249954	+	ycfM	putative outer membrane lipoprotein		1	1	-1.6564	0.837904
5499	TTTAGCCGAGCCCTTATCCAA	CP001363	1249964	-	STM14_1382	CP001363.1	CDS	1249935	1250759	+	thiK	thiamine kinase	catalyzes the phosphorylation of thiamine to thiamine phosphate	1	0	-0.927541	0.915105
2292	GTAATCACCTACTGGAACGCG	CP001363	1250807	-	STM14_1383	CP001363.1	CDS	1250770	1251795	+	nagZ	beta-hexosaminidase	hydrolyzes the terminal non-reducing N-acetyl-D-hexosamine residues in N-acetyl-beta-D-hexosaminides	1	1	-2.00948	0.348993
5809	TACCGGGCCACCTACTGACCT	CP001363	1250811	-	STM14_1383	CP001363.1	CDS	1250770	1251795	+	nagZ	beta-hexosaminidase	hydrolyzes the terminal non-reducing N-acetyl-D-hexosamine residues in N-acetyl-beta-D-hexosaminides	1	1	-0.0792401	0.994139
4186	CGGAATCTATAATTGTCTCAT	CP001363	1252670	-	STM14_1385	CP001363.1	CDS	1252617	1253921	+	ndh	respiratory NADH dehydrogenase 2	similar to Escherichia coli respiratory NADH dehydrogenase (AAC74193.1): cupric reductase	1	1	0.996717	0.523609
1810	GACTAATAAAGCCCCAATCTG	CP001363	1252670	-	STM14_1385	CP001363.1	CDS	1252617	1253921	+	ndh	respiratory NADH dehydrogenase 2	similar to Escherichia coli respiratory NADH dehydrogenase (AAC74193.1): cupric reductase	1	1	0.908433	0.925072
3445	ATTTCGACCCGAAGTCCCTTC	CP001363	1254141	-	STM14_1386	CP001363.1	CDS	1254100	1254639	+	ycfJ	hypothetical protein		1	1	0.0940003	0.989202
2472	CGACGGACTTGGAGATCCCCA	CP001363	1254141	-	STM14_1386	CP001363.1	CDS	1254100	1254639	+	ycfJ	hypothetical protein		1	1	-2.3848	NA
63	CACAATGTCCCTAGGTAATAG	CP001363	1255320	+	STM14_1387	CP001363.1	CDS	1254714	1255349	-	ycfQ	putative transcriptional repressor	TetR/AcrR family	1	1	1.86505	0.179335
3003	ACCGGATTCGTGTAAACGCGT	CP001363	1255320	+	STM14_1387	CP001363.1	CDS	1254714	1255349	-	ycfQ	putative transcriptional repressor	TetR/AcrR family	1	1	1.07181	0.531505
3853	GTGCTTACCTTTTAAGGTCGC	CP001363	1255620	-	STM14_1388	CP001363.1	CDS	1255591	1255848	+	ycfR	putative outer membrane protein		1	1	0.412216	0.961189
1597	CCTAGGTCCGTTCAATATAAG	CP001363	1255620	-	STM14_1388	CP001363.1	CDS	1255591	1255848	+	ycfR	putative outer membrane protein		1	1	0.826321	NA
5902	GAGACACTTACACTGTTACCT	CP001363	1260475	+	STM14_1391	CP001363.1	CDS	1257058	1260504	-	mfd	transcription-repair coupling factor	similar to Escherichia coli transcription-repair coupling factor: mutation frequency decline (AAC74198.1): results in preferential repair of transcribed DNA	1	1	-0.597181	0.942359
298	AAGAAACAAGCCCTCAGTGGT	CP001363	1260475	+	STM14_1391	CP001363.1	CDS	1257058	1260504	-	mfd	transcription-repair coupling factor	similar to Escherichia coli transcription-repair coupling factor: mutation frequency decline (AAC74198.1): results in preferential repair of transcribed DNA	1	1	0.0427176	0.997538
2606	AGCTCCCGTCTAACGCCCGAA	CP001363	1264037	-	STM14_1395	CP001363.1	CDS	1264008	1264919	+	ycfX	N-acetyl-D-glucosamine kinase	catalyzes the formation of N-acetyl-D-glucosamine-6-phosphate from N-acetyl-D-glucosamine	1	1	-4.13897	0.428084
3922	CCCATGGGTCATTACTAAGTG	CP001363	1264037	-	STM14_1395	CP001363.1	CDS	1264008	1264919	+	ycfX	N-acetyl-D-glucosamine kinase	catalyzes the formation of N-acetyl-D-glucosamine-6-phosphate from N-acetyl-D-glucosamine	1	1	0.952111	0.851015
2404	CGGCGCAGCAGTAAAATAGAT	CP001363	1264967	-	STM14_1396	CP001363.1	CDS	1264938	1265759	+	cobB	NAD-dependent deacetylase	Modulates the activities of several enzymes which are inactive in their acetylated form	1	1	-3.9344	0.53338
3789	ACTTGCACTCCTAAATCGGGT	CP001363	1264967	-	STM14_1396	CP001363.1	CDS	1264938	1265759	+	cobB	NAD-dependent deacetylase	Modulates the activities of several enzymes which are inactive in their acetylated form	1	1	-0.558311	0.949126
5230	CATACTATGGACCTCCACCAA	CP001363	1266858	+	STM14_1397	CP001363.1	CDS	1265841	1266887	-	potD	spermidine/putrescine ABC transporter periplasmic substrate-binding protein	can transport spermidine and putrescine but affinity is higher for spermidine: forms a complex of PotA2BCD: PotD is a periplasmic component that binds the substrate	1	0	-2.49209	0.205568
2584	CGATCAGTCGGTCACTCTCGT	CP001363	1267662	+	STM14_1398	CP001363.1	CDS	1266912	1267691	-	potC	spermidine/putrescine ABC transporter membrane protein	can transport spermidine and putrescine but affinity is higher for spermidine: forms a complex of PotA2BCD: PotC is a membrane component	1	1	-2.47428	0.601043
5221	AAGCATGAAGCACGTTCATTA	CP001363	1267662	+	STM14_1398	CP001363.1	CDS	1266912	1267691	-	potC	spermidine/putrescine ABC transporter membrane protein	can transport spermidine and putrescine but affinity is higher for spermidine: forms a complex of PotA2BCD: PotC is a membrane component	1	1	0.287795	0.982627
3279	CGCATCCCTGAACCCGTGCTC	CP001363	1268988	+	STM14_1400	CP001363.1	CDS	1268007	1269017	-	sifA	secreted effector protein	translocated by the type III secretion system SPI-2: required for the formation of lysosomal glycoprotein structures (Sifs): required for maintenance of membrane in the Salmonella-containing vacuole: a cysteine residue with CAAX motif is modified by isoprenoid addition of protein geranylgeranyl transferase I: also modified by S-acylation	1	0	0.998447	0.475036
2915	ATGCGCGTGCTTATACAGCGC	CP001363	1270180	+	STM14_1402	CP001363.1	CDS	1269346	1270209	-	potB	spermidine/putrescine ABC transporter membrane protein	can transport spermidine and putrescine but affinity is higher for spermidine: forms a complex of PotA2BCD: PotB is a membrane component	1	1	-1.47048	0.626435
6077	TCACGTTACCCCCTCAAACCT	CP001363	1270180	+	STM14_1402	CP001363.1	CDS	1269346	1270209	-	potB	spermidine/putrescine ABC transporter membrane protein	can transport spermidine and putrescine but affinity is higher for spermidine: forms a complex of PotA2BCD: PotB is a membrane component	1	1	1.26093	0.912238
1066	TCCAACGAAAACGCATCGAAA	CP001363	1271300	+	STM14_1403	CP001363.1	CDS	1270193	1271329	-	potA	putrescine/spermidine ABC transporter ATPase protein	functions together with PotBCD (A2BCD) in ATP-dependent polyamine transport: PotA is the membrane-associated ATPase	1	1	-0.259399	0.956067
4656	CGTACAAGTGCAGCACGACCG	CP001363	1271300	+	STM14_1403	CP001363.1	CDS	1270193	1271329	-	potA	putrescine/spermidine ABC transporter ATPase protein	functions together with PotBCD (A2BCD) in ATP-dependent polyamine transport: PotA is the membrane-associated ATPase	1	1	-0.30628	0.976232
6174	CCAAGCCCGAGGTTCGCGGTG	CP001363	1272842	-	STM14_1405	CP001363.1	CDS	1272813	1272876	+			putative periplasmic protein~disrupted by IS element	2	1	-0.92849	0.890597
2080	CATGCGCGAACCGAGGGAACC	CP001363	1272842	-	STM14_1405	CP001363.1	CDS	1272813	1272876	+			putative periplasmic protein~disrupted by IS element	2	1	1.65447	NA
6201	ACACCCCCTTAACAGCTTTTT	CP001363	1272849	-	STM14_1405	CP001363.1	CDS	1272813	1272876	+			putative periplasmic protein~disrupted by IS element	2	1	-1.07736	0.74708
1548	CTACACACCAGAATCTTTTAT	CP001363	1273049	-	STM14_1406	CP001363.1	CDS	1273020	1273478	+	tnpA_4	transposase	transposase for insertion sequence element IS200 (SW:T200_SALTY)	0	1	-0.998606	0.846087
3147	GCGTACCAGGTACAGTGGTTG	CP001363	1277534	+	STM14_1408	CP001363.1	CDS	1276100	1277563	-	phoQ	sensor protein PhoQ	virulence sensor protein PhoQ (SW:PHOQ_SALTY): in two-component regulatory system with PhoP: ligand is Mg+	1	1	-2.09899	0.212367
2891	CCCCGTTTCAGCCACGCCTCC	CP001363	1277534	+	STM14_1408	CP001363.1	CDS	1276100	1277563	-	phoQ	sensor protein PhoQ	virulence sensor protein PhoQ (SW:PHOQ_SALTY): in two-component regulatory system with PhoP: ligand is Mg+	1	1	-1.36152	0.818824
2464	CCCGGGGTACAGACCAAGCAA	CP001363	1278208	+	STM14_1409	CP001363.1	CDS	1277563	1278237	-	phoP	DNA-binding transcriptional regulator PhoP	response regulator in two-component regulatory system with PhoQ: involved in magnesium starvation and stress	0	1	-3.70929	NA
1127	CTAAAGTGGAAAAATGTAGTG	CP001363	1282396	+	STM14_1414	CP001363.1	CDS	1282096	1282425	-		putative periplasmic protein		0	1	0.375056	0.888174
205	GTCCCCTGTCTGCTGGCAAGG	CP001363	1305590	-	STM14_1455	CP001363.1	CDS	1305561	1306106	+		prophage DNA packaging protein		0	1	-0.103944	0.980578
2364	TTAACCTATCCCCAATGATGT	CP001363	1308183	-	STM14_1458	CP001363.1	CDS	1308154	1309773	+		phage portal protein%2C lambda family		1	2	1.14103	0.822803
3995	CAAAACAACCCCGGCCAAAGA	CP001363	1308183	-	STM14_1458	CP001363.1	CDS	1308154	1309773	+		phage portal protein%2C lambda family		1	2	-0.713678	0.86599
1812	CAGTCTACACCCACGTATATA	CP001363	1308222	-	STM14_1458	CP001363.1	CDS	1308154	1309773	+		phage portal protein%2C lambda family		1	2	0.571394	0.946582
2447	ATGCCCAGCCACAACCCGACC	CP001363	1315441	-	STM14_1466	CP001363.1	CDS	1315412	1315813	+		phage minor tail protein U		0	1	-2.52299	NA
5203	GAAACCAACTTCCGTAGGCTG	CP001363	1317349	-	STM14_1470	CP001363.1	CDS	1317320	1320415	+		phage tail component H-like protein		1	1	-5.0501	0.0419535
1831	CACAACGGGCCCACCCAACCG	CP001363	1317349	-	STM14_1470	CP001363.1	CDS	1317320	1320415	+		phage tail component H-like protein		1	1	-4.34208	0.394248
4779	CACACTTCAGCATTCTCAAGC	CP001363	1320786	-	STM14_1472	CP001363.1	CDS	1320754	1321455	+		phage tail component L-like protein		1	1	-4.40929	0.0634015
129	CGCACACTGATAATGAGCTAC	CP001363	1320786	-	STM14_1472	CP001363.1	CDS	1320754	1321455	+		phage tail component L-like protein		1	1	0.0313524	0.996919
5694	ATGAGTCTCCGCCGCACCCAA	CP001363	1321629	-	STM14_1473	CP001363.1	CDS	1321447	1322052	-		hypothetical protein		1	0	-0.0657779	0.994213
2561	CCGACAAACATACGTAAAACA	CP001363	1328869	-	STM14_1478	CP001363.1	CDS	1326599	1328944	+		side tail fiber protein		0	1	-2.31419	NA
5584	CGGCGAACCGCGCGCATACGC	CP001363	1336087	-	STM14_1486	CP001363.1	CDS	1336058	1337182	+		putative cytoplasmic protein		1	0	-1.17544	0.773463
5776	TCTTGCAGCACCAAATTCATA	CP001363	1338923	+	STM14_1490	CP001363.1	CDS	1338164	1338952	-	envF	putative envelope lipoprotein	probable lipoprotein EnvF precursor (SW:ENVF_SALTY)	1	0	-0.727651	0.94202
3341	CCAAGAACAAATTAGAAACCT	CP001363	1339232	-	Intergen_STM14_1490_STM14_1492	CP001363.1	Intergen	1338953	1339440					1	0	0.83332	0.908033
2474	CTATATACCGCTAAACCACGA	CP001363	1339651	+	STM14_1492	CP001363.1	CDS	1339441	1339680	-	msgA	macrophage survival protein	virulence protein MsgA (SW:MSGA_SALTY): reduced mouse virulence: similar to STM2231 and STM2244	1	1	1.92623	0.702368
3296	TGTGGCATACCTCGCGTCTTT	CP001363	1339651	+	STM14_1492	CP001363.1	CDS	1339441	1339680	-	msgA	macrophage survival protein	virulence protein MsgA (SW:MSGA_SALTY): reduced mouse virulence: similar to STM2231 and STM2244	1	1	-0.590102	0.942359
1191	CGCCTTCTCTGCATCGCTTTC	CP001363	1340363	+	STM14_1493	CP001363.1	CDS	1339871	1340392	-	envE	putative envelope protein	probable lipoprotein EnvE precursor (SW:ENVE_SALTY)	1	1	1.20899	0.774708
5812	ACTTAGTGGCACTAGTCGTAA	CP001363	1340363	+	STM14_1493	CP001363.1	CDS	1339871	1340392	-	envE	putative envelope protein	probable lipoprotein EnvE precursor (SW:ENVE_SALTY)	1	1	0.733368	0.937655
5150	AAGTCGCCCAGTAGACTATAT	CP001363	1340978	+	STM14_1495	CP001363.1	CDS	1340807	1341019	-		cold shock-like protein	cold shock-like protein CspH (SW:CSPH_SALTY)	1	0	-2.80507	0.413829
2836	CTTCACGCCCAAATCAAACCA	CP001363	1341384	+	STM14_1497	CP001363.1	CDS	1341151	1341414	-	pagD	virulence protein PAGD precursor	(SW:PAGD_SALTY): PhoP regulated protein	1	1	-4.9989	0.0454282
3409	ATTAGGCTATACATAATTACG	CP001363	1341385	+	STM14_1497	CP001363.1	CDS	1341151	1341414	-	pagD	virulence protein PAGD precursor	(SW:PAGD_SALTY): PhoP regulated protein	1	1	-0.52906	0.851015
5935	AACCAGACTCATCGGTACTCA	CP001363	1341492	-	STM14_1498	CP001363.1	CDS	1341463	1341640	+			pseudogene: in-frame stop following codon 4	1	1	-7.1539	0.000242578
2919	AAATGCTTGATAGCCACATAA	CP001363	1341492	-	STM14_1498	CP001363.1	CDS	1341463	1341640	+			pseudogene: in-frame stop following codon 4	1	1	-5.61031	0.0309326
4393	ATGACCGGATGTCCACGGGCG	CP001363	1342255	-	STM14_1501	CP001363.1	CDS	1342226	1342783	+	pagC	virulence membrane protein PAGC precursor	(SW:PAGC_SALTY): PhoP regulated: reduced macrophage survival	1	0	1.26897	0.619075
4805	ACCCTCCCATGAGAAACCCGT	CP001363	1343546	-	STM14_1504	CP001363.1	CDS	1343517	1343692	+			pseudogene: frameshift	1	0	-1.7128	0.532381
4878	CTACATCACATTAGATTAAGG	CP001363	1344335	+	STM14_1505	CP001363.1	CDS	1344020	1344364	-	pliC	lysozyme inhibitor	PliC: periplasmic lysozyme inhibitor of c-type lysozyme	1	0	-0.116314	0.99154
4257	CTCCCTCTCTATGGCAAGGAA	CP001363	1345096	-	STM14_1508	CP001363.1	CDS	1345067	1345339	+		putative cytoplasmic protein		1	1	-3.32655	0.00551061
1483	CTGCTAACACTTATACCCTCC	CP001363	1345096	-	STM14_1508	CP001363.1	CDS	1345067	1345339	+		putative cytoplasmic protein		1	1	-1.71754	0.763134
2409	TACCATACATCTCCACATAAC	CP001363	1345520	-	STM14_1509	CP001363.1	CDS	1345491	1345958	+		putative molecular chaperone	similar to Escherichia coli small heat shock protein (AAC76710.1)	1	1	-3.41804	0.752699
4421	CAAACCTCACAAACGTAGACC	CP001363	1345520	-	STM14_1509	CP001363.1	CDS	1345491	1345958	+		putative molecular chaperone	similar to Escherichia coli small heat shock protein (AAC76710.1)	1	1	-0.00316978	0.998811
2818	CGGGAGCCCGTTTGTAGCAAA	CP001363	1346326	-	STM14_1511	CP001363.1	CDS	1346297	1347340	+		putative cytoplasmic protein		1	1	-4.16545	0.0730367
3695	AACCCTGCCCTAAGCTCTACA	CP001363	1346326	-	STM14_1511	CP001363.1	CDS	1346297	1347340	+		putative cytoplasmic protein		1	1	-0.41604	0.946355
5180	ACTGAGGCATTCCGCTCCCCA	CP001363	1347924	+	STM14_1512	CP001363.1	CDS	1347423	1347953	-		putative inner membrane protein	similar to Escherichia coli putative cytochrome (AAC75040.1)	1	1	1.31313	0.83101
2618	CAAGGCACCCAGGTCATTACC	CP001363	1347924	+	STM14_1512	CP001363.1	CDS	1347423	1347953	-		putative inner membrane protein	similar to Escherichia coli putative cytochrome (AAC75040.1)	1	1	-0.658586	0.971444
4549	CACCACGAAAAACCCTCCACG	CP001363	1348387	+	STM14_1513	CP001363.1	CDS	1348102	1348416	-		putative outer membrane lipoprotein		1	1	0.758499	0.90478
1788	CCCAGAAAGGAGCCTTTGACA	CP001363	1348387	+	STM14_1513	CP001363.1	CDS	1348102	1348416	-		putative outer membrane lipoprotein		1	1	-3.78905	NA
5677	GACGTAGAGTGAACAAAACTA	CP001363	1349127	-	STM14_1515	CP001363.1	CDS	1349098	1350732	+		putative ABC transporter periplasmic binding protein	putative substrate-binding protein (gi|2337942)	1	1	-1.33172	0.776665
2691	TTGGGTTGGATTCCAACGCCT	CP001363	1349132	-	STM14_1515	CP001363.1	CDS	1349098	1350732	+		putative ABC transporter periplasmic binding protein	putative substrate-binding protein (gi|2337942)	1	1	-4.12946	0.422023
2532	GAAGCCGCGGCCTCAGGTAGA	CP001363	1350761	-	STM14_1516	CP001363.1	CDS	1350732	1351706	+		putative ABC transporter protein	putative transmembrane protein (gi|2337943)	1	1	-2.38186	NA
5152	GTCCGACTGCGGCCAGACCGC	CP001363	1350761	-	STM14_1516	CP001363.1	CDS	1350732	1351706	+		putative ABC transporter protein	putative transmembrane protein (gi|2337943)	1	1	-3.27881	NA
770	CGAGCTAGCCACAATTAACGG	CP001363	1351725	-	STM14_1517	CP001363.1	CDS	1351696	1352508	+		putative ABC transporter protein	putative transmembrane protein (gi|2337944)	0	1	-4.25124	0.28933
5035	CTTGGGTCCAGCACAACGCAG	CP001363	1352531	-	STM14_1518	CP001363.1	CDS	1352502	1353299	+		putative ABC-type transport system ATPase component	putative ATPase (gi|2337945): contain duplicated ATPase domain	1	1	-3.73839	0.314355
800	CTCTCAATACACCACTGCAAC	CP001363	1352531	-	STM14_1518	CP001363.1	CDS	1352502	1353299	+		putative ABC-type transport system ATPase component	putative ATPase (gi|2337945): contain duplicated ATPase domain	1	1	0.554262	0.957117
3234	CGTTATTGGAACCTTCAATCC	CP001363	1353322	-	STM14_1519	CP001363.1	CDS	1353293	1353883	+		putative ABC-type transport system ATPase component	putative ATPase (gi|2337946): contains duplicated ATPase domain	1	1	0.0715022	0.994139
2170	TGCCCAGCAACACTAAAGATT	CP001363	1353322	-	STM14_1519	CP001363.1	CDS	1353293	1353883	+		putative ABC-type transport system ATPase component	putative ATPase (gi|2337946): contains duplicated ATPase domain	1	1	-2.85906	NA
3288	CCAAAATAGTGCCTGCACACA	CP001363	1355321	-	STM14_1521	CP001363.1	CDS	1355292	1355618	+		putative cytoplasmic protein		1	1	-1.07967	0.87701
2748	TCCTCCTTTAGACGCTTGGAT	CP001363	1355321	-	STM14_1521	CP001363.1	CDS	1355292	1355618	+		putative cytoplasmic protein		1	1	-0.987354	0.910045
785	AAATGTATATACTCCCCTGCC	CP001363	1355749	+	Intergen_STM14_1522_STM14_1523	CP001363.1	Intergen	1355704	1355814					1	1	-3.17077	0.265194
4700	GGTTACACGCTCCAACCAACC	CP001363	1355749	+	Intergen_STM14_1522_STM14_1523	CP001363.1	Intergen	1355704	1355814					1	1	-0.552317	0.926826
1748	CACTTTGGCTTGCCAACCCAA	CP001363	1355868	-	STM14_1523	CP001363.1	CDS	1355815	1356462	+		hypothetical protein	similar to C-terminus of adhesion lipoprotein	1	1	-3.56297	0.256658
4082	ACTTAGTACCACTCTTCCCTA	CP001363	1355868	-	STM14_1523	CP001363.1	CDS	1355815	1356462	+		hypothetical protein	similar to C-terminus of adhesion lipoprotein	1	1	0.262285	0.946355
912	TCACGGTCGCTCCAGCCGCGT	CP001363	1356600	-	STM14_1525	CP001363.1	CDS	1356571	1357359	+	aadA	aminoglycoside resistance protein	streptomycin 3'-adenyltransferase	1	1	-1.36878	0.515868
5829	TAACACTACTATCTCAGATCC	CP001363	1356604	-	STM14_1525	CP001363.1	CDS	1356571	1357359	+	aadA	aminoglycoside resistance protein	streptomycin 3'-adenyltransferase	1	1	-0.758373	0.899452
4728	ATACGACCACACGTGCATTCT	CP001363	1357533	-	STM14_1526	CP001363.1	CDS	1357504	1358097	+		putative response regulator	contains CheY-like receiver domain and HTH DNA-binding domain	1	1	2.486	0.0290264
276	TTGACTCAATCACACACACAA	CP001363	1357533	-	STM14_1526	CP001363.1	CDS	1357504	1358097	+		putative response regulator	contains CheY-like receiver domain and HTH DNA-binding domain	1	1	-0.123881	0.988489
1618	CTCTCCAACTAGTCGGCAATC	CP001363	1358195	-	STM14_1527	CP001363.1	CDS	1358166	1359014	+		putative transcriptional regulator	similar to Escherichia coli putative transcriptional regulator (AAC74246.1)	1	1	-4.26849	0.0287602
3175	CTTCGAGATGCTCACAACGTC	CP001363	1358195	-	STM14_1527	CP001363.1	CDS	1358166	1359014	+		putative transcriptional regulator	similar to Escherichia coli putative transcriptional regulator (AAC74246.1)	1	1	-0.350953	NA
3704	TGCTTCTCCGCCACTTTATTT	CP001363	1359488	+	STM14_1529	CP001363.1	CDS	1359269	1359517	-		putative cytoplasmic protein		1	1	1.29252	0.332253
744	ACCTTACCCTTAACTCTCTCT	CP001363	1359488	+	STM14_1529	CP001363.1	CDS	1359269	1359517	-		putative cytoplasmic protein		1	1	-1.42512	0.628507
3722	ATGTATCGACCCACTAAACTC	CP001363	1359716	+	STM14_1530	CP001363.1	CDS	1359596	1359745	-		putative cytoplasmic protein		1	1	2.20904	0.337745
1811	CGCGAGGCCCATAAGTTGCGC	CP001363	1359716	+	STM14_1530	CP001363.1	CDS	1359596	1359745	-		putative cytoplasmic protein		1	1	1.24559	0.709496
1774	CGGCTAAGACGAGAATCCGGG	CP001363	1359857	-	STM14_1531	CP001363.1	CDS	1359828	1360373	+		chorismate mutase	catalyzes the interconversion of chorismate to prephenate	1	1	-1.99605	0.767217
5789	ACAAAGGGCACCATAAGATAG	CP001363	1359857	-	STM14_1531	CP001363.1	CDS	1359828	1360373	+		chorismate mutase	catalyzes the interconversion of chorismate to prephenate	1	1	-1.12091	0.873009
3641	TGCCGTAGCATTTAACCTGCG	CP001363	1360599	-	STM14_1532	CP001363.1	CDS	1360570	1361208	+	yeaS	leucine export protein LeuE		1	0	1.24976	0.552487
6087	GCCCCTATGCTGCGTAGAGTC	CP001363	1361410	-	STM14_1534	CP001363.1	CDS	1361381	1361743	+	yeaR	putative cytoplasmic protein		1	0	-1.3558	0.585372
2638	CACTTGCTCCCCGACACGCCT	CP001363	1362187	-	STM14_1537	CP001363.1	CDS	1362158	1362799	+		putative nitric oxide reductase		1	1	NA	NA
4477	AACCCAGCCCCCAACCGAGGC	CP001363	1362188	-	STM14_1537	CP001363.1	CDS	1362158	1362799	+		putative nitric oxide reductase		1	1	1.13883	0.718767
5123	TAGATCAAGCGCGACCGCTAT	CP001363	1362918	+	Intergen_STM14_1537_STM14_1538	CP001363.1	Intergen	1362800	1362920					1	1	-0.69406	0.882799
398	TCCATTAATGGCGAGTCAAAA	CP001363	1362918	+	Intergen_STM14_1537_STM14_1538	CP001363.1	Intergen	1362800	1362920					1	1	-0.632218	0.957117
2418	CAGACAAATAACAAGCCTATC	CP001363	1362950	-	STM14_1538	CP001363.1	CDS	1362921	1363106	+		hypothetical protein		0	1	1.14325	NA
2660	CTGTAACGACACCTCTGGTTG	CP001363	1363143	-	STM14_1539	CP001363.1	CDS	1363114	1363362	+	yeaQ	hypothetical protein		0	1	-3.24837	NA
1273	GCCGAACCCCTGCCCCCTAGG	CP001363	1363824	-	STM14_1542	CP001363.1	CDS	1363795	1364046	+	yaoF	putative hemolysin		0	1	0.0894044	0.988489
6180	GGAGCTTTACTGAGCCGTAGA	CP001363	1364144	-	STM14_1543	CP001363.1	CDS	1364115	1364426	+		putative periplasmic protein		1	0	-1.78938	0.663278
3804	CGTAAAACCCCCGTGATCAGA	CP001363	1364730	+	STM14_1544	CP001363.1	CDS	1364412	1364759	-	yeaO	putative cytoplasmic protein		1	0	-0.421309	0.938889
996	ATCGGTCCCTTGGATGCATGC	CP001363	1366033	+	STM14_1547	CP001363.1	CDS	1364878	1366062	-	yeaN	putative amino acid/amine transport protein	similar to Escherichia coli putative amino acid/amine transport protein (AAC74861.1): MFS family	1	1	0.176357	0.982627
3796	AACCAGGAGCTGCCACTGCAC	CP001363	1366033	+	STM14_1547	CP001363.1	CDS	1364878	1366062	-	yeaN	putative amino acid/amine transport protein	similar to Escherichia coli putative amino acid/amine transport protein (AAC74861.1): MFS family	1	1	-0.124663	0.984991
5506	AGCCAAGAGCAAATGCTATGT	CP001363	1366192	-	STM14_1548	CP001363.1	CDS	1366163	1366957	+	yeaM	putative regulatory protein	similar to Escherichia coli putative AraC-type regulatory protein (AAC74860.1): AraC/XylS family	1	1	1.99802	0.743602
884	CCCCCCTCGGACAACATGTTA	CP001363	1366192	-	STM14_1548	CP001363.1	CDS	1366163	1366957	+	yeaM	putative regulatory protein	similar to Escherichia coli putative AraC-type regulatory protein (AAC74860.1): AraC/XylS family	1	1	0.00906567	0.99879
2343	CTCTTTTTTCGCCATAATAAC	CP001363	1368182	+	STM14_1552	CP001363.1	CDS	1367693	1368211	-	yeaK	putative cytoplasmic protein		1	1	-1.45329	0.735803
3197	CGTGCAATTAAGCCCAGTCAT	CP001363	1368182	+	STM14_1552	CP001363.1	CDS	1367693	1368211	-	yeaK	putative cytoplasmic protein		1	1	0.200679	0.979904
110	GATGAATTGTTAGGGCCGGAC	CP001363	1369725	+	STM14_1553	CP001363.1	CDS	1368261	1369754	-	yeaJ	putative methyl-accepting chemotaxis protein	contains diguanylate cyclase/phosphodiesterase domain 1	0	1	-3.14862	0.221332
2879	CACCGCGCTAAAGCGGGCCCT	CP001363	1371652	+	STM14_1556	CP001363.1	CDS	1370395	1371681	-	yeaH	hypothetical protein		1	1	-7.46443	1.18514e-05
3524	CCTGCACCCAGATAAAATAGC	CP001363	1371652	+	STM14_1556	CP001363.1	CDS	1370395	1371681	-	yeaH	hypothetical protein		1	1	0.144004	0.977837
3855	CGAATAAGATTGGCAAGGCTA	CP001363	1373709	+	STM14_1558	CP001363.1	CDS	1371804	1373738	-	yeaG	putative serine protein kinase		1	1	0.244072	0.982627
1501	GGTCTTGCACGCAACCAAGAA	CP001363	1373709	+	STM14_1558	CP001363.1	CDS	1371804	1373738	-	yeaG	putative serine protein kinase		1	1	0.0639224	0.994213
5159	TTTTCAGTAGTTCAGAACCCA	CP001363	1374195	-	STM14_1560	CP001363.1	CDS	1374166	1374912	+	mipA	MltA-interacting protein A	scaffolding protein for murein-synthesizing holoenzyme	1	1	-2.77437	0.5586
2669	ACAACCGGCGCCTACTGTAGC	CP001363	1374195	-	STM14_1560	CP001363.1	CDS	1374166	1374912	+	mipA	MltA-interacting protein A	scaffolding protein for murein-synthesizing holoenzyme	1	1	0.676577	0.946355
2578	GCCCTTTCTGCTAATAATGCT	CP001363	1375231	-	STM14_1561	CP001363.1	CDS	1375202	1376398	+		arylsulfatase regulator	similar to Escherichia coli putative arylsulfatase regulator (AAC76803.1)	1	1	-3.88211	0.219742
5270	GAACAAATAATTGTTACATCG	CP001363	1375231	-	STM14_1561	CP001363.1	CDS	1375202	1376398	+		arylsulfatase regulator	similar to Escherichia coli putative arylsulfatase regulator (AAC76803.1)	1	1	-0.74136	NA
1000	AACCTTCTAGAACTGTTCTGT	CP001363	1376524	-	STM14_1562	CP001363.1	CDS	1376495	1377352	+		putative aldehyde reductase	similar to Escherichia coli putative aldehyde reductase (AAC74851.1)	0	1	-0.39189	0.919135
2209	CGCTGGTCCACGAAACGTCAT	CP001363	1378306	+	STM14_1563	CP001363.1	CDS	1377451	1378335	-	yeaD	aldose 1-epimerase		1	1	-0.228419	0.979763
5752	TCGACTTTTTCGTAACACCCA	CP001363	1378306	+	STM14_1563	CP001363.1	CDS	1377451	1378335	-	yeaD	aldose 1-epimerase		1	1	-0.208666	0.979867
1205	GATAATGCAAAATGAGGTGCG	CP001363	1380006	-	STM14_1567	CP001363.1	CDS	1379977	1380420	+	yeaA	methionine sulfoxide reductase B	this stereospecific enzymes reduces the R isomer of methionine sulfoxide while MsrA reduces the S form: provides protection against oxidative stress	1	1	1.74131	0.647578
4666	ATCTTGATCCACCATTCAAAC	CP001363	1380006	-	STM14_1567	CP001363.1	CDS	1379977	1380420	+	yeaA	methionine sulfoxide reductase B	this stereospecific enzymes reduces the R isomer of methionine sulfoxide while MsrA reduces the S form: provides protection against oxidative stress	1	1	0.588338	0.846198
3830	TCGCGTGTACCGGAAGACATA	CP001363	1380491	-	STM14_1568	CP001363.1	CDS	1380462	1380740	+	yeaC	putative cytoplasmic protein		1	1	1.21916	0.475036
2819	CCCCAAAAACAATCCCTAAGC	CP001363	1380491	-	STM14_1568	CP001363.1	CDS	1380462	1380740	+	yeaC	putative cytoplasmic protein		1	1	0.111295	0.991232
2692	ATACCCGCCTTCGCGAACCAT	CP001363	1381718	+	STM14_1570	CP001363.1	CDS	1381091	1381747	-	pncA	nicotinamidase/pyrazinamidase	catalyzes the formation of nicotinate from nicotinamide in NAD biosynthesis	1	1	-4.82496	0.070226
4716	GCCATAACCAGCTACCGCCCG	CP001363	1381718	+	STM14_1570	CP001363.1	CDS	1381091	1381747	-	pncA	nicotinamidase/pyrazinamidase	catalyzes the formation of nicotinate from nicotinamide in NAD biosynthesis	1	1	1.47812	0.454206
4406	AAACAATTGTTAGGCAATATC	CP001363	1384713	+	STM14_1573	CP001363.1	CDS	1382886	1384742	-	sppA	protease 4	SppA: catalyzes the degradation of cleaved signal peptides: essential to maintain secretion of mature proteins across the membrane	1	0	1.87058	0.676968
1266	TAGCCCTCTCCTGTATCGCCC	CP001363	1384945	-	STM14_1574	CP001363.1	CDS	1384916	1385467	+	ydjA	hypothetical protein		0	1	1.24543	0.807645
5405	CCTCACCAGTAACGCATGCTA	CP001363	1385614	-	STM14_1575	CP001363.1	CDS	1385585	1386628	+	selD	selenophosphate synthetase	catalyzes the formation of selenophosphate from selenide and ATP	1	0	0.337592	NA
840	ATAGCTCAAACGTTCACGTTC	CP001363	1386662	-	STM14_1576	CP001363.1	CDS	1386633	1388582	+	topB	DNA topoisomerase III	decatenates replicating daughter chromosomes	0	1	0.409818	0.969579
1220	GACTGCACGCCAGTTCGATCA	CP001363	1389926	+	STM14_1577	CP001363.1	CDS	1388612	1389955	-	gdhA	glutamate dehydrogenase	converts 2-oxoglutarate to glutamate: in Escherichia coli this enzyme plays a role in glutamate synthesis when the cell is under energy restriction: uses NADPH: forms a homohexamer	0	1	0.521646	0.953999
921	ATGACCGAAGTAAGAGTTAGT	CP001363	1390223	-	STM14_1578	CP001363.1	CDS	1390194	1390469	+		putative periplasmic protein		1	1	-5.01374	0.0657526
5247	GGACGAAACAACTGCCGAATC	CP001363	1390223	-	STM14_1578	CP001363.1	CDS	1390194	1390469	+		putative periplasmic protein		1	1	0.00777918	0.998811
1302	CAAAGTTTCCCCGCAGCCACC	CP001363	1390816	+	STM14_1579	CP001363.1	CDS	1390429	1390845	-		pyrimidine (deoxy)nucleoside triphosphate pyrophosphohydrolase	MutT	0	1	0.522097	0.970154
4249	TCCAATAAGGACACCATAACA	CP001363	1391695	+	STM14_1580	CP001363.1	CDS	1390918	1391724	-	xthA	exonuclease III	removes the damaged DNA at cytosines and guanines by cleaving on the 3' side of the AP site by a beta-elimination reaction	1	1	-1.30541	0.583729
935	TAAGTGGCGGAGACTGAAGTC	CP001363	1391695	+	STM14_1580	CP001363.1	CDS	1390918	1391724	-	xthA	exonuclease III	removes the damaged DNA at cytosines and guanines by cleaving on the 3' side of the AP site by a beta-elimination reaction	1	1	0.46201	0.957365
2682	TCGCACGCGGCCCCTCACGCC	CP001363	1392199	-	STM14_1582	CP001363.1	CDS	1392170	1393396	+	argD_1	bifunctional succinylornithine transaminase/acetylornithine transaminase	catalyzes the transamination of 2-N-succinylornithine and alpha-ketoglutarate into 2-N-succinylglutamate semialdehyde and glutamate: also functions as the catabolic acetylornithine aminotransferase catalyzing the formation of 2-N-acetylglutamate semialdehyde and glutamate from 2-N-acetylornithine and alpha-ketoglutarate	1	1	-4.90889	0.112489
2967	GACCACAAAAACGGCGCCGCG	CP001363	1392199	-	STM14_1582	CP001363.1	CDS	1392170	1393396	+	argD_1	bifunctional succinylornithine transaminase/acetylornithine transaminase	catalyzes the transamination of 2-N-succinylornithine and alpha-ketoglutarate into 2-N-succinylglutamate semialdehyde and glutamate: also functions as the catabolic acetylornithine aminotransferase catalyzing the formation of 2-N-acetylglutamate semialdehyde and glutamate from 2-N-acetylornithine and alpha-ketoglutarate	1	1	0.533965	0.822803
6094	AACCTGGTGTAAGACAAACCT	CP001363	1393416	-	STM14_1583	CP001363.1	CDS	1393387	1394421	+	astA	arginine succinyltransferase		1	1	-2.59588	0.468779
1507	AAAGATACACTTCGGGCTTGA	CP001363	1393416	-	STM14_1583	CP001363.1	CDS	1393387	1394421	+	astA	arginine succinyltransferase		1	1	0.010709	0.998811
4927	CGTAGAGAAGACGCGGAGCAA	CP001363	1394447	-	STM14_1584	CP001363.1	CDS	1394418	1395896	+	astD	succinylglutamic semialdehyde dehydrogenase	a high throughput screen identified this enzyme as an aldehyde dehydrogenase with broad substrate specificity: converts succinylglutamate semialdehyde and NAD to succinylglutamate and NADH	1	0	-0.439981	0.946355
2612	TCTGGGCTCTCTAACCGCCAC	CP001363	1395922	-	STM14_1585	CP001363.1	CDS	1395893	1397236	+	astB	succinylarginine dihydrolase	catalyzes the hydrolysis of 2-N-succinylarginine into 2-N-succinylornithine%2C ammonia and carbon dioxide in arginine degradation	0	1	-3.80745	0.550847
1043	CCGCCCCACTGTTCCCAATAG	CP001363	1397258	-	STM14_1586	CP001363.1	CDS	1397229	1398197	+	astE	succinylglutamate desuccinylase	catalyzes the formation of succinate and glutamate from N(2)-succinylglutamate in arginine catabolism	1	1	1.6666	0.223863
3868	CCACCCGGGGGCCTCCCCAGC	CP001363	1397258	-	STM14_1586	CP001363.1	CDS	1397229	1398197	+	astE	succinylglutamate desuccinylase	catalyzes the formation of succinate and glutamate from N(2)-succinylglutamate in arginine catabolism	1	1	0.290733	0.971444
3482	CTTCGTATCCTAATGTCGAGT	CP001363	1398562	-	STM14_1588	CP001363.1	CDS	1398533	1399018	+	spy	periplasmic protein	periplasmic protein induced by stress response via Cpx and BaeSR system: similar to CpxP	1	1	0.901206	0.775834
1010	CCCTAGCCTTCTCTAAACCAC	CP001363	1398562	-	STM14_1588	CP001363.1	CDS	1398533	1399018	+	spy	periplasmic protein	periplasmic protein induced by stress response via Cpx and BaeSR system: similar to CpxP	1	1	0.13142	0.988489
2662	GCCTAGCTATTCCAATTCTTT	CP001363	1399972	+	STM14_1589	CP001363.1	CDS	1399093	1400001	-		nucleotide excision repair endonuclease	3' incision activity: acts with UvrC	1	1	-1.967	0.761982
5002	CCAGCTCTCGCACCCCTATTC	CP001363	1399972	+	STM14_1589	CP001363.1	CDS	1399093	1400001	-		nucleotide excision repair endonuclease	3' incision activity: acts with UvrC	1	1	-0.850723	0.942892
1232	AACCAGTTCGCTAATATAGGT	CP001363	1401170	-	STM14_1592	CP001363.1	CDS	1401141	1401482	+	osmE	DNA-binding transcriptional activator OsmE	osmotically-inducible lipoprotein E: activator of ntr-like gene protein	1	1	-1.7338	0.70011
5321	AGAGTATACTTGCCCTCTCGC	CP001363	1401170	-	STM14_1592	CP001363.1	CDS	1401141	1401482	+	osmE	DNA-binding transcriptional activator OsmE	osmotically-inducible lipoprotein E: activator of ntr-like gene protein	1	1	0.484405	0.969579
4809	GTAACAATACGAAAAATCTGC	CP001363	1401812	-	STM14_1594	CP001363.1	CDS	1401783	1402103	+	celA	N%2CN'-diacetylchitobiose-specific PTS system transporter subunit IIB	catalyzes the phosphorylation of incoming sugar substrates concomitant with their translocation across the cell membrane: involved in N%2CN'-diacetylchitobiose transport	1	0	-1.57146	0.346478
131	ACGCAGCCCCTCTGTGTACCC	CP001363	1402215	-	STM14_1595	CP001363.1	CDS	1402186	1403544	+	celB	N%2CN'-diacetylchitobiose-specific PTS system transporter subunit IIC	catalyzes the phosphorylation of incoming sugar substrates concomitant with their translocation across the cell membrane: involved in N%2CN'-diacetylchitobiose transport	0	1	-0.375975	0.962662
4418	ACCTGGCTGACTATAATGCGT	CP001363	1403624	-	STM14_1596	CP001363.1	CDS	1403595	1403942	+	celC	N%2CN'-diacetylchitobiose-specific PTS system transporter subunit IIA	catalyzes the phosphorylation of incoming sugar substrates concomitant with their translocation across the cell membrane: involved N%2CN'-diacetylchitobiose transport	1	0	-0.472766	0.95295
2898	CATGGCGAGACACCAACGCCA	CP001363	1403982	-	STM14_1597	CP001363.1	CDS	1403953	1404795	+	celD	DNA-binding transcriptional regulator ChbR	represses the celABCDF-ydjC operon involved in carbon uptake	0	1	-0.89725	0.899452
5205	TTATATTGGGAGTGCACTCAC	CP001363	1404949	-	STM14_1598	CP001363.1	CDS	1404920	1406275	+	celF	phospho-beta-glucosidase/cellobiose-6-phosphate hydrolase	similar to Escherichia coli phospho-beta-glucosidase: cryptic (AAC74804.1)	1	1	-0.836105	0.855749
913	GCGAGAGCAATAAAGTTACAT	CP001363	1404949	-	STM14_1598	CP001363.1	CDS	1404920	1406275	+	celF	phospho-beta-glucosidase/cellobiose-6-phosphate hydrolase	similar to Escherichia coli phospho-beta-glucosidase: cryptic (AAC74804.1)	1	1	1.22386	NA
733	AAACGTTCAGGCAAAAAATTC	CP001363	1406317	-	STM14_1599	CP001363.1	CDS	1406288	1407046	+	celG	hypothetical protein		0	1	0.806478	0.710366
5688	CGAATTACATCTGATCCGAAA	CP001363	1409313	+	STM14_1600	CP001363.1	CDS	1407090	1409342	-	katE	hydroperoxidase II	Catalase HPII: monofunctional catalase that decomposes hydrogen peroxide into water and oxygen: serves to protect cells from the toxic effects of hydrogen peroxide	1	1	0.276123	0.980741
2609	AGACGCCCTTTCCTTAACCAC	CP001363	1409313	+	STM14_1600	CP001363.1	CDS	1407090	1409342	-	katE	hydroperoxidase II	Catalase HPII: monofunctional catalase that decomposes hydrogen peroxide into water and oxygen: serves to protect cells from the toxic effects of hydrogen peroxide	1	1	-1.12872	NA
12	TACCTTTAGTCAACATATACT	CP001363	1409736	-	STM14_1603	CP001363.1	CDS	1409707	1409949	+	cedA	cell division modulator	affects inhibition after overreplication of chromosome in dnaAcos mutants	1	1	-0.359444	0.925072
3222	GCACTCACCCGCCTCGACTCC	CP001363	1409736	-	STM14_1603	CP001363.1	CDS	1409707	1409949	+	cedA	cell division modulator	affects inhibition after overreplication of chromosome in dnaAcos mutants	1	1	0.0033436	0.998811
3164	AACGATTGATCCCACATGCCT	CP001363	1411413	+	STM14_1604	CP001363.1	CDS	1410051	1411442	-	ydjN	kinase/transporter-like protein	similar to Escherichia coli part of a kinase (AAC74799.1)	1	0	0.323785	0.977837
1827	ATCGGTTACTTACCGCAGCCT	CP001363	1412955	+	STM14_1606	CP001363.1	CDS	1412316	1412984	-	yniC	2-deoxyglucose-6-phosphatase	YniC: catalyzes the dephosphorylation of 2-deoxyglucose 6-phosphate%2C mannose 6-phosphate and p-nitrophenyl phosphate	1	1	-3.76319	0.32704
5028	CGCCCGCCCCCCAAACAAAGT	CP001363	1412955	+	STM14_1606	CP001363.1	CDS	1412316	1412984	-	yniC	2-deoxyglucose-6-phosphatase	YniC: catalyzes the dephosphorylation of 2-deoxyglucose 6-phosphate%2C mannose 6-phosphate and p-nitrophenyl phosphate	1	1	-0.344434	0.976536
787	GTGCCTAGTCAGACATGGGAA	CP001363	1413162	-	STM14_1607	CP001363.1	CDS	1413133	1413669	+	yniB	putative regulatory protein		1	1	1.09165	0.818984
4773	TTGGAAGGCCTGCCGTAAGCC	CP001363	1413162	-	STM14_1607	CP001363.1	CDS	1413133	1413669	+	yniB	putative regulatory protein		1	1	-1.26443	0.893584
2736	AGTATAATTTACTACATACCC	CP001363	1414543	+	STM14_1608	CP001363.1	CDS	1413712	1414572	-		putative cytoplasmic protein		0	1	-1.46766	0.699205
4623	TAGTGCGCTCCTTAGGCCCAT	CP001363	1414940	+	STM14_1609	CP001363.1	CDS	1414679	1414969	-	ydiZ	putative cytoplasmic protein		1	1	0.444342	0.956067
809	CTCACCCCAACTCAAAACGAC	CP001363	1414940	+	STM14_1609	CP001363.1	CDS	1414679	1414969	-	ydiZ	putative cytoplasmic protein		1	1	-0.126668	0.98478
2766	GCCCCTTGGGTGGACCTCAAT	CP001363	1415969	+	STM14_1610	CP001363.1	CDS	1415066	1415998	-	pfkB	6-phosphofructokinase 2	similar to Escherichia coli 6-phosphofructokinase II: suppressor of pfkA (AAC74793.1)	1	1	-1.45458	0.755496
5486	CAAGTATTGGGCCTGACCCGG	CP001363	1415969	+	STM14_1610	CP001363.1	CDS	1415066	1415998	-	pfkB	6-phosphofructokinase 2	similar to Escherichia coli 6-phosphofructokinase II: suppressor of pfkA (AAC74793.1)	1	1	-0.793811	NA
5147	CACCGAGTTTAAACAACAGAT	CP001363	1416316	-	STM14_1611	CP001363.1	CDS	1416287	1417045	+	ydiY	putative outer membrane protein	salt-inducible	1	0	-2.73369	0.273108
5737	AAACCCGTGTCCCTATCACAT	CP001363	1417997	+	STM14_1612	CP001363.1	CDS	1417094	1418053	-		putative outer membrane protein		1	1	-1.36656	0.774475
2309	CAGAGCCTGTTTCGGCCCATA	CP001363	1417997	+	STM14_1612	CP001363.1	CDS	1417094	1418053	-		putative outer membrane protein		1	1	-0.640794	0.951663
3738	CCAAAAACATGAAAAAGAATA	CP001363	1418225	-	STM14_1613	CP001363.1	CDS	1418196	1418510	+		putative inner membrane protein		1	1	-1.67615	0.714997
1683	TCCCCTTTCCAATCAAGGCCC	CP001363	1418225	-	STM14_1613	CP001363.1	CDS	1418196	1418510	+		putative inner membrane protein		1	1	-2.60854	NA
4689	GTCGTGATAGCGCTGGCAGGA	CP001363	1418536	-	STM14_1614	CP001363.1	CDS	1418507	1419361	+		putative DNA/RNA non-specific endonuclease		1	0	1.02349	0.603077
2935	ATGTACCCCTCGACTGTCTCA	CP001363	1419563	-	STM14_1615	CP001363.1	CDS	1419534	1419740	+		hypothetical protein		1	1	-3.76909	0.316094
3964	ATGGACTCCCCAACCTAGTCT	CP001363	1419563	-	STM14_1615	CP001363.1	CDS	1419534	1419740	+		hypothetical protein		1	1	0.676699	0.93479
5038	CCGGCGAAACCAACACTCCCC	CP001363	1421257	+	STM14_1616	CP001363.1	CDS	1420063	1421286	-	rfc	O-antigen polymerase	O-antigen polymerase (SW:RFC_SALTY)	1	0	-5.45927	0.0397872
4473	ATCCCATGATTCCCCTATTCG	CP001363	1429374	-	Intergen_STM14_1626_STM14_1627	CP001363.1	Intergen	1429345	1429546					1	1	1.92355	0.0612856
2719	CACACTCACGACTCTACGTCG	CP001363	1429374	-	Intergen_STM14_1626_STM14_1627	CP001363.1	Intergen	1429345	1429546					1	1	-1.81338	0.855396
4626	ACATCTTTACACTAGCACGGA	CP001363	1430648	-	STM14_1628	CP001363.1	CDS	1430619	1431170	+	btuE	putative glutathione peroxidase	similar to glutathione peroxidase: member of the btuCED operon which is required for vitamin B12 transport across the inner membrane	1	0	-1.21822	0.848445
1030	TCCATTTAAAAAGCGTTCTTT	CP001363	1431199	-	STM14_1629	CP001363.1	CDS	1431170	1431919	+	btuD	vitamin B12-transporter ATPase	ATP-binding protein that acts with the transmembrane protein BtuC and the solute binding protein BtuF to transport vitamin B12 into the cell	0	1	1.98288	0.287988
1211	TACACGGGATCCCCAGGGCCA	CP001363	1432803	-	STM14_1632	CP001363.1	CDS	1432774	1433487	+	ydiV	hypothetical protein	putative diguanylate cyclase/phosphodiesterase domain 1	1	1	-2.19006	0.560447
4379	ACAGCTAAATACACTTAGTCG	CP001363	1432803	-	STM14_1632	CP001363.1	CDS	1432774	1433487	+	ydiV	hypothetical protein	putative diguanylate cyclase/phosphodiesterase domain 1	1	1	0.871272	0.704434
5618	AACACGCCCTTGACCATCACA	CP001363	1433578	-	STM14_1633	CP001363.1	CDS	1433549	1434991	+	ydiU	hypothetical protein		1	0	-0.711185	0.87479
5590	TCCTACTTATGATCTTTATAA	CP001363	1435188	+	STM14_1634	CP001363.1	CDS	1435026	1435217	-	ydiE	hypothetical protein		1	1	-0.516519	0.94202
356	CCCACACCGAACATCTGAGAG	CP001363	1435188	+	STM14_1634	CP001363.1	CDS	1435026	1435217	-	ydiE	hypothetical protein		1	1	0.10172	0.993483
5604	CCATTTAGCTACGAACGGTTC	CP001363	1436391	+	STM14_1635	CP001363.1	CDS	1435374	1436420	-	aroH	phospho-2-dehydro-3-deoxyheptonate aldolase	tryptophan sensitive: catalyzes the formation of 3-deoxy-D-arabino-hept-2-ulosonate 7 phosphate from phosphoenolpyruvate and D-erythrose 4-phosphate	1	1	-0.888611	0.821048
2824	ACCTCAAGAGATACACTACTA	CP001363	1436391	+	STM14_1635	CP001363.1	CDS	1435374	1436420	-	aroH	phospho-2-dehydro-3-deoxyheptonate aldolase	tryptophan sensitive: catalyzes the formation of 3-deoxy-D-arabino-hept-2-ulosonate 7 phosphate from phosphoenolpyruvate and D-erythrose 4-phosphate	1	1	-1.75373	NA
4952	AGACGTAACGCTTGACCGATT	CP001363	1437380	+	STM14_1637	CP001363.1	CDS	1436576	1437409	-	ydiA	hypothetical protein		1	1	0.281464	0.977468
1037	TACTGGCGACCGCTACTTGCA	CP001363	1437380	+	STM14_1637	CP001363.1	CDS	1436576	1437409	-	ydiA	hypothetical protein		1	1	-0.236852	0.979867
896	TCGCCTCTCAATGAATTCGTA	CP001363	1437775	-	STM14_1639	CP001363.1	CDS	1437746	1440124	+	pps	phosphoenolpyruvate synthase	catalyzes the formation of phosphoenolpyruvate from pyruvate	0	1	1.53977	0.394248
1308	CACAATGCACCACTTATTTTG	CP001363	1441777	+	STM14_1640	CP001363.1	CDS	1440166	1441806	-	ydiD	short chain acyl-CoA synthetase	acts in anaerobic beta-oxidation of fatty acids: possible ligase/synthase involved in anaerobic growth on fatty acids	1	1	-0.0928129	0.994254
4149	ATGTATTAGATAAAACTATCG	CP001363	1441777	+	STM14_1640	CP001363.1	CDS	1440166	1441806	-	ydiD	short chain acyl-CoA synthetase	acts in anaerobic beta-oxidation of fatty acids: possible ligase/synthase involved in anaerobic growth on fatty acids	1	1	0.0122008	0.99879
5109	ACTCTAACCAAACCAGCTCAA	CP001363	1442160	+	STM14_1641	CP001363.1	CDS	1441896	1442189	-	ydiT	putative ferredoxin		1	1	-2.33703	0.666647
332	GGCACGTCCCCGCCGCAAAAC	CP001363	1442160	+	STM14_1641	CP001363.1	CDS	1441896	1442189	-	ydiT	putative ferredoxin		1	1	0.580888	0.957117
4494	ATTACACCCGTCGCGTCAATC	CP001363	1443443	+	STM14_1642	CP001363.1	CDS	1442186	1443472	-	ydiS	hypothetical protein	similar to Escherichia coli flavoprotein: probably electron transport (AAC74769.1)	1	0	0.0422746	0.996492
927	AGTTCTGTATTGCGACGAACA	CP001363	1444435	+	STM14_1643	CP001363.1	CDS	1443529	1444464	-	ydiR	electron transfer flavoprotein subunit YdiR	May play a role in a redox process	0	1	1.07984	0.698928
4441	AACAAATCTATCACAGACACA	CP001363	1445742	-	STM14_1646	CP001363.1	CDS	1445713	1446603	+	ydiP	putative transcriptional regulator	similar to Escherichia coli putative AraC-type regulatory protein (AAC74766.1): AraC family	1	1	-3.19688	0.298608
2672	CTCGCGCGTACTAGACAAGGA	CP001363	1445742	-	STM14_1646	CP001363.1	CDS	1445713	1446603	+	ydiP	putative transcriptional regulator	similar to Escherichia coli putative AraC-type regulatory protein (AAC74766.1): AraC family	1	1	0.370492	0.974006
25	ATATCTCGGTCATGTAGCAAT	CP001363	1447801	+	STM14_1647	CP001363.1	CDS	1446679	1447830	-	ydiO	putative acyl-CoA dehydrogenase	may play a role in electron transport between the anaerobic fatty acid oxidation pathway and the respiratory chain	1	1	0.659592	0.911308
6003	CAGCCCGCGCAGGGACCATAC	CP001363	1447801	+	STM14_1647	CP001363.1	CDS	1446679	1447830	-	ydiO	putative acyl-CoA dehydrogenase	may play a role in electron transport between the anaerobic fatty acid oxidation pathway and the respiratory chain	1	1	-7.07198	NA
4172	GCACCTTTGAGAGGAACGGGA	CP001363	1449368	+	STM14_1648	CP001363.1	CDS	1447844	1449439	-	ydiF	putative acetyl-CoA/acetoacetyl-CoA transferase beta subunit	similar to Escherichia coli putative enzyme (AAC74764.1)	1	0	0.444565	0.946355
5840	CAGGCACGGATGCGTTAATTT	CP001363	1450322	+	STM14_1649	CP001363.1	CDS	1449593	1450351	-	aroD	3-dehydroquinate dehydratase	catalyzes the dehydration of 3-dehydroquinate to form 3-dehydroshikimate in aromatic amino acid biosynthesis	1	0	0.800549	NA
5890	CTACAACTCACCAAAACAATT	CP001363	1451233	+	STM14_1650	CP001363.1	CDS	1450396	1451262	-	aroE_1	quinate/shikimate dehydrogenase	YdiB: quinate/shikimate dehydrogenase from Escherichia coli uses both NAD and NAD(P) to convert quinate and shikimate to 3-dehydroquinate and 3-dehydroshikimate	1	0	-6.30029	NA
4917	TACCCGAGACATCCCGAGACC	CP001363	1452535	+	STM14_1651	CP001363.1	CDS	1451329	1452564	-	ydiN	putative transport protein	similar to Escherichia coli putative amino acid/amine transport protein (AAC74761.1): MFS family	1	1	-1.71231	0.297713
1733	ACGGTTCTCTATCTGTTGGAT	CP001363	1452535	+	STM14_1651	CP001363.1	CDS	1451329	1452564	-	ydiN	putative transport protein	similar to Escherichia coli putative amino acid/amine transport protein (AAC74761.1): MFS family	1	1	2.54671	NA
5521	AGGCAACCCTATCGCCGCGCT	CP001363	1454110	+	STM14_1654	CP001363.1	CDS	1452928	1454139	-	ydiM	putative transport protein	similar to Escherichia coli putative transport system permease protein (AAC74760.1): MFS family	1	1	0.0395776	0.995786
2821	TTCACCCTAGTTATGACGCTC	CP001363	1454110	+	STM14_1654	CP001363.1	CDS	1452928	1454139	-	ydiM	putative transport protein	similar to Escherichia coli putative transport system permease protein (AAC74760.1): MFS family	1	1	-3.90667	NA
3354	CGTATCATGTGATCGCACGCT	CP001363	1454610	+	STM14_1655	CP001363.1	CDS	1454280	1454639	-	ydiL	putative cytoplasmic protein		1	1	0.907155	0.40615
1403	CCGGCATAAACGCACAGAAGA	CP001363	1454610	+	STM14_1655	CP001363.1	CDS	1454280	1454639	-	ydiL	putative cytoplasmic protein		1	1	-0.555247	0.94202
554	TCAAAAAGCCAGTCGTCTCCC	CP001363	1454818	-	STM14_1656	CP001363.1	ncRNA	1454807	1454913	-	rprA	regulatory RNA		2	2	-0.177204	0.976447
4548	AGCCCCCGGCACTCGTTGGGG	CP001363	1454818	-	STM14_1656	CP001363.1	ncRNA	1454807	1454913	-	rprA	regulatory RNA		2	2	-0.221367	0.981676
5714	TCGCAGGCCTCGGTCGTCCAA	CP001363	1454884	+	STM14_1656	CP001363.1	ncRNA	1454807	1454913	-	rprA	regulatory RNA		2	2	-1.4894	0.663278
2905	ATCAACTACTACACCCAATCA	CP001363	1454884	+	STM14_1656	CP001363.1	ncRNA	1454807	1454913	-	rprA	regulatory RNA		2	2	-0.822537	0.895475
3686	CTGGACCCTCGACTAACTGAA	CP001363	1456186	+	STM14_1657	CP001363.1	CDS	1455097	1456215	-	ydiK	putative inner membrane protein	YdiK: inner membrane protein: ydiK promoter presents a PurR sequence%2C suggesting that its expression is purine-regulated: unknown function	1	1	1.0391	0.555259
1819	TCCTAAAAACATCCAACCGTT	CP001363	1456186	+	STM14_1657	CP001363.1	CDS	1455097	1456215	-	ydiK	putative inner membrane protein	YdiK: inner membrane protein: ydiK promoter presents a PurR sequence%2C suggesting that its expression is purine-regulated: unknown function	1	1	-0.577688	0.952559
3237	ACAGCTAGTCAAGAAAGGCAA	CP001363	1456509	-	STM14_1659	CP001363.1	CDS	1456480	1459536	+	ydiJ	putative oxidase	similar to Escherichia coli putative oxidase (AAC74757.1)	1	1	1.49092	0.549734
2318	TTCGAGCGCAGAGTTACCTCC	CP001363	1456509	-	STM14_1659	CP001363.1	CDS	1456480	1459536	+	ydiJ	putative oxidase	similar to Escherichia coli putative oxidase (AAC74757.1)	1	1	0.540404	0.961189
729	CCTCCGACCTTACCTAGCGTA	CP001363	1460071	-	STM14_1661	CP001363.1	CDS	1460003	1460230	+	ydiH	putative cytoplasmic protein		0	1	0.023828	0.998506
3448	GCCCGCGACACCCCGCTGACA	CP001363	1460431	-	Intergen_STM14_1661_STM14_1662	CP001363.1	Intergen	1460231	1460517					1	1	-1.46938	0.4042
2661	GACTGCTCCCAACGTCTGCTC	CP001363	1460431	-	Intergen_STM14_1661_STM14_1662	CP001363.1	Intergen	1460231	1460517					1	1	-0.550123	0.973839
3463	CCACGGCGCCACCGGCACACC	CP001363	1461835	+	STM14_1662	CP001363.1	CDS	1460518	1461864	-		putative Na+-dicarboxylate symporter	similar to Escherichia coli part of a kinase (AAC74799.1)	1	0	-0.451271	0.962519
782	CCCACCCGGCGAGCGCTACCT	CP001363	1462320	-	STM14_1663	CP001363.1	CDS	1462291	1462659	+	sufA	iron-sulfur cluster assembly scaffold protein	functions as a scaffold on which iron-sulfur clusters ([2Fe-2S]: [4Fe-4S]) are assembled: forms a homodimer: similar to IscA protein	0	1	0.629532	0.902282
820	GGTAACCTCAAGACCGCTTCA	CP001363	1464201	-	STM14_1665	CP001363.1	CDS	1464172	1464918	+	sufC	cysteine desulfurase ATPase component	part of SUF system involved in inserting iron-sulfur clusters into proteins: in Escherichia coli this protein forms a complex with SufBD: the SufBCD complex stimulates the cysteine desulfurase SufS in conjunction with SufE	1	1	1.17809	0.475036
3416	AATTCCTTAGGACGTTCCCTT	CP001363	1464201	-	STM14_1665	CP001363.1	CDS	1464172	1464918	+	sufC	cysteine desulfurase ATPase component	part of SUF system involved in inserting iron-sulfur clusters into proteins: in Escherichia coli this protein forms a complex with SufBD: the SufBCD complex stimulates the cysteine desulfurase SufS in conjunction with SufE	1	1	0.0058853	0.998811
99	TCTACACACGCTTCCACCACA	CP001363	1464922	-	STM14_1666	CP001363.1	CDS	1464893	1466164	+	sufD	cysteine desulfurase activator complex subunit SufD	with SufBC activates cysteine desulfurase SufS	0	1	-0.197106	0.982627
2388	AGTCAAGATCCGTTCATAATC	CP001363	1466190	-	STM14_1667	CP001363.1	CDS	1466161	1467381	+	sufS	selenocysteine lyase	catalyzes the formation of L-alanine and selenide from selenocysteine	1	1	-0.947307	0.668749
3910	ACCGCACCCCTCCATAACTAT	CP001363	1466190	-	STM14_1667	CP001363.1	CDS	1466161	1467381	+	sufS	selenocysteine lyase	catalyzes the formation of L-alanine and selenide from selenocysteine	1	1	-0.14706	0.97834
1036	AGCACCCTCCCATCTCTCCGA	CP001363	1467423	-	STM14_1668	CP001363.1	CDS	1467394	1467810	+	ynhA	cysteine desufuration protein SufE	Acts with SufS to catalyze the formation of L-alanine from L-cysteine	1	1	0.576074	0.913487
4565	TTGAGTCAAATCGTTAAGCCA	CP001363	1467423	-	STM14_1668	CP001363.1	CDS	1467394	1467810	+	ynhA	cysteine desufuration protein SufE	Acts with SufS to catalyze the formation of L-alanine from L-cysteine	1	1	0.292222	0.957117
5346	CATTACAATCCACTACAGTTA	CP001363	1467994	-	STM14_1669	CP001363.1	CDS	1467965	1468966	+	ynhG	hypothetical protein	contains putative LysM domain	1	1	-5.40727	0.119294
273	TTATCTTTAGAGTTCAAATCT	CP001363	1467994	-	STM14_1669	CP001363.1	CDS	1467965	1468966	+	ynhG	hypothetical protein	contains putative LysM domain	1	1	-0.514674	0.9683
3938	GACTATTGTGTGCCAACCAAT	CP001363	1471285	+	STM14_1672	CP001363.1	CDS	1469902	1471314	-	pykF	pyruvate kinase	catalyzes the formation of phosphoenolpyruvate from pyruvate	1	0	-2.12256	NA
2509	GACATTTTACTAAGGCGCCCA	CP001363	1473030	+	STM14_1673	CP001363.1	CDS	1471716	1473059	-	orf48	putative amino acid permease	amino acid permease YeeF-like protein (gi|1526981)	1	1	0.993265	0.868062
5909	GCGCCAAGCATAAGGACACCG	CP001363	1473031	+	STM14_1673	CP001363.1	CDS	1471716	1473059	-	orf48	putative amino acid permease	amino acid permease YeeF-like protein (gi|1526981)	1	1	-3.90757	0.469448
1001	CTACGCAATAATGTCCGATCG	CP001363	1473945	+	STM14_1674	CP001363.1	CDS	1473081	1473974	-	orf32	putative proline iminopeptidase	hydrolase or acyltransferase (gi|1526980)	1	1	-1.63715	0.522191
5460	CCGTTAACGTACATCAAACGC	CP001363	1473945	+	STM14_1674	CP001363.1	CDS	1473081	1473974	-	orf32	putative proline iminopeptidase	hydrolase or acyltransferase (gi|1526980)	1	1	-0.770591	0.971444
5239	AGCACCCCTACTTCATTGCCC	CP001363	1474741	+	STM14_1675	CP001363.1	CDS	1474033	1474770	-	orf245	putative cytoplasmic protein	ORF 245 (gi|4456875): similar to STM3548	1	1	0.570896	0.957117
982	CTTATGATACAGCCTATTGTA	CP001363	1474741	+	STM14_1675	CP001363.1	CDS	1474033	1474770	-	orf245	putative cytoplasmic protein	ORF 245 (gi|4456875): similar to STM3548	1	1	0.166115	0.981453
4270	GGCCGCGAAAGTGGTACAACG	CP001363	1475979	+	STM14_1676	CP001363.1	CDS	1474782	1476008	-	orf408	putative regulatory protein	ORF 408 (gi|4456874): DeoR family	1	0	0.582705	0.942359
2310	GCAAATATCGAGACAAGTTTT	CP001363	1479364	+	STM14_1677	CP001363.1	CDS	1476331	1479393	-	ttrA	tetrathionate reductase complex subunit A	tetrathionate reductase subunit A: TtrA (gi|4456873)	1	1	-3.9678	0.0290264
3958	ATATTCTAGCTATTACAGTAC	CP001363	1479364	+	STM14_1677	CP001363.1	CDS	1476331	1479393	-	ttrA	tetrathionate reductase complex subunit A	tetrathionate reductase subunit A: TtrA (gi|4456873)	1	1	0.363282	0.979763
4704	ACCCCCAGAACTGTTCGTGCA	CP001363	1480379	+	STM14_1678	CP001363.1	CDS	1479386	1480408	-	ttrC	tetrathionate reductase complex subunit C	tetrathionate reductase subunit C: TtrC (gi|4456872)	1	1	-1.16007	0.783482
1409	GAGGACACGCCCAGTGACTCA	CP001363	1480379	+	STM14_1678	CP001363.1	CDS	1479386	1480408	-	ttrC	tetrathionate reductase complex subunit C	tetrathionate reductase subunit C: TtrC (gi|4456872)	1	1	0.180714	0.988489
5139	CTGAGGACAATTGTTGCTAGT	CP001363	1481132	+	STM14_1679	CP001363.1	CDS	1480409	1481161	-	ttrB	tetrathionate reductase complex subunit B	tetrathionate reductase subunit B: TtrB (gi|4456871)	1	1	-1.21751	0.872965
2488	TCACTAGCTTTACCTACAGTC	CP001363	1481133	+	STM14_1679	CP001363.1	CDS	1480409	1481161	-	ttrB	tetrathionate reductase complex subunit B	tetrathionate reductase subunit B: TtrB (gi|4456871)	1	1	-0.467805	NA
2431	TGCTCGAGGGTCTCCACACTA	CP001363	1481354	-	STM14_1680	CP001363.1	CDS	1481325	1483103	+	ttrS	sensory histidine kinase	tetrathionate reductase complex: TtrS (gi|4456870): two-component regulatory system	1	1	-2.98619	0.569853
5098	GAAGAAATCCTTGGAGCCAGC	CP001363	1481354	-	STM14_1680	CP001363.1	CDS	1481325	1483103	+	ttrS	sensory histidine kinase	tetrathionate reductase complex: TtrS (gi|4456870): two-component regulatory system	1	1	0.112904	0.988489
4948	CTCTGGGTGTATGCAGGTTTT	CP001363	1483089	-	STM14_1681	CP001363.1	CDS	1483060	1483698	+	ttrR	response regulator	tetrathionate reductase complex: TtrR (gi|4456869): two-component regulatory system	2	1	-2.67634	0.179335
5299	CTGCGCAGGGGATACCCCTAT	CP001363	1483104	-	STM14_1681	CP001363.1	CDS	1483060	1483698	+	ttrR	response regulator	tetrathionate reductase complex: TtrR (gi|4456869): two-component regulatory system	2	1	0.729267	0.957365
165	ATACTTCTTCGTTTGCCTCCC	CP001363	1483107	-	STM14_1681	CP001363.1	CDS	1483060	1483698	+	ttrR	response regulator	tetrathionate reductase complex: TtrR (gi|4456869): two-component regulatory system	2	1	0.0216093	0.996919
648	TGTAGTTGCCCTAAACTCGTT	CP001363	1483825	-	STM14_1682	CP001363.1	CDS	1483796	1484008	+	orf70	hypothetical protein	hypothetical 7.9 kDa protein in ssrB-ttRr intergenic region (ORF70) (SW:YDHZ_SALTY)	1	1	0.807469	0.697175
4307	GTACATCGGCATGCTACAGTA	CP001363	1483825	-	STM14_1682	CP001363.1	CDS	1483796	1484008	+	orf70	hypothetical protein	hypothetical 7.9 kDa protein in ssrB-ttRr intergenic region (ORF70) (SW:YDHZ_SALTY)	1	1	0.193073	0.983362
4984	CGTACAGCACCCATCATTCTA	CP001363	1485034	+	STM14_1683	CP001363.1	CDS	1484104	1485063	-	orf319	putative inner membrane protein	ORF 319 (gi|4456867)	1	1	-4.5982	0.0287282
2354	ATCGAGACAGGAACAACACTT	CP001363	1485034	+	STM14_1683	CP001363.1	CDS	1484104	1485063	-	orf319	putative inner membrane protein	ORF 319 (gi|4456867)	1	1	-4.01775	0.28933
3050	CGCACAGCGCCCGCGCCATCT	CP001363	1485935	+	STM14_1684	CP001363.1	CDS	1485236	1485964	-	orf242	putative regulatory protein	ORF 242 (gi|4456866): merR family	1	1	-0.719233	0.79978
965	AAACGTATTCAGTGTGAACCA	CP001363	1485935	+	STM14_1684	CP001363.1	CDS	1485236	1485964	-	orf242	putative regulatory protein	ORF 242 (gi|4456866): merR family	1	1	0.427985	0.888174
2839	GTAATCCACGGCGACGCGGCA	CP001363	1486752	+	STM14_1686	CP001363.1	CDS	1486143	1486781	-	ssrB	transcriptional activator	SsrB (gi|2765824): type III secretion system regulator: similar to DegU/UvrY/BvgA: regulated by OmpR-EnvZ: controls regulation of SPI-2 expression	1	1	-2.88201	0.409809
5407	CAAAGCAGTTCGAACTTCACA	CP001363	1486753	+	STM14_1686	CP001363.1	CDS	1486143	1486781	-	ssrB	transcriptional activator	SsrB (gi|2765824): type III secretion system regulator: similar to DegU/UvrY/BvgA: regulated by OmpR-EnvZ: controls regulation of SPI-2 expression	1	1	-2.55979	NA
4138	AAAGCCGCAACGAATAGCTGC	CP001363	1489545	+	STM14_1687	CP001363.1	CDS	1486812	1489574	-	ssrA	sensor kinase	SpiR (gi|1498305): type III secretion system regulator: regulated by OmpR-EnvZ	1	0	-0.593107	0.931482
4652	CATGGTTCGATCAATATTAAG	CP001363	1490004	-	STM14_1688	CP001363.1	CDS	1489975	1490376	+	ssaB	secreted effector protein	Salmonella typhimurium SpiC (gi|1498306): effects secretion of other SPI-2 proteins: interacts with host cell TassC and Hook3 proteins: type III secretion: prevents fusion of endosome/lysosome with Salmonella-containing vacuoles	1	0	0.444849	0.937075
3476	AGACAACACTTGGCTTCCGGA	CP001363	1490407	-	STM14_1689	CP001363.1	CDS	1490378	1491871	+	ssaC	outer membrane secretin precursor	SpiA (gi|1498307): type III secretion system apparatus	1	0	0.190055	0.984906
3538	ATTCCAGTACCATACATCAAC	CP001363	1491881	-	STM14_1690	CP001363.1	CDS	1491852	1493063	+	ssaD	virulence protein	SpiB (gi|1498308): type III secretion system	1	0	0.553701	0.937655
3313	CAGCCAGATGCTAACTTCCAT	CP001363	1493100	-	STM14_1691	CP001363.1	CDS	1493071	1493313	+	ssaE	secretion system effector	putative secretory apparatus component (gi|3377860)	1	1	0.108118	0.983362
1849	AACGTCTGCGCCTAGTACCAT	CP001363	1493100	-	STM14_1691	CP001363.1	CDS	1493071	1493313	+	ssaE	secretion system effector	putative secretory apparatus component (gi|3377860)	1	1	-2.40918	NA
5550	GCGGATTCGTGTGACTATGAA	CP001363	1493606	-	STM14_1693	CP001363.1	CDS	1493577	1493903	+		secretion system chaperone protein		1	0	-3.72721	0.00389562
5022	TTTCCCGATCGAGATTTCTCC	CP001363	1493939	-	STM14_1694	CP001363.1	CDS	1493910	1494500	+		translocation machinery component	putative secreted protein (gi|3377862)	1	1	-5.24063	0.0235223
1628	AGCACGGGATCATCTAAATAA	CP001363	1493939	-	STM14_1694	CP001363.1	CDS	1493910	1494500	+		translocation machinery component	putative secreted protein (gi|3377862)	1	1	0.165715	0.979867
3557	CCCCGCCGCACGTAGCGTAAA	CP001363	1494526	-	STM14_1695	CP001363.1	CDS	1494497	1494970	+	sscA	secretion system chaparone	putative secretion chaperone (gi|3377863)	1	1	-1.40133	0.796136
1856	GCTCAGATAAATACCTTCACA	CP001363	1494526	-	STM14_1695	CP001363.1	CDS	1494497	1494970	+	sscA	secretion system chaparone	putative secretion chaperone (gi|3377863)	1	1	-3.73188	NA
1005	CTACCTTCACCGTAGCCACCA	CP001363	1495002	-	STM14_1696	CP001363.1	CDS	1494973	1496427	+	sseC	translocation machinery component	SseC (gi|3377864)	1	1	-0.811006	0.902151
5670	GTTATCAGCATCATGGACCAT	CP001363	1495002	-	STM14_1696	CP001363.1	CDS	1494973	1496427	+	sseC	translocation machinery component	SseC (gi|3377864)	1	1	0.135478	0.991196
2760	GCCACGCCATAATTATTCGCG	CP001363	1496474	-	STM14_1697	CP001363.1	CDS	1496443	1497030	+	sseD	translocation machinery component	SseD (gi|3776122)	0	1	-1.21585	0.757546
3431	TCTGCCGCCAGACCGCCCAAT	CP001363	1497062	-	STM14_1698	CP001363.1	CDS	1497033	1497449	+	sseE	secreted effector protein	SseE (gi|3377866)	2	0	0.964923	0.79415
3090	ACTATAAAGTTTAAAACATCA	CP001363	1497062	-	STM14_1698	CP001363.1	CDS	1497033	1497449	+	sseE	secreted effector protein	SseE (gi|3377866)	2	0	0.308102	0.978863
2417	CGACCCGCAGCACACGCCCCC	CP001363	1497530	-	STM14_1699	CP001363.1	CDS	1497501	1497935	+	sscB	secretion system chaparone	SscB (gi|3377867)	1	1	-3.32489	0.76952
4935	GCAGACCTACTTGCGCAACTC	CP001363	1497530	-	STM14_1699	CP001363.1	CDS	1497501	1497935	+	sscB	secretion system chaparone	SscB (gi|3377867)	1	1	0.834086	0.953999
1726	AACTCCCAAGAAAAACAACGT	CP001363	1497980	-	STM14_1700	CP001363.1	CDS	1497951	1498733	+	sseF	secreted effector protein	SseF (gi|3377868)	1	1	1.14471	0.923882
3576	AGCCTCTTGCGTTCTGACAGC	CP001363	1497980	-	STM14_1700	CP001363.1	CDS	1497951	1498733	+	sseF	secreted effector protein	SseF (gi|3377868)	1	1	-0.458748	0.941336
5489	CCTGTCCACTCCATCCGGTCC	CP001363	1498759	-	STM14_1701	CP001363.1	CDS	1498730	1499419	+	sseG	secreted effector protein	SseG (gi|3377858)	1	0	0.223423	0.990088
2579	TGCTCGTCCAGCCCTCCCCAG	CP001363	1499542	-	STM14_1702	CP001363.1	CDS	1499513	1499728	+	ssaG	type III secretion system apparatus protein	SsaH (gi|2460267)	1	1	-3.35425	0.330419
5508	CAGCTGTTTCAAGTCCTAGTT	CP001363	1499542	-	STM14_1702	CP001363.1	CDS	1499513	1499728	+	ssaG	type III secretion system apparatus protein	SsaH (gi|2460267)	1	1	-2.1845	0.608843
4554	ACTACCTAGACGTAACACCTT	CP001363	1499798	-	STM14_1703	CP001363.1	CDS	1499769	1499996	+	ssaH	type III secretion system apparatus protein	SsaH (gi|3776128)	1	1	2.06856	0.129593
990	TTTTGAAAGATGCGACATCAT	CP001363	1499798	-	STM14_1703	CP001363.1	CDS	1499769	1499996	+	ssaH	type III secretion system apparatus protein	SsaH (gi|3776128)	1	1	0.73375	0.851015
4319	CCTCCACCAGGTACTACGCCT	CP001363	1500037	-	STM14_1704	CP001363.1	CDS	1500008	1500256	+	ssaI	type III secretion system apparatus protein	SsaI (gi|3776129)	1	1	-0.848843	0.658962
1847	GCCAAGATGTCGCCCCCAAGA	CP001363	1500037	-	STM14_1704	CP001363.1	CDS	1500008	1500256	+	ssaI	type III secretion system apparatus protein	SsaI (gi|3776129)	1	1	-2.69237	NA
5942	TGAGAAACATAACTCTCAGAA	CP001363	1500282	-	STM14_1705	CP001363.1	CDS	1500253	1501002	+	ssaJ	needle complex inner membrane lipoprotein	similar to yscJ/mxiJ/prgK family of lipoproteins: secretion system apparatus lipoprotein SsaJ precursor (SW:SSAJ_SALTY)	1	1	-1.66459	0.469285
2893	CATCCTCACACTCTGATAATC	CP001363	1500282	-	STM14_1705	CP001363.1	CDS	1500253	1501002	+	ssaJ	needle complex inner membrane lipoprotein	similar to yscJ/mxiJ/prgK family of lipoproteins: secretion system apparatus lipoprotein SsaJ precursor (SW:SSAJ_SALTY)	1	1	-1.97403	0.610973
3667	CCACCGCTAACTAATGGCAAT	CP001363	1501049	-	STM14_1706	CP001363.1	CDS	1501020	1501568	+		putative cytoplasmic protein		1	0	-0.681563	0.912238
5615	TGTAGAATTATTTGCGATACG	CP001363	1501594	-	STM14_1707	CP001363.1	CDS	1501565	1502239	+	ssaK	type III secretion system apparatus protein	secretion system apparatus protein SsaK (SW:SSAK_SALTY)	1	0	-0.98692	0.789942
5693	ACCCCACCCCATGGGCGCGCG	CP001363	1502234	-	STM14_1708	CP001363.1	CDS	1502205	1503221	+	ssaL	type III secretion system apparatus protein	secretion system apparatus protein SsaL (SW:SSAL_SALTY)	1	0	1.08515	0.814089
5854	GAGAGCTCCCCTAAAGTCAGA	CP001363	1503308	-	STM14_1709	CP001363.1	CDS	1503279	1503647	+	ssaM	type III secretion system apparatus protein	secretion system apparatus protein SsaM (SW:SSAM_SALTY)	1	1	0.061953	0.996471
2720	ATCGAAGCATAATTACCATCG	CP001363	1503308	-	STM14_1709	CP001363.1	CDS	1503279	1503647	+	ssaM	type III secretion system apparatus protein	secretion system apparatus protein SsaM (SW:SSAM_SALTY)	1	1	-0.57135	NA
2614	CCGCAAAGAGGAAGGTATACT	CP001363	1503661	-	STM14_1710	CP001363.1	CDS	1503632	1505677	+	ssaV	secretion system apparatus protein SsaV	with SsaC forms part of a protein export system across the inner and outer cell membranes: part of the Salmonella pathogenicity island 2: part of the type III secretion system	0	1	-1.924	NA
1006	AATACTACCTTAAAGCCTCAC	CP001363	1505696	-	STM14_1711	CP001363.1	CDS	1505667	1506968	+	ssaN	type III secretion system ATPase	similar to YscN family of proteins: probable secretion system apparatus ATP synthase SsaN (SW:SSAN_SALTY)	1	1	0.732305	0.907887
5423	TGTATACCCCCACTGCATGAC	CP001363	1505696	-	STM14_1711	CP001363.1	CDS	1505667	1506968	+	ssaN	type III secretion system ATPase	similar to YscN family of proteins: probable secretion system apparatus ATP synthase SsaN (SW:SSAN_SALTY)	1	1	-2.64099	NA
875	CACGCCCAAACACGAAAACAC	CP001363	1507000	-	STM14_1712	CP001363.1	CDS	1506971	1507348	+	ssaO	type III secretion system apparatus protein	secretion system apparatus protein SsaO (SW:SSAO_SALTY)	1	1	-1.26751	0.285714
4513	GGCTTCACCGTGAGCACCAAT	CP001363	1507000	-	STM14_1712	CP001363.1	CDS	1506971	1507348	+	ssaO	type III secretion system apparatus protein	secretion system apparatus protein SsaO (SW:SSAO_SALTY)	1	1	0.262429	0.961189
5948	TGACCCCACACTTAACTTGCC	CP001363	1507358	-	STM14_1713	CP001363.1	CDS	1507329	1507703	+	ssaP	type III secretion system apparatus protein	secretion system apparatus protein SsaP (SW:SSAP_SALTY)	1	1	-3.94595	0.180976
2800	CGAGGCTTGTACACTTCCCAC	CP001363	1507358	-	STM14_1713	CP001363.1	CDS	1507329	1507703	+	ssaP	type III secretion system apparatus protein	secretion system apparatus protein SsaP (SW:SSAP_SALTY)	1	1	1.44788	0.75636
2884	ACTCTATAGTCCTCGCGCCTT	CP001363	1507713	-	STM14_1714	CP001363.1	CDS	1507684	1508652	+	ssaQ	type III secretion system protein	secretion system apparatus protein SsaQ (SW:SSAQ_SALTY): type III secretion system apparatus protein	1	1	-3.29638	0.27008
5844	ACGTCACACCGTTGCAAATGT	CP001363	1507717	-	STM14_1714	CP001363.1	CDS	1507684	1508652	+	ssaQ	type III secretion system protein	secretion system apparatus protein SsaQ (SW:SSAQ_SALTY): type III secretion system apparatus protein	1	1	-5.70132	0.026364
5248	AGGCCGTCTATGCACCATGAA	CP001363	1508749	-	STM14_1715	CP001363.1	CDS	1508720	1509367	+	ssaR	type III secretion system protein	part of a set of proteins involved in the infection of eukaryotic cells: in plant pathogens involved in the hypersensitivity response	1	0	-0.652522	NA
4690	GGTGGAATTGTTAGCGTGGCG	CP001363	1509393	-	STM14_1716	CP001363.1	CDS	1509364	1509630	+	ssaS	type III secretion system apparatus protein	secretion system apparatus protein SsaS (SW:SSAS_SALTY): similar to YscS of the secretion system of Yersinia	1	1	0.765171	0.698928
2511	CACACCAAACCTGGAAACCAG	CP001363	1509393	-	STM14_1716	CP001363.1	CDS	1509364	1509630	+	ssaS	type III secretion system apparatus protein	secretion system apparatus protein SsaS (SW:SSAS_SALTY): similar to YscS of the secretion system of Yersinia	1	1	-3.46242	NA
5461	GACCAACGTCTGCACTAAGCT	CP001363	1509660	-	STM14_1717	CP001363.1	CDS	1509631	1510410	+	ssaT	type III secretion system apparatus protein	secretion system apparatus protein SsaT (SW:SSAT_SALTY): similar to YscT of the secretion system of Yersinia	1	0	-3.23983	NA
1808	AAAGTTTAACCTAAAAACTTC	CP001363	1510436	-	STM14_1718	CP001363.1	CDS	1510407	1511465	+	ssaU	secretion system apparatus protein SsaU	member of a type III secretion system which is part of a pathogenicity island in Salmonella%2C Yersinia and pathogenic Escherichia coli	1	1	-1.17404	0.897647
4758	CTCCAGACTTTACCCAGTGCT	CP001363	1510436	-	STM14_1718	CP001363.1	CDS	1510407	1511465	+	ssaU	secretion system apparatus protein SsaU	member of a type III secretion system which is part of a pathogenicity island in Salmonella%2C Yersinia and pathogenic Escherichia coli	1	1	0.0291058	0.996763
1712	GTGCACGTACCACCTGGCACC	CP001363	1513282	+	STM14_1722	CP001363.1	CDS	1511938	1513311	-	ydhE	multidrug efflux protein	NorM: MdtK: functions as a Na(+)/drug antiporter: inactivation in Vibrio cholerae results in susceptibility to fluoroquinolones	1	1	-4.44238	0.123159
5384	AACCAAAAGCGTAAGCGATTT	CP001363	1513282	+	STM14_1722	CP001363.1	CDS	1511938	1513311	-	ydhE	multidrug efflux protein	NorM: MdtK: functions as a Na(+)/drug antiporter: inactivation in Vibrio cholerae results in susceptibility to fluoroquinolones	1	1	-1.06447	0.868226
2517	GTACGACCCACCAAGCATATA	CP001363	1515330	+	STM14_1724	CP001363.1	CDS	1514211	1515359	-	cfa	cyclopropane fatty acyl phospholipid synthase	catalyzes the transfer of a methylene group from S-adenosyl-L-methionine to the cis double bond of an unsaturated fatty acid chain resulting in the replacement of the double bond with a methylene bridge	1	1	4.72593	0.273108
3199	CTTACGGCTAACGCGACATCA	CP001363	1515330	+	STM14_1724	CP001363.1	CDS	1514211	1515359	-	cfa	cyclopropane fatty acyl phospholipid synthase	catalyzes the transfer of a methylene group from S-adenosyl-L-methionine to the cis double bond of an unsaturated fatty acid chain resulting in the replacement of the double bond with a methylene bridge	1	1	-0.240682	0.982627
4546	CGAGCATTCACACCTTTACAA	CP001363	1516825	+	STM14_1725	CP001363.1	CDS	1515649	1516854	-	ydhC	inner membrane transport protein YdhC	uncharacterized member of the major facilitator superfamily (MFS)	1	0	0.377256	0.912238
1510	CTGTTAAGTGAATTTGCAGAC	CP001363	1516996	-	STM14_1726	CP001363.1	CDS	1516967	1517899	+	ydhB	putative DNA-binding transcriptional regulator	similar to Escherichia coli putative transcriptional regulator LysR-type (AAC74731.1): LysR family	0	1	-0.714937	0.902282
6012	TTACAGCACCCCCGTTGACCA	CP001363	1518892	+	STM14_1727	CP001363.1	CDS	1517896	1518921	-	purR	DNA-binding transcriptional repressor PurR	binds to the purF operator and coregulates other genes for de novo purine nucleotide synthesis: is involved in regulation of purB%2C purC%2C purEK%2C purHD%2C purL%2C purMN and guaBA expression: binds hypoxanthine and guanine as inducers	1	0	0.644042	0.946355
2549	AAAGAAGAACCTCAAGGATCC	CP001363	1519940	+	STM14_1729	CP001363.1	CDS	1519389	1519970	-	sodB	superoxide dismutase	SodB: iron binding: present under aerobic and anaerobic conditions: destroys free radicals	1	1	-1.90316	NA
5552	CACAGCGTTCCACTACCCCCA	CP001363	1519941	+	STM14_1729	CP001363.1	CDS	1519389	1519970	-	sodB	superoxide dismutase	SodB: iron binding: present under aerobic and anaerobic conditions: destroys free radicals	1	1	0.641221	0.926826
2822	ACATTTGTCGGTTTCTAACCC	CP001363	1520922	+	STM14_1730	CP001363.1	CDS	1520097	1520951	-	ydhO	putative cell wall-associated hydrolase	similar to Escherichia coli putative lipoprotein (AAC74727.1)	1	1	-4.48274	0.250703
3916	TATTTATCATCTGTAGCTAAC	CP001363	1520922	+	STM14_1730	CP001363.1	CDS	1520097	1520951	-	ydhO	putative cell wall-associated hydrolase	similar to Escherichia coli putative lipoprotein (AAC74727.1)	1	1	-0.139071	0.986238
[truncated: 4,337 more rows]
